# Supplementary material for: Aspergillus fumigatus calcium-responsive transcription factors regulate cell wall architecture promoting stress tolerance, virulence and caspofungin resistance
Source: PLoS Genet. 2019 Dec 30;15(12):e1008551. doi: 10.1371/journal.pgen.1008551 (PMC6948819; doi:10.1371/journal.pgen.1008551)
Supplement: S1 Table — (XLS) [file pgen.1008551.s007.xls]

## Sheet: Sheet2
Supplementary Table S1 - List of Aspergillus fumigatus genes encoding transcription factors deleted.
Frozen location	Strain ID (on tube)	Gene ID	KO Cassette (date)	Transformants - colonies (date)	KO Cassette repeat (date)	Transformation repeat date	Viable	DNA	ITS1-ITS4	ITS PCR date	Pr1+hphR	Pr4+hphF
Box 1, Well A1	1A1	AFUB_000110	YES (10-10-2011)		NO (26-01-2012)						YES 18-04-2012	YES 12-04-2012
Box 1, Well A2	1A2	AFUB_000400	YES (10-10-2011)	YES			YES	YES	not done		YES 12-04-2012	YES 12-04-2012
Box 1, Well A3	1A3	AFUB_000600	YES (10-10-2011)		NO (26-01-2012)						YES 12-04-2012	YES 12-04-2012
Box 1, Well A4	1A4	AFUB_001060	YES (10-10-2011)	YES			YES	YES	not done		YES	YES
Box 1, Well A5	1A5	AFUB_001990	YES (10-10-2011)		YES (26-01-2012)						YES 12-04-2012	YES 12-04-2012
Box 1, Well A6	1A6	AFUB_003240	YES (10-10-2011)	YES			YES	YES	not done		YES	YES
Box 1, Well A7	1A7	AFUB_004210	YES (10-10-2011)	YES			YES	YES	not done		YES	YES
Box 1, Well A8	1A8	AFUB_004470	YES (10-10-2011)	YES			YES	YES	not done		YES	YES
Box 1, Well A9	1A9	AFUB_004520	YES (10-10-2011)		NO (26-01-2012)	27-04-2012					YES 03-07-2012	NO 03-07-2012
Box 1, Well B2	1A12	AFUB_005510	YES (10-10-2011)		YES (26-01-2012)	4 (29-01-2013					YES 28-02-2013	YES 28-02-2013
Box 1, Well B3	1B1	AFUB_005770	YES (10-10-2011)	YES	NO (26-01-2012)	6 (29-01-2013	YES	YES	not done		YES 29-01-2013	YES 29-01-2013
Box 1, Well B4	1B2	AFUB_006120	YES (10-10-2011)	YES			YES	YES	not done		YES	YES
Box 1, Well B5	1B3	AFUB_006920	YES (10-10-2011)		YES (26-01-2012)						YES 18-04-2012	YES 12-04-2012
Box 1, Well B6	1B4	AFUB_007280	YES (10-10-2011)		NO (26-01-2012)	27-04-2012					YES 03-07-2012	YES 03-07-2012
Box 1, Well B7	1B5	AFUB_009120	YES (10-10-2011)	YES	NO (26-01-2012)	27-04-2012	YES	YES	not done		YES 03-07-2012	YES 03-07-2012
Box 1, Well B8	1B6	AFUB_009490	YES (10-10-2011)		YES (26-01-2012)						YES 12-04-2012	YES 12-04-2012
Box 1, Well B9	1B7	AFUB_009640	YES (10-10-2011)		NO (26-01-2012)	27-04-2012					YES 03-07-2012	YES 03-07-2012
Box 1, Well C1	1B8	AFUB_009970	YES (10-10-2011)	YES	YES (26-01-2012)		YES	YES	not done		YES 12-04-2012	YES 18-04-2012
Box 1, Well C2	1B9	AFUB_010000	YES (10-10-2011)		YES (26-01-2012)	27-04-2012					YES 03-07-2012	YES 03-07-2012
Box 1, Well C3	1B10	AFUB_010180	YES (10-10-2011)		YES (26-01-2012)						YES 18-04-2012	YES 12-04-2012
Box 1, Well C4	1B11	AFUB_010420	YES (10-10-2011)		YES (26-01-2012)						YES 12-04-2012	YES 12-04-2012
Box 1, Well C5	1B12	AFUB_010950	YES (10-10-2011)		NO (26-01-2012)	27-04-2012					YES 03-07-2012	YES 03-07-2012
Box 1, Well C6	1C2	AFUB_011240	YES (10-10-2011)	YES			YES	YES	not done		YES	YES
Box 1, Well C7	1C3	AFUB_011800	YES (10-10-2011)		YES (26-01-2012)						YES 12-04-2012	YES 12-04-2012
Box 1, Well C8	1C4	AFUB_012020	YES (10-10-2011)	YES			YES	YES	not done		YES	YES
Box 1, Well C9	1C5	AFUB_012530	YES (10-10-2011)	YES			YES	YES	not done		YES	YES
Box 1, Well D1	1C6	AFUB_012670	YES (10-10-2011)		YES (26-01-2012)						YES 12-04-2012	YES 12-04-2012
Box 1, Well D2	1C7	AFUB_012800	YES (10-10-2011)		YES (26-01-2012)						YES 18-04-2012	YES 12-04-2012
Box 1, Well D3	1C8	AFUB_013000	YES (10-10-2011)		YES (26-01-2012)						YES 12-04-2012	YES 12-04-2012
Box 1, Well D4	1C9	AFUB_013240	YES (10-10-2011)	YES			YES	YES	not done		YES	YES
Box 1, Well D5	1C10	AFUB_013910	YES (10-10-2011)		YES (26-01-2012)						YES 12-04-2012	YES 12-04-2012
Box 1, Well D6	1C11	AFUB_014000	YES (10-10-2011)		YES (26-01-2012)						YES 12-04-2012	YES 12-04-2012
Box 1, Well D7	1D1	AFUB_014300	YES (10-10-2011)		YES (26-01-2012)						YES 12-04-2012	YES 12-04-2012
Box 1, Well D8	1D2	AFUB_014400	YES (10-10-2011)	YES			YES	YES	not done		YES	YES
Box 1, Well D9	1D3	AFUB_014490	YES (10-10-2011)		YES (26-01-2012)						YES 12-04-2012	YES 12-04-2012
Box 1, Well E1	1D4	AFUB_014780	YES (10-10-2011)	YES			YES	YES	not done		YES	YES
Box 1, Well E2	1D5	AFUB_014910	YES (10-10-2011)		YES (26-01-2012)						YES 12-04-2012	YES 12-04-2012
Box 1, Well E3	1D6	AFUB_015020	YES (10-10-2011)		NO (26-01-2012)	27-04-2012					YES 03-07-2012	YES 03-07-2012
Box 1, Well E4	1D7	AFUB_015090	YES (10-10-2011)	YES			YES	YES	not done		YES	YES
Box 1, Well E5	1D8	AFUB_015380	YES (10-10-2011)	YES			YES	YES	not done		YES	YES
Box 1, Well E6	1D9	AFUB_015440	YES (10-10-2011)		YES (26-01-2012)						YES 12-04-2012	YES 12-04-2012
Box 1, Well E7	1D10	AFUB_015560	YES (10-10-2011)		YES (26-01-2012)	27-04-2012					YES 03-07-2012	YES 03-07-2012
Box 1, Well E8	1D11	AFUB_015750	YES (10-10-2011)		YES (26-01-2012)						YES 18-04-2012	YES 12-04-2012
Box 1, Well E9	1D12	AFUB_015800	YES (10-10-2011)	YES			YES	YES	not done		YES	YES
Box 1, Well F1	1E1	AFUB_015960	YES (10-10-2011)		YES (26-01-2012)	27-04-2012					YES 03-07-2012	YES 03-07-2012
Box 1, Well F2	1E2	AFUB_015990	YES (10-10-2011)	YES			YES	YES	not done		YES	YES
Box 1, Well F3	1E3	AFUB_016220	YES (10-10-2011)	YES		27-04-2012	YES	YES	not done		YES 03-07-2012	YES 03-07-2012
Box 1, Well F4	1E4	AFUB_016540	YES (10-10-2011)		YES (26-01-2012)						YES 18-04-2012	YES 12-04-2012
Box 1, Well F5	1E5	AFUB_016630	YES (10-10-2011)		YES (26-01-2012)						YES 12-04-2012	YES 12-04-2012
Box 1, Well F6	1E6	AFUB_016720	YES (10-10-2011)		YES (26-01-2012)						YES 12-04-2012	YES 12-04-2012
Box 1, Well F7	1E7	AFUB_016730	YES (10-10-2011)	YES			YES	YES	not done		YES	YES
Box 1, Well F8	1E8	AFUB_016820	YES (10-10-2011)		YES (26-01-2012)						YES 12-04-2012	YES 12-04-2012
Box 1, Well F9	1E9	AFUB_017020	YES (10-10-2011)		YES (26-01-2012)						YES 12-04-2012	YES 12-04-2012
Box 1, Well G1	1E10	AFUB_017180	YES (10-10-2011)		YES (26-01-2012)						YES 18-04-2012	YES 12-04-2012
Box 1, Well G2	1E11	AFUB_017410	YES (10-10-2011)	YES	YES (26-01-2012)		YES	YES	not done		YES 12-04-2012	YES 12-04-2012
Box 1, Well G3	1E12	AFUB_017530	YES (10-10-2011)		YES (26-01-2012)						YES 12-04-2012	YES 18-04-2012
Box 1, Well G4	1F1	AFUB_018340	YES (10-10-2011)	YES			YES	YES	not done		YES	YES
Box 1, Well G5	1F2	AFUB_019640	YES (10-10-2011)	YES			YES	YES	not done		YES	YES
Box 1, Well G6	1F3	AFUB_019790	YES (10-10-2011)	YES			YES	YES	not done		YES	YES
Box 1, Well G7	1F4	AFUB_020350	YES (10-10-2011)		YES (26-01-2012)						YES 12-04-2012	YES 12-04-2012
Box 1, Well G8	1F5	AFUB_020500	YES (10-10-2011)		YES (26-01-2012)						YES 12-04-2012	YES 12-04-2012
Box 1, Well G9	1F6	AFUB_020530	YES (10-10-2011)	YES			YES	YES	not done		YES	YES
Box 1, Well H1	1F7	AFUB_021220	YES (10-10-2011)		YES (26-01-2012)						YES 18-04-2012	YES 12-04-2012
Box 1, Well H2	1F8	AFUB_021320	YES (10-10-2011)	YES	YES (26-01-2012)		YES	YES	not done		YES 12-04-2012	YES 12-04-2012
Box 1, Well H3	1F9	AFUB_021650	YES (10-10-2011)		YES (26-01-2012)						YES 18-04-2012	YES 18-04-2012
Box 1, Well H4	1F10	AFUB_022280	YES (10-10-2011)		YES (26-01-2012)						YES 18-04-2012	YES 18-04-2012
Box 1, Well H5	1F11	AFUB_022340	YES (10-10-2011)		YES (26-01-2012)						YES 12-04-2012	YES 12-04-2012
Box 1, Well H6	1F12	AFUB_022390	YES (10-10-2011)		YES (26-01-2012)						YES 12-04-2012	YES 12-04-2012
Box 1, Well H7	1G1	AFUB_022410	YES (10-10-2011)		YES (26-01-2012)						YES 12-04-2012	YES 12-04-2012
Box 1, Well H8	1G2	AFUB_023210	YES (10-10-2011)		YES (26-01-2012)						YES 18-04-2012	YES 12-04-2012
Box 1, Well H9	1G4	AFUB_024170	YES (10-10-2011)	YES	YES (26-01-2012)		YES	YES	not done		YES 12-04-2012	YES 12-04-2012
Box 1, Well I1	1G5	AFUB_024220	YES (10-10-2011)		NO (26-01-2012)	27-04-2012					YES 03-07-2012	YES 03-07-2012
Box 1, Well I2	1G7	AFUB_025230	YES (10-10-2011)	YES	YES (26-01-2012)		YES	YES	not done		YES 12-04-2012	YES 12-04-2012
Box 1, Well I3	1G8	AFUB_026210	YES (10-10-2011)		YES (26-01-2012)						YES 12-04-2012	YES 12-04-2012
Box 1, Well I4	1G9	AFUB_026340	YES (10-10-2011)		YES (26-01-2012)						YES 12-04-2012	YES 12-04-2012
Box 1, Well I5	1G10	AFUB_026550	YES (10-10-2011)		YES (26-01-2012)	27-04-2012	1 of 2 alive				YES 03-07-2012	YES 03-07-2012
Box 1, Well I6	1G11	AFUB_027530	YES (10-10-2011)		YES (26-01-2012)						YES 12-04-2012	YES 12-04-2012
Box 1, Well I7	1G12	AFUB_027770	YES (10-10-2011)	YES			YES	YES	not done		YES	YES
Box 1, Well I8	1H1	AFUB_027970	YES (10-10-2011)	YES			YES	YES	not done		YES	YES
Box 1, Well I9	1H2	AFUB_027990	YES (10-10-2011)	YES			YES	YES	not done		YES	YES
Box 2, Well A1	1H3	AFUB_029020	YES (10-10-2011)	YES			YES	YES	not done		YES	YES
Box 2, Well A2	1H4	AFUB_029870	YES (10-10-2011)	YES		0 (31-07-12)	YES	YES	not done		YES	YES
Box 2, Well A3	1H5	AFUB_030360	YES (10-10-2011)	YES			YES	YES	not done		YES	YES
Box 2, Well A4	1H6	AFUB_030440	YES (10-10-2011)	YES	YES (26-01-2012)		YES	YES	not done		YES 12-04-2012	YES 12-04-2012
Box 2, Well A5	1H7	AFUB_030930	YES (10-10-2011)		YES (26-01-2012)						YES 18-04-2012	YES 12-04-2012
Box 2, Well A6	1H8	AFUB_031000	YES (10-10-2011)	YES			YES	YES	not done		YES	YES
Box 2, Well A7	1H9	AFUB_031270	YES (10-10-2011)		YES (26-01-2012)						YES 18-04-2012	YES 18-04-2012
Box 2, Well A8	1H10	AFUB_031980	YES (10-10-2011)	YES			YES	YES	not done		YES	YES
Box 2, Well A9	1H11	AFUB_032870	YES (10-10-2011)		YES (26-01-2012)						YES 12-04-2012	YES 12-04-2012
Box 2, Well B1	1H12	AFUB_033470	YES (10-10-2011)		YES (26-01-2012)						YES 12-04-2012	YES 12-04-2012
Box 2, Well B2	2A1	AFUB_033540	YES (08-09-2011)	YES				YES	YES		YES	YES
Box 2, Well B3	2A2	AFUB_033580	YES (08-09-2011)	YES				NO			YES	YES
Box 2, Well B4	2A3	AFUB_033930	YES (08-09-2011)	YES				NO			YES	YES
Box 2, Well B5	2A4	AFUB_034470	YES (08-09-2011)	YES				YES	YES		YES	YES
Box 2, Well B6	2A5	AFUB_034630	YES (08-09-2011)	YES				NO			YES	YES
Box 2, Well B7	2A6	AFUB_035280	YES (08-09-2011)	YES				NO			YES 08-06-2012	YES 08-06-2012
Box 2, Well B8	2A7	AFUB_035330	YES (08-09-2011)	YES				YES	NO		YES	YES
Box 2, Well B9	2A8	AFUB_035590	YES (08-09-2011)	YES				YES	NO		YES	YES
Box 2, Well C1	2A9	AFUB_036250	YES (08-09-2011)	YES				YES	YES		YES	YES
Box 2, Well C2	2A10	AFUB_036300	YES (08-09-2011)	YES				YES	YES		YES	YES
Box 2, Well C3	2A11	AFUB_036390	YES (08-09-2011)	YES				YES	YES		YES	YES
Box 2, Well C4	2A12	AFUB_036440	YES (08-09-2011)	YES		4 (2013-01-29)		YES	YES		YES 28-02-2013	YES 28-02-2013
Box 2, Well C5	2B1	AFUB_037000	YES (08-09-2011)	YES				YES	YES		YES	YES
Box 2, Well C6	2B2	AFUB_037020	YES (08-09-2011)	YES				YES	YES		YES	YES
Box 2, Well C7	2B3	AFUB_037150	YES (08-09-2011)	YES				YES	YES		YES	YES
Box 2, Well C8	2B4	AFUB_037190	YES (08-09-2011)	YES				YES	YES		YES	YES
Box 2, Well C9	2B5	AFUB_037210	YES (08-09-2011)	YES				YES	YES		YES	YES
Box 2, Well D1	2B6	AFUB_037220	YES (08-09-2011)	YES				YES	YES		YES	YES
Box 2, Well D2	2B7	AFUB_037850	YES (08-09-2011)	YES				YES	NO		YES 01-03-12	YES 01-03-12
Box 2, Well D3	2B8	AFUB_037920	YES (08-09-2011)	YES				NO			YES 08-06-2012	YES 08-06-2012
Box 2, Well D4	2B9	AFUB_038200	YES (08-09-2011)	YES				YES	YES		YES	YES
Box 2, Well D5	2B12	AFUB_039010	YES (08-09-2011)	YES				YES			YES	YES
Box 2, Well D6	2C2	AFUB_039350	YES (08-09-2011)	YES				YES	NO		YES 01-03-12	YES 01-03-12
Box 2, Well D7	2C3	AFUB_039500	YES (08-09-2011)	YES				YES	NO		YES 01-03-12	YES 01-03-12
Box 2, Well D8	2C4	AFUB_040000	YES (08-09-2011)	YES				YES	NO		YES	YES
Box 2, Well D9	2C5	AFUB_040580	YES (08-09-2011)	YES				YES	NO		YES	YES
Box 2, Well E1	2C6	AFUB_041060	YES (08-09-2011)	YES				YES	NO		YES	YES
Box 2, Well E2	2C7	AFUB_041100	YES (08-09-2011)	YES				NO			YES 08-06-2012	YES 08-06-2012
Box 2, Well E3	2C8	AFUB_042310	YES (08-09-2011)	YES				NO			YES	YES
Box 2, Well E4	2C9	AFUB_042770	YES (08-09-2011)	YES				YES	YES		YES	YES
Box 2, Well E5	2C10	AFUB_043000	YES (08-09-2011)	YES				YES	NO		YES	YES
Box 2, Well E6	2D1	AFUB_043270	YES (08-09-2011)	YES				NO			YES	YES
Box 2, Well E7	2D3	AFUB_044040	YES (08-09-2011)	YES				YES	YES		YES	YES
Box 2, Well E8	2D4	AFUB_044060	YES (08-09-2011)	YES				YES	YES		YES	YES
Box 2, Well E9	2D5	AFUB_044290	YES (08-09-2011)	YES				YES	YES		YES	YES
Box 2, Well F1	2D6	AFUB_044300	YES (08-09-2011)	YES				YES	NO		YES 21-2-12	YES
Box 2, Well F2	2D7	AFUB_044670	YES (08-09-2011)	YES				YES	YES		YES	YES
Box 2, Well F3	2D8	AFUB_044930	YES (08-09-2011)	YES				YES	YES		YES	YES
Box 2, Well F4	2D9	AFUB_045020	YES (08-09-2011)	YES				YES	YES		YES 01-03-12	YES 01-03-12
Box 2, Well F5	2D10	AFUB_045330	YES (08-09-2011)	YES				YES	YES		YES	YES
Box 2, Well F6	2D11	AFUB_045540	YES (08-09-2011)	YES				YES	NO		YES 01-03-12	YES 01-03-12
Box 2, Well F7	2D12	AFUB_045580	YES (08-09-2011)	YES				YES	NO		YES	YES
Box 2, Well F8	2E1	AFUB_045780	YES (08-09-2011)	NO	Need to retransform			NO			YES 08-06-2012	YES 08-06-2012
Box 2, Well F9	2E2	AFUB_045820	YES (08-09-2011)	YES				YES	YES		YES 01-03-12	YES 01-03-12
Box 2, Well G1	2E3	AFUB_045980	YES (08-09-2011)	YES				NO			YES 08-06-2012	YES 08-06-2012
Box 2, Well G2	2E4	AFUB_046160	YES (08-09-2011)	YES				YES	YES		YES	YES
Box 2, Well G3	2E5	AFUB_046210	YES (08-09-2011)	YES				YES	YES		YES	YES
Box 2, Well G4	2E6	AFUB_046330	YES (08-09-2011)	YES				YES	NO		YES	YES
Box 2, Well G5	2E7	AFUB_046410	YES (08-09-2011)	YES				YES	YES		YES	YES
Box 2, Well G6	2E8	AFUB_046540	YES (08-09-2011)	YES				YES	NO		YES	YES
Box 2, Well G7	2E9	AFUB_046890	YES (08-09-2011)	YES				YES	YES		YES	YES
Box 2, Well G8	2E10	AFUB_047470	YES (08-09-2011)	YES				YES	YES		YES	YES
Box 2, Well G9	2E11	AFUB_047730	YES (08-09-2011)	YES				YES	YES		YES	YES
Box 2, Well H1	2E12	AFUB_048380	YES (08-09-2011)	YES				YES			YES	YES
Box 2, Well H2	2F1	AFUB_048740	YES (08-09-2011)	YES				NO			YES (16-11-2012)	YES (16-11-2012)
Box 2, Well H3	2F2	AFUB_048990	YES (08-09-2011)	YES				YES	NO		YES (16-11-2012)	YES (16-11-2012)
Box 2, Well H4	2F3	AFUB_049390	YES (08-09-2011)	YES				YES	NO		YES (16-11-2012)	YES (16-11-2012)
Box 2, Well H5	2F4	AFUB_049550	YES (08-09-2011)	YES				YES	YES		YES (16-11-2012)	YES (16-11-2012)
Box 2, Well H6	2F5	AFUB_050090	YES (08-09-2011)	YES		0 (29-01-2013		YES	YES		NO (16-11-2012)	NO (16-11-2012)
Box 2, Well H7	2F6	AFUB_050190	YES (08-09-2011)	YES				YES	NO		YES (16-11-2012)	YES (16-11-2012)
Box 2, Well H8	2F7	AFUB_050230	YES (08-09-2011)	YES				YES	NO		YES 01-03-12	YES 01-03-12
Box 2, Well H9	2F9	AFUB_050800	YES (08-09-2011)	YES				YES	YES		YES	YES
Box 2, Well I1	2F11	AFUB_051340	YES (08-09-2011)	YES				YES	NO		YES	YES
Box 2, Well I2	2F12	AFUB_051400	YES (08-09-2011)	YES				YES	NO		YES (16-11-2012)	YES (16-11-2012)
Box 2, Well I3	2G1	AFUB_051540	YES (08-09-2011)	YES				YES	YES		YES (16-11-2012)	YES (16-11-2012)
Box 2, Well I4	2G2	AFUB_051950	YES (08-09-2011)	YES				YES	YES		YES	YES
Box 2, Well I5	2G3	AFUB_052420	YES (08-09-2011)	YES				YES	YES		YES (16-11-2012)	YES (16-11-2012)
Box 2, Well I6	2G4	AFUB_052710	YES (08-09-2011)	YES	Restreak again			NO			YES 08-06-2012	YES 08-06-2012
Box 2, Well I7	2G5	AFUB_052860	YES (08-09-2011)	YES	Restreak again	27-04-2012	2 of 2 alive	NO			YES 08-06-2012	YES 08-06-2012
Box 2, Well I8	2G6	AFUB_053150	YES (08-09-2011)	YES				YES	NO		YES (16-11-2012)	YES (16-11-2012)
Box 2, Well I9	2G7	AFUB_053740	YES (08-09-2011)	YES				YES	NO		YES (16-11-2012)	YES (16-11-2012)
Box 3, Well A1	2G8	AFUB_053880	YES (08-09-2011)	YES				YES	YES		YES	YES
Box 3, Well A2	2G9	AFUB_053950	YES (08-09-2011)	YES				YES			YES (16-11-2012)	YES (16-11-2012)
Box 3, Well A3	2G10	AFUB_054360	YES (08-09-2011)	YES				YES	YES		YES (16-11-2012)	YES (16-11-2012)
Box 3, Well A4	2G11	AFUB_055060	YES (08-09-2011)	YES				YES	NO		YES (16-11-2012)	YES (16-11-2012)
Box 3, Well A5	2G12	AFUB_056530	YES (08-09-2011)	YES	Restreak again			YES	NO		YES 08-06-2012	YES 08-06-2012
Box 3, Well A6	2H1	AFUB_056620	YES (08-09-2011)	YES				YES	NO		YES	YES
Box 3, Well A7	2H2	AFUB_056790	YES (08-09-2011)	YES				YES	YES		YES (16-11-2012)	YES (16-11-2012)
Box 3, Well A8	2H3	AFUB_057290	YES (08-09-2011)	YES				YES	YES		YES (16-11-2012)	YES (16-11-2012)
Box 3, Well A9	2H4	AFUB_057630	YES (08-09-2011)	YES				YES	NO		YES (16-11-2012)	YES (16-11-2012)
Box 3, Well B1	2H5	AFUB_057730	YES (08-09-2011)	YES				YES	NO		YES (16-11-2012)	YES (16-11-2012)
Box 3, Well B2	2H6	AFUB_057890	YES (08-09-2011)	YES				YES	NO		YES (16-11-2012)	YES (16-11-2012)
Box 3, Well B3	2H7	AFUB_058240	YES (08-09-2011)	YES				YES	NO		YES 01-03-12	YES 01-03-12
Box 3, Well B4	2H8	AFUB_058640	YES (08-09-2011)	YES				YES	NO		YES	YES
Box 3, Well B5	2H9	AFUB_058830	YES (08-09-2011)	YES				YES	NO		YES 08-06-2012	YES 08-06-2012
Box 3, Well B6	2H10	AFUB_058960	YES (08-09-2011)	YES				YES	YES		YES 08-06-2012	YES 08-06-2012
Box 3, Well B7	2H12	AFUB_059600	YES (08-09-2011)	YES				YES	NO		YES 08-06-2012	YES 08-06-2012
Box 3, Well B8	3A1	AFUB_059650	YES (09-09-2011)	YES	YES (26-01-2012)	5 (31-01-2012)	YES (27-02-2012)	YES			YES (27-02-2012)	YES (27-02-2012)
Box 3, Well B9	3A3	AFUB_060680	YES (09-09-2011)	YES				YES	YES		YES	YES
Box 3, Well C2	3A5	AFUB_061530	YES (09-09-2011)	YES				YES	NO		YES	YES
Box 3, Well C3	3A6	AFUB_061940	YES (09-09-2011)	YES				YES	YES		YES	YES
Box 3, Well C4	3A7	AFUB_062000	YES (09-09-2011)	YES	YES (26-01-2012)	6 (31-01-2012)	YES (27-02-2012)	YES	NO		YES (27-02-2012)	YES (27-02-2012)
Box 3, Well C5	3A8	AFUB_062090	YES (09-09-2011)	YES				YES	YES		YES	YES
Box 3, Well C6	3A9	AFUB_062110	YES (09-09-2011)	YES				YES	YES		YES	YES
Box 3, Well C7	3A10	AFUB_062210	YES (09-09-2011)	YES	YES (26-01-2012)	3 (31-01-2012) + 5 (29-01-2013)	YES (27-02-2012)	YES	YES		NO (27-02-2012 + 1 isol. 12-02-2013 + 2 isol. 26-02-2013)	YES (27-02-2012 + 1 isol. 12-02-2013 + 2 isol. 26-02-2013)
Box 3, Well C8	3A11	AFUB_063310	YES (09-09-2011)	YES				YES	YES		YES	YES
Box 3, Well C9	3A12	AFUB_063540	YES (09-09-2011)	YES				YES	YES		YES	YES
Box 3, Well D1	3B1	AFUB_063610	YES (09-09-2011)	YES	YES (26-01-2012)	5 (31-01-2012)	YES (27-02-2012)	YES			YES (27-02-2012)	YES (28-02-2012)
Box 3, Well D2	3B2	AFUB_066180	YES (09-09-2011)	YES	YES (26-01-2012)	6 (31-01-2012)	YES (27-02-2012)	YES	YES		YES (27-02-2012)	YES (27-02-2012)
Box 3, Well D3	3B3	AFUB_066820	YES (09-09-2011)	YES				YES	YES		YES	YES
Box 3, Well D4	3B4	AFUB_066970	YES (09-09-2011)	YES				YES	YES		YES	YES
Box 3, Well D5	3B5	AFUB_067230	YES (09-09-2011)	YES				YES	YES		YES	YES
Box 3, Well D6	3B6	AFUB_067280	YES (09-09-2011)	YES				YES	YES		YES	YES
Box 3, Well D7	3B7	AFUB_067320	YES (09-09-2011)	YES				YES	YES		YES	YES
Box 3, Well D8	3B8	AFUB_067340	YES (09-09-2011)	YES	YES (26-01-2012)	5 (31-01-2012)	YES (27-02-2012)	YES	NO		YES (27-02-2012)	YES (27-02-2012)
Box 3, Well D9	3B9	AFUB_068700	YES (09-09-2011)	YES	YES (26-01-2012)	7 (31-01-2012)	YES (27-02-2012)	YES			YES (27-02-2012)	YES (27-02-2012)
Box 3, Well E1	3B10	AFUB_069160	YES (09-09-2011)	YES	YES (26-01-2012)	2 (31-01-2012)	YES (27-02-2012)	YES	YES		YES (27-02-2012)	YES (27-02-2012)
Box 3, Well E2	3B11	AFUB_069420	YES (09-09-2011)	YES				YES	YES		YES	YES
Box 3, Well E3	3B12	AFUB_069500	YES (09-09-2011)	YES				YES	YES		YES	YES
Box 3, Well E4	3C1	AFUB_069610	YES (09-09-2011)	YES				YES	YES		YES	YES
Box 3, Well E5	3C3	AFUB_069960	YES (09-09-2011)	YES				YES	YES		YES	YES
Box 3, Well E6	3C4	AFUB_071780	YES (09-09-2011)	YES				YES	YES		YES	YES
Box 3, Well E7	3C5	AFUB_071830	YES (09-09-2011)	YES				YES	YES		YES	YES
Box 3, Well E8	3C6	AFUB_071920	YES (09-09-2011)	YES				YES	YES		YES	YES
Box 3, Well E9	3C7	AFUB_072930	YES (09-09-2011)	YES				YES	YES		YES	YES
Box 3, Well F1	3C8	AFUB_073070	YES (09-09-2011)	NO	YES (26-01-2012)	1 (31-01-2012)	YES (27-02-2012)	YES			YES (27-02-2012)	YES (27-02-2012)
Box 3, Well F2	3C9	AFUB_073490	YES (09-09-2011)	YES	YES (26-01-2012)	3 (31-01-2012)	YES (27-02-2012)	YES			YES (27-02-2012)	YES (27-02-2012)
Box 3, Well F3	3C10	AFUB_073520	YES (09-09-2011)	YES				YES	YES		YES	YES
Box 3, Well F4	3C11	AFUB_073940	YES (09-09-2011)	YES	YES (26-01-2012)	2 (31-01-2012)	YES (27-02-2012)	YES	NO		YES (28-02-2012)	YES (27-02-2012)
Box 3, Well F5	3C12	AFUB_074510	YES (09-09-2011)	YES				YES	YES		YES	YES
Box 3, Well F6	3D1	AFUB_074560	YES (09-09-2011)	YES	YES (26-01-2012)	1 (31-01-2012)	YES (27-02-2012)	YES			YES (27-02-2012)	YES (28-02-2012)
Box 3, Well F7	3D2	AFUB_074750	YES (09-09-2011)	YES				YES	YES		YES	YES
Box 3, Well F8	3D4	AFUB_075930	YES (09-09-2011)	YES				YES	YES		YES	YES
Box 3, Well F9	3D5	AFUB_075990	YES (09-09-2011)	YES				YES	YES		YES	YES
Box 3, Well G1	3D6	AFUB_076060	YES (09-09-2011)	YES	YES (26-01-2012)	3 (29-01-2013)		YES	NO		YES 29-01-2013	YES 29-01-2013
Box 3, Well G2	3D7	AFUB_076110	YES (09-09-2011)	YES	YES (26-01-2012)	6 (29-01-2013)	NO (31-01-2012)	YES	NO		YES 29-01-2013	YES 29-01-2013
Box 3, Well G3	3D8	AFUB_076200	YES (09-09-2011)	YES				YES	YES		YES	YES
Box 3, Well G4	3D9	AFUB_077130	YES (09-09-2011)	YES				YES	YES		YES	YES
Box 3, Well G5	3D10	AFUB_077250	YES (09-09-2011)	YES				YES	YES		YES	YES
Box 3, Well G6	3D11	AFUB_077460	YES (09-09-2011)	YES	YES (26-01-2012)	3 (31-01-2012)	YES (27-02-2012)	YES			YES (27-02-2012)	YES (27-02-2012)
Box 3, Well G7	3D12	AFUB_077530	YES (09-09-2011)	YES				YES	YES		YES	YES
Box 3, Well G8	3E1	AFUB_077740	YES (09-09-2011)	YES				YES	YES		YES	YES
Box 3, Well G9	3E2	AFUB_078120	YES (09-09-2011)	YES				YES	YES		YES	YES
Box 3, Well H2	3E4	AFUB_078160	YES (09-09-2011)	YES				YES	YES		YES	YES
Box 3, Well H3	3E5	AFUB_078520	YES (28-01-2013)	NO	NO (26-01-2012)	14 (29-01-2013)	3/3 PCR check failed	YES
Box 3, Well H4	3E6	AFUB_079150	YES (09-09-2011)	YES				YES	YES		YES	YES
Box 3, Well H5	3E7	AFUB_079450	YES (09-09-2011)	YES				YES	YES		YES	YES
Box 3, Well H6	3E8	AFUB_079560	YES (09-09-2011)	YES				YES	YES		YES	YES
Box 3, Well H7	3E9	AFUB_079700	YES (09-09-2011)	YES				YES	YES		YES	YES
Box 3, Well H8	3E10	AFUB_079810	YES (09-09-2011)	YES				YES	YES		YES	YES
Box 3, Well H9	3E11	AFUB_079860	YES (09-09-2011)	YES				YES	YES		YES	YES
Box 3, Well I1	3E12	AFUB_079880	YES (09-09-2011)	YES				YES	YES		YES	YES
Box 3, Well I2	3F1	AFUB_080380	YES (09-09-2011)	YES				YES	YES		YES	YES
Box 3, Well I3	3F2	AFUB_080460	YES (09-09-2011)	YES				YES	YES		YES	YES
Box 3, Well I4	3F3	AFUB_080600	YES (09-09-2011)	YES				YES	YES		YES	YES
Box 3, Well I5	3F4	AFUB_080790	YES (09-09-2011)	YES				YES	YES		YES	YES
Box 3, Well I6	3F5	AFUB_081310	YES (09-09-2011)	YES				YES	YES		YES	YES
Box 3, Well I7	3F6	AFUB_081500	YES (09-09-2011)	YES				YES	YES		YES	YES
Box 3, Well I8	3F7	AFUB_081700	YES (09-09-2011)	YES				YES	YES		YES	YES
Box 3, Well I9	3F9	AFUB_082080	YES (09-09-2011)	NO	YES (26-01-2012)	6 (31-01-2012)	YES (27-02-2012)	YES			YES (27-02-2012)	YES (28-02-2012)
Box 4, Well A1	3F10	AFUB_082260	YES (09-09-2011)	YES				YES	YES		YES	YES
Box 4, Well A2	3F11	AFUB_082950	YES (09-09-2011)	YES	YES (26-01-2012)	6 (29-01-2013)		NO			YES 29-01-2013	YES 29-01-2013
Box 4, Well A3	3F12	AFUB_083430	YES (09-09-2011)	YES				YES	YES		YES	YES
Box 4, Well A4	3G1	AFUB_083880	YES (09-09-2011)	YES				YES	YES		YES	YES
Box 4, Well A5	3G2	AFUB_083950	YES (09-09-2011)	YES				YES	YES		YES	YES
Box 4, Well A6	3G3	AFUB_084330	YES (09-09-2011)	NO	YES (26-01-2012)	2 (29-01-2013)		NO			YES 29-01-2013	YES 29-01-2013
Box 4, Well A7	3G4	AFUB_084620	YES (09-09-2011)	YES				YES	YES		YES	YES
Box 4, Well A8	3G5	AFUB_085380	YES (09-09-2011)	YES				YES	YES		YES	YES
Box 4, Well A9	3G7	AFUB_085460	YES (09-09-2011)	YES				YES	YES		YES	YES
Box 4, Well B1	3G8	AFUB_085820	YES (09-09-2011)	YES				YES	YES		YES	YES
Box 4, Well B3	3G10	AFUB_086680	YES (09-09-2011)	YES				YES	YES		YES	YES
Box 4, Well B4	3G11	AFUB_086770	YES (09-09-2011)	YES				YES	YES		YES	YES
Box 4, Well B5	3G12	AFUB_086990	YES (09-09-2011)	YES				YES	YES		YES	YES
Box 4, Well B6	3H1	AFUB_087340	YES (09-09-2011)	YES	YES (26-01-2012)	3 (29-01-2013)		YES	YES		YES 29-01-2013	YES 29-01-2013
Box 4, Well B7	3H2	AFUB_087890	YES (09-09-2011)	YES				YES	YES		YES	YES
Box 4, Well B8	3H3	AFUB_088210	YES (09-09-2011)	YES	YES (26-01-2012)	2 (31-01-2012)	YES (27-02-2012)	YES			YES (27-02-2012)	YES (27-02-2012)
Box 4, Well B9	3H4	AFUB_088380	YES (09-09-2011)	YES	YES (26-01-2012)	3 (31-01-2012)	YES (27-02-2012)	YES			YES (27-02-2012)	YES (27-02-2012)
Box 4, Well C1	3H5	AFUB_088390	YES (09-09-2011)	YES				YES	YES		YES	YES
Box 4, Well C2	3H6	AFUB_088460	YES (09-09-2011)	NO	YES (26-01-2012)	1 (31-01-2012)	YES (27-02-2012)	YES			YES (27-02-2012)	YES (27-02-2012)
Box 4, Well C3	3H7	AFUB_089710	YES (09-09-2011)	YES	YES (26-01-2012)	4 (31-01-2012)	YES (27-02-2012)	YES			YES (27-02-2012)	YES (27-02-2012)
Box 4, Well C4	3H8	AFUB_089880	YES (09-09-2011)	YES	YES (26-01-2012)	6 (29-01-2013)		YES	YES		YES 29-01-2013	YES 29-01-2013
Box 4, Well C5	3H11	AFUB_090440	YES (09-09-2011)	YES	YES (26-01-2012)	2 (29-01-2013)		NO			YES 29-01-2013	YES 29-01-2013
Box 4, Well C6	4A1	AFUB_091020				1 (29-01-2013)					YES 29-01-2013	YES 29-01-2013
Box 4, Well C7	4A3	AFUB_091870	YES (19-01-2012)	5 (24-01-2012)				YES	not done		YES	YES
Box 4, Well C8	4A4	AFUB_091930									YES 08-06-2012	YES 08-06-2012
Box 4, Well C9	4A5	AFUB_092060									YES 08-06-2012	YES 08-06-2012
Box 4, Well D1	4A6	AFUB_092130	YES (19-01-2012)	4 (24-01-2012)				YES	not done		YES	YES
Box 4, Well D2	4A7	AFUB_092490	YES (19-01-2012)	5 (24-01-2012)				YES	not done		YES	YES
Box 4, Well D3	4A9	AFUB_093120	YES (19-01-2012)	1 (24-01-2012)				YES	not done		YES	YES
Box 4, Well D4	4A10	AFUB_093280	YES (19-01-2012)	1 (24-01-2012)				YES	not done		YES	YES
Box 4, Well D5	4A12	AFUB_095180	YES (19-01-2012)	3 (24-01-2012)				YES	not done		YES 08-06-2012	YES 08-06-2012
Box 4, Well D7	4B2	AFUB_096500				27-04-2012	1 of 2 alive				YES 08-06-2012	YES 08-06-2012
Box 4, Well D8	4B3	AFUB_097300	YES (19-01-2012)	4 (24-01-2012)				YES	not done		YES	YES
Box 4, Well D9	4B4	AFUB_097320	YES (19-01-2012)	2 (24-01-2012)				YES	not done		YES	YES
Box 4, Well E1	4B5	AFUB_097380	YES (19-01-2012)	2 (24-01-2012)				YES	not done		YES	YES
Box 4, Well E2	4B6	AFUB_098690	YES (19-01-2012)	3 (24-01-2012)				YES	not done		YES	YES
Box 4, Well E3	4B7	AFUB_099050	YES (19-01-2012)	6 (24-01-2012)				YES	not done		YES	YES
Box 4, Well E4	4B8	AFUB_099350	YES (19-01-2012)	3 (24-01-2012)				YES	not done		YES	YES
Box 4, Well E5	4B9	AFUB_099630	YES (19-01-2012)	2 (24-01-2012)				YES	not done		YES	YES
Box 4, Well E6	4B10	AFUB_100190	YES (19-01-2012)	NO (24-01-2012)							YES 08-06-2012	YES 08-06-2012
Box 4, Well E7	4B11	AFUB_101260	YES (19-01-2012)	6 (24-01-2012)				YES	not done		YES	YES
Box 4, Well E8	4B12	AFUB_101510									YES 08-06-2012	YES 08-06-2012
Box 4, Well E9	5A1	AFUB_000190		4 (03-07-12)							YES (17-7-12)	YES (17-7-12)
Box 4, Well F1	5A2	AFUB_000960		5 (03-07-12)							YES (17-7-12)	YES (17-7-12)
Box 4, Well F2	5A3	AFUB_001960		0 (03-07-12)		3 (31-07-12)					YES (26-10-2012)	YES (26-10-2012)
Box 4, Well F3	5A4	AFUB_002050		4 (03-07-12)							YES (20-7-12)	YES (17-7-12)
Box 4, Well F4	5A5	AFUB_002240		5 (03-07-12)							YES (17-7-12)	YES (17-7-12)
Box 4, Well F5	5A6	AFUB_004190		4 (03-07-12)							YES (17-7-12)	YES (17-7-12)
Box 4, Well F6	5A7	AFUB_004490		2 (03-07-12)							YES (17-7-12)	YES (17-7-12)
Box 4, Well F7	5A8	AFUB_008120		0 (03-07-12)		1 (31-07-12)					YES (26-10-2012)	YES (26-10-2012)
Box 4, Well F8	5A9	AFUB_008610		0 (03-07-12)		3 (29-01-2013)					YES 29-01-2013	YES 29-01-2013
Box 4, Well F9	5A10	AFUB_010090		6 (03-07-12)							YES (17-7-12)	YES (17-7-12)
Box 4, Well G1	5A11	AFUB_010720		0 (03-07-12)		2 (31-07-12)					YES (26-10-2012)	YES (26-10-2012)
Box 4, Well G2	5A12	AFUB_013830		6 (03-07-12)							Yes (22-7-12)	YES (17-7-12)
Box 4, Well G3	5B1	AFUB_015210		5 (03-07-12)		13 (31-07-12)					YES (26-10-2012)	YES (26-10-2012)
Box 4, Well G4	5B2	AFUB_020250		3 (03-07-12)							YES (17-7-12)	YES (17-7-12)
Box 4, Well G5	5B3	AFUB_022860		2 (03-07-12)							YES (17-7-12)	YES (17-7-12)
Box 4, Well G6	5B4	AFUB_023530		0 (03-07-12)		2 (31-07-12)					YES (26-10-2012)	YES (26-10-2012)
Box 4, Well G7	5B5	AFUB_024050		5 (03-07-12)							YES (17-7-12)	YES (17-7-12)
Box 4, Well G8	5B6	AFUB_025190		6 (03-07-12)							YES (17-7-12)	YES (17-7-12)
Box 4, Well G9	5B7	AFUB_026630		2 (03-07-12)		17 (31-07-12)					YES (26-10-2012)	YES (26-10-2012)
Box 4, Well H1	5B8	AFUB_027200		2 (03-07-12)							YES (17-7-12)	YES (17-7-12)
Box 4, Well H2	5B9	AFUB_029740		5 (03-07-12)							YES (17-7-12)	YES (17-7-12)
Box 4, Well H3	5B10	AFUB_031840		3 (03-07-12)		6 (31-07-12)					YES (26-10-2012)	YES (26-10-2012)
Box 4, Well H4	5B11	AFUB_033560		7 (03-07-12)							YES (17-7-12)	YES (17-7-12)
Box 4, Well H5	5B12	AFUB_036510		0 (03-07-12)		6 (31-07-12)					YES (26-10-2012)	YES (26-10-2012)
Box 4, Well H6	5C1	AFUB_038600		18 (03-07-12)		1 (31-07-12)					YES (17-7-12)	YES (17-7-12)
Box 4, Well H7	5C3	AFUB_046750		5 (03-07-12)							YES (17-7-12)	YES (17-7-12)
Box 4, Well H8	5C4	AFUB_047970		6 (03-07-12)							YES (17-7-12)	YES (17-7-12)
Box 4, Well I1	5C6	AFUB_048890		3 (03-07-12)							YES (17-7-12)	YES (17-7-12)
Box 4, Well I2	5C7	AFUB_050000		0 (03-07-12)		2 (31-07-12)					YES (26-10-2012)	YES (26-10-2012)
Box 4, Well I3	5C8	AFUB_054000		2 (03-07-12)							YES (17-7-12)	YES (17-7-12)
Box 4, Well I4	5C9	AFUB_057470		2 (03-07-12)							YES (17-7-12)	YES (17-7-12)
Box 4, Well I5	5C10	AFUB_060650		3 (03-07-12)							YES (17-7-12)	YES (17-7-12)
Box 4, Well I6	5C11	AFUB_067240		2 (03-07-12)							YES (17-7-12)	YES (17-7-12)
Box 4, Well I7	5C12	AFUB_067440		0 (03-07-12)		4 (31-07-12)					YES (26-10-2012)	YES (26-10-2012)
Box 4, Well I8	5D1	AFUB_068850		6 (03-07-12)		10 (31-07-12)					YES (26-10-2012)	YES (26-10-2012)
Box 4, Well I9	5D2	AFUB_071380		4 (03-07-12)							YES (17-7-12)	YES (17-7-12)
Box 5, Well A1	5D4	AFUB_074500		0 (03-07-12)		2 (31-07-12)					YES (26-10-2012)	YES (26-10-2012)
Box 5, Well A2	5D5	AFUB_075680		0 (03-07-12)		2 (31-07-12)					YES (26-10-2012)	YES (26-10-2012)
Box 5, Well A3	5D6	AFUB_080530		3 (03-07-12)							YES (17-7-12)	YES (17-7-12)
Box 5, Well A4	5D7	AFUB_081800		2 (03-07-12)							YES (17-7-12)	YES (17-7-12)
Box 5, Well A5	5D8	AFUB_083600		0 (03-07-12)		1 (29-01-2013)					YES 29-01-2013	YES 29-01-2013
Box 5, Well A6	5D9	AFUB_084440		0 (03-07-12)		3 (31-07-12)					YES (26-10-2012)	YES (26-10-2012)
Box 5, Well A7	5D10	AFUB_084670		0 (03-07-12)		2 (31-07-12)					YES (26-10-2012)	YES (26-10-2012)
Box 5, Well A8	5D11	AFUB_085170		0 (03-07-12)		3 (31-07-12)					YES (26-10-2012)	YES (26-10-2012)
Box 5, Well A9	5D12	AFUB_092740		0 (03-07-12)		1 (31-07-12)					YES (26-10-2012)	YES (26-10-2012)
Box 5, Well B1	5E1	AFUB_094860		6 (03-07-12)							YES (17-7-12)	YES (17-7-12)
Box 5, Well B2	5E2	AFUB_095440		4 (03-07-12)							YES (17-7-12)	YES (17-7-12)
Box 5, Well B3	5E3	AFUB_096380		7 (03-07-12)							Yes (20-7-12)	YES (17-7-12)
Box 5, Well B4	5E4	AFUB_099770		4 (03-07-12)							YES (17-7-12)	YES (17-7-12)
Box 5, Well B5	5E5	AFUB_101950		4 (03-07-12)							YES (17-7-12)	yes 20-7-12
Box 5, Well B6	5E6	AFUB_001820		6 (03-07-12)							YES (17-7-12)	YES (17-7-12)
Box 5, Well B7	5E7	AFUB_002390		0 (03-07-12)		10 (31-07-12)					YES (26-10-2012)	YES (26-10-2012)
Box 5, Well B9	5E9	AFUB_009690		1 (03-07-12)							YES (17-7-12)	YES (17-7-12)
Box 5, Well C1	5E11	AFUB_019160		1 (03-07-12)							YES (17-7-12)	YES (17-7-12)
Box 5, Well C2	5E12	AFUB_019830		0 (03-07-12)		13 (31-07-12)					YES (26-10-2012)	YES (26-10-2012)
Box 5, Well C3	5F1	AFUB_021470		10 (03-07-12)		1 (31-07-12)					YES (26-10-2012)	YES (26-10-2012)
Box 5, Well C4	5F2	AFUB_029400		4 (03-07-12)							YES (17-7-12)	YES (17-7-12)
Box 5, Well C5	5F3	AFUB_030770		2 (03-07-12)							YES (17-7-12)	YES (17-7-12)
Box 5, Well C6	5F4	AFUB_031910		4 (03-07-12)							YES (17-7-12)	yes (20-7-12)
Box 5, Well C7	5F5	AFUB_032220		5 (03-07-12)							YES (17-7-12)	YES (17-7-12)
Box 5, Well C8	5F6	AFUB_032890		7 (03-07-12)							YES (17-7-12)	YES (17-7-12)
Box 5, Well C9	5F7	AFUB_035140		0 (03-07-12)		2 (31-07-12)					YES (26-10-2012)	YES (26-10-2012)
Box 5, Well D1	5F8	AFUB_042120		2 (03-07-12)							YES (17-7-12)	YES (17-7-12)
Box 5, Well D2	5F11	AFUB_046000		0 (03-07-12)		1 (29-01-2013)					YES 29-01-2013	YES 29-01-2013
Box 5, Well D3	5F12	AFUB_047310		0 (03-07-12)		1 (29-01-2013)					YES 29-01-2013	YES 29-01-2013
Box 5, Well D4	5G1	AFUB_055490		18 (03-07-12)							YES (17-7-12)	YES (17-7-12)
Box 5, Well D5	5G2	AFUB_056710		3 (03-07-12)							YES (17-7-12)	YES (17-7-12)
Box 5, Well D6	5G3	AFUB_064180		1 (03-07-12)							YES (17-7-12)	YES (17-7-12)
Box 5, Well D7	5G4	AFUB_067480		7 (03-07-12)							YES (17-7-12)	YES (17-7-12)
Box 5, Well D8	5G5	AFUB_068500		12 (03-07-12)							Yes (20-7-12)	YES (17-7-12)
Box 5, Well D9	5G6	AFUB_070520		6 (03-07-12)							YES (17-7-12)	YES (17-7-12)
Box 5, Well E1	5G7	AFUB_070960		0 (03-07-12)		3 (31-07-12)					YES (26-10-2012)	YES (26-10-2012)
Box 5, Well E2	5G8	AFUB_071460		2 (03-07-12)							YES (17-7-12)	YES (17-7-12)
Box 5, Well E3	5G9	AFUB_071660		7 (03-07-12)							YES (17-7-12)	YES (17-7-12)
Box 5, Well E4	5G10	AFUB_077190		2 (03-07-12)							YES (17-7-12)	YES (17-7-12)
Box 5, Well E5	5G11	AFUB_077270		0 (03-07-12)		1 (31-07-12) and 1 (29-01-13)					YES 28-02-2013	YES 28-02-2013
Box 5, Well E6	5G12	AFUB_078010		1 (03-07-12)							YES (17-7-12)	YES (17-7-12)
Box 5, Well E7	5H1	AFUB_082490		7 (03-07-12)							YES (17-7-12)	YES (17-7-12)
Box 5, Well E8	5H2	AFUB_083250		9 (03-07-12)		1 (31-07-12)					YES (26-10-2012)	YES (26-10-2012)
Box 5, Well E9	5H3	AFUB_083260		3 (03-07-12)							YES (17-7-12)	YES (17-7-12)
Box 5, Well F1	5H4	AFUB_083370		3 (03-07-12)							YES (17-7-12)	YES (17-7-12)
Box 5, Well F2	5H5	AFUB_089440		2 (03-07-12)							YES (17-7-12)	YES (17-7-12)
Box 5, Well F3	5H6	AFUB_091540		1 (03-07-12)							YES (17-7-12)	YES (17-7-12)
Box 5, Well F4	5H7	AFUB_092820		0 (03-07-12)		1 (31-07-12)					YES (26-10-2012)	YES (26-10-2012)
Box 5, Well F5	5H8	AFUB_095290		0 (03-07-12)		3 (29-01-2013)					YES 29-01-2013	YES 29-01-2013
Box 5, Well F6	5H9	AFUB_095620		5 (03-07-12)							YES (17-7-12)	YES (17-7-12)
Box 5, Well F7	5H10	AFUB_096430		0 (03-07-12)		5 (29-01-2013)					YES 29-01-2013	YES 29-01-2013
Box 5, Well F8	5H11	AFUB_096690		0 (03-07-12)		2 (29-01-2013)					YES 29-01-2013	YES 29-01-2013
Box 5, Well F9	5H12	AFUB_097590		1 (03-07-12)							YES (20-7-12)	YES (17-7-12)
Box 5, Well G1	6A1	AFUB_100050	Yes (15-06-12)	13 (22-06-12)							Yes (17-7-12)	Yes (17-7-12)
Box 5, Well G2	6A2	AFUB_016450	Yes (15-06-12)	13 (22-06-12)							Yes (17-7-12)	Yes (17-7-12)
Box 5, Well G3	6A3	AFUB_055550	Yes (15-06-12)	0 (22-06-12)		0 (31-07-12) + 5 (29-01-13)					YES 28-02-2013	YES 28-02-2013
Box 5, Well G4	6A4	AFUB_063950	Yes (15-06-12)	7 (22-06-12)		4 (29-01-2013)					YES 29-01-2013	YES 29-01-2013
Box 5, Well G5	6A5	AFUB_099590	Yes (15-06-12)	6 (22-06-12)							Yes (17-7-12)	Yes (17-7-12)
Box 5, Well G6	6A7	AFUB_007880	Yes (15-06-12)	2 (22-06-12)							Yes (17-7-12)	Yes (17-7-12)
Box 5, Well G7	6A8	AFUB_019440	Yes (15-06-12)	0 (22-06-12)		7 (29-01-2013)					YES 29-01-2013	YES 29-01-2013
Box 5, Well G8	6A9	AFUB_020050	Yes (01-08-12)	2 (03-08-12)							YES (26-10-2012)	YES (26-10-2012)
Box 5, Well G9	6A10	AFUB_020080	Yes (01-08-12)	3 (03-08-12)							YES (26-10-2012)	YES (26-10-2012)
Box 5, Well H1	6A11	AFUB_041980	Yes (01-08-12)	5 (03-08-12)							YES (26-10-2012)	YES (26-10-2012)
Box 5, Well H2	6A12	AFUB_042180	Yes (01-08-12)	2 (03-08-12)							YES (26-10-2012)	YES (26-10-2012)
Box 5, Well H3	6B1	AFUB_050260	Yes (15-06-12)	5 (22-06-12)		6 (29-01-2013)					YES 29-01-2013	YES 29-01-2013
Box 5, Well H4	6B2	AFUB_059050	Yes (15-06-12)	5 (22-06-12)		5 (29-01-2013)	4/5 dead				NO (26-02-2013)	YES (26-02-2013)
Box 5, Well H5	6B3	AFUB_064650	Yes (29-01-12)	0 (29-01-2013)
Box 5, Well H6	6B4	AFUB_007880	Yes (15-06-12)	5 (22-06-12)							Yes (17-7-12)	Yes (17-7-12)
Box 5, Well H7	6B5	AFUB_018270	Yes (15-06-12)	8 (22-06-12)							Yes (17-7-12)	Yes (17-7-12)
Box 5, Well H8	6B6	AFUB_019440	Yes (15-06-12)	6 (22-06-12)							Yes (17-7-12)	Yes (17-7-12)
Box 5, Well H9	6B7	AFUB_020050	Yes (15-06-12)	10 (22-06-12)							Yes (17-7-12)	Yes (17-7-12)
Box 5, Well I1	6B8	AFUB_020080	Yes (15-06-12)	10 (22-06-12)							Yes (17-7-12)	Yes (17-7-12)
Box 5, Well I2	6B10	AFUB_032490	Yes (01-08-12)	3 (03-08-12)							YES (26-10-2012)	YES (26-10-2012)
Box 5, Well I3	6B11	AFUB_041980	Yes (01-08-12)	0 (03-08-12)		5 (29-01-2013)					YES 29-01-2013	YES 29-01-2013
Box 5, Well I4	6B12	AFUB_042180	Yes (29-01-12)			5 (29-01-2013)					YES 29-01-2013	YES 29-01-2013
Box 5, Well I5	6C1	AFUB_043720	Yes (15-06-12)	2 (22-06-12)							Yes (17-7-12)	Yes (17-7-12)
Box 5, Well I6	6C2	AFUB_050260	Yes (15-06-12)	7 (22-06-12)							Yes (17-7-12)	Yes (17-7-12)
