# Supplementary material for: Aspergillus fumigatus calcium-responsive transcription factors regulate cell wall architecture promoting stress tolerance, virulence and caspofungin resistance
Source: PLoS Genet. 2019 Dec 30;15(12):e1008551. doi: 10.1371/journal.pgen.1008551 (PMC6948819; doi:10.1371/journal.pgen.1008551)
Supplement: S2 Table — (XLSX) [file pgen.1008551.s008.xlsx]

## Sheet: Supplementary Table S2
Supplementary Table S2 - Genes that displayed about the same expression levels at the different treatments+D1
Gene	description	DcrzA_0_1	DcrzA_0_2	DcrzA_0_3	DcrzA_10_1	DcrzA_10_2	DcrzA_10_3	DcrzA_30_1	DcrzA_30_2	DcrzA_30_3	DzipD_0_1	DzipD_0_2	DzipD_0_3	DzipD_10_1	DzipD_10_2	DzipD_10_3	DzipD_30_1	DzipD_30_2	DzipD_30_3	wt_0_1	wt_0_2	wt_0_3	wt_10_1	wt_10_2	wt_10_3	wt_30_1	wt_30_2	wt_30_3	coeffVar	meanTPM	ShapiroTestPvalue.p.value	KSTestPvalue.p.value
Afu1g06240	Ortholog(s) have riboflavin synthase activity, role in riboflavin biosynthetic process and cytosol, nucleus localization	168.345717796965	163.077309290876	165.354592645593	150.126529881659	170.161661058609	172.335213576811	176.588157346294	153.23848673781	157.771055697005	172.466961806651	168.111525342759	199.799901210098	162.804296098873	173.497027288361	151.154811214056	167.530712923671	179.160227028468	162.771732948813	189.799808960447	175.290581153738	154.096082855101	194.924048298686	207.299660770632	205.700715410041	198.391534550066	218.019615173054	200.185910550397	10.7573396638992	176.222365837612	0.0618712914044786	0
Afu6g10060	Ortholog(s) have actin filament binding activity and role in actin cytoskeleton organization, barbed-end actin filament capping, cellular protein localization, mitotic cytokinesis, regulation of cell shape	219.12536216029	202.528118071365	216.88767153122	208.814630010778	227.327884841731	227.298170343694	139.364548431663	186.023043783314	211.99323520513	184.824133305514	186.934686008786	162.178267235801	193.20143411528	196.888350394175	196.745567596083	178.851586895462	197.168025858847	181.532643088792	222.598598066871	209.572115048238	223.851332455293	203.928707903298	159.308382950372	178.876617604875	224.013908257612	223.336924275013	219.254723616201	11.5175854033168	199.349209965026	0.0590160075897838	0
Afu3g08330	Ortholog(s) have mitochondrion localization	70.3207083750476	58.3733223729344	64.4560631002312	61.4735695481466	56.6150516100604	70.979714633384	52.475822797361	69.4501015830346	78.1098918806982	56.9798067099543	56.2793705007668	53.8739899555318	71.6318858727289	64.548999513299	63.2305219494809	56.3234930645444	66.6127871200993	66.0839540133877	66.3809640734451	63.7896918829685	65.3233394711844	67.6070562775089	55.9568364225799	73.8413825021146	51.0287741107103	77.0502273851862	76.3297589964067	12.0318721233067	64.2639661378813	0.44927880916966	0
Afu4g08880	Ortholog(s) have glucose-6-phosphate 1-epimerase activity and cytoplasm, nucleus localization	113.172126561866	121.902662189131	118.041479821803	98.361076004432	105.54698273758	113.044336805479	95.7371048524175	122.076327082664	118.453980520201	155.959507243191	156.960990545423	137.899091530957	134.892773401978	124.875167282737	131.045140054215	127.313675368303	127.947620884058	130.597841548843	138.470041754147	139.046613870625	136.388921296614	109.491694446536	123.639375968194	127.718082734164	110.45870755777	134.843387395961	141.068792172416	12.0540393655151	125.739018578952	0.851599900104486	0
Afu4g09820	Ortholog(s) have role in DNA repair, chromatin silencing at telomere, histone exchange and NuA4 histone acetyltransferase complex, Swr1 complex, cytosol localization	46.9456745758315	37.7402464558793	48.6350294301745	37.9574897686175	39.5237152749479	41.1893080868491	32.3131324943481	43.4335274790452	43.3222321951141	42.9847664654042	36.5055376221189	45.7559914690819	34.1325355698255	36.7989623393573	32.0986747511127	33.0611734395841	36.6948852125609	38.0964387232678	41.5923814391964	39.715543773618	40.9508056154584	42.2307382349705	42.1079872745167	48.9612876250497	30.8858369617457	44.8929010797987	41.0359988732976	12.4182905966227	39.9838074900286	0.734466479051438	0
Afu4g12220	Ortholog of A. nidulans FGSC A4 : AN3655, A. niger CBS 513.88 : An01g07500, A. oryzae RIB40 : AO090009000424, Aspergillus wentii : Aspwe1_0166578 and Aspergillus sydowii : Aspsy1_0204923	492.112586662179	416.121003407291	481.17006760039	584.613814639245	543.619911089877	552.800481696954	441.099458115615	492.881012245353	589.989111671732	436.052362299408	457.81405910153	477.730214378468	542.379441450071	544.494802680938	496.173399652319	577.555487117446	588.529559945051	559.944043363208	486.582781536074	473.448866003237	472.209844417236	545.618591221749	442.45975961727	601.139416696151	595.598372001841	659.697283842602	686.682892291243	13.153084296647	527.352541657203	0.31057725037238	0
Afu7g05410	Ortholog(s) have thiamine diphosphokinase activity, role in thiamine diphosphate biosynthetic process and cytoplasm localization	18.7456686674327	19.1225954648994	20.4403848589066	12.9419753032844	15.7649774216065	16.9642475864674	23.0183377069185	20.7806024956133	21.1230669610867	20.6926666472992	18.3992416471976	20.1424762445614	19.6707118255581	17.7291904166849	18.6049848733106	20.8882883755637	20.592662684977	18.9591048850882	21.2887843488685	20.1252624213573	17.3576979693318	18.4388619408593	20.5892462221544	20.4747202795663	14.6340037033033	25.5489780613322	22.3340407974807	13.208982134289	19.4582511041004	0.363234069470626	0
Afu2g01930	Ortholog(s) have cytosol, nucleus localization	29.7613320741295	29.2668655082817	30.4231349012951	25.4645483756308	24.9154030116502	24.4731693246844	24.0298115253835	27.1610616529089	24.7174996154448	31.6493573423727	29.6281455824896	32.6381891904045	26.1924565397324	25.1871646462301	24.6051902561907	30.828187723778	29.0180676781338	30.4986292339726	34.1875243235521	32.6498739417108	32.4098491191924	22.2111748362249	27.4954473336269	31.1481965084861	28.7578757537514	38.6377199065598	33.7597762357437	13.3274563477681	28.9524315607986	0.518324926157274	0
Afu2g07600	Ortholog(s) have GTP binding, signal recognition particle binding activity, role in protein targeting to ER and integral component of endoplasmic reticulum membrane, signal recognition particle receptor complex localization	130.59093076545	145.353053851153	134.914939442446	118.749389075348	108.970382177676	113.689979778187	128.417208901341	140.19938207133	115.422235582142	132.647446253832	113.740833284466	119.856613347536	103.428009225715	113.496079801355	102.624225558199	101.7474849008	107.153644306391	109.21698580155	137.34732977767	131.697892898967	129.547932970385	170.067253104457	136.410792996165	122.451230785072	99.338401154785	140.26329486911	138.422749315068	13.3789467772203	123.917248222096	0.165016055615926	0
Afu1g10700	Ortholog(s) have role in proteasome regulatory particle assembly, proteolysis and cytosol, nucleus, proteasome regulatory particle localization	65.8157353853125	58.630754140835	59.998292342787	45.4281360913402	60.6416286065307	58.1035412065774	59.7977704839963	55.4197284607977	65.2160264099125	58.7853729174835	64.839165467641	75.2977630103837	51.2815938809614	55.9834254052162	47.8187360216155	61.292137518461	64.4423098600741	64.3634100406345	64.5044324198989	69.1041988773778	62.088406334804	67.6462507985864	58.5059419910109	63.0744456699752	82.2507198012297	77.6913557054554	75.2242460183116	13.4833177249575	62.7127972173041	0.516403722612086	0
Afu6g11160	Isopentenyl diphosphate isomerase; SrbA-regulated during hypoxia	152.000593366211	132.982133121741	142.292514299394	133.486162283794	132.393636918185	129.48221627222	105.730544282816	117.932601684442	120.200309611898	98.3253581846157	108.424102563843	98.5583001958506	108.888261614846	113.560419982648	95.0474355280795	107.54327417419	129.414701790236	113.836980634837	122.651983035089	117.366329609378	111.676664511116	97.1929213215599	108.731512092557	117.767141095198	139.017782488021	149.789311095249	140.84941353892	13.5283738377314	120.190466862849	0.351132398469932	0
Afu2g03890	Has domain(s) with predicted catalytic activity	7.27773018853269	8.48990792769997	8.72052618414894	6.64944095200873	8.36708222287825	10.3541183853715	8.27584297861845	9.46440212135621	11.3353919708618	8.27747341437002	8.33995189999646	6.47429229136075	8.63898709400343	8.11165947318778	8.48174165156783	8.61127091252666	8.22137168971073	8.96516119838129	9.14813226115691	6.92482842102239	9.49682708772249	10.8284094526048	7.91578014646642	9.02890141724144	8.18932298034787	10.9730973985095	9.10528366043994	13.8409942526951	8.69136797711456	0.168805990008598	0
Afu1g06770	40S ribosomal protein S26	4326.74402213615	4134.83576650582	4425.53986411539	3895.60937539441	3458.53576101623	3611.76909329027	2921.10130771024	3364.76761553219	3338.42249961841	3466.07640592697	3682.60173708038	3994.12290532079	3189.12528068684	3315.35860792008	2901.85877611648	3100.23120993984	3635.98308824735	3387.53087554915	4011.65669533732	4128.18141968454	3778.52423582123	3615.75919508	2977.01130698206	3439.92800457635	3784.10332947026	4670.70306415186	4821.65633894554	13.8871717360262	3680.65695489467	0.485112596756381	0
Afu4g06090	Ortholog(s) have structural molecule activity	169.37860569105	147.823056413429	159.24806041441	148.360935981843	149.222413013731	141.264494879016	105.917886930274	115.848022618375	135.59646210504	139.974817756001	140.828180104277	152.14176647283	120.237979728346	143.681039249271	113.387352226868	99.6715356188825	108.122209764029	110.797951118446	148.325913381809	147.19057881226	147.719425394213	109.270278877874	129.978150310613	150.241092605601	117.18826664725	141.962972714534	146.307364033124	13.9060225066158	134.803215291237	0.032244711539404	0
Afu6g10690	Ortholog of A. nidulans FGSC A4 : AN2433, A. niger CBS 513.88 : An11g00560, Aspergillus wentii : Aspwe1_0039431, Aspergillus sydowii : Aspsy1_0039375 and Aspergillus terreus NIH2624 : ATET_10342	73.7219040336911	69.7815696990908	67.7834409888863	72.8230233444825	63.0466227269469	66.1269659396642	69.3244255803568	74.8225766368337	78.8566806577442	55.8470433839175	56.0026774304581	65.3223488830039	59.6115593223978	62.8809839403622	55.4154751647315	68.5520264625768	78.333423474235	74.3842183111137	69.8198385250027	67.2995271855467	68.2338250363642	63.3880045886904	58.5216834743978	78.5321129549053	65.786962883752	98.2154503005949	86.7553575906225	13.906229395722	69.2292492044581	0.07722304875512	0
Afu3g13910	Has domain(s) with predicted NADH dehydrogenase (ubiquinone) activity and mitochondrion localization	542.531558756638	461.140633423351	492.060328518361	421.254849805344	520.867187151557	501.192968208094	501.442717101985	464.087692750021	597.238489017959	519.657781794383	579.973098820677	556.566521763571	420.90247971401	430.002570712167	431.705987479501	506.457174854326	442.657989696379	465.460197922792	538.557060733155	558.630782171047	553.424196503877	477.336077107796	443.76244007465	596.844239682446	667.096527204149	674.127392402951	632.15433294465	14.0775958053811	518.412343567253	0.169579022419514	0
Afu8g04010	Has domain(s) with predicted metal ion transmembrane transporter activity, role in metal ion transport, transmembrane transport and membrane localization	20.7360295134175	21.9784537791591	20.412246764733	22.8208166373599	24.3698046535786	26.5900579263358	18.8117537310774	24.8638294711884	26.0553309767184	24.5809215032712	21.8873344268446	21.2119969090869	20.6813246112169	25.8221188245641	19.4946263156706	24.7262373101667	24.2965365216203	24.1955186825195	23.3136846186498	18.357525710503	21.2277338760301	15.9879147642848	15.95313694985	18.1479702095839	18.082652155172	21.7474380259582	26.4031664810722	14.1699275552443	21.9539319018383	0.287258533091426	0
Afu5g02150	Putative proteasome component; reacts with rabbit immunosera exposed to A. fumigatus conidia; transcript induced by exposure to human airway epithelial cells	186.858610578747	172.930527050751	181.928516990543	153.608030574628	143.350474967442	178.490042633126	158.582557013102	207.209908992404	202.010283238964	155.129830206699	167.132615063201	171.302653775978	176.818125529567	177.356140364011	179.087539368165	160.123185257123	164.620611881662	176.140332547272	183.062661246402	191.85537300893	191.779301529489	239.369890343982	150.217459682045	141.852228717508	106.025615488578	164.088447209193	178.57517739286	14.2595501247631	172.574301505643	0.276615968338008	0
Afu2g09760	Has domain(s) with predicted structural constituent of ribosome activity, role in translation and ribosome localization	127.126589715287	120.183294279493	142.978627127038	122.076106867222	109.714325175269	116.281801936074	147.347334892171	140.861108438542	134.576114685822	112.699247503858	117.488632135985	134.810908810304	108.867088736909	117.619423617991	106.81936561642	113.25836385833	135.336083641578	143.013022297556	143.150456635745	155.481212864529	158.513975138791	116.263531352157	146.06234913057	139.737196450462	103.526249055917	182.41325378243	131.332671097395	14.3075298971857	130.649567957179	0.147869124728784	0
Afu1g04040	Ubiquitin; induction in response to hydrogen peroxide Yap1-dependent	4699.49554034708	4337.33434333226	4435.68888346954	3945.71059932021	3398.98499912797	3390.2194013886	3708.8361385536	4233.13313637175	3631.49368254341	3746.04230402842	3765.42619756602	3588.09240079007	3450.25072000369	3838.89855344008	3209.66586533476	3648.27748487933	4109.11664328827	3707.95881446026	4440.68445182721	4553.4649052395	4385.74698024194	5246.55008522682	3268.11949109908	2945.88126574546	3853.6323763981	4769.87423625269	4824.49241752735	14.3103161145959	3967.89155251124	0.659042597166591	0
Afu1g09550	Ortholog(s) have role in dynein-driven meiotic oscillatory nuclear movement, karyogamy involved in conjugation with cellular fusion, regulation of mitotic attachment of spindle microtubules to kinetochore	183.520096254166	167.719011925454	193.804610561268	177.43784781779	167.502885104569	182.937868318353	111.379053420573	142.101626670555	158.42300220815	156.563562463693	191.820732313653	161.818769829904	160.529178237044	174.529747688887	158.99479104881	135.908752521562	134.895141011397	133.866652735927	187.818700974862	173.250181142406	176.936279163703	171.019234602393	132.673300460268	150.388570429506	111.22578191581	139.288715983258	155.761143903103	14.3110293996199	158.967231063225	0.308600621104638	0
Afu3g07430	Putative peptidyl-prolyl cis-trans isomerase; cyclophilin; allergen Asp f 27; protein abundant in conidia; Yap1-dependent induction in response to hydrogen peroxide; induced by L-tyrosine	1794.56401056211	1543.97071389945	1706.89677221175	1873.65335464521	2167.68439547088	2065.55969306307	2119.46188972515	1581.90275535957	1812.34769644446	1731.15826525285	1800.56268160127	1807.93766292134	1875.18696690448	2153.81462305431	1773.7017402931	2040.60790653961	2537.44103207534	2017.92379514096	1854.31707450767	1922.61365022988	1790.82375100823	2267.05577386943	1973.46271530581	1804.66284515408	2562.87877088493	2521.5227914877	2464.81072196962	14.3862190059951	1983.94533516971	0.0270766639957848	0
Afu3g11610	Non-histone chromosomal protein; reacts with rabbit immunosera exposed to A. fumigatus conidia	1090.16239521255	1295.75965500226	1052.21453674789	1433.25697099429	1551.18798249058	1518.47326355604	1011.10965448086	1329.81549188796	1521.30787023446	1329.24185010383	1285.61461706686	1218.086344324	1329.59770701442	1281.08266851892	1286.86773004194	1274.39499730914	1117.95981665764	1278.07425296301	1254.30228129299	1064.44911293894	1229.37488006365	887.740978549741	829.944418896221	1082.66020897091	1135.9474662155	1155.09742760092	1215.54857757937	14.435957478611	1224.41752432277	0.564236252207873	0
Afu6g02242	Has domain(s) with predicted ATP binding, protein kinase activity, protein serine/threonine kinase activity, transferase activity, transferring phosphorus-containing groups activity and role in protein phosphorylation	13.8146331336587	15.4824197545854	14.2930597323158	13.3398389780737	13.1795615215864	18.0944729221449	14.684054576524	15.9315332763927	12.6822599342847	19.0371354841157	14.7642496764761	14.401256507801	14.4228470632174	14.8290557394381	14.9726036413677	13.4670382533038	13.2207877851946	13.6489011050084	13.8588720067837	13.7335662379531	14.6678481333139	15.0933553527054	10.244598458532	11.3297218978283	10.8822615816529	18.4825266872809	17.6374593483037	14.5888603271545	14.4517006959201	0.152986168468053	0
Afu1g12110	Ortholog of A. nidulans FGSC A4 : AN10163, A. niger CBS 513.88 : An08g04410, Aspergillus wentii : Aspwe1_0154994 and Aspergillus sydowii : Aspsy1_0038225	759.810852835397	657.548705768049	707.405292525038	666.280795662115	718.236704270083	726.248922296437	700.235266287604	526.862839595435	639.559527432902	647.591926009938	686.464664058526	735.084762948047	643.642099316708	631.237937997459	579.347240293237	653.953993908881	631.147893349155	604.237923390426	717.081258222477	654.932438890116	650.511588900544	911.10923986871	835.282107568829	924.30123112674	925.855718239908	863.896488864209	723.312000618243	14.6124079564198	708.191830379452	0.0151193949254555	0
Afu1g07260	Ortholog(s) have Golgi apparatus, endoplasmic reticulum localization	39.2010079476851	39.7625199271282	39.8196017828726	38.462029537442	38.7348304263291	40.9920705981222	50.6445673978012	48.6328882322004	40.1096895127856	39.3714799395315	37.7063387472002	41.4284377901503	27.3801070174061	39.6870061187498	29.9737697314706	32.7690085787328	42.3679910000018	36.8160274943446	36.155405768629	40.0584014999092	40.8896231892246	33.8109871303081	36.3658214825082	33.802875174002	25.0639677251303	43.7133973547944	44.8156343809067	14.6980630062456	38.4642772401988	0.350177504155806	0
Afu6g04980	Has domain(s) with predicted oxidoreductase activity and role in oxidation-reduction process	30.9627411057679	27.6766821234804	32.5022229180158	30.180186635432	32.0133984290662	37.240139615768	23.208828932664	32.0825866448077	36.8025512207415	19.2000019211415	24.6254874932997	27.176168755163	27.9116174644478	31.1643087634056	30.0956712818931	23.7959949093349	24.7410516801544	26.2273877363583	28.0203703848049	30.4474916647885	23.9262406134639	27.530588380388	26.4008996653453	31.4445965899097	22.9968965560343	31.4899866324353	30.3320874755354	14.7496673003833	28.5257846516166	0.664874151464106	0
Afu1g15020	40S ribosomal protein S5; reacts with rabbit immunosera exposed to A. fumigatus conidia	4460.50061663449	3905.03089325748	4675.33247328325	3607.50288471545	3205.02408044154	3681.19684730155	3699.02211860104	3772.29136534325	3595.91963997018	3343.20077239511	3625.39204498684	4179.10803749813	2903.12361387773	3561.3725370173	3091.33889319829	3161.96634943058	4123.52229756906	3808.34970115264	4210.32155986904	4459.41983497767	4124.7454955902	4727.09586071542	3304.94068738448	3838.18367481955	3735.05163615264	5213.9104100721	4798.32907758375	14.7838033675717	3881.89605199403	0.603476316119383	0
Afu2g06250	Ortholog(s) have Atg12 activating enzyme activity, Atg8 activating enzyme activity	26.384787567487	25.9201302677153	25.237130507373	23.4253762096223	23.9212068611195	26.1760884226864	18.0914042572644	24.7636781054195	24.2480879172696	29.2433853390534	27.9940216564338	24.4997606255432	24.9910145990066	29.5482957983579	26.6567977342776	24.5817515983147	22.9888679731821	27.4720529713232	29.0270628606172	25.9508901545828	28.706780628566	19.3898025086102	20.2733544624944	23.2113541630867	14.245391455817	25.7011462893957	30.8822335533057	14.827899095018	24.9456242402935	0.0732943488730003	0
Afu6g04620	Putative NADH-ubiquinone oxidoreductase B14 subunit; involved in oxidative phosphorylation; induced by exposure to artemisinin	424.444267559925	384.212053619618	408.88015511808	370.105984957388	367.970555946713	395.962737444503	404.55746500505	372.463830389214	400.505463168991	339.73904559429	385.174038140249	430.646726160227	364.551321516793	364.125991815329	353.891631689286	422.775055682833	393.907489096651	372.110657371641	415.312557469066	442.34876060849	394.793542919597	362.431123010769	359.692766135715	430.790485617425	608.056019493999	570.363743334477	464.64018343332	14.8633378493394	407.572357492579	4.03037278372224e-05	0
Afu2g06030	Ortholog(s) have structural constituent of ribosome activity and mitochondrial small ribosomal subunit localization	177.485168681599	165.022217161252	167.653257320392	199.305557995016	203.989610616149	215.32033024858	119.076453971105	135.972490813724	190.832594476833	163.625632135836	161.408877115173	162.274964509247	187.461496909982	208.161600842748	180.061760946135	178.760156879881	161.254730641006	174.295931159343	175.225978181034	166.650472129759	173.711061988162	142.732617662331	129.773436383176	213.158082652753	206.972069004309	216.915398990391	199.802190893894	14.8663839492248	176.92237556703	0.337318378216664	0
Afu6g11260	Ribosomal protein L26; transcript induced by exposure to human airway epithelial cells	2472.85278543109	2055.10248855317	2336.72541416421	2109.95300424138	2049.61576440672	2036.70814121317	2062.7233833485	1551.65770351366	1864.5963228405	1733.56594530887	2024.07672651388	2249.23894244123	1577.3172645805	1782.81863358167	1502.91532535622	1737.06039881433	2162.75997202458	1962.79703603464	2044.31667731265	2060.54005444447	1736.54778671138	2223.60146433844	1504.23293416879	1493.90936587017	2150.07730091964	2477.91992190062	2330.53640605561	14.9084417530436	1973.85804311445	0.168250291353998	0
Afu6g06500	Actin-related protein 2/3 complex subunit 1A; transcript up-regulated in conidia exposed to neutrophils	338.058564763045	266.309179290963	316.250840367741	274.948126155116	235.051606062335	270.509175603677	206.234840674358	314.673567976901	314.073440682092	246.26005820314	251.031752089851	256.372636816311	259.753456453379	269.26049119578	278.207284421839	233.115633958057	255.566606713463	252.712987004087	272.688814852106	283.796795398591	268.636251584451	317.417022977982	248.512446288827	256.460438610247	135.471002309447	235.31365231648	270.815583983188	14.96959841793	263.981565064943	0.0146370677878913	0
Afu5g11830	Ortholog(s) have structural constituent of ribosome activity and mitochondrial large ribosomal subunit localization	156.178199526382	137.519637543012	152.099567081974	188.518946614317	169.202958040804	201.745504692497	113.259478997804	151.651901172806	167.795791660581	135.839614385332	141.603821530243	131.669718308148	167.461716058565	153.120740834785	168.366112399339	172.629400798049	149.760705108987	164.428144201272	148.016440537197	160.436029813485	168.089182911444	201.60375485394	128.669978257416	122.623324751248	144.659175157564	190.919911127107	202.018761883805	15.0982275785574	158.884759935115	0.484093261610734	0
Afu5g13510	Ortholog(s) have Prp19 complex, cytosol, nuclear envelope, spliceosomal complex localization	143.122590789412	138.666995069977	144.519411919701	148.17378420996	130.595769835769	137.736074294439	113.854143496586	138.742053943206	136.146112931113	109.980789887412	118.057318514905	153.207224265661	97.7237873413495	124.094636887034	102.663303234871	112.312290912636	133.171862913703	134.309773069379	124.27220836468	124.875394064283	122.512645013632	123.747564513705	148.000011960447	152.302950722269	65.0693082082659	142.923007706395	133.638223676024	15.118954998368	127.941453249882	0.0155664403706923	0
Afu3g06270	Ortholog of A. nidulans FGSC A4 : AN4746, A. niger CBS 513.88 : An11g10070, Aspergillus wentii : Aspwe1_0173640, Aspergillus sydowii : Aspsy1_0087871 and Aspergillus terreus NIH2624 : ATET_08802	72.220511684156	63.9882598198606	69.1009766835836	74.8789576752289	71.5664852831101	74.1638362644185	50.3218614851987	69.597975189438	93.1026746578017	58.221621351767	64.7821593631921	64.4500614776654	63.3456330772349	77.0787930137644	62.7727349275189	67.8725878362614	84.2047145805254	76.907537970038	60.0305410054641	66.5418892656964	66.4669898045466	63.0648961315653	49.843850237861	62.7065981376429	63.6654913791923	82.0891547237665	91.572930830032	15.1955883918774	69.0577675502419	0.229233644139068	0
Afu5g09240	Cu/Zn superoxide dismutase; recognized by sera from aspergillosis patients; highly expressed in conidia; transcript induced by copper starvation, menadione, gliotoxin and growth at high temperature; protein induced by hydrogen peroxide	1965.97316596163	1624.45495735651	1970.9936366306	2426.01586352703	2641.83243760045	2541.66644023607	1755.76502663115	1889.81528921631	2479.34837577658	1899.04219859807	2035.59479136036	2014.58345407095	2233.07226653873	2136.42463614736	1939.65754519198	1874.70910504557	1913.28421844445	1621.4001708287	1778.54928006542	1911.03544859116	1752.2371211833	1576.15035925963	2083.01059216938	2588.84124481096	2321.68978772488	1953.00860815577	1640.2427139651	15.2227317487401	2021.05180500326	0.0640719577114189	0
Afu2g03330	Ortholog of A. nidulans FGSC A4 : AN0615, A. niger CBS 513.88 : An12g09750, An08g08010, A. oryzae RIB40 : AO090010000358, Aspergillus wentii : Aspwe1_0115050 and Aspergillus sydowii : Aspsy1_0084035	45.2223096542618	48.0567844144068	42.8713642266193	34.8249285617579	37.7709938224785	42.8474502407864	24.9991856580346	33.0659358363934	36.5662287692793	49.834555691361	47.0480851250585	53.0291073544342	39.3168697902013	44.2565248032689	38.2630338718862	36.4565710607993	37.7550356707058	36.3765677373489	45.652580318944	46.8163152985658	47.2945755863081	39.3509244787278	41.2626008633348	46.9778064769889	32.4073067628169	47.2204371592599	42.4317154408371	15.2616297863058	41.4065109138839	0.56397995904974	0
Afu3g07360	Ortholog(s) have copper ion binding activity, role in copper ion transport, protein complex assembly and mitochondrial inner membrane, plasma membrane localization	122.826060872651	126.178699374258	119.35503066019	102.970796811423	99.4201113712212	108.09924683858	97.7497745151611	128.281017942166	113.412958208466	117.303822989624	114.914277717313	125.17205955719	103.866769172969	109.029956911761	114.498779181405	101.506135887831	100.282932431678	112.498049234798	119.812528134642	130.399845958945	127.983069636903	120.095219220071	111.672967830184	107.139983649147	46.6190358651913	96.3627071260207	88.3514196147809	15.2896985140391	109.844565063503	0.000498560828496722	0
Afu6g02950	Ortholog(s) have cytosol, nucleus localization	8.64643967285334	9.01064707770129	11.476658394338	10.6602975764048	12.0284730327192	14.1139235195853	10.9480546828177	14.0049994228719	13.5352985893327	9.44308200174369	8.98906612165024	10.714835502286	10.18026092782	12.5019698726351	8.40837837277358	9.79138517604549	9.62310967778731	11.7693767656587	10.1932618194019	10.3624246275771	11.2042517629908	11.4335462822258	12.1060463414235	12.9607604333793	11.7200720613767	14.4170686313449	12.7843592906252	15.2919728795836	11.2232610236063	0.615305533900519	0
Afu5g12990	Snf1 protein kinase complex subunit; transcript induced by exposure to human airway epithelial cells	49.1255684706628	48.1449081022083	51.2890604791448	58.60900188577	61.8374769279218	60.2014514420219	39.9766382448414	54.3404154574953	57.1545088107642	54.7692733087207	56.4541627041326	43.0948614028856	55.0825196668513	52.6787074876964	48.6224431531624	44.2038222025666	49.4363331909197	43.4623040603196	55.2163114002522	54.0144431203207	61.683173752894	54.1792215259738	40.633692952338	42.9236189673811	28.7174634970895	43.9198284350545	55.1866503201808	15.3316688407821	50.5539948507248	0.12256479816941	0
Afu4g03980	Ortholog of A. nidulans FGSC A4 : AN7048, A. niger CBS 513.88 : An14g00890, A. oryzae RIB40 : AO090011000319, Aspergillus wentii : Aspwe1_0115559 and Aspergillus sydowii : Aspsy1_0184047	23.3436628688785	26.4312314279237	26.5029953794677	25.851486277637	23.7961923345003	28.2127783311331	14.8785603437294	24.0590153467058	24.4000207454062	23.1095998585741	22.6702322341833	19.7987261199722	23.2763652268621	24.2376503932776	26.8145061246323	26.0498597997141	22.5664499762917	25.124922906743	24.7469835070052	25.2564271876981	25.2177876158216	32.7248023689653	20.6812893976923	21.5197531724033	14.6978288830086	23.9124433531613	27.8790580020076	15.3348936198383	23.9911344141998	0.0338798872733212	0
Afu4g13270	Ortholog(s) have role in cellular response to drug, cellular sphingolipid homeostasis, negative regulation of sphingolipid biosynthetic process, response to unfolded protein and SPOTS complex localization	200.80937066359	185.163846541774	215.246064564522	199.123753919936	187.348318809358	179.496120459639	114.928495782328	138.30807460009	148.815746477986	166.754090198016	155.059388281985	180.148199379529	150.41330935977	175.54693845933	144.748427691942	153.380120205183	154.638189542064	158.061753360552	192.340044983775	198.525406508009	209.474362631154	134.390537201128	150.369216388319	189.271452682973	131.870887090593	188.841050134855	189.629316175144	15.5048181015936	170.100091929391	0.4251807739721	0
Afu1g04940	Ortholog(s) have GTP binding, GTPase activity	395.257356923521	373.862812960764	383.106484521532	392.003651709857	313.047408800471	344.76963327986	222.758106841147	344.546869659354	317.587164660549	330.875221077115	343.645732336521	312.500215420502	398.384616422312	376.475504326474	369.872092860915	349.960801874807	314.742591774595	331.625893467423	341.187994025801	336.866268727274	339.036727031693	323.784276070489	277.360141020909	239.355282620435	204.740587649046	277.835500949231	396.29924365469	15.51535877093	331.536599283974	0.0299443402692832	0
Afu1g15730	40S ribosomal protein S22	4323.82728194952	4203.27197497879	4198.50065980361	3699.84707994071	3375.28682353761	3245.77670561145	2661.70431021715	3316.00926588467	2988.94084912476	3345.20161325095	3491.85994821888	3519.34444918377	2782.32098387986	3307.46196884301	2722.610743726	3159.9305833873	3615.58305099782	3233.61380572203	3917.85331623776	3940.98694757409	3781.18042048733	3913.60605430032	2438.42675641473	2888.56263642677	3970.04257971587	4369.71748153714	4172.80503656424	15.5444744222489	3503.12123435245	0.522222738823773	0
Afu8g04970	Ortholog of A. nidulans FGSC A4 : AN10211, A. niger CBS 513.88 : An16g07840, A. oryzae RIB40 : AO090005000645, Neosartorya fischeri NRRL 181 : NFIA_097780 and Aspergillus clavatus NRRL 1 : ACLA_058370	20.7800823212626	16.476833545185	17.6213216434224	18.2441431662557	17.2256674669454	20.9156836245113	13.0661731919742	19.4278351528056	23.7733053366236	15.217567490508	16.4626908285604	14.6669368003252	18.5950290679712	15.1179143088011	18.0769271476683	14.6868558277797	17.4515755562846	18.3513648793438	17.1403859747353	16.2719015360052	19.2495671977424	19.437169365723	13.2134211230421	16.5637271989335	11.8515420899722	15.8190976590681	20.6010550737048	15.5547007595414	17.2705842435242	0.991150177101276	0
Afu2g17070	Ortholog(s) have NEDD8 transferase activity, cullin family protein binding, protein binding, bridging, ubiquitin binding, ubiquitin conjugating enzyme binding activity	71.221638924392	63.9803617898155	67.8493849406932	48.9821526067054	51.4774772950415	60.5224857204279	76.0206237632485	90.490403294151	88.5405452278355	69.2014769375539	71.9433794789818	67.3750922002406	68.3805539292547	71.3327675150262	65.6168978931595	75.1827143564915	80.3189275712948	82.3106569871698	86.4661981660564	66.6373110522121	67.4042968242677	82.8953710802038	70.6463600255771	67.0685281712287	71.3899390997872	91.2076044227722	95.4275751107253	15.5883425103678	72.9589157179375	0.297362331411282	0
Afu4g03890	Ortholog(s) have cytosol, nucleus localization	83.4728015674618	79.5655344804192	89.8407373180279	102.029203852519	107.261713469791	120.636353768143	90.5131041721621	95.8690293567644	85.8588797715058	100.958343954801	100.266682117785	102.692680853593	84.3066721534424	91.3658265075582	78.6459141701998	82.3435996062015	85.9538141496501	78.9287059768791	75.6649912567964	82.4341149976926	80.5301374453901	78.9183474850918	115.598269790707	134.413116213754	86.7023528996203	95.8472909129877	82.0808619620167	15.6059474020555	92.3221881559615	0.00354416873550712	0
Afu5g03380	Ortholog(s) have mitochondrion localization	33.5163336592385	41.2310961567766	34.8597673232142	38.3457986160756	40.2893011974896	42.956891575803	21.1346318580842	34.6514391801729	45.1125610416652	43.6077892297201	39.1663607622102	40.8628104141717	37.6787297763871	40.9189841183377	33.2325178011856	41.5910933160985	32.7353222959419	42.1870534182893	30.2132830012745	33.4238676202828	33.2249942989963	35.394010758912	26.6333019511318	32.0105770238805	32.7709941650607	39.0107444724985	44.9457608931804	15.6251543440356	36.7298524417066	0.163702269377772	0
Afu2g01650	Ortholog(s) have cytosol, nucleus localization	29.5702952128396	29.8757270129458	27.4681112874833	35.7173688114257	37.6953867426456	39.2738659929868	34.7565840461363	39.8459130138907	39.7826083821885	30.8771019261456	29.718882972249	27.5436203965793	31.7681901293673	34.2775281876702	33.6551985417011	32.5916556214469	33.5886213287202	30.2061931985322	25.019327419408	29.7741177041798	30.3018061864337	37.2932083734334	33.3283557906992	48.2267347556068	32.7008101570661	44.8466104268065	34.8055556004111	15.6313128838324	33.8707177488518	0.139011927657284	0
Afu6g05240	Ortholog(s) have SUMO ligase activity	70.3410287115346	53.5039975992437	64.1212670443223	44.3886729129317	48.6287236971605	48.704566579733	43.3837633323631	52.2468440800928	50.5859856026025	44.1277733187435	55.4619011173012	51.5548074753075	41.8630217316407	45.046662286243	37.9972614903802	40.1150487880226	52.6187900051438	49.866525214354	53.9799618816345	54.3227190002109	54.8219255934139	47.679420927266	44.084291816415	60.4965036092038	46.0845816968738	67.2052983609478	58.2765846088857	15.6501652391661	51.1669603141471	0.374866844019257	0
Afu5g03485	Ortholog of Aspergillus fumigatus A1163 : AFUB_052000	26.1240753533352	25.7925585495539	24.1111202582185	29.0003477797559	26.205193483605	33.604165426194	29.3146356214743	30.8167576758972	32.0205104284131	21.6243067400525	23.2073789874334	23.4607138415102	34.9413306999098	30.9222068508884	33.4630157883682	30.6451475254879	32.802221395595	28.1300694655421	25.6680031469916	23.5376838843696	24.3191831504014	30.0117939941305	27.6343884763499	35.2076974400319	30.0411101409651	36.8325605394883	39.3855412762264	15.7823180562373	29.2156932563033	0.682208378137715	0
Afu3g10400	Dolichol-phosphate mannosyltransferase with a predicted role in N- and O-linked protein glycosylation	242.312914155268	262.969263901802	243.616406784624	212.950505800976	189.600860860319	188.557316379202	165.710298991585	189.089437636399	170.96899726408	236.020304764685	225.092062233193	240.147555225991	232.353634994977	218.804154898599	232.476436192694	194.34361014663	198.639992361239	207.931514519219	240.844275987016	238.499492425475	265.674801385853	207.813445938031	219.417988974094	222.310987233939	113.445365146946	176.822583910572	181.49027055176	15.8573128503355	211.774239950562	0.191908933967885	0
Afu1g03060	Ortholog(s) have actin filament binding activity and role in barbed-end actin filament capping, filamentous growth, mitotic actomyosin contractile ring contraction	173.209978487078	142.282673824466	170.165004356485	133.982413665187	121.950223398451	137.454673057975	85.0342866053045	122.61090315775	154.117733142294	124.497674462079	138.602057766608	129.370233464869	124.128604034892	135.693099731093	134.874838227163	126.049037994956	137.49758636965	144.09697050245	156.638427900217	137.324674379967	150.786356617308	113.327463312193	96.0887756668284	106.469520672619	96.093065062981	128.767635380994	149.962924865318	15.8872409029497	132.262105041007	0.662427144826607	0
Afu7g03850	Has domain(s) with predicted catalytic activity, nitronate monooxygenase activity and role in oxidation-reduction process	21.3610161136879	27.7244485152149	28.3183306717168	37.7254498682422	31.7593953418805	29.887222863941	24.0077101743005	29.9771215948219	28.6926378738622	30.8025651867112	29.9196972222393	32.937745065398	26.0651905511835	32.5982340171101	25.5755696057066	27.5582751956428	22.9836028977305	29.8635780972909	25.1397201408873	29.9828361928985	25.4266282827683	33.910908621048	36.6217818905048	34.7579031624314	20.0385322915347	24.1873489817499	23.2742214693276	15.925960708491	28.5591730329567	0.945602766017038	0
Afu2g13860	Histone H4	693.878135597586	684.116051207013	756.276961347713	915.836091381821	896.288576487136	846.178703289027	1075.31413393317	957.178817453181	831.956693284759	684.95505837397	710.453924492007	757.301397267434	796.75626005576	882.664643955757	756.230200351573	798.885415065418	964.760154287418	941.106711044882	757.161022747971	713.728916003338	703.501150989057	1171.49874214806	779.919101736018	887.84363973622	1002.94118925229	1037.41869516556	1065.74011985907	15.9799111114401	854.440389130119	0.090039811969695	0
Afu4g11880	Ortholog(s) have U2 snRNP, cytosol localization	45.6578604380164	46.7246664363925	41.0941113594047	43.0731424646279	42.2158391206198	49.4832804674004	49.025424350813	60.4970405868665	56.7602636146356	37.4905988004465	34.5290736198366	38.4365150094846	43.2599989711436	37.0387525459722	38.0727790602878	44.7803319392453	46.5432618084912	51.5597391841305	41.2533036271733	39.4503485624283	45.5760119532217	51.1195016085168	39.6218346088432	35.6402034691516	36.8580833796326	55.1621794003366	57.2278346633227	15.9859535569179	44.7463696685349	0.173861605570275	0
Afu1g07420	Ortholog(s) have SNAP receptor activity and role in ER to Golgi vesicle-mediated transport, retrograde vesicle-mediated transport, Golgi to ER, vesicle fusion	90.0982997340348	77.3502213846593	83.0630119040185	111.236739787971	102.93602904696	116.326269164348	61.3239964715626	82.2976660138109	89.0482234634047	87.3497160713722	79.2295430499664	73.1479416561418	81.8975976511525	93.6699784214518	94.1018944306982	85.0082200299644	92.1246775718688	90.3910741848472	81.0543187996177	91.2905457534474	89.2992465442478	75.2500289768001	66.1480702054253	65.5623395980681	58.0991143183763	80.7104565470672	92.336352493883	15.9969045367002	84.8278360472284	0.549513259506839	0
Afu2g06240	Ortholog(s) have dCMP deaminase activity, role in dTMP biosynthetic process, dUMP biosynthetic process and cytosol, nucleus localization	123.52132466618	101.16536018235	116.381415820128	105.535282461602	127.783124653375	126.921575127093	140.619807606999	118.624827287985	113.111841049485	111.409111834002	116.290108410223	133.367117991678	89.7010945647441	96.4706480999762	83.7994523835939	97.4628748293786	110.296060448559	106.59576135718	102.076227536284	104.902751190917	98.5425758958837	111.837722381705	121.752237490888	141.104204345632	150.118011955963	156.834941726091	144.505018009721	16.0289184171518	116.693721455838	0.63143206824677	0
Afu1g08960	Ortholog of A. nidulans FGSC A4 : AN1383, A. niger CBS 513.88 : An08g00450, A. oryzae RIB40 : AO090005001630, Aspergillus wentii : Aspwe1_0048794 and Aspergillus sydowii : Aspsy1_0025360	167.171195223498	144.349135923334	151.337464820751	133.721276616306	136.602993134498	135.454323840926	127.688129100014	194.095357790353	190.27524603836	151.832246015614	178.670704224924	144.036487431013	126.75656658761	132.032914966492	114.004506768514	161.122955394842	152.464906417618	164.565396408452	165.474287910963	151.5725722704	150.728097413235	142.452653169364	114.84730735541	127.357635072302	165.538631266907	189.713948218161	209.439154902886	16.045266325383	152.715040528991	0.378093502569798	0
Afu2g09700	Ortholog(s) have superoxide dismutase copper chaperone activity, role in cellular copper ion homeostasis, cellular response to metal ion, intracellular copper ion transport and cytosol, mitochondrial inner membrane, nucleus localization	123.322311872136	160.532428783509	133.603384018846	146.728408237545	175.993814764247	188.111616382199	138.684885872069	137.036483810462	138.075961900652	185.312206687795	218.449197101028	203.72902814503	193.764120208406	190.268652061249	178.030767892743	158.317148879308	164.156224587153	169.60609440439	221.759398367557	196.614866305593	200.552090696688	194.932304433831	203.71134897389	217.607410167288	163.413832081586	175.180056324067	150.879469159159	16.0681307256501	175.124944893275	0.479358425923608	0
Afu3g08310	Has domain(s) with predicted hydrolase activity and role in metabolic process	71.9102798773068	68.5828432809393	66.364148722693	77.9824162438884	81.2233751634082	92.6515636620369	44.6320394573417	55.9759346071651	59.4801163525185	61.9558668455323	68.8463005449368	63.4962293167601	71.1515709612254	82.7408599371044	72.4108462427235	59.2291260101329	66.5026917234474	64.1735825294972	71.1880113133171	67.7040917020092	68.7034882043503	94.1808154820577	70.9366726656699	93.6079269284251	75.6057891381774	82.3942645979865	77.7753045266337	16.0934523149274	71.5335613347142	0.470903132267483	0
Afu7g02360	Has domain(s) with predicted NADH dehydrogenase (ubiquinone) activity and mitochondrion localization	409.797248641778	407.765691303372	404.815264687081	446.277340441356	389.838105273457	403.233129267275	231.381001299514	379.882012819148	391.723112747895	395.332707600629	414.622438191437	364.754765542144	523.96850110146	498.411554768745	452.760352872491	475.926706281944	481.052776068034	434.464335093376	404.613639126771	441.793743342983	422.459381988643	410.806791028838	304.707884688217	331.592244064439	445.111879863905	493.016010183726	566.712430372055	16.094531338218	419.511890691138	0.340431676252165	0
Afu3g14445	Ortholog of A. nidulans FGSC A4 : AN10317, A. niger CBS 513.88 : An09g03980, A. oryzae RIB40 : AO090701000586, Neosartorya fischeri NRRL 181 : NFIA_062810 and Aspergillus wentii : Aspwe1_0107543	73.0309827661844	101.760240997506	79.4190777484992	106.436258328267	101.410630271232	111.548583109383	56.7078494844176	79.7889295132775	108.699973155306	108.803073518724	95.1688742504041	96.8778745091553	97.1811999614581	87.7958318969847	92.6712496398775	97.0336904864844	70.4947942815827	88.0500359499164	78.2215983114035	80.6202222238236	83.7966243418746	76.5907598301589	75.2158267165932	75.8989630876229	73.0103366383471	78.0975767963963	75.3221661620531	16.1868732349593	87.0241934806271	0.223942515065453	0
Afu1g03810	Ortholog(s) have role in protein N-linked glycosylation and cytosol, nucleus, oligosaccharyltransferase complex localization	62.902571134781	60.5136087955097	62.8107372789885	65.6154604287297	54.6440194839141	62.3723087953576	56.6274555811968	67.401890783172	56.6987586850222	54.1950793143551	48.1599127177573	56.2107305724927	48.8511985989332	48.4651965029102	46.2179190174272	45.0843712630472	54.8048289173945	45.9448151633833	69.031059256383	76.0665768093844	78.9108805870655	66.3202995378028	60.8049186065605	61.0925864212159	50.0675672853562	69.3882151404233	76.2759485434203	16.2417178693845	59.4621820452587	0.33588151748626	0
Afu2g07340	Ortholog(s) have role in cleistothecium development and COP9 signalosome localization	86.4062399853783	84.3888714265036	82.0876438147473	66.7738867848615	76.382807989367	68.129508379387	90.8030033910697	87.9306957101363	76.8197214336709	73.8562125060422	72.810167183548	91.8572720304132	56.4448518202177	67.5780272744933	53.3420893046052	74.1863169373091	83.0080881205179	80.4303446209836	80.7672634405338	79.1178226471675	76.6177404933733	91.8313399810512	88.658827557092	92.8277980752346	93.2201186440068	114.574353883746	103.099593451994	16.2434010967728	81.2574298847204	0.830933497146114	0
Afu1g10490	Ortholog(s) have unfolded protein binding activity, role in mitochondrial proton-transporting ATP synthase complex assembly and integral component of mitochondrial membrane, mitochondrial inner membrane localization	53.3270135587443	49.1467149473513	52.0513955548336	52.519722365049	55.9603670248555	59.1432612729631	59.299318746355	55.157404681645	60.138002274562	43.1358803037618	45.9568276795127	51.5144347167858	47.760915352388	49.747642819213	45.8045935431473	48.2388814504926	50.5650133638612	53.515433999404	49.0275036702926	44.2291875182385	50.6361435697684	65.8955947979169	64.79212638404	77.1855798592213	44.5015165721077	76.4616627337927	58.0093753560178	16.2684859998887	54.2119079302341	0.00664894663276651	0
Afu3g06760	Ribosomal protein L37	3138.16641167289	2604.88928600985	3063.11224522063	2531.42722084441	2360.35564917924	2291.01172930989	3541.85389877423	2379.74666557517	2641.78567017868	2088.95330874996	2207.59117924568	2509.012943531	1936.00244109139	2153.71121844424	1890.70728784699	2268.80968708167	2934.69054586787	2612.85904620124	2732.78758099197	2578.4496445093	2367.24352911986	2862.6668738966	2185.01023694121	2351.01033392349	3073.2656530453	3297.58673274845	2982.457499927	16.3311769335519	2577.2283155529	0.591384376447944	0
Afu1g13470	Ortholog(s) have role in inner mitochondrial membrane organization, mitochondrion inheritance, mitochondrion morphogenesis, negative regulation of proteolysis, protein folding, replicative cell aging	257.041142452354	256.904985186893	261.67785332649	260.048165639813	249.418453157291	284.433597052208	136.191611228858	238.064107567763	234.951314201411	253.553253636793	243.162149522159	232.561878348479	275.32851537031	290.856928777763	265.760250244739	230.459754029328	245.035210655764	236.717562929366	258.380089425945	249.694564664664	264.552744559123	333.67897077441	202.703754826171	209.931740506749	138.609418291719	231.050973029211	260.268304612306	16.3462396563083	244.48286274141	0.00314697197040859	0
Afu2g10350	Ortholog(s) have role in protein folding in endoplasmic reticulum and ER membrane protein complex localization	66.1156758397388	56.2887335965043	63.5352621987993	46.3697711343478	53.6223721823349	52.0595957679952	46.4374042832866	56.3925701688187	64.6979299631168	45.4971036219277	42.9850380534797	56.1129800142766	45.8460532025685	51.951789171321	44.5211299314534	47.5623980184328	42.9252670766699	45.7405688964028	60.4625260238659	60.6290289081601	55.314582651856	75.9240478242233	53.7363270407315	74.5545370103864	56.2388369167388	58.6740508202568	59.9937603839531	16.3547429274443	54.9699755815425	0.0941803782631279	0
Afu1g09540	Ortholog(s) have GTPase regulator activity, mRNA binding activity	154.65176650632	137.485034443636	140.47783107127	152.302893218075	147.297196876991	125.668331775328	112.995846131517	91.0615208464984	158.044452621034	99.0662740154876	138.62127424564	110.221469772477	164.628439541372	179.29358695583	162.742807214972	127.759013366669	127.311709874988	121.536829457618	132.52069310342	140.141859540331	159.532940617126	154.168462773238	148.726467526392	178.83626646172	128.969718972174	139.884198251356	180.598152478388	16.3736870599103	141.279445839254	0.825505462016502	0
Afu6g05174	Ortholog(s) have protein channel activity, role in protein import into mitochondrial matrix, protein import into mitochondrial outer membrane and mitochondrial outer membrane translocase complex localization	840.847382338065	810.068296540997	743.303738779472	680.264135401925	708.589858182787	662.862266804558	897.632667567287	996.050163795763	863.177180755518	711.895856672516	764.115610661199	769.676456498643	653.811341773579	561.510011457905	648.209532737454	786.059273080423	644.321534676612	682.641644360985	774.446787817565	727.730416053801	739.625527314937	760.824869891319	741.786780268559	882.81432810352	1046.64584275524	1085.46994017475	957.369179377051	16.3954220971689	783.027800883053	0.122309978958475	0
Afu2g13010	Putative cytochrome c oxidase polypeptide; protein level decreases upon heat shock; hypoxia induced protein	1391.2672465575	1570.59777073724	1452.99906974709	1476.17671317772	1720.34407992461	1674.27481940173	876.421411754576	1434.18193645396	1728.45741477279	1394.30924486896	1488.74191047225	1529.84990831745	1926.27118036034	1565.09215036042	1644.65579558016	1636.05223393552	1368.78355800252	1379.12198438303	1464.77918395413	1354.24212783528	1408.53450734741	1954.86125979298	1023.32973805066	1227.94693377796	1424.21188902403	1111.27818177393	1689.39284406998	16.4212906987907	1478.37685534942	0.429619473373496	0
Afu6g04150	Ortholog(s) have SNAP receptor activity and role in ER to Golgi vesicle-mediated transport, retrograde vesicle-mediated transport, Golgi to ER, vesicle fusion with Golgi apparatus	70.7961420006708	71.2786680868778	62.9714847950291	52.1170103735346	59.3271967783999	57.6694660016154	50.9456040645956	66.6838499315391	75.1911642853497	61.2203673736233	64.7320737529047	71.4008033544339	50.3141007604459	50.8750681522263	51.6393338449124	60.2794741702225	69.1174242426534	63.4105197170181	67.4220977858479	71.6897301278921	68.8327048343643	52.6810223321249	44.8272448477897	66.4383284475241	70.4429952133466	88.0110762303852	84.9755371688334	16.4579944017551	63.8996477286726	0.377529078834451	0
Afu2g12260	Cytochrome c oxidase assembly protein; transcript induced by exposure to human airway epithelial cells	103.731914287219	89.9180127989171	98.8326300870213	98.9416432230693	118.3477296636	130.201788198657	58.3538883803474	85.537731604906	109.34293485739	98.1887319342431	94.5724069421822	112.907033066838	94.4529255611042	115.715841287416	90.7445383602859	105.519268935381	97.085552510096	98.8043653629877	96.0118262075704	96.8907787893204	99.7942095401695	93.0995988963907	88.0117481470081	139.164275243568	126.000372412007	133.306507486741	117.417935074991	16.4685750760212	103.366525513312	0.127500557496006	0
Afu6g04430	Ortholog(s) have acireductone dioxygenase (Ni2+-requiring) activity, role in L-methionine biosynthetic process from methylthioadenosine and cytosol, nucleus localization	137.876439519346	125.952320068654	126.238184718138	107.911318422241	131.882936508885	132.285149613751	128.693875699055	99.9397524135325	116.120499111651	156.037651941477	167.674250253107	161.11213764724	130.444932636005	124.07740420532	123.47865532578	159.922707332564	169.193245619571	142.235241461317	162.080755403056	168.148418542766	146.252491301478	122.813738148192	139.253013986121	137.564168668164	187.569321785773	186.900584649709	179.644798680273	16.4909585084592	143.381629394932	0.358833523424622	0
Afu6g05320	Ortholog(s) have inosine nucleosidase activity, nicotinamide riboside hydrolase activity, purine-nucleoside phosphorylase activity	124.106838168311	103.954609588018	110.840332807874	83.5974278544496	78.579326712057	93.0881943663297	68.076542931827	101.496821031947	91.028793238328	95.7840342606772	118.952053903134	95.741802710288	96.7189776275064	102.146359576666	99.9765951862152	80.0563601867194	99.7922506304047	89.8151078857867	100.12927089761	104.198007752241	105.408501380585	81.7937006251379	70.5058820776241	76.9089960177811	75.4483128985413	111.167483266449	131.138230203755	16.5279349698403	95.9426227328246	0.779428755350222	0
Afu1g06170	Ortholog(s) have role in positive regulation of RNA polymerase II transcriptional preinitiation complex assembly, proteasome regulatory particle assembly, ubiquitin-dependent protein catabolic process	230.254862339043	236.033738719255	224.126899842503	247.135500803535	229.911974870556	262.984925718324	131.499140490096	277.596974443927	329.338140791137	221.442259564031	223.633127008555	229.437332706717	257.973159553751	280.195805457745	266.595732352479	251.57364328419	282.615133444344	286.824644741494	235.31136160113	214.902685204024	225.904028992015	252.388069883405	183.282938158326	257.015037112868	173.316514600543	266.140875021878	295.205587637669	16.5289412843137	243.431114605316	0.330127946280589	0
Afu2g10580	Ortholog of A. nidulans FGSC A4 : AN5969, A. niger CBS 513.88 : An02g05900, Aspergillus wentii : Aspwe1_0044146, Aspergillus versicolor : Aspve1_0040765 and Aspergillus clavatus NRRL 1 : ACLA_069580	1064.26739061285	1030.53684237596	1043.26252344518	1021.35917137967	1117.92377886346	1179.76287166679	582.725728428063	808.637646458371	1121.8196200492	960.136937072758	1182.23535987054	1001.89919192557	1175.21471878574	1154.43106775211	1094.4878742247	1183.16286657332	1133.33791834324	975.892395644888	1062.03837289308	1135.56532522581	1172.77979547934	581.570169759739	817.761999388416	1078.80441058402	947.721111209919	1291.41099197192	1184.77106049197	16.5618422535248	1040.87100520284	0.00113584534119987	0
Afu4g06790	Ubiquinol-cytochrome c reductase complex 14 kDa protein with a predicted role in oxidative phosphorylation; induced by exposure to artemisinin	1461.50908115134	1292.7856339545	1495.04278940105	1532.58519214738	1679.297018896	1687.04360790768	893.727081882826	944.152500288938	1522.52643938155	1513.67439267782	1512.42017124721	1672.29459466275	1380.03638671659	1666.97904760077	1547.53614860783	1509.70192894354	1504.47029868164	1446.33940806156	1563.25786415025	1600.11477645455	1636.22234348135	982.389264664052	1030.20284823159	1742.02357994808	1765.4565020455	1721.26856331274	1580.80534732665	16.576435233857	1477.18010414169	0.000461673070364114	0
Afu4g05910	Ortholog(s) have role in mitochondrial respiratory chain complex I assembly, pathogenesis and membrane, mitochondrion localization	479.835006677752	512.786326220866	500.91331718074	588.797792453907	640.466718961728	670.325129226686	753.358731435445	643.512099266406	603.93098665375	447.155963689919	480.485495897849	595.944779611476	606.679548305588	544.809041681701	512.540702310397	522.065536244928	547.957526405068	515.564569245584	537.131825454572	560.155466582803	507.911412271438	724.23685655159	736.824179523178	779.763187279357	746.661697007092	762.895940876631	637.99131361142	16.6503839850006	598.544487060292	0.051517774207065	0
Afu3g00150	Has domain(s) with predicted oxidoreductase activity and role in metabolic process	10.3408942380345	15.6565596611302	12.8611491577793	12.8961965967505	13.865785045656	11.9364641866401	8.14563226508671	10.1735641600984	11.3847375826752	12.6724812327099	12.2851779024409	11.843796299261	15.0150753298015	16.3255815712368	9.7660405523666	13.3867729246379	14.2777370785965	11.9880584539636	10.8005362912714	11.5559564982274	12.0297723264331	9.29635888192342	8.83359932044171	10.343142276704	12.7675727952206	11.4216246157824	13.4860041124282	16.6741160774026	12.0502322724925	0.989793987435764	0
Afu7g04230	Ortholog(s) have endoplasmic reticulum, fungal-type vacuole membrane localization	115.388287092276	96.95992972271	100.870416274382	96.0332974652867	83.1202049622254	98.1044853061294	55.1154078782218	87.4483682215103	86.3795521776396	76.2331699862863	84.0482274169938	68.6542758596339	107.09375272477	107.519473929963	96.5820856014179	85.954670710442	87.8054153248091	90.8666210377888	91.5942387542133	91.9993567661855	91.6434822649863	127.024435312203	71.5916173104115	95.1572051410453	83.1430962099816	99.7448611620267	122.130983405335	16.8098477219856	92.5261821488472	0.707749804421395	0
Afu2g12560	Has domain(s) with predicted 4-alpha-hydroxytetrahydrobiopterin dehydratase activity and role in tetrahydrobiopterin biosynthetic process	53.0509717322846	58.8789104766006	55.8096709781282	65.6078768720288	81.322396038081	85.6227726987903	56.079570088024	54.2238214291799	55.1592410051723	63.6844900892421	57.8990768554878	63.3519757370588	61.2594944751435	66.6126865105998	68.4329570572248	60.0739701865314	55.5687547748214	54.5281122858405	57.6046112798244	57.5749427953187	61.7489835905869	69.0715847666645	79.4047774556874	78.3097278177364	41.1696703914765	57.2539244171022	44.1199249516231	16.9353361615382	61.6083295094911	0.085197017757112	0
Afu3g06460	Protein of unknown function; hypoxia induced protein	1911.28252123672	2479.97864535795	2295.04703159835	2243.62310864681	2210.97983838983	2415.44143960223	1354.06203703301	1806.09076895609	2063.26233373925	2422.70692493551	2500.06286187618	2396.63470350729	2826.85531482194	2598.83882623131	2804.88741726107	2325.79023115502	2030.0935117688	2334.96483868321	2524.61604727755	2487.8017354947	2416.41919927156	2501.00658104916	1811.63597517093	1424.41416070478	1798.13386969801	1760.30382602323	2213.7581214471	16.9627149532423	2220.69229151621	0.109325487773526	0
Afu2g03040	Ribosomal protein L34	2109.03341681157	2052.18654376911	2236.40830957276	2174.88675932121	1839.86971877475	1880.38199561324	2599.22930884074	1913.71200496621	1846.83948150848	1526.44793343437	1716.99848619674	1665.91423862352	1569.22500595501	1749.65422207462	1561.93846543286	1722.91827916578	2243.05557777317	1728.5116281411	2033.74191633521	2009.21426440095	1872.36970493102	2605.61859276715	1894.53701156122	1568.95330629064	2391.03472698376	2521.05706706548	2599.15292791148	16.9753372735546	1986.40336645267	0.0485448542102165	0
Afu1g04070	Eukaryotic initiation factor 5A; Yap1-dependent induction in response to hydrogen peroxide	5140.23319521056	4318.49518551805	4796.04103186527	3970.54537258839	3714.03482547357	3504.51291912845	3463.60658909269	3303.47244430799	3227.28377494071	4147.40993048294	4285.35198740923	5103.90895980053	3460.38455449653	4064.37055538909	3189.95878243497	3884.88300915145	4339.90666855062	3967.70591621738	4606.88159881543	4637.00064046466	4270.37550497621	3650.86434023731	4013.35017024509	4849.65447309911	5139.62946869795	6214.6091868742	4869.23408447899	16.9786223562987	4227.17426555361	0.243031768276514	0
Afu3g06390	Ortholog(s) have cytosol, nucleus localization	29.8123887241098	26.8292921421997	27.2385110028989	27.1854487845717	25.0720122849645	30.5414853277881	31.3471649145131	43.1358129898782	41.2847091876662	24.2898427770362	26.2734801393463	23.4854674285106	28.3816747083477	31.8122414108499	29.4707675716051	27.9746766323339	33.2536195202075	29.2350508574846	26.9547119068408	26.3680009800517	27.3787430343834	33.1343252901771	31.1470583460625	31.2402358544262	19.472430428722	30.2799798311116	37.1414684485444	17.039907215662	29.620022241653	0.0555715839046981	0
Afu1g09810	Has domain(s) with predicted RNA binding activity	170.776114620749	178.37470389883	178.020249685434	125.053844563244	121.344791082779	151.632033462179	177.963033990031	187.366088075202	155.184644947874	166.632593593135	164.726528485358	188.754554971829	145.578734428895	141.921979736128	141.016817617902	144.501858803631	153.678912698227	152.693455493439	194.254727517396	221.885590953213	205.935099799185	221.494835706256	139.715682366593	127.963415730707	126.906793792466	184.581162374812	166.519566475542	17.042268193707	164.239919069298	0.387714894861417	0
Afu1g15390	Ortholog(s) have cytosol, nucleus localization	119.504898674301	95.709503937437	93.0710866290334	80.3711460421702	82.208146195949	86.2883573584568	97.8936971768268	113.62023732001	97.9849294507808	79.3889054231209	90.8864200863591	88.4170166990573	80.346453959476	76.7688808664759	67.1299152272311	96.348072335717	105.766302281557	110.328617265484	102.623257103891	108.325432573518	98.5342525319266	101.302733790756	90.9805272431289	80.1496897686366	107.299099195097	139.311292359505	129.659160614557	17.0646359758618	97.0451123003874	0.524818671561232	0
Afu1g03020	Ortholog(s) have endoplasmic reticulum localization	191.768190467836	227.14339508372	226.542919277594	245.635698892106	248.298394390302	248.405053944701	280.396766986293	214.816348689593	186.293715559584	197.360413836443	204.173274827969	245.995649135651	176.602493669165	157.076772919998	148.904737001481	184.421598684253	197.594518717233	165.395772261889	244.227126886375	211.19794495677	231.625674541575	200.332064502141	309.242228210363	242.185753819677	243.584462395625	250.719688769865	217.475037885565	17.067604791686	218.422803567177	0.706811800273324	0
Afu1g14590	Ortholog of A. nidulans FGSC A4 : AN0795, A. niger CBS 513.88 : An01g12590, Neosartorya fischeri NRRL 181 : NFIA_010830, Aspergillus wentii : Aspwe1_0027661 and Aspergillus versicolor : Aspve1_0121944	65.2651213283045	53.4389830044432	62.6824398874061	51.6935941818739	48.8215504043996	57.9028968435512	66.6779299672157	58.2233263097761	65.3696703120878	51.4065181863233	53.6637301280161	67.9187712295877	43.9602685548551	58.2161014762052	54.010620810592	57.4901378522078	63.2897467714016	62.5593718013534	81.3483345830831	74.1339169000376	74.1555079930852	83.4440597318336	73.8820904237213	73.4461442484182	60.5871739441339	87.4003748710345	65.8736018746036	17.0797827936023	63.5874808747982	0.643221825858202	0
Afu4g08290	Ortholog of A. nidulans FGSC A4 : AN11889, A. niger CBS 513.88 : An04g02890, A. oryzae RIB40 : AO090023000731, Aspergillus wentii : Aspwe1_0101712 and Aspergillus sydowii : Aspsy1_0140042	28.7593926544583	21.6935578700884	29.6497890261064	27.4817601870376	28.3004715978164	26.2465717375533	16.8959922547436	22.2402992837799	27.7212576889733	24.813847635755	25.171218708417	26.2104132264401	28.9291967819572	31.1969757537236	26.0299164445656	22.8934534298217	27.6951886072671	26.7999177671925	24.4625354207178	27.1392970808684	27.4029354888553	20.2496014658791	22.0659977590928	35.7391343825229	32.8755175638635	37.4898476299563	33.5618396091315	17.0941989835502	27.0265158169105	0.83074506620913	0
Afu3g07690	Ortholog(s) have copper chaperone activity, role in intracellular copper ion transport, mitochondrial respiratory chain complex IV assembly and cytosol, mitochondrial intermembrane space, nucleus localization	317.176713852961	282.762686866912	390.838128071402	379.602776856038	429.368958347278	407.267836305914	388.814150122728	386.283144496771	386.494212217286	374.907951274196	404.265027741243	463.63259927289	410.452862138989	390.482665947607	403.125654027851	378.240309557513	356.275693749755	341.757995877435	406.457844649764	381.203157189144	418.698569283646	536.054428415646	427.362651798825	579.36708483388	572.963791800548	508.422338672734	342.373482554787	17.1065142887209	409.80195244162	0.00772755146743376	0
Afu7g03650	Ortholog(s) have cell division site, cytosol, mitotic spindle pole body, nucleus localization	98.6205847046641	84.4542589213559	93.5634552841109	101.807216229448	114.034851090006	120.684313830447	67.0842137316998	84.6058625962856	100.238185194782	86.3164663815568	91.0626914904834	103.096241297083	102.592328579162	90.2409350077672	83.7445407962694	74.4644933192273	75.4428243398367	72.7911345454724	87.8477337610295	84.9864189781259	76.041920569572	55.3680501176318	88.1465926887283	120.65757350886	104.692687782846	103.379590738451	99.0512976512078	17.1412133605001	91.2969060420781	0.84385161257309	0
Afu5g02730	Ortholog(s) have gamma-tubulin binding activity and spindle pole body localization	18.9302028667869	18.6902360319951	16.9627829756817	16.6596046522833	12.7905480194389	17.0020298750786	10.2448884326719	18.2172507454769	16.7270018004151	23.2149671598982	21.807940827484	18.9624873331598	17.859037462481	20.3103696353821	20.9741286804152	17.3048854875509	15.6704624146189	20.0776441420254	19.5413934735448	19.6963142729995	20.7742283192046	17.2067050317938	15.2378604580591	16.688107200623	11.5391963259083	15.817475139967	21.5443906913337	17.1472958202188	17.7945236835658	0.363276423534886	0
Afu5g05450	40S ribosomal protein S3Ae; 40S ribosomal protein S1; reacts with rabbit immunosera exposed to A. fumigatus conidia	4030.91103909951	3574.90118457055	3566.33892322767	2839.1976818544	2873.3621160481	2730.40460737167	2800.25142323616	2814.49495260076	2973.57623571096	2834.3112686296	3201.75239944542	3231.67727607322	2329.00369107178	2618.58132886245	2222.59584589752	2706.15197814158	3316.79564554194	2892.7862646001	3254.36723480865	3140.64618187673	2990.98922883162	2785.70082422641	2047.11411763079	2241.88279609055	3187.34455060617	3665.08698640866	4179.39776580797	17.167869476923	3001.83790919522	0.559291916939001	0
Afu1g14100	Ortholog(s) have phosphatidate cytidylyltransferase activity, role in cardiolipin biosynthetic process and extrinsic component of mitochondrial inner membrane, hyphal cell wall, mitochondrial matrix localization	68.4191426811648	56.1342900471682	67.5756113968783	57.6669260413141	50.684074428965	56.3278900443869	45.2869393908117	73.3167075064557	67.0378241634488	50.2312968143407	58.6169194443333	49.306988865273	56.577816836223	59.4694971410489	59.7506936936228	43.4025259569923	49.1271110387531	55.8587167215932	56.9658382980806	59.2004047160969	60.4742970792093	57.1687886044975	57.0935249593194	56.9642703122809	22.4297146091124	49.9477702325741	55.1116225167857	17.1730124387169	55.5610075385456	0.00377663944724583	0
Afu4g08790	Has domain(s) with predicted hydrolase activity	20.2692528016794	20.5029499108451	20.6339400580616	16.3704607052368	19.0872826938396	17.8751950252544	14.9295326925449	13.2819710046302	12.1511732715471	17.8087849283578	21.2277735516065	24.1006678470069	16.6652800678648	18.6722324601256	16.8275992708505	13.365437721953	15.6450311266224	15.9650599287528	21.2771203267616	19.7680617544145	19.9792128701761	22.8516470443134	18.9728171503728	17.4066770880109	13.3384883535401	18.2814208109275	14.8269153821246	17.1741509891127	17.8548883647193	0.920179321578964	0
Afu2g07560	Ortholog(s) have role in mitochondrial protein processing, mitochondrial proton-transporting ATP synthase complex assembly and extrinsic component of mitochondrial inner membrane, mitochondrial intermembrane space localization	129.355156127786	130.976191450872	135.674257820353	120.900198171501	131.408325829334	149.951831344667	164.781331712402	138.31753220913	187.131932502484	133.390864860035	139.729653304107	157.373199230181	124.439981060319	123.09949526119	125.90727615335	121.831988982474	114.722063257501	134.747354398664	137.162391036826	130.270481032398	131.910374497615	209.401122301512	183.156794767109	164.224318909021	172.038839300948	195.028176338004	151.542832626107	17.1911247021516	145.86940609207	0.00419556959568078	0
Afu2g13000	Ortholog of A. niger CBS 513.88 : An02g01710, Neosartorya fischeri NRRL 181 : NFIA_088170, Aspergillus kawachii : Aspka1_0172685 and Aspergillus fumigatus A1163 : AFUB_028620	1048.32647830238	1233.79374184545	1124.59839101882	1143.70559405899	1158.39059832916	1186.01735307353	697.011816749512	1131.68565765911	1298.37884874466	1239.17807307581	1299.08418339046	1027.92451674686	1286.11436566483	1320.61579581409	1366.25353623504	1246.70939318275	1148.90370832961	1130.25621022319	1234.83039840298	1228.02865959534	1332.07461890786	963.543306392617	759.557374728461	753.384745616687	743.398855508365	949.002858460384	1170.12734738944	17.2371201614361	1119.29246027579	0.00420215004951627	0
Afu8g05310	Ortholog(s) have role in sphingoid catabolic process and endoplasmic reticulum localization	119.684188142575	107.289932835717	117.4287696955	142.405038871065	179.459968543701	166.071055320154	133.42038188696	137.847737924294	163.796413978953	125.504394201664	130.7519125655	140.133744399256	126.765768516219	134.283403570218	117.025315840784	127.403129145694	110.4900566929	109.244088354582	114.099612885838	107.036540224634	100.327194733868	112.59320815068	171.200733945521	175.831150471012	162.975040449272	148.10356306958	130.545633203898	17.2412101268585	133.767332504446	0.0599762584311341	0
Afu1g12070	Ortholog(s) have glycine dehydrogenase (decarboxylating) activity, role in glycine catabolic process, one-carbon metabolic process, protein lipoylation and mitochondrion localization	643.632533696302	638.254168003841	692.811121419673	679.173169275684	735.016479786587	727.452272721649	336.035666854116	370.54568305431	481.136525224752	633.302347290854	701.390105221736	703.147818902491	613.318998520301	664.989172069298	612.908241717876	584.047536816748	604.35504852968	565.650658839309	673.954487353396	618.030646184363	568.215625123104	411.063211575259	515.717574144643	639.506888219144	516.924119507074	616.348754186597	574.390189860689	17.2552925423596	597.085890522203	0.0195965447454936	0
Afu5g08560	Ortholog(s) have endoplasmic reticulum, fungal-type vacuole, integral component of membrane localization	107.68345223403	101.972343471928	113.932059683649	135.016582429683	136.935650443407	130.74737557824	125.542068855535	128.862608663115	129.375163211594	93.8935324746645	103.4657407182	99.5807814337867	121.297778049507	133.311521176667	124.11559187286	119.56362162556	109.064843109322	106.988942732417	107.019202834679	100.471829186646	99.6987387916687	179.078506790746	149.497217536394	158.275615456476	158.786974856241	142.044241675029	143.266349666888	17.25568725928	124.425493872553	0.180056643212859	0
Afu1g09410	Ortholog(s) have structural constituent of ribosome activity and mitochondrial large ribosomal subunit localization	195.670173499688	195.692771149051	196.524883673039	195.470438907054	210.661676315093	233.273939339189	104.06801811912	151.967384082842	246.977398314244	186.579298699335	204.584417145383	212.949671066097	176.687222196433	202.326232574623	185.274403454905	196.799060610799	204.162237762915	228.928235286055	206.576411218865	187.231516715553	185.23633293207	173.58887410465	122.133797209521	197.235766953455	232.220765376114	260.797358613325	237.860838345358	17.257764482839	197.462189765362	0.0613133850778144	0
Afu7g03640	Ortholog(s) have nucleus localization	24.0180353517572	21.4026480902213	20.8620763980858	19.3045132763936	17.4694269122324	19.5604531919435	15.4109382091359	23.0659386393304	23.2486586049696	22.7233036957463	23.306683989275	23.1728862455981	15.7023098752641	19.8380768895473	18.9993775467131	14.3453810251467	16.4821002157842	18.65536603834	23.0719003322016	23.7703306436633	23.2294999115297	17.8791124053893	18.5620404001366	20.3090778884425	10.8364055108371	22.2631152216932	24.6625293276486	17.2635444038974	20.0797105865565	0.05584357368463	0
Afu4g13190	Ortholog(s) have role in ER to Golgi vesicle-mediated transport and ER to Golgi transport vesicle, endoplasmic reticulum, plasma membrane localization	146.704866744272	128.69138897491	141.447261318363	126.116384653166	125.76555021731	126.800716309764	111.545913425698	119.858156716272	136.60110718905	119.35096118667	118.827829027082	129.091378178911	95.7083289290717	102.417037946897	101.599091485526	141.163050097032	152.083132334132	149.145342255758	140.02942494988	139.835248878675	134.933268244434	119.510840112125	88.3121722624295	100.466324083783	147.422445979526	173.776202315108	184.733595878902	17.2787444737144	129.701371099805	0.639374192964366	0
Afu2g02275	Ortholog(s) have proton-transporting ATP synthase activity, rotational mechanism activity	2703.95281687463	2659.64266243483	2670.39802457109	2484.87473597664	2423.76820358787	2624.02647396589	2919.66746242482	3063.17476878109	2798.60404411639	2418.84474686943	2679.0600495571	2917.88858701242	2448.55704893659	2073.15902720322	2253.76170653803	2448.52945982523	2134.92928269194	2183.65421922053	2984.99821750015	3104.11587334453	3048.04708716406	3273.29851281783	3539.67807693816	3684.99707029806	3746.39116466771	3832.72548275993	2876.24827126972	17.314905919987	2814.70344730918	0.194251984946771	0
Afu4g07730	60S ribosomal protein L11; transcript induced by exposure to human airway epithelial cells	3752.74306901302	3237.63918868176	3566.14093858487	3040.12794409973	2996.87258443177	2906.7875404415	3703.32206322462	2921.78863949962	3059.19822887151	2567.68324932306	2751.29934867423	2911.05004708345	2263.34628765754	2638.89265935361	2030.10298175316	2648.77948009905	3428.20849142026	2970.9798870804	2985.33891238316	2909.19355019329	2635.80751186606	3671.4941188887	2308.42012994141	2282.23576982649	3702.08759727669	3753.04916852583	3947.16680772751	17.3730856553414	3021.8428220712	0.254867555138043	0
Afu4g07120	Ortholog(s) have holocytochrome-c synthase activity, role in cytochrome c-heme linkage and cytosol, mitochondrial intermembrane space, nucleus localization	51.2928358912628	41.5282368789427	51.861393131601	51.2598227029172	42.9314117284819	47.7119463369395	27.9221099200187	42.7452403241846	49.1404682775281	40.6463094857663	37.1170147665738	39.9360425541749	49.0562482414347	55.9095801047903	51.554400730036	43.5299917962984	45.3764602433387	49.1725095027802	51.090036831512	44.925564213479	46.7337838085947	68.2912410547493	42.2515963051905	37.1961064195646	30.1657802468637	45.217555054806	47.1220522234507	17.3762556573408	45.6179903250104	0.204999348099735	0
Afu1g03460	Ortholog of A. nidulans FGSC A4 : AN0255, A. niger CBS 513.88 : An01g04670, A. oryzae RIB40 : AO090005000754, Aspergillus wentii : Aspwe1_0105945 and Aspergillus sydowii : Aspsy1_0055077	35.0055372907196	37.1884920860894	34.251829739874	33.9300067535358	28.9255848426225	32.3894232862817	26.0764229335371	40.2013825473294	35.8725070824142	36.9862152666689	35.0581638621758	28.0513397937	46.494946653793	34.8409826919274	40.980429191217	31.5703718256264	33.6929894750917	33.0576169140853	35.8674207761279	36.1234697023577	39.3855620537902	30.0869216092873	22.8325516463626	28.80618228663	18.2868411801264	28.9505468040347	37.365041595767	17.4167986513291	33.417732588562	0.635110485893919	0
Afu5g07720	Ortholog(s) have role in generation of catalytic spliceosome for first transesterification step, snoRNA splicing and U2-type spliceosomal complex localization	24.2107132040082	29.1206626581236	26.5729241271708	32.4058528113494	39.8221994169189	41.8063860428922	36.0255698395385	44.3172852884398	48.2053819237738	28.0470491330355	26.1623930714774	34.1218513201351	30.6392970843389	29.0029027336815	27.6254685670542	30.3145396626495	35.4502922954233	37.772843281566	30.1514971464661	29.0314421951873	30.2883431049848	38.1617170482606	35.7344093264661	33.1552074193266	32.7054492278785	38.3583383086425	38.012555960257	17.461293443788	33.6008360073721	0.390154189154071	0
Afu3g08340	Putative E3 ligase Golgi complex protein; mutants unable to grow under hypoxia and show increased sensitivity to fluconazole and voriconazole	19.6761765579125	21.5947937494709	19.8707170430984	20.6716486928636	21.368192288322	27.884434500992	16.4384747518316	24.056511090509	23.4700744012074	19.3709319637655	15.4549883172625	16.4218306731922	26.2760517094117	25.8206294688257	24.6080909222903	24.5264092002233	21.7911976401359	19.6088755751422	20.9789031350412	18.4493088618286	20.1757954867701	26.0485440543422	18.1833788421382	15.1330763882799	20.3203290509936	16.4987069592595	27.535916263576	17.5126737118998	21.1938513921736	0.358945208443187	0
Afu1g17350	Ortholog of A. oryzae RIB40 : AO090020000692, Neosartorya fischeri NRRL 181 : NFIA_008000, Aspergillus fumigatus A1163 : AFUB_016720 and Aspergillus clavatus NRRL 1 : ACLA_018150	23.7246006640464	33.9467051993251	28.1530448685385	42.7953299466892	41.1139226713402	41.0457560324064	33.56670923142	37.0359970004071	34.8182422435495	43.9714654510243	38.8823163040433	44.1137390280168	34.496614673445	38.7503094648481	32.3567167751487	45.1557718510204	34.5810513017542	44.044761177068	29.4888268795108	25.8083028460411	30.1398867414694	24.3837874794407	42.8929490519449	35.3396614292809	35.1344577839953	33.7479611080845	31.8806986896097	17.5571347839238	35.6062809590174	0.257603912901671	0
Afu3g05380	Ortholog of A. niger CBS 513.88 : An11g11270, Neosartorya fischeri NRRL 181 : NFIA_071810, Aspergillus wentii : Aspwe1_0042274 and Aspergillus clavatus NRRL 1 : ACLA_033400	65.213157799052	61.0689339040336	61.0929120658885	69.9199687558015	73.4488118582677	76.690907291818	58.204537593977	78.6238497064889	96.1515951275271	53.4957879683634	50.6209031324876	53.6049771024618	61.2086169460295	71.4712650977243	61.309653918077	63.0667903133177	57.8045750266832	59.3195184449524	54.7590093337434	63.4939751739162	65.3277294805574	73.0271665767967	62.6980384283274	70.6030676968666	76.9512799694369	83.410825335019	96.8143260437939	17.5602975344282	67.3852659293114	0.0293083838098461	0
Afu5g03580	Ortholog(s) have role in establishment of cell polarity, filamentous growth of a population of unicellular organisms, protein glycosylation and Golgi apparatus localization	29.2099667862824	22.8731810433956	25.219864926052	27.6815824329066	23.9872860176598	29.2536475709158	24.121144113568	30.7997951011479	34.2329783425896	23.302815168697	20.9998845202409	18.1189883378044	29.5463582268283	24.9859802167738	26.2699632001447	22.7195101686877	20.476436459536	24.3886614296223	26.3156557935133	27.5899411095745	27.6891398880261	35.1543694087483	29.5575369451088	24.3469306920195	14.0722452429255	24.8648281758094	25.5794402169599	17.5828726454789	25.6799307976125	0.714923822066208	0
Afu2g12870	Putative vesicular-fusion protein; transcript induced by exposure to human airway epithelial cells	132.419915293875	115.693018110281	124.088920796119	118.126897232488	148.349129320821	146.234957254385	164.369633785174	178.120670677684	146.107220845742	115.295561226216	116.747579552472	149.116272539501	134.031083726692	146.808430452926	119.966140581328	147.141050592371	174.126668353305	154.450424020632	133.160536885758	133.768632271403	120.823096534693	162.704585157108	183.009264829165	178.86487721254	190.57811295435	211.599256683477	179.10402597389	17.6695484481557	149.066887513496	0.104562747999579	0
Afu5g11860	Ortholog(s) have cytoplasm, nucleus localization	15.3625641041349	12.5266499658406	13.3494310781048	15.5610030973113	11.8477487731775	14.2421577570884	14.4634410603019	17.4902118874745	15.1276308936693	12.3287384222229	12.7668457995207	12.5655843870833	12.1109591583233	16.395756560907	15.7661622913876	19.0090892384256	19.6212115178475	19.4338717616138	13.8611148019299	14.3515364957448	19.433177510533	12.6024464099279	13.5761117897291	15.1899583554201	16.561667483888	16.1614041499447	21.9991930294179	17.7109181465908	15.3224321400359	0.0494789532041416	0
Afu4g09520	Ortholog(s) have SNAP receptor activity, palmitoyltransferase activity	184.319656407532	143.787247500121	166.780063271848	150.515157510033	132.945181317775	142.563975708432	67.9639530056151	128.85046556015	138.665031411215	149.681647630123	151.182903574936	129.747153360476	171.739537311607	160.671771358306	155.874799073754	133.37504934397	142.205751781704	129.409223912282	165.525565967334	169.070718644473	171.675124194838	141.780418426823	92.884395466759	106.217298886211	142.014068857998	143.980762722797	173.734163022593	17.7330360587105	143.968929082582	0.031317561804362	0
Afu4g07420	Ortholog(s) have endopeptidase activator activity and role in proteasomal ubiquitin-independent protein catabolic process, proteasome-mediated ubiquitin-dependent protein catabolic process	203.931140993068	208.129986606356	189.250163047068	262.731747947132	286.794206234332	283.556988643368	177.237971964912	225.24716854421	314.521673376567	201.071598615578	211.728362494543	208.361961152217	272.015411020752	262.731632148453	243.071189288295	341.472794586033	272.631243011943	275.493691137705	195.037945309749	197.988332944509	202.925744375762	223.473620042105	229.077847807265	260.150431398056	285.347618638295	259.428375034297	305.552460325065	17.7370239583298	244.405974321764	0.208689283268054	0
Afu1g03430	Ortholog(s) have mitochondrion localization	41.490413317251	30.0354902590043	40.0571644670881	31.3367032070535	33.3650315801195	34.5160015828557	34.951271982483	44.8809085581296	41.5665290741923	22.8702018206481	31.2412788532228	28.2899947255076	28.0868886800327	29.891243746005	29.8964564365283	31.4885178890889	37.594809824881	37.2919330322306	32.6895019567748	35.8014167426564	35.200188960272	45.0889056209114	31.9639478710179	32.5689994950366	18.7112610165073	35.6203020388	37.4620128761161	17.7532913555539	33.8502731709042	0.628911805344788	0
Afu2g16070	Ortholog(s) have cytosol, nucleus localization	11.677077201376	12.8072680374069	14.2627145244964	11.7887383015239	10.881124063067	14.0234149390541	8.07185274789548	14.3118065786426	13.7787796344167	13.2950475471545	12.7315531100445	11.6433989527567	15.4288426808073	15.1481944498202	15.9407050662592	11.549704098848	12.1580361971545	12.7058532017246	11.4338542549801	13.5324434398718	13.7160663636827	11.6415401685798	9.84201919792135	10.300772194812	6.06686083177148	12.520334020967	15.0295113026478	17.8014233728965	12.4550930780623	0.14280571731221	0
Afu1g13300	Ortholog(s) have cyclohydrolase activity, role in riboflavin biosynthetic process and cytosol, nucleus localization	71.0574315066326	72.317897127249	80.6754247411308	94.26490738264	81.1969954367761	93.1830687212389	57.9278950962206	95.8251359865106	95.3578325550269	78.2088795916601	81.4798459945041	96.0243249540086	96.3675872689438	96.4532163757704	90.7357123809933	63.3454359258949	60.4501467769389	79.6853746564949	88.8483584194897	88.9855284570521	86.5507886677829	87.8193380764155	95.3267283179599	121.650880409418	54.3520219795508	79.4472701917986	68.0363561218655	17.8216095219982	83.5397919674062	0.175421045575406	0
Afu5g03260	Ortholog(s) have Golgi apparatus, endoplasmic reticulum localization	176.277451541749	153.863625099536	154.987533545556	118.946478220938	144.062485529202	141.201824657137	138.441401937638	133.833453093326	154.883094292266	125.708696371038	134.813905667207	121.904159089914	109.722275752599	111.630831358811	99.1569548753224	134.507917569918	130.468198549574	133.022343703882	148.888591281103	121.007524639014	125.461751343158	163.336375460368	101.250569400997	95.2146082930878	194.841497456727	154.558742498997	175.704866413747	17.840137001762	136.951746579363	0.835583220723121	0
Afu8g04760	Ortholog(s) have ureidoglycolate lyase activity and cytosol, nucleus localization	19.6964489822449	15.3301142281958	17.4933755254028	23.6007766975732	17.2063467858676	18.2244488357478	15.7712739643532	19.8292014175009	17.8372565449176	19.2211881301579	17.1035204044372	21.3600776175472	17.3885532228101	26.1497850302443	21.8189774793136	17.9785864509676	24.0877127579103	22.5741450192585	18.4527162536373	23.1242393500528	25.040613463954	25.585009852112	22.2536034080568	21.7137033528938	11.1630239304595	17.6141489513286	23.811523496391	17.9246516340073	20.0529767093828	0.449654788300703	0
Afu5g11920	Has domain(s) with predicted ATPase activity, coupled to transmembrane movement of substances activity	141.226676988324	124.247876459721	126.563594114098	143.919986093098	166.394784487928	168.997937582513	134.128817523499	123.639524204867	135.826813555924	112.618143539759	117.814143211416	113.02153850231	143.425566584061	144.100924420535	135.314715786221	111.819397411741	118.116277652652	111.530559502273	130.70994773601	108.175226822768	117.044888731115	199.038695259578	181.207193889733	170.943808226084	99.7804983608373	136.253714481444	130.049639156771	17.9283872953445	135.033736677233	0.0309242394084413	0
Afu1g09600	Ortholog(s) have peptide alpha-N-acetyltransferase activity, peptide-glutamate-N-acetyltransferase activity, peptide-serine-N-acetyltransferase activity	161.565610185426	142.910040514705	167.870129044867	132.922579398507	101.390443025234	119.462516617308	108.583657570018	129.710625830167	115.693660871834	130.493249800055	133.474531783647	155.521749827473	104.589337084735	120.803348102639	114.725653148945	87.6560818347099	107.25329618514	119.029420017827	155.723614674102	165.173138214663	159.940781095746	153.882081727839	128.953922126787	134.521691610544	81.6528093123125	132.674723091069	122.28139984141	17.9798743257542	129.202225649545	0.527987705442804	0
Afu3g06630	Ortholog of Aspergillus fumigatus A1163 : AFUB_042420	40.0057264255869	39.1720346012642	44.1639821571495	43.0174756282026	37.8952836225099	40.0524579458084	38.4157693235031	36.4458875022264	31.7618970938496	39.3752672064376	38.1500679679812	44.7219078295449	29.7243232587687	35.7953323825544	32.9560828981871	28.0002689013754	34.056147445482	32.5279512320832	47.4840943085066	46.9803836239311	50.0437409796087	29.4070679970563	46.214006313075	49.6228250595659	23.5408731675923	35.0507929694542	34.1607435389841	18.0514727263512	38.1015700511218	0.868416899970695	0
Afu6g11150	Ortholog of A. nidulans FGSC A4 : AN0580, A. niger CBS 513.88 : An08g07580, A. oryzae RIB40 : AO090023000501, Aspergillus wentii : Aspwe1_0027096 and Aspergillus sydowii : Aspsy1_0055387	46.6606472659067	34.3606008563009	43.8393309171716	42.3205798521934	40.6672070630828	48.3307951647111	38.8235557637426	46.1107620264109	56.1940638520338	38.8139996613286	31.51934474532	34.7821443722298	35.750596877013	37.938265107803	39.2769549755741	49.2942665023328	51.1385965296905	44.2061908884355	40.144564772152	43.0629967488229	44.8942427103747	50.3760493610339	28.4088554145406	34.319531135273	54.9137574715772	51.2467399803464	59.9337666235691	18.0882022503371	43.234385431073	0.982604163592603	0
Afu6g13250	60S ribosomal protein L31e; transcript induced by exposure to human airway epithelial cells	2881.11252234612	2743.03959224269	2771.59771813593	1935.73990948934	1863.82716936089	2086.91515816012	2608.60521729055	2300.74705963141	2219.05767967545	1971.71022430237	2237.94047227414	2123.41962668235	1756.90523176742	2004.43665691695	1825.48113693013	2192.38367975781	2717.3883505105	2412.4975418144	2663.54435276121	2585.27042272816	2498.50798453847	3074.28915803325	1511.51148062445	1603.93776482855	2182.50425793276	2501.67514303083	2871.85353229082	18.1054858779228	2301.69996459471	0.825808109458419	0
Afu5g11990	Ortholog(s) have dol-P-Man:Man(5)GlcNAc(2)-PP-Dol alpha-1,3-mannosyltransferase activity, role in oligosaccharide-lipid intermediate biosynthetic process, protein N-linked glycosylation and endoplasmic reticulum localization	17.8512324767295	16.3621908839528	14.6484076736121	14.7534243651397	12.5476350906663	16.214127795229	10.7136041861694	13.5735604941226	18.2172482256991	16.8606913422438	18.5288137714736	15.2927628630458	12.4483690221211	16.110438248205	13.5698850968398	13.7248444506106	12.6950371057935	12.2794974690098	15.3629056889137	17.7790530717172	17.5135242977059	9.81055309114336	10.2023865675235	11.7560893912894	10.5736717353731	12.913973897243	15.5233854993478	18.1381058143867	14.3639745852193	0.356958153592896	0
Afu3g06690	Putative Rho-type GTPase; predominantly localize to the hyphal tip	70.2337719406478	62.0733465352755	64.3909559657865	88.1500630002127	95.659062132547	88.3707558256094	53.4394448230023	64.2613008900492	70.5287589329214	66.6033803021536	66.5136904617003	77.1373856182175	73.5797365420575	66.9341174427016	60.4106082539765	50.4902097187115	46.6767020859478	51.1340722970567	69.1352510328061	63.9559289383376	61.3368562122105	64.4876208299083	63.967751038633	84.4363464520574	53.9276518379686	63.1943937185817	53.5086394106309	18.2443656755738	66.4643630459151	0.102957504930413	0
Afu1g07100	Ortholog of A. nidulans FGSC A4 : AN5153, A. niger CBS 513.88 : An07g09720, A. oryzae RIB40 : AO090012000962, Aspergillus wentii : Aspwe1_0051660 and Aspergillus sydowii : Aspsy1_0047644	83.2307688834011	83.0266766445332	83.0290358279764	114.938847553116	112.899467249352	105.436418209027	62.1986921699305	104.081847267185	107.139365610707	77.8907633435752	86.0729111262263	83.4150701620679	110.242450890491	116.781406440338	100.384323619228	129.962846847962	116.359858819947	120.64469011095	72.637697671032	81.7821544731693	75.6096445502508	85.2460321450301	95.4648225780829	94.4987089826134	101.009293328974	113.680166260159	124.018351543703	18.252891692276	97.8400856410751	0.428959911496723	0
Afu7g03990	Uridylate kinase; induced by gliotoxin exposure	160.418442545538	127.676287406072	146.521468015663	136.510768696959	107.549210376214	107.207472640871	93.539527067617	131.167740073394	119.041012958666	99.9700191872142	122.116236785918	112.186611286898	116.494544609985	117.379129698675	128.211575311198	109.402643287269	128.735017350973	139.718094291735	125.205369506512	131.374468159791	119.234700763213	96.73758327407	102.420343849738	98.4917688372224	49.6659963007733	96.2534235016021	134.228094770061	18.2745529209893	116.942872242735	0.132994904024367	0
Afu4g09900	Ortholog(s) have cytoplasm, nucleus localization	51.1950675331265	58.1031380527635	57.1908646085456	45.7560866936431	53.3912412677558	56.8260510285607	49.3524426363574	58.6423940388257	57.2588884098423	78.8008911869646	81.4628881332031	74.0417448160698	55.959783641674	58.1116080187067	58.1996847870974	64.9836799584611	47.4068221333992	56.8508107807749	75.8985962652423	81.2813216070721	73.9345699258986	70.4223844082575	44.0827066777354	51.0283976905636	54.6017474859433	50.6925281268526	62.9255675320267	18.2797916324431	60.3111817572357	0.0254005969956401	0
Afu5g03490	Putative nucleoside diphosphate kinase; induced by L-tyrosine	3542.28866950475	2943.69258459856	3615.49334853243	3590.67677314122	3576.80721500603	3453.59348360495	1987.32053888994	1888.67420788444	2274.31117070921	2813.45190968721	3187.47425719057	3667.35325910209	3093.65493675391	3570.83514063256	2774.06995571175	2881.95557662853	3123.92955861066	2711.82910945637	3243.63541055522	3871.91577243464	3356.49911317968	2581.02584917945	2651.3394444512	4139.94344114306	3806.52182473433	3922.83751639158	3358.84952845079	18.2856048305126	3171.48072578389	0.420593233556996	0
Afu6g02920	Ortholog(s) have SNAP receptor activity and role in Golgi to plasma membrane transport, endocytosis, exocytosis, vesicle fusion	355.54694647289	299.788659740898	353.610188794957	386.695626149448	357.204113709701	348.025313483499	308.209577334307	521.690397038304	513.263594282143	344.123946247435	339.266552284738	285.580540197919	349.822328211441	341.321666250796	316.987092872847	345.284548284591	269.42369973414	300.940089476667	348.719364538227	307.16111256108	345.334689779529	465.963869796938	309.509046353772	263.65828321333	320.847426939259	297.780182066519	325.003595731624	18.3397642827869	345.21342413137	0.000153236759334368	0
Afu6g05080	Ortholog(s) have cytosol, nucleus localization	156.208804699717	154.856449437411	143.962836172676	198.671610972797	201.007292294924	185.30431765976	182.676801222451	175.172933913108	149.442106391361	133.705773909338	132.639545993595	157.881264441578	159.550925588503	181.43710529799	138.527643692448	132.723770511399	152.553807237686	139.114915705703	134.143395467951	139.165859791124	130.206931404829	252.189882201733	214.113227174783	164.310255234981	138.506020077722	162.200973419403	142.578921162489	18.3436356654403	161.216791521387	0.00236483893602674	0
Afu1g09780	Ortholog(s) have mitochondrial membrane localization	99.3145526000584	76.5154114348135	93.7506113240237	82.1403981676663	69.2021086818568	79.0379717096776	47.5386050735992	89.9449571873383	85.6124304862227	71.8495369697888	83.7683783444595	74.3461061386338	89.2525171180018	97.4720055734699	91.672171482338	70.2231273678489	80.4539490592292	86.4208522506937	82.5054603735119	72.8889037954858	74.5527355404084	71.9224506610487	74.3580268615437	70.3490389092789	33.0368148930101	65.1132792789206	88.101348434293	18.3438882550731	77.827546285823	0.0150836561810414	0
Afu5g12770	Has domain(s) with predicted hydrolase activity	12.7372209004549	18.8485011002407	15.7970187434173	12.7077369556177	16.0234196744197	15.9710246598592	9.93282050176916	11.0162230097227	14.0820446407245	18.3611744125137	14.4398573906314	12.6108448619017	12.3268432239682	13.4276819221449	13.3932560429514	12.4897185886675	9.73490212779844	13.1672117445174	12.4560283293598	12.1849036387866	14.8806924273497	11.7816401971413	8.38294094199557	11.6445130467647	11.8552428056911	14.5258625398302	16.14852540007	18.3479552943431	13.3676981417892	0.655065274727258	0
Afu3g05350	Histone H2B	5968.46136610489	6136.59148817283	5820.34821281094	6272.07501437109	7095.677375658	6441.25777660031	4283.43301474043	3239.43366340871	3276.82187703667	5997.84501896505	5914.36096538544	6028.08022929367	5599.32578680172	5250.5956861787	4973.33624635818	4666.32458818646	4145.41421908629	4214.02628786074	5717.66475675327	5024.01628736268	5181.27587099899	6381.64100097737	6602.20456625629	6377.39691617455	6002.4918686202	5769.31171758187	4429.98075179817	18.3987622430214	5437.3849093905	0.09483922675403	0
Afu6g02750	Nascent polypeptide-associated complex (NAC) subunit beta; protein level decreases upon heat shock	1323.88528247763	1147.00236918503	1231.1797421803	890.184353655697	715.024224232831	733.519032386596	987.044745072588	994.111033631396	811.537438920894	865.962015996219	930.404071198596	987.886615814725	844.107575330445	763.126022283393	718.91021933711	720.09625715759	947.411570659601	802.973853956678	1069.97505381791	1160.59155828864	1032.75792160826	1122.21697963359	834.161980064206	697.159593229575	787.329297676097	1005.68588801932	992.336297989874	18.4046783883962	930.243740511289	0.225024046023183	0
Afu6g08310	Putative proteosome component	196.595471040866	185.343281075145	194.63029862874	231.743907398716	249.557900224769	269.172598987589	198.808391307937	268.480637368459	276.146453431548	181.067952853741	186.235587062767	182.181024993026	274.030668075452	256.801463953362	233.720221968592	247.631389496434	265.054763156798	252.114850551188	180.124695380767	169.17118744168	186.085772743328	165.822613160054	203.692588075837	250.107493499504	282.512317114168	295.824826424224	292.89222577621	18.4883183268194	228.724095599663	0.0202610767600168	0
Afu5g14900	Ortholog of Aspergillus fumigatus A1163 : AFUB_079010	28.6297485102609	20.9338265441545	23.5850594525846	24.6870049137795	27.8570439287733	27.7730302871721	16.6301506760195	18.8155875097193	23.2761068441727	17.9157286989603	22.9696038489343	22.8377411965916	18.772542754132	23.2651826811833	18.1265517237253	18.8783042203393	19.9878432215021	23.4659682699342	20.848555878135	21.1395832311007	19.8324417930765	22.2401448606643	23.6088284207156	35.0790662132428	26.3398696167268	30.4013606925522	25.2819780006447	18.4889615803196	23.0806982958814	0.154050397573252	0
Afu7g04090	Has domain(s) with predicted mitochondrion localization	169.013940532992	170.385868431878	162.482322655533	114.077356870906	105.979737779022	118.755776656247	119.767201583419	171.699236435828	171.079869014288	153.259900105932	158.985965854214	153.189263209395	125.987023754943	125.60178920375	120.229707714254	149.783018976895	157.577124797392	169.20013989329	174.06662317723	153.433900211876	159.860275480604	144.094454321346	107.920589563134	111.106025738563	118.432385513983	198.334610097604	201.557434892188	18.5023727179054	147.624501572841	0.0801812506719257	0
Afu2g03140	Ortholog(s) have L-methionine-(S)-S-oxide reductase activity, peptide-methionine (S)-S-oxide reductase activity and role in L-methionine biosynthetic process from methionine sulphoxide, cellular response to hydrogen peroxide	167.257344455514	143.844496509279	152.444669992717	127.044916796856	137.359270930843	132.376002056127	160.343807094146	196.940967956836	171.265118389943	144.179361949511	153.689652690815	161.877484913296	127.881458954724	138.106611894369	114.111646115583	159.626695634014	177.829149070166	166.602167369713	158.153135975803	163.290268321493	157.832640288719	135.487009807974	132.887334682796	147.64185087902	223.672567269462	246.597072079476	191.208887016168	18.5149917693266	158.872281077606	0.0140188708445559	0
Afu1g12140	Ortholog of A. nidulans FGSC A4 : AN1081, A. niger CBS 513.88 : An08g04440, A. oryzae RIB40 : AO090001000330, Aspergillus wentii : Aspwe1_0503520 and Aspergillus sydowii : Aspsy1_0053292	35.6123597225534	29.0225286267398	35.7541573550106	32.7223829837548	33.8262540754917	37.7300072371292	32.4964767627084	35.748723688414	41.8779758923506	33.7213826844876	33.5363145185043	36.1712544325667	30.6396075600655	33.1186718167434	31.6550715210299	37.6233498226527	43.8688940818423	41.44478412877	34.6446614271159	30.9024907280702	35.96519482813	32.8807866939826	23.2098491948861	30.0069429939344	42.0635684336155	52.2275100421987	54.6097615200843	18.5261890753162	36.0400356582531	0.010766073120656	0
Afu2g05590	Ortholog(s) have ubiquitin-specific protease activity, role in protein deubiquitination and cytosol, nucleus localization	51.657386868087	63.7087450752745	51.68040915905	43.1776699488016	43.3379857406711	52.0417157035055	55.3789078362054	67.1506820911386	60.5920645895714	61.7521620872731	58.9424109555307	64.8663655953152	40.3726368974742	48.9495177639946	50.0909117983991	42.8000401013245	51.0657644443027	51.7052577772232	61.2639981860467	60.7334829258763	66.7167739203954	47.4347922784506	53.7617781749274	52.3424124012816	24.3641263682297	47.4970977941278	41.0806377907997	18.5277337959545	52.3876197878992	0.16968952458605	0
Afu1g11120	Has domain(s) with predicted cytoplasm, nucleus localization	144.192842915789	130.538266040616	137.837131329483	131.515564837068	110.981726178614	145.720138509677	73.4872105042958	154.951126483407	170.158039408754	117.608909233729	123.868279217703	119.246702509467	125.741793079059	130.334581812662	137.055779436999	101.971606731223	100.074461696913	112.929559599122	124.957751060612	130.105774141383	134.480356457511	124.781132744311	103.238366326037	133.284583739008	58.3544449076576	114.185259655882	128.21926772265	18.5302630496288	122.956320602949	0.0816919472477021	0
Afu3g09940	Ortholog(s) have peptide alpha-N-acetyltransferase activity, role in N-terminal protein amino acid acetylation, regulation of protein localization and NatC complex, cytosol, nucleus localization	85.0142853594741	72.6858864267904	81.2721895626308	91.3419181809842	86.2247744691944	95.9864825173077	80.0338055293548	84.9822917892897	67.8955723749215	75.22793152445	80.6308819066325	75.6191559012817	89.9010021232399	82.944530755326	80.8077921539279	52.403951538695	55.1113963769152	60.9193921567067	80.6552548667969	81.2347056249199	85.0710127056652	97.0218070234586	111.521667535057	92.7081084453436	45.5014562382861	67.6065712689824	65.6791065828385	18.5513907664657	78.7408492940174	0.583055534437529	0
Afu1g05820	Ortholog(s) have role in NADH oxidation and mitochondrial respiratory chain complex I, membrane segment localization	422.318285459565	401.233717469564	409.466437391781	543.114108103149	597.033554277046	560.193010959719	663.347939314453	496.789287649996	516.567310618883	358.521293925733	404.152898018312	415.079507226409	453.015192460165	450.782454829581	426.651702607308	450.782512126495	501.023138627741	413.794288922593	438.066463349137	450.321797095666	400.288652729072	632.530584250754	638.061071530106	554.170313681159	648.687427397104	648.034619310432	530.825801387608	18.6134206252988	497.216791508131	0.0197615197442851	0
Afu5g01960	Ortholog(s) have role in phosphate ion transport, protein maturation and endoplasmic reticulum, mitochondrion, plasma membrane localization	504.545185615912	449.472277758276	475.268677036117	416.378681807811	405.626004247292	381.922365449346	311.742227595337	335.641340095696	283.90004436113	345.264195132807	390.31696965741	434.334624903381	276.290514515491	314.228362116692	266.451986315446	265.253238866162	279.091146036394	282.804136064134	449.692649954513	398.579564809448	388.330369227094	439.02255584524	419.549673991923	392.046114553685	330.270819611944	392.998611580365	354.906604188473	18.6165029821164	369.775145975464	0.251291686938078	0
Afu4g09990	Ortholog(s) have nicotinamide riboside transmembrane transporter activity, nucleobase transmembrane transporter activity and role in nicotinamide riboside transport, nucleobase transport, transmembrane transport	21.9211094537817	19.5869024843395	22.2207591135249	22.2017359627279	23.7809822403268	26.6201520132806	13.2060175196653	20.8248511033908	22.9975225676261	23.8442183411405	22.8620882363562	16.7917257283483	22.2101207347399	22.5352650875633	21.2868606842151	16.2325095112116	17.2608400285641	17.3066742851817	19.2241089188878	18.3987602690644	20.1669370179495	18.489531539809	17.1597113242191	18.6683691185513	9.82641441208623	16.1585572785624	24.4945162205204	18.6307849030886	19.8621200442828	0.40464802671271	0
Afu5g04380	Has domain(s) with predicted DNA binding activity and role in DNA recombination, double-strand break repair	57.8241724316467	50.9169279165242	54.5611170739026	67.1198409459522	64.9954355237128	69.6183407963022	51.3466299323492	78.0194043394157	69.2896360969334	47.246992222771	50.6981009335771	42.1963656075528	62.7185880007624	54.0463257160918	50.0244782283747	51.3774713616463	43.5382923366111	50.6274971745953	56.783986668411	53.0313844511049	56.7897201901344	90.2321550730663	51.4926203358162	53.383554507051	65.8503833517477	67.6612598812925	66.9200957174054	18.6442279853996	58.4559546968426	0.0326092646238986	0
Afu6g12170	Putative peptidyl-prolyl cis-trans isomerase; binds FK506 and inhibits calcineurin; transcript induced by exposure to human airway epithelial cells	530.359757137425	568.096047173184	546.421996874924	844.81989381934	861.194278618982	852.930627703929	1049.7229371054	810.862255605034	770.358459770605	654.177771546728	617.543037611538	649.037571026406	851.284259218834	872.304818981755	792.701054895494	857.58406738613	1033.07599194485	774.206905925481	637.450678609801	621.835450284554	612.996433581087	952.304068937782	924.754334806653	788.046756029051	909.706990562265	808.851756830383	908.10909246666	18.6591055596344	781.508788683492	0.214825908246346	0
Afu2g01990	Ortholog(s) have nucleolus localization	91.7305906477486	102.657014920954	102.450610295564	100.335041399575	97.3246055109377	109.402086475994	129.836153701697	115.670341602089	112.488713737216	123.358323391722	105.369902491622	106.426960157359	101.125514640377	96.8443261612021	88.7575317063684	115.029552965432	118.138521772737	117.460438904381	123.19040262699	138.627455287307	144.65425813552	175.905498448175	134.942063219068	115.704669272164	131.564210608987	177.599106369015	131.864410518917	18.6667895148647	118.83178907293	0.0104567481479029	0
Afu2g02830	Ortholog of A. nidulans FGSC A4 : AN4538, A. niger CBS 513.88 : An07g07180, A. oryzae RIB40 : AO090026000628, Aspergillus wentii : Aspwe1_0036706 and Aspergillus sydowii : Aspsy1_0091097	18.4369164776162	15.5477831928963	15.9068857247902	22.3742789632512	23.3555221060836	24.3930357452472	18.7815658709202	26.160529587359	24.339336416067	15.9003718540301	15.8365929670715	17.0035811435142	20.6695765286156	23.9966280064422	21.5297119435961	21.8240019396106	22.1849962802256	22.7025317505373	17.2106585019044	18.1426558859606	18.8895695248237	31.5759935712055	19.8057379796361	21.3885966833076	18.2402351804894	25.6223671577991	26.0156766076738	18.6828409786709	21.0309384292842	0.225524745652019	0
Afu2g15570	Ortholog(s) have GTP binding, GTPase activity, role in hyphal growth, intracellular protein transport, retrograde transport, endosome to Golgi and Golgi membrane, cytosol, nucleus, spitzenkorper localization	240.424015468671	204.429055575348	224.333439806898	256.127675980462	313.134029555534	302.350429168151	182.276104732515	201.787546476171	241.922305366292	204.794867024438	202.48759132657	206.103492342525	250.937654925721	241.167390375457	227.437815006211	183.723912938915	160.138414894461	163.810509268963	212.510071234227	195.382087571632	212.634536205331	303.481079661459	252.447280887224	320.397065124277	227.50728119143	238.172086180826	200.678046866047	18.7084799246479	228.540584635398	0.0732152398031398	0
Afu8g02810	Ortholog(s) have role in filamentous growth of a population of unicellular organisms, fungal-type cell wall organization and membrane localization	46.0449563635459	38.3006366459153	43.1240654594194	35.8793916465691	37.5141192590389	37.8644509564726	42.5062097702618	54.4489071284	50.610504770466	30.3243628875157	37.6670069165152	31.7172646747499	30.7632223347439	37.8825830287022	29.8301671761369	29.0908151682635	32.4591817163574	33.8735296623191	37.6352977294484	37.7188778084657	38.5758374561271	52.3113839877089	37.0904712011936	42.4212281994324	26.6698157654918	42.2216888814786	48.2957302588718	18.7106364019939	38.6237669205041	0.249449646201497	0
Afu1g11460	Putative 1,3-beta-glucanosyltransferase; induced by exposure to artemisinin	436.906402318246	382.000395392133	451.287230029707	480.831860412176	402.146762986263	368.746670226854	372.209869372151	532.72078426919	542.112698914164	398.965518525503	437.788639110308	365.129531923884	490.694466939395	452.804732394079	492.412223660466	409.035368345017	418.394452434767	451.057400601447	390.885585555657	330.728621656676	349.832099864063	383.296027746997	373.910670529615	311.581527565948	194.932600320187	291.937039499992	487.157054103042	18.747871953464	407.389119803627	0.575907401284451	0
Afu1g05655	Ortholog(s) have cell cortex localization	31.5777327889648	26.8922412784108	27.257981917169	28.1317032738418	34.5677245789377	39.1699404405144	27.8447633551433	35.5465335488146	35.4780194436856	24.3667798467643	26.3513541114876	28.8755318256402	37.2280071748566	38.9697106340454	35.9089308942973	23.0849249846219	26.0152743973716	22.1199487384947	32.8686378776884	30.8099119247312	30.5728420199439	43.2461542934021	35.7863488749057	41.5492143419194	23.3503597129809	31.5341223072212	26.2663452189736	18.7801581472115	31.3100385112899	0.435559367218656	0
Afu4g12650	Ortholog(s) have H3 histone acetyltransferase activity, lysine-acetylated histone binding activity	26.619766166369	19.952671646385	21.3855446520816	24.5662860633454	24.8341069407772	30.5747528977197	18.2454684087492	27.136539565515	32.7662896897052	21.2893465603253	21.5362176241691	21.2735226840516	27.2180899005693	30.5374797833045	27.690272054015	19.6625697422788	17.5353281121876	19.6898190808345	25.2859743795547	24.3990475154097	25.5610174112489	31.6875230762722	20.4326119831557	32.8986948006571	17.9187478845475	24.6843878797915	25.1242207109143	18.7848245021767	24.4631961931087	0.175774031962603	0
Afu4g03050	Profilin	1594.13166347848	1456.22068605739	1584.69137559985	1351.23947350043	1335.41643158997	1379.72208454873	704.725647097446	1039.23876536797	1078.91220807975	1375.67913451489	1505.95201439827	1252.39806649822	1293.50506608563	1344.91325997874	1364.4273269142	1258.18345186144	1128.47791513674	1153.71917818463	1685.74279500697	1480.71878955064	1473.03305717881	1773.8330374996	1065.15272921058	1016.73610960923	1081.37198219636	925.133377571169	1256.55823284864	18.8168914082129	1294.80866146536	0.972949829615506	0
Afu1g16840	TCTP family protein	2937.97115890939	2627.52137424117	2790.99229339494	2259.40954972002	2438.69186448041	2226.49017728104	3674.88999035992	2969.79011970442	2667.243566395	2555.79979596179	2728.01150450773	3174.34486816327	1944.62639598562	2196.67238710612	1744.86591202283	2487.84400702291	2629.71470589108	2600.65329661629	3136.4257365024	2868.54506818405	2676.04167081103	3441.54582691305	2744.21651955736	2736.02928772871	3519.18373981624	4089.68078971567	3284.71462517179	18.8438167384318	2783.40430489497	0.761597690778048	0
Afu3g08370	Ortholog of A. nidulans FGSC A4 : AN11693, Aspergillus wentii : Aspwe1_0552246, Aspergillus sydowii : Aspsy1_0066686 and Aspergillus carbonarius ITEM 5010 : Acar5010_204063	161.647229589409	136.787798160867	170.070635652082	141.892598336209	140.390386384666	150.39065951154	150.93423127087	148.255711532717	164.948560277645	126.624017089615	129.874862884161	165.076085110448	124.078461365089	123.621660930643	113.616694681896	168.02417243895	172.552005169675	173.045530442704	160.33833529289	157.261807996438	152.115876182898	174.8564238729	155.761948690316	164.342380964312	207.52066022695	256.714075353448	211.278259772717	18.8498457585871	159.334113673409	0.00838575658521505	0
Afu6g06560	Ortholog(s) have plasma membrane localization	1.79206503806766	1.6565535017501	1.49694269108128	1.787916790413	1.5369755146413	2.02517878071636	1.76841394010381	1.61100754320458	2.48429756893003	1.20768978973493	1.72702678178509	2.02836898115478	1.92271606911107	1.77141602201345	1.60119031054083	1.2070762353567	1.36872594062135	1.44248628882725	1.80573033049867	1.67741986928772	1.87455845917483	1.80170486580239	1.35186057566871	1.52818246497727	1.14915469794	1.15929796838098	1.33246935602069	18.8638644933153	1.6339417176224	0.318703017672796	0
Afu6g05300	CCAAT-binding factor complex subunit	82.5112660124894	79.9253229759827	82.1637076412782	97.5681260379155	86.1940204616193	88.4742534315237	59.3748630367027	83.9379492193029	99.7478162051315	75.846544824747	69.6402531173316	66.1736258976358	125.805249556425	106.987275673064	108.364662451253	84.2523938058485	93.4007704020532	83.1485981583449	73.0508699247102	76.6658408073575	79.1725278639721	100.139610190335	72.4147294880446	70.4880075989591	65.8432837330493	75.123113297845	114.769083728994	18.8679568500956	85.2290283534043	0.217421029287963	0
Afu2g10090	40S ribosomal protein S15	4932.14610356155	4324.25244043207	4414.25673958476	3229.02818167702	2657.67100818974	3091.4902025617	2800.8215732241	3735.50107511507	3521.73038482533	3206.89410886545	3518.99379230255	3396.49676674444	2978.64421376608	3439.51800043444	3107.30778949836	3256.40039519048	3789.77407162469	3699.35874011426	3943.58088002676	3958.61379411658	3664.62873989522	3763.4256490597	1929.74221871606	2301.90605194354	3271.53500593266	3924.58107722379	4440.2711467354	18.8680508712712	3492.53963523562	0.966970866536229	0
Afu1g12750	Ortholog(s) have role in interspecies interaction between organisms	32.5549779191082	33.3727669544492	29.9492818445519	19.8867539583224	19.3934246059444	24.3570365779727	25.8196896565874	31.8524629952842	33.9012185795219	28.7398147879156	25.1585874635976	26.1210951298853	21.5843783606237	19.8489849230277	21.3722601798322	22.191261529595	21.0150762785149	22.8448673727977	30.6083380123217	27.0248558421508	28.0600308702767	26.3153049352815	20.5055500993001	19.1768213444655	20.2841508617814	26.1049802378262	32.838914153347	18.8967001881245	25.588255017566	0.0450950745852697	0
Afu3g08760	Ortholog(s) have tRNA (guanine(9)-N(1))-methyltransferase activity, role in tRNA N1-guanine methylation and cytoplasm, nucleolus localization	59.8350411470295	48.1021781024557	51.7190904296692	41.7875750681608	48.3898011537614	52.1319447241566	54.0342712564292	61.8795398279135	69.996393176397	43.137644995809	55.5756708355768	55.0265338212518	33.8857196543631	36.0738833371579	38.8784007563646	43.2553446143848	44.3997119343829	50.9520296970498	58.7080788267464	56.5138990952773	48.8828096588522	45.9206985383288	38.1050768469593	47.1303384850313	52.5692726984733	73.112731985264	59.353871015878	18.9197142788738	50.7169463586342	0.857759028325091	0
Afu3g14470	Pyridoxal phosphate dependent enzyme; SrbA-regulated during hypoxia	62.6940632717847	76.5204692246239	68.2674870387358	65.4269586186437	67.739225708679	67.9951152336941	44.4362026600215	62.5013688893596	64.0258765400815	68.5160588222934	63.6951051331048	72.6539833453113	54.4077140557574	66.9547529050024	67.9324097267133	59.0040506563623	49.2943531630018	68.0650051884746	67.4893614884631	71.3182807489911	67.2236676218195	60.8829992260044	55.2598849924462	44.4339784464879	27.6623706319114	39.6501994433896	48.010065031352	19.0185107518539	60.4467039930559	0.00446193735789099	0
Afu5g10740	Ortholog(s) have role in cellular response to DNA damage stimulus, proteasome assembly, ubiquitin-dependent protein catabolic process and cytoplasm, nucleus localization	205.171343565051	201.970793723793	199.871345667056	183.976965190785	156.041103050594	164.016577430386	230.713753514045	332.289941081964	239.450640021842	166.456315036948	172.053270735112	168.042568669515	204.209199688729	183.513638691959	205.44107158413	171.440583216106	174.618990778708	179.411510151722	206.932596487354	199.092621955174	194.139279980953	204.909371976352	223.071518458421	187.684935896024	123.070605444507	176.128703400517	176.536326942312	19.0503962143198	193.713169345928	0.000540358310918173	0
Afu2g13470	Ortholog(s) have nucleotidase activity, role in pyrimidine nucleobase metabolic process and cytosol, nucleus localization	93.941451991488	76.9751652111464	90.1197534872444	84.9752695453254	84.6330366844137	80.1868946067105	49.8665516367198	58.2700217093229	66.5397197058793	74.5420038288672	76.0656565355234	83.3333907788005	75.1319067059542	80.3290549771993	60.8514476942543	72.4178763503692	68.7444775041482	73.2743783396654	84.4241920101052	81.13768193001	88.6305923921529	77.2475985744495	72.0189404807213	103.644636664849	125.3392160613	107.403347264199	84.9168261697736	19.0738879612539	80.5541144015034	0.169670031006454	0
Afu8g02770	Ortholog(s) have cytidine deaminase activity, role in cytidine catabolic process, deoxycytidine catabolic process, pyrimidine-containing compound salvage and cytosol, nucleus localization	105.97715789012	100.421290458066	101.189658271662	90.3024653425094	92.9007598058952	90.5610209503145	72.9825902676914	59.7919998882976	56.3590602397416	105.300088316927	102.677384006901	101.464299503669	91.5959973729995	100.076614325761	88.0264683235817	85.2625021239394	109.499607977525	89.5534532845607	110.687732945579	112.967922106794	102.963048782706	112.21495549172	135.347014008968	113.598776989699	67.5337403115614	123.655169547598	123.085882735104	19.093538543377	97.9998763433293	0.410778477751628	0
Afu3g13340	Has domain(s) with predicted GTP binding, GTPase activity, role in protein transport, signal transduction, small GTPase mediated signal transduction and intracellular, membrane localization	15.846092331682	18.2284354675336	16.9792511048515	19.0929052781448	22.6323391555786	21.2500779056382	25.7872685259455	21.9781789110232	16.1862582077293	15.6622889315706	16.2188555559318	19.499192423611	13.4563927050438	16.4153545023193	13.3750828392708	19.9567909421707	21.7334915158006	18.5337808039889	16.1897201426838	18.307367536108	18.5029163526754	18.5275481392483	23.3241834273732	19.7712816139048	25.7019719966673	28.1735381370374	22.3425038671273	19.0968845690908	19.3952988266911	0.405381736323145	0
Afu1g13260	Ortholog(s) have cytosol localization	150.881804252092	140.610591434746	148.498522479236	141.306088732071	145.74452431134	137.003230869066	209.782634624474	168.67432369264	129.20394493594	109.728308735237	115.607128659622	140.821307078082	93.3592356125032	110.828852170001	98.0900264900971	105.120073728877	123.9783897034	111.021785363129	149.031642461321	144.132564491471	139.430688606108	137.444535202206	157.508132152447	166.831054129799	98.5405274493791	148.628874496922	120.379525452233	19.0988529064786	134.895863604238	0.153596659805538	0
Afu5g08980	Ortholog(s) have ubiquinone binding activity	547.90911562239	452.24866761415	509.726080822186	448.534024342566	348.057943074428	388.383701701313	286.11398398168	469.620156226167	409.964286618493	507.697626131015	464.793720081621	395.25164059352	443.258574168686	467.786340932158	531.78277765376	433.471247492901	390.491194826332	427.403373157563	521.190164960343	531.80745258509	564.633313334937	717.746701308703	471.636192704602	349.120230407988	326.192257708232	473.202409862072	521.843453248828	19.1006189052208	459.254319672656	0.350413786509135	0
Afu6g03810	Putative mitochondrial ATP synthase D chain; hypoxia induced protein	845.171903957038	825.459747133791	830.280957347265	1166.65384940197	1311.34349021465	1157.58269803194	915.483610185822	854.940666584634	1050.01078951964	740.242684905709	913.301265346314	907.750785443048	1095.96350021301	1096.99365703238	927.597014123704	1044.45736345001	1146.83558089809	961.148255241937	828.812833670633	873.449749445704	782.274633507703	736.927787721582	930.131079946123	1137.95271529747	1460.69153994948	1392.2578433447	1079.07038910124	19.1468357976041	1000.47357003761	0.0847952260934284	0
Afu1g05180	Ortholog(s) have peptide alpha-N-acetyltransferase activity, role in N-terminal peptidyl-methionine acetylation, mitochondrion inheritance, regulation of actin cytoskeleton organization and NatB complex, cytosol, nucleus localization	52.2091408603534	33.0390392849047	45.2120474023743	30.3740636373728	29.5961804997997	31.4669663533576	29.3900748293031	39.7968265796267	43.2537496818064	27.4285741730593	27.3119043107505	38.1248410594013	31.0641692992752	30.6315855366807	29.8395379092812	32.818423134382	38.7536827202418	39.5070777294511	41.6753677835971	42.3382280545876	44.4110356592377	46.4069143541848	29.623544694918	32.2004763156287	27.6979196089253	38.3784212082806	40.8138180098947	19.1495284240199	36.0505040996547	0.0381721961906951	0
Afu7g08520	Ortholog of Aspergillus fumigatus A1163 : AFUB_097650, AFUB_098020	325.047536747539	342.927219076652	318.175802049019	276.266734234287	261.049895669548	281.873751451695	202.023389977946	321.999348664694	336.453603260915	339.940623288365	334.36127415383	338.590314230446	334.305256128662	348.23290884071	334.194179411414	433.446004583077	462.550854991901	503.960755235253	397.848056687333	365.103621813597	355.398224635154	371.594249122121	357.741142257178	354.001453030139	315.06976210617	450.159626872012	485.896398590813	19.1548251872175	353.637481004091	0.0863059596208841	0
Afu2g16130	Ortholog(s) have DNA 5'-adenosine monophosphate hydrolase activity, mismatched DNA binding, single-strand break-containing DNA binding, single-stranded DNA binding, zinc ion binding activity	5.01930288447558	4.82064274263734	5.27576317190505	5.71051715087427	5.45001761397681	6.12334305357999	6.42114115805441	7.54670081626913	6.18073133697278	3.98587771944249	6.23882861727692	3.45520504974882	5.22643347324051	4.43572658266741	4.52654209391629	5.2360915170062	5.80405297028532	5.03974474619242	5.04313297467583	4.04115774101712	3.78728139579375	6.0529399399548	5.98169850068915	5.24058676742251	3.97260638094645	6.87992971799139	6.80934517881033	19.2085452307289	5.34464227021567	0.904562427870057	0
Afu3g14280	Ortholog(s) have cytosol localization	47.3582628029949	46.1671343649993	47.739105675312	52.5620667535107	63.4626101503646	56.6544881553736	59.9676625370372	61.0999123883627	54.1676882703364	52.6398121375634	53.9440502822067	55.2722797610546	51.2560830299184	56.5184945863309	43.3327627157989	51.9901658795764	62.1052886538974	58.7212207975477	58.8054033750615	53.8954845305847	53.066200718313	87.6535825042285	81.2913439980092	79.2617482719326	65.007820038452	81.5305210606545	68.1690276697176	19.2146910468816	59.3940822633015	0.00620183994953926	0
Afu5g13450	Putative triosephosphate isomerase; protein abundant in conidia; reacts with rabbit immunosera exposed to A. fumigatus conidia' transcript induced by exposure to human airway epithelial cells	710.65579744984	621.662563184767	648.589134946077	696.371034607893	651.318781475512	653.075062800176	281.388040561736	376.754826932517	539.248429442142	661.469008058142	690.982224339263	670.228449440101	707.761112258163	735.348235072278	661.809702556399	645.536061492816	645.099057297785	609.501915519978	646.086280854476	671.704095406297	676.472172728717	333.275896126013	443.935713944554	658.918498022656	600.473617685414	599.418081081495	539.302660141474	19.24913249892	606.532831608396	6.640781012645e-05	0
Afu1g05450	Parvulin-like peptidyl-prolyl cis-trans isomerase	117.440172226953	103.437607607356	96.0767202095948	84.5055168202453	112.433740072776	117.444790983236	134.168921274321	99.9934088574831	112.295279058085	115.616169203957	141.104043336607	137.593829731107	126.527934053712	111.338129917757	107.627243171502	117.521287770209	131.8905212439	107.472701366536	144.959120896472	141.614789975713	129.53701965007	149.817149306879	153.152867971978	122.161792595045	194.139546616687	180.726786261873	125.381190571656	19.2531262840207	126.517714101915	0.107444241023962	0
Afu3g10440	Ortholog of A. nidulans FGSC A4 : AN4944, Aspergillus flavus NRRL 3357 : AFL2T_02410, Aspergillus wentii : Aspwe1_0025030 and Aspergillus versicolor : Aspve1_0884593	9.83344219240183	9.26809413706418	10.0116170737502	9.16945896797525	8.59907859360352	10.3233269171824	8.50530953393468	13.7345118043296	12.1922464421857	8.91520785257789	7.77432745656236	9.69942676303117	8.23957418420276	8.32501115218248	7.43352269838589	6.12513719283447	8.09223755620633	7.79592536780656	7.98818885438843	8.75918157198971	8.45527207873772	12.3202294632963	10.4534749360864	9.74986679979344	5.42077954838802	9.34548606065108	9.93987529997768	19.3416355027809	9.12851149998245	0.252159050872296	0
Afu6g07590	Has domain(s) with predicted zinc ion binding activity	35.543694132639	32.7590474265581	43.50101461987	37.2397192767183	35.4998280922373	42.9240647163642	56.8221950501569	64.3001999825977	45.448406785389	35.6707725430642	42.5776196508765	41.4568295587692	32.4840557085536	40.09645201828	36.8984000087198	34.2470413412919	34.8195883130986	39.6763562636144	41.7777100292137	43.0138380767352	47.7469324524546	39.9943418782618	46.3449548076191	48.8176593367102	26.7353189196709	39.821156294989	31.2298028100366	19.3582372916743	40.6461851886848	0.0673019476875049	0
Afu3g08770	Mitochondrial NADH:ubiquinone oxidoreductase subunit involved in oxidative phosphorylation; induced by exposure to artemisinin	714.903565969881	713.643248553942	725.49327523254	962.793191637402	1086.0943373671	974.030548923002	920.362244765337	856.05232971387	813.238078001838	666.298391792598	694.474193088502	791.356022456623	801.136468162409	839.650603962367	698.35404376054	734.495128457413	715.103972500462	624.241338547533	703.534933417543	729.227934860918	665.662974583444	671.766215296169	1037.12050634889	1072.69159515958	1217.41674024214	991.690906406105	685.349033173654	19.3725262468156	818.74747490303	0.00533034641858739	0
Afu3g09790	Ortholog(s) have role in Golgi to endosome transport, Golgi to plasma membrane protein transport, protein targeting to Golgi, vesicle organization and integral component of Golgi membrane, trans-Golgi network localization	56.0247908853083	55.7923399245089	65.7330228408962	55.7786573287755	55.2411607765185	54.75656734446	65.5665371079601	69.371026971603	53.693330587668	49.9344598714026	51.8349616030703	59.3609493098811	52.5103715534568	52.7948820447631	48.113808321737	50.4834874220736	56.4161249407293	59.322734640921	55.040704696615	64.4395989300524	62.0109531536596	104.299007550259	77.1639901393377	72.3227147756087	58.6081650163584	77.6394479633892	71.5361919955592	19.3743875415295	61.3255550998731	0.000239250483410402	0
Afu1g16510	Heme binding protein involved in regulation of ergosterol biosynthesis and azole resistance	28.9021334126565	29.3830800197718	24.6068945810924	21.9552461733203	20.0292745930246	22.2481935560228	35.6960736782329	38.0375733020139	30.0109148081013	24.4322078876191	23.8327743340518	23.7218562329461	19.3810718658093	21.1631943338154	23.9594924720463	23.624732251051	29.6503181005129	25.2949067723624	28.4214932118328	29.1929983012596	32.1987396488343	36.4249042761618	25.8085913260512	28.1645742391259	18.3000392302615	30.2622136246463	32.5294036835943	19.4077664685523	26.9345517006007	0.497720059740441	0
Afu5g09020	Putative WSC domain protein; putative ortholog of the S. cerevisiae cell surface sensor Wsc3p	121.848029030342	111.102889204128	118.669305447547	97.5798648484724	74.1714124747955	83.101113684047	90.1573031789246	152.298414322113	151.48193130874	130.387320159037	140.146354102605	119.803219303818	108.780381338877	113.947313527068	112.889773989036	122.52173576203	109.692282017845	118.286290197676	120.51087345291	116.04237956853	122.438330817441	86.7554889301168	87.2280313464337	91.7246932527523	61.3958660830376	110.367950698148	115.91440338064	19.430314597751	110.712701904708	0.363494327406472	0
Afu5g05510	Putative cyclin-dependent protein kinase	89.2242205385859	124.934198466326	97.9183006778685	76.4829756364942	95.0860329854945	92.3502438073243	104.937855150468	121.254296294624	101.111181112258	129.16027508424	110.687154424585	123.726121510353	84.4776958276612	87.1706202160778	87.9912917495067	79.7541934247714	67.2270143547052	87.2758673557811	112.925400672479	101.515619226884	104.838712996675	112.275718971071	119.755631186653	105.360006381457	55.0089894350639	88.7787564950629	68.2451612379659	19.4357393473529	97.387908711868	0.817250327977322	0
Afu6g12770	Ortholog of A. nidulans FGSC A4 : AN3716, A. niger CBS 513.88 : An08g10710, A. oryzae RIB40 : AO090003000397, Aspergillus wentii : Aspwe1_0102826 and Aspergillus sydowii : Aspsy1_0032599	156.433095754036	129.82093708545	144.174039570661	180.370237472143	156.23481737942	181.823237033715	83.8550150883688	167.117833354302	198.512592644768	135.534988931013	143.163629563319	132.459383680741	200.533053298291	190.781505570849	201.512930902378	150.373803750786	157.970520240986	159.411611958752	130.630177427752	132.239401668371	135.855160743572	117.522374999652	123.576042095536	170.224114231915	124.831220255821	160.050668665302	206.202539627264	19.4461995364813	154.489441962784	0.432037013487585	0
Afu4g07320	Ortholog of Aspergillus fumigatus A1163 : AFUB_064410	57.8718741549332	53.6207358886158	49.8213668061623	46.6759765036487	46.8888087246842	47.1449815830007	65.2449974135818	63.2078369410321	57.9698012532555	42.6453083129352	52.5722963251144	49.7903907168933	45.9046505475899	49.2070331308418	46.9164957193208	50.9941773064644	48.7887700536378	49.5502968280524	59.9734697339545	55.0953204655013	62.4304912181913	86.5296018923378	56.9212039271305	65.7962322561092	72.5371120213989	83.0468504802413	65.252434770067	19.476408987715	56.7555005546184	0.00525567247732685	0
Afu6g06830	RNA polymerase II mediator complex subunit; transcript up-regulated in conidia exposed to neutrophils	78.4642122408272	87.5718773611043	83.6311428385063	71.0324974099083	70.9968181281055	74.5958417503717	53.1638307033517	55.5930213222996	69.0142336481603	95.3618495989889	87.1071485281746	104.670877139045	55.7969374614185	65.6269466498977	52.8315548180488	70.8060254562006	57.8314045457883	61.446129391212	79.3578437906989	77.5208501843912	75.4011037390436	54.769297645075	61.1652865957425	64.4043245854242	67.1188767113454	58.1934493076469	55.3241716923582	19.4925039446031	69.9554649349309	0.100330473011569	0
Afu2g13985	Protein of unknown function	6.97399835952619	6.62571519534675	8.63781116614209	6.55644032940486	5.55405708620281	5.45115195383969	6.64048556979028	8.28455795446629	5.02475847613927	8.81220801859431	7.06852808042459	10.1199981131897	6.52723469324704	8.41024161866071	6.89408308070719	6.33610420938983	7.13982000784942	7.0456133018909	9.47851942815737	8.20643414797334	9.7549815323669	8.76439087836121	7.76303411282613	7.98159827450258	4.93240718030201	6.54898458928043	9.69868641572899	19.5087962611563	7.4530312509004	0.429816420267596	0
Afu1g06510	Ortholog of A. nidulans FGSC A4 : AN4249, Neosartorya fischeri NRRL 181 : NFIA_018190, Aspergillus wentii : Aspwe1_0170176 and Aspergillus versicolor : Aspve1_0845250	14.969850708085	15.8728480550254	13.9807724055484	17.9222384427439	19.8765348274448	23.1997081889157	19.2634234741632	22.1500569412575	17.623436650017	18.2578914890591	16.2818210255763	15.4155302219563	15.4702430807919	14.7555802647916	19.0637061263013	13.699910681482	18.7515557501526	15.7209948052868	15.6659024319717	17.3892242189221	20.6072664182895	16.3685136404412	17.9450955020674	13.2556018234805	7.68612973704856	12.8998682212339	12.862096448864	19.5210928968415	16.553918577071	0.704461519794837	0
Afu3g11390	Ortholog(s) have role in positive regulation of RNA polymerase II transcriptional preinitiation complex assembly, proteasome regulatory particle assembly, ubiquitin-dependent protein catabolic process	163.121107882374	141.443955736877	147.533150867563	202.846656255068	191.141893631065	206.930536929962	107.889495094521	189.888007136476	238.780306300696	130.641929391543	140.204823916202	140.876888755845	163.187870801877	197.222769564371	165.241202450199	153.500845172357	160.545266019542	171.18118842062	135.681737159098	126.64160051777	127.48681425586	137.669898378012	117.150966713037	180.497265851805	169.2471905859	183.000553063893	201.805459838742	19.5298544953289	162.642940025603	0.724530796581244	0
Afu3g14440	Ortholog(s) have cytochrome-c oxidase activity, role in mitochondrial electron transport, cytochrome c to oxygen and mitochondrial respiratory chain complex IV, plasma membrane localization	2684.16551696302	3276.10918115555	3215.00192515221	3636.43500952181	3589.12411140428	4176.43619152554	1506.97627199519	2403.02293192245	3555.90254221468	3434.64899485367	3606.67092972934	3602.69041401521	3920.07066434437	3755.87209485721	3885.37453974465	3430.89118620857	3497.85610609039	3182.93968547805	3700.97662593051	3671.06039001571	3764.5382582615	1819.13511581511	2303.14649253597	2900.2937102565	3543.8171207808	3494.01841615835	3897.15717844135	19.5925459891192	3313.12339279156	0.000797076151923003	0
Afu8g05340	Ortholog(s) have peptidase activity, role in protein targeting to ER, signal peptide processing and plasma membrane, signal peptidase complex localization	56.6100905299231	35.6176960095802	45.0170577286615	47.5676436143556	48.4484671981076	45.5138349880833	29.2302101172042	40.4375990966651	39.3839297269042	43.8847959325997	40.0472672884384	29.5099144980612	45.8498436989061	62.1668515713789	49.040794837569	38.540992501254	42.1249380463117	35.881074571581	46.183268799953	41.1254256733663	45.6533135714771	63.8047655944696	52.8912836579657	54.3687694227882	34.8030650642111	46.2358312003198	57.5583429464154	19.6278965494847	45.0924839957982	0.689118004840112	0
Afu2g13990	Ortholog of A. nidulans FGSC A4 : AN6372, A. niger CBS 513.88 : An02g04970, A. oryzae RIB40 : AO090026000161, Neosartorya fischeri NRRL 181 : NFIA_089190 and Aspergillus wentii : Aspwe1_0176628	8.48647843949901	8.53031072095805	11.7113810218724	13.2710488842861	8.07125185912138	8.03151826279215	7.81155596244483	11.0905135309829	8.23035364358335	11.4168182499091	10.545523178073	12.2317433842079	8.43258354879025	11.3709208201507	8.01218748430343	9.74758547221907	9.42739239682182	11.4847569429667	9.87621293814883	10.27690929001	10.2526596552798	11.031761877593	8.62118444660914	8.17835647746125	4.11471100729009	8.53639320741466	10.8554461301672	19.6599436769553	9.61657625307245	0.0937421365526887	0
Afu1g09020	Ortholog(s) have role in poly(A)+ mRNA export from nucleus and cytosol, nuclear periphery, nuclear pore localization	138.472812471813	117.451969326007	125.950511762684	110.277664807158	115.329348170622	117.644527022323	59.2389690720412	102.142177631358	142.948227877684	101.739846698194	111.948179570252	108.540316027074	101.028682037785	120.269220178546	102.748535720046	111.961950561328	134.245709123255	144.64798957426	120.771656152603	111.174227644485	116.775937788632	89.6375669284702	80.8429653852425	109.152354942066	90.469562073779	144.876493150334	172.107100101465	19.6623049574307	114.903500066648	0.52996608964783	0
Afu2g13512	Ortholog of A. nidulans FGSC A4 : AN6328, A. niger CBS 513.88 : An02g05750, A. oryzae RIB40 : AO090026000262, Aspergillus wentii : Aspwe1_0163563 and Aspergillus sydowii : Aspsy1_0997059	51.9388919721225	48.9149412789498	49.5767576248207	43.7633268926092	33.9283373080955	41.7024639184959	30.4122675086695	56.3776672697254	46.7877457218876	46.8634939092746	43.1058692011181	42.6168563400682	43.4866415277368	44.4330952368469	42.8062898977564	38.4129864550623	39.3410374481675	43.1658191580134	47.5767130298134	45.1365989168858	46.3922079800934	51.9565232416789	37.7016871775762	41.4838082587365	12.7640448668439	32.9532997287883	48.3188382637804	19.6876498268458	42.6636374123562	0.00269931911914906	0
Afu5g09290	Has domain(s) with predicted oxidoreductase activity and role in metabolic process	8.81206646759658	9.60108833920308	7.91928125697285	5.69700113394913	9.30371072907177	10.8399954052722	12.6293057724753	11.5340796469319	9.36128323694883	11.4257432172714	11.8165347523533	11.1709209941748	7.86615463032336	7.24716070544533	8.50202257635536	9.07278582414398	7.74424921486313	6.68429979922983	9.27738373737419	10.4899844426454	9.3634772568204	11.1931176193924	10.8590354267356	7.73280033934966	7.19035357839583	10.4037430398369	6.66276858110248	19.6944914514231	9.27408695274944	0.651500455518243	0
Afu4g10020	Ortholog(s) have role in fungal-type cell wall organization and Golgi apparatus, cytoplasmic vesicle, endosome localization	235.32525589867	226.922455006197	222.068378714048	223.503748190596	257.096104453476	255.710351626704	249.067397649134	238.231489366638	223.4003378189	176.635814061601	182.648705553558	206.076894911586	211.530753947821	218.155642035472	185.821072666098	191.102729257919	218.473875072639	189.883627629973	217.636732489307	209.581828324504	210.861544446979	421.941100503381	252.912855473756	248.701849212015	239.378854547428	264.419969139124	227.767977791022	19.7005430330744	229.809531325502	5.38736518392703e-06	0
Afu5g06540	Ortholog(s) have plasma membrane localization	557.920358234186	542.370798187961	516.166035235501	628.527541162504	708.026671062137	650.974255664233	308.934600728597	446.67969940883	637.460925889729	547.488976431149	491.258049572704	439.1185371072	675.78318897092	655.619947611353	597.056239491543	696.463522134143	716.874409620239	609.111269690481	533.263340042974	526.966611883156	560.215184430796	602.397269885221	329.5358106784	445.975659018514	723.949203487592	592.678325049157	737.385443693634	19.7247100809971	573.266736087883	0.248045034872635	0
Afu3g04060	Ortholog(s) have role in late endosome to vacuole transport via multivesicular body sorting pathway and endosome localization	72.7010589976375	60.0995857468267	74.1244725652659	103.80297780413	108.960660274504	104.324352504534	101.51405154618	105.440991664489	98.9095992622313	68.130956852332	75.5405484529309	76.1081686672512	86.2993672657162	93.7554827376739	74.5470082573174	71.6955161161266	71.5900523848277	70.3554814003106	67.3383436271076	68.166691961607	64.8373027191665	102.896731258271	104.165803186649	116.46090894061	76.9624631230438	81.8311217251041	72.7236864154232	19.7287345885864	84.1956809428617	0.00726364632307082	0
Afu4g07620	Has domain(s) with predicted role in mitotic nuclear division and chromosome, centromeric region, nucleus localization	20.6252102592747	18.332880664724	20.2076366703861	14.8002912450524	14.3441462667727	16.5462073650535	16.6329635868118	25.4143866177258	19.8179156584381	16.6485889007508	17.4852033085169	21.5768369904028	14.1370927523825	17.4595378640631	15.8448924177806	13.761082198618	15.133514750396	15.9099977094569	18.9128812016434	19.9658925113724	20.4266765440276	25.6320549315129	21.0467696426582	21.2466940515124	9.04540408693552	19.4336575266946	18.9350783159953	19.7885945288585	18.1230923718133	0.622513768367225	0
Afu3g06220	Ortholog(s) have role in mitochondrial respiratory chain complex I assembly	51.6155809818227	56.7059728700799	49.4871120564669	69.1802028815942	61.0465355744564	74.4399239160583	45.9558271993196	82.7005853451964	83.6583740833869	57.5596257856379	59.0537022560081	49.2197272129747	78.523194440108	86.0794491228929	86.5587687658276	74.3265215233639	73.2730238750703	74.8571178321246	60.2166003183005	63.8921881346119	62.5118466489109	79.2813237907917	66.1380946255421	89.1058743486963	43.2502858150356	76.2440667183534	78.9899938608276	19.7965392823572	67.9211674067948	0.301540480442241	0
Afu2g11060	Putative acylCoA binding family protein	802.866378270293	1225.35355134015	785.999124182631	1321.29818752367	1821.82515360918	1631.95147267122	1679.23186704276	1412.70935325941	1390.78642143507	1050.2710968174	1025.13553115904	1164.43753384131	1392.14832023518	1339.39015902653	1226.42135872386	1153.03904982092	1142.26214740134	1079.70700448977	1079.38567143198	1180.36464337365	1183.12961413808	1181.37741885385	1440.09669585658	1454.44475238631	1479.39829037386	1250.50595360282	889.633889240723	19.8531925610485	1251.22854222621	0.820296226758759	0
Afu4g05990	Ortholog(s) have role in mitochondrial respiratory chain complex IV assembly and integral component of mitochondrial inner membrane localization	143.172801163498	142.403559698573	138.735643838733	183.766368128241	205.703448709731	190.377996214825	213.347470241975	202.504099443433	206.084824421297	135.63260491507	135.364760420145	137.78891548659	130.684313858379	119.84207230511	106.476149661646	151.865832410574	139.657388381192	135.863537789404	164.623949660652	161.750432810482	161.190579985212	228.927139566806	176.479253332752	147.924449681934	187.391380557819	209.924724198207	172.052961347108	19.8701865905481	164.056913267755	0.206918372563366	0
Afu6g12720	40S ribosomal protein S29	6929.33879578595	6182.06428746153	6427.71771276397	4853.02767482274	4846.66150352136	4942.63936913494	7615.22555880867	5550.64249243054	5349.98860527777	4509.85381534898	5361.62889640363	6061.34981167142	3557.79733555145	3869.40312648926	3853.95942392314	4256.86432046312	4701.45527556655	4768.09650581004	6521.88333213687	6116.89446188955	5039.42345962075	5968.07683709544	5344.94034993403	5888.22651856854	7508.16265570423	7033.55970976372	6495.15279820746	19.8913811155463	5539.03831978354	0.806594441343325	0
Afu1g06340	Putative 60S ribosomal protein L27	3132.46739551154	2918.56625640289	2827.03603387955	2238.20043480331	2093.2855046978	2107.89524059505	3268.82631541599	2722.39147506316	2297.30610609466	2047.62727477196	2205.85108745462	2472.212715542	1742.09101562895	2066.56159189471	1768.75982275771	2122.9959552811	2610.55327985244	2409.93884293502	2761.03870126249	2985.29837484011	2849.03931664412	3538.57048075787	2139.77929686526	2090.24350244712	2576.24216539738	3596.71984708679	2895.34058302182	19.9140404740467	2536.47550432983	0.23569430796511	0
Afu1g07670	Ortholog(s) have role in macroautophagy and Golgi apparatus, endoplasmic reticulum, pre-autophagosomal structure localization	30.3797606246969	31.6984499945487	31.8230719913707	39.0339030573896	31.6891374873353	39.7460774604406	19.2435013763294	33.3803092506651	30.658552686394	34.7113335224578	35.091319677952	33.3347969262971	33.9091551014365	42.451382129639	40.1168894853319	24.9567751488146	20.1705255401258	24.3184322998512	31.611713631308	32.4292810630883	32.3250065822312	34.4289134870912	36.1927826398161	37.22707649166	18.4229281802485	25.4450338413875	26.6681197223744	19.9188904643426	31.5357122000104	0.193528307819082	0
Afu3g04030	Ortholog(s) have mitochondrion localization	3.05374087039702	4.07741319668516	2.62327988207384	2.77784810282093	2.77941007173772	2.94686177934487	3.47680529733913	4.74837198694945	3.79099205391554	3.86873524446092	3.49209808620542	3.38863820668512	3.03854028823569	4.1087849959602	3.81782829267	3.07268737208598	2.35279005184771	3.79772622624609	5.36269822205749	3.30995777577781	3.74927515567369	3.30427610126721	3.95283529663904	2.88222015197021	2.46638262489439	3.80102590136458	2.95817691003906	19.9475392389798	3.44442222760534	0.202383643030056	0
Afu1g15130	Ortholog(s) have GPI-anchor transamidase activity, role in attachment of GPI anchor to protein and GPI-anchor transamidase complex localization	46.0776992538128	37.5104882106812	39.6630949691335	40.0931809126043	46.7925753043743	47.0115561472458	35.9539400515535	45.003617809143	44.4107924133123	37.0355679859168	41.2584922036862	40.1505218374948	38.2800230130277	44.1809802374597	42.3618278830644	40.8663936714905	44.9108227024355	42.697476100181	40.2019961952882	38.7232346796073	37.8904019520357	41.9680331132755	37.6174067101477	46.6046264573122	33.0864390223928	46.5683686132993	42.8935651955664	9.06946297874941	41.4745600979831	0.401502869587618	0
Afu5g10570	Cofilin	895.264110005101	966.445187856503	931.099019900469	956.422351659651	1063.30050480476	1011.60075469534	944.92551772938	1169.67413020975	864.152997468973	967.353028621821	1006.90079800316	974.044595169677	970.810354843682	990.422697737695	986.635666141099	809.465504536912	830.308423078729	785.881344363818	995.193931621423	1003.02720222291	1029.29037762721	1158.23404513548	924.967894572353	908.152915625922	774.992544961776	936.834358072239	970.88652351356	9.86384485610734	956.529140006644	0.208041599365546	0
Afu5g12190	Ortholog(s) have DNA translocase activity, TBP-class protein binding, transcription factor activity, core RNA polymerase II binding activity	187.948964234115	212.168091407845	180.476976680647	223.900401087583	243.035241990231	237.920938200269	209.005215027476	213.379450036151	241.12950352197	208.768870750081	198.177747294892	227.3039576206	213.908832610216	233.140529706289	197.281162137486	230.472228339076	202.276422427349	241.787068660108	189.561151625174	190.457794336292	189.029413594739	237.268573697734	232.211513823201	258.364948544493	204.479587686489	252.047637764571	210.446047464221	9.98796859680862	217.257343343307	0.403612510584034	0
