# Supplementary material for: Aspergillus fumigatus calcium-responsive transcription factors regulate cell wall architecture promoting stress tolerance, virulence and caspofungin resistance
Source: PLoS Genet. 2019 Dec 30;15(12):e1008551. doi: 10.1371/journal.pgen.1008551 (PMC6948819; doi:10.1371/journal.pgen.1008551)
Supplement: S3 Table — (XLSX) [file pgen.1008551.s009.xlsx]

## Sheet: Supplementary Table S3
Supplementary Table S3 - Genes transcriptionally modulated comparing the wild-type 10 min with the control
Gene	description	baseMean	log2FoldChange	lfcSE	stat	pvalue	padj
Afu8g07160	Ortholog of A. nidulans FGSC A4 : AN6881, A. niger CBS 513.88 : An03g01630, Neosartorya fischeri NRRL 181 : NFIA_099950 and Aspergillus versicolor : Aspve1_0035247	3228.27	9.04543	0.55215	16.3822	2.56395e-60	4.19579e-58
Afu6g12450	Putative heat shock protein	8907.89	8.8443	0.551329	16.0418	6.52579e-58	9.32001e-56
Afu8g07225	Ortholog of Neosartorya fischeri NRRL 181 : NFIA_100040, Aspergillus fumigatus A1163 : AFUB_080540 and Aspergillus clavatus NRRL 1 : ACLA_060080	2463.33	8.10632	0.483257	16.7743	3.76087e-63	7.57477e-61
Afu1g04310	Ortholog of A. nidulans FGSC A4 : AN0467, AN0468, A. fumigatus Af293 : Afu1g01350, A. niger CBS 513.88 : An12g10460 and Aspergillus wentii : Aspwe1_0169394	4975.07	8.09958	0.488555	16.5786	9.94498e-62	1.73595e-59
Afu1g04300	Ortholog of A. niger CBS 513.88 : An01g03130, A. oryzae RIB40 : AO090003000919, AO090701000446, Aspergillus wentii : Aspwe1_0025379 and Aspergillus terreus NIH2624 : ATET_06531	9451.61	7.45904	0.351155	21.2414	3.95544e-100	6.21399e-97
Afu5g12410	Ortholog of S. cerevisiae : YLR326W, A. nidulans FGSC A4 : AN0061, A. oryzae RIB40 : AO090120000361, Aspergillus wentii : Aspwe1_0026696 and Aspergillus sydowii : Aspsy1_0103462	975.692	7.40499	0.468082	15.8199	2.27017e-56	3.02241e-54
Afu5g14180	Ortholog of A. nidulans FGSC A4 : AN7186, A. niger CBS 513.88 : An14g05580, A. oryzae RIB40 : AO090001000217, Aspergillus wentii : Aspwe1_0179974 and Aspergillus sydowii : Aspsy1_0026595	1044.79	7.23667	0.343809	21.0485	2.35829e-98	2.64634e-95
Afu1g13560	Protein of unknown function identified by mass spectrometry	2243.29	6.98555	0.308843	22.6184	2.85642e-113	1.12186e-109
Afu4g01140	Putative multidrug resistance protein; major facilitator superfamily (MFS) multidrug transporter	1151.97	6.69015	0.452585	14.7821	1.91183e-49	1.61477e-47
Afu5g13550	Ortholog of Aspergillus fumigatus A1163 : AFUB_061250	56.0073	6.59391	0.57176	11.5327	9.03146e-31	2.40482e-29
Afu1g13550	Protein of unknown function identified by mass spectrometry	34775.1	6.53031	0.497115	13.1364	2.03613e-39	9.69322e-38
Afu7g00340	Has domain(s) with predicted hydrolase activity	5024.75	6.40191	0.35659	17.9532	4.53414e-72	1.42463e-69
Afu2g15810	Ortholog of A. nidulans FGSC A4 : AN12198, A. niger CBS 513.88 : An15g06100, Aspergillus wentii : Aspwe1_0026874 and Aspergillus sydowii : Aspsy1_0026968	8640.25	6.38702	0.45676	13.9833	1.97061e-44	1.25847e-42
Afu6g00340	Ortholog of Aspergillus fumigatus A1163 : AFUB_097180	43.0147	6.37859	0.647319	9.85386	6.59579e-23	9.07354e-22
Afu8g01560	Putative aldo-keto reductase; predicted gene pair with AFUA_1G15970	1123.1	6.22146	0.291244	21.3617	3.03579e-101	5.96154e-98
Afu2g08180	Ortholog(s) have role in establishment or maintenance of cell polarity, membrane raft organization and plasma membrane localization	7824.68	6.20894	0.361029	17.1979	2.7531e-66	6.758e-64
Afu4g12940	Ortholog of A. nidulans FGSC A4 : AN3585, A. niger CBS 513.88 : An01g08510, A. oryzae RIB40 : AO090009000293, Neosartorya fischeri NRRL 181 : NFIA_103400 and Aspergillus versicolor : Aspve1_0862034	2522.63	6.1847	0.420666	14.7022	6.24379e-49	5.16263e-47
Afu6g10940	Protein of unknown function; calcium induced	3588.52	6.16594	0.34725	17.7565	1.53504e-70	4.46583e-68
Afu2g02500	Ortholog of Neosartorya fischeri NRRL 181 : NFIA_034900, Aspergillus wentii : Aspwe1_0040593, Aspergillus fumigatus A1163 : AFUB_019600 and Aspergillus clavatus NRRL 1 : ACLA_092300	3877.26	6.08735	0.468079	13.005	1.14652e-38	5.26662e-37
Afu4g09930	Ortholog of Neosartorya fischeri NRRL 181 : NFIA_106120, Aspergillus fumigatus A1163 : AFUB_067040 and Aspergillus clavatus NRRL 1 : ACLA_049150	658.639	6.07133	0.394389	15.3943	1.78848e-53	1.89844e-51
Afu8g05720	Ortholog of A. niger CBS 513.88 : An19g00030, A. oryzae RIB40 : AO090023000002, Neosartorya fischeri NRRL 181 : NFIA_098510 and Aspergillus wentii : Aspwe1_0142195	8645.6	6.04069	0.38485	15.6962	1.60477e-55	2.03314e-53
Afu4g00860	Dehydrin-like protein; plays a role in oxidative, osmotic and pH stress responses; conserved DPR motif; constitutively transcribed and expressed in dormant conidia; expression dependent on sakA and cAMP pathways; germination downregulated	764.839	5.9902	0.509541	11.7561	6.57177e-32	1.96067e-30
Afu6g12180	Fungal dehydrin-like protein that plays a role in oxidative, osmotic and pH stress responses; conserved DPR motif; cytoplasm and peroxisome localized; calcium and germination downregulated; transcript induced in neutrophil-exposed conidia	12712	5.96908	0.316935	18.8338	3.99129e-79	1.95947e-76
Afu7g04820	Ortholog(s) have role in filamentous growth of a population of unicellular organisms in response to biotic stimulus, more	166.656	5.88596	0.438351	13.4275	4.17218e-41	2.18483e-39
Afu4g03480	Ortholog of Aspergillus fumigatus A1163 : AFUB_099570	1092.04	5.87347	0.549064	10.6972	1.04872e-26	2.01904e-25
Afu3g03050	Has domain(s) with predicted RNA binding, ribonuclease III activity and role in RNA processing	6050.06	5.8394	0.553674	10.5466	5.26523e-26	9.39962e-25
Afu7g06330	Protein of unknown function	1132.47	5.77604	0.473042	12.2104	2.73484e-34	9.21982e-33
Afu4g01170	Ortholog of Aspergillus fumigatus A1163 : AFUB_101680	853.405	5.76261	0.353265	16.3124	8.05327e-60	1.24036e-57
Afu6g03790	Protein of unknown function; transcript repressed by exposure to human airway epithelial cells	11035.8	5.72952	0.548028	10.4548	1.3931e-25	2.38926e-24
Afu3g00970	Ortholog of A. nidulans FGSC A4 : AN9310, A. niger CBS 513.88 : An08g08260, Neosartorya fischeri NRRL 181 : NFIA_001810 and Aspergillus versicolor : Aspve1_0418314	206.435	5.71215	0.682688	8.36714	5.90353e-17	4.7305e-16
Afu8g05650	Ortholog(s) have intracellular localization	16678.3	5.712	0.401895	14.2127	7.64668e-46	5.41123e-44
Afu1g13120	Protein of unknown function; transcript induced by voriconazole	2943.77	5.71158	0.440238	12.9738	1.72204e-38	7.77391e-37
Afu5g14410	Putative cysteine dioxygenase; SrbA-regulated during hypoxia	1881	5.64736	0.511539	11.0399	2.45234e-28	5.41098e-27
Afu4g05900	Transcript up-regulated in conidia exposed to neutrophils	35708.8	5.6412	0.455915	12.3734	3.64279e-35	1.31257e-33
Afu1g17290	Protein of unknown function; calcium induced	471.27	5.63654	0.377549	14.9293	2.12458e-50	1.91823e-48
Afu3g00640	Protein of unknown function identified by mass spectrometry	134.924	5.59033	0.478495	11.6831	1.55429e-31	4.42354e-30
Afu3g02820	Ortholog of Aspergillus fumigatus A1163 : AFUB_045420	46.5298	5.45871	0.525897	10.3798	3.06396e-25	5.06681e-24
Afu5g14190	Beta gluconase	33.4143	5.45124	0.470232	11.5926	4.49052e-31	1.22052e-29
Afu3g00550	Ortholog of A. oryzae RIB40 : AO090023000094, Neosartorya fischeri NRRL 181 : NFIA_001160, NFIA_095350, Aspergillus wentii : Aspwe1_0044386 and Aspergillus versicolor : Aspve1_0148566	62.6465	5.42722	0.566726	9.57645	1.00435e-21	1.22502e-20
Afu6g00330	Ortholog of Aspergillus fumigatus A1163 : AFUB_097190	39.1316	5.41138	0.594486	9.10261	8.81831e-20	9.09027e-19
Afu1g01920	Ortholog of Aspergillus fumigatus A1163 : AFUB_002300	162.039	5.36217	0.395918	13.5436	8.64195e-42	4.84875e-40
Afu4g10310	Ortholog of A. nidulans FGSC A4 : AN10250, A. niger CBS 513.88 : An04g06590, A. oryzae RIB40 : AO090003001191, Aspergillus wentii : Aspwe1_0022860 and Aspergillus sydowii : Aspsy1_0317295	1017.41	5.34992	0.244018	21.9243	1.52383e-106	3.98989e-103
Afu4g00430	Has domain(s) with predicted UDP-N-acetylmuramate dehydrogenase activity, flavin adenine dinucleotide binding, oxidoreductase activity and role in oxidation-reduction process	68.834	5.34877	0.555182	9.63427	5.72982e-22	7.12148e-21
Afu4g01210	Ortholog of A. nidulans FGSC A4 : AN9206, AN1849, A. fumigatus Af293 : Afu5g02320, Afu5g09930, A. niger CBS 513.88 : An03g02680, An12g10080, An12g02060 and A. oryzae RIB40 : AO090001000129, AO090010000537	777.873	5.31927	0.344827	15.4259	1.09631e-53	1.21288e-51
Afu1g12990	Ortholog(s) have role in potassium ion transport, proton transport and integral component of mitochondrial inner membrane localization	2919.42	5.21501	0.285238	18.283	1.12981e-74	4.93036e-72
Afu3g13090	Protein of unknown function; calcium induced	339.438	5.18139	0.287694	18.0101	1.62334e-72	5.31306e-70
Afu7g01500	Ortholog of Aspergillus fumigatus A1163 : AFUB_088070	126.458	5.16962	0.337382	15.3228	5.38833e-53	5.56912e-51
Afu2g07830	Ortholog of Neosartorya fischeri NRRL 181 : NFIA_083540, Aspergillus fumigatus A1163 : AFUB_023860 and Aspergillus clavatus NRRL 1 : ACLA_079800	104.193	5.16529	0.332552	15.5323	2.09821e-54	2.45992e-52
Afu7g06770	Conserved protein of unknown function; protein abundantly expressed in conidia; transcript induced in conidia exposed to neutrophils and to human airway epithelial cells	6817.99	5.161	0.483315	10.6783	1.28542e-26	2.43889e-25
Afu2g09480	Ortholog of A. nidulans FGSC A4 : AN5765, A. oryzae RIB40 : AO090011000718, Aspergillus flavus NRRL 3357 : AFL2T_05450 and Neosartorya fischeri NRRL 181 : NFIA_084970	5124.05	5.14822	0.28461	18.0887	3.91443e-73	1.33686e-70
Afu3g11290	Ortholog of A. nidulans FGSC A4 : AN4870, A. niger CBS 513.88 : An02g07030, Aspergillus wentii : Aspwe1_0169120, Aspergillus sydowii : Aspsy1_0087725 and Aspergillus terreus NIH2624 : ATET_04661	240.85	5.14026	0.439018	11.7085	1.15266e-31	3.341e-30
Afu2g10020	Ortholog of A. nidulans FGSC A4 : AN6005, A. niger CBS 513.88 : An16g05030, Neosartorya fischeri NRRL 181 : NFIA_085440, Aspergillus wentii : Aspwe1_0176252 and Aspergillus versicolor : Aspve1_0040814	1102.67	5.12159	0.479619	10.6785	1.28388e-26	2.43889e-25
Afu3g09830	Ortholog of Neosartorya fischeri NRRL 181 : NFIA_067470 and Aspergillus fumigatus A1163 : AFUB_039340	6097.29	5.04169	0.478808	10.5297	6.30609e-26	1.11816e-24
Afu6g04690	Ortholog(s) have extracellular region localization	1980.33	5.02633	0.439968	11.4243	3.16154e-30	8.196e-29
Afu1g04860	Ortholog of Neosartorya fischeri NRRL 181 : NFIA_019900, Aspergillus wentii : Aspwe1_0037494, Aspergillus versicolor : Aspve1_0048697 and Aspergillus niger ATCC 1015 : 55445-mRNA	3711.04	4.99586	0.430662	11.6004	4.10048e-31	1.1262e-29
Afu5g13100	Ortholog of A. nidulans FGSC A4 : AN6856, A. niger CBS 513.88 : An14g06050, A. oryzae RIB40 : AO090120000435, Aspergillus wentii : Aspwe1_0107169 and Aspergillus sydowii : Aspsy1_0040420	11268.4	4.98697	0.44429	11.2246	3.08835e-29	7.19851e-28
Afu1g02040	Ortholog(s) have role in pathogenesis and cell surface, extracellular region localization	1006.31	4.96936	0.391994	12.6771	7.91665e-37	3.20543e-35
Afu5g06915	Protein of unknown function	372.974	4.96471	0.403363	12.3083	8.17496e-35	2.87957e-33
Afu1g16640	Ortholog of A. nidulans FGSC A4 : AN0964, A. niger CBS 513.88 : An01g10620, A. oryzae RIB40 : AO090005001050, Aspergillus wentii : Aspwe1_0039876 and Aspergillus sydowii : Aspsy1_0138532	53.3473	4.92712	0.471309	10.4541	1.4028e-25	2.40065e-24
Afu2g16990	Ortholog of A. nidulans FGSC A4 : AN7273, A. oryzae RIB40 : AO090102000119, Aspergillus wentii : Aspwe1_0182487, Aspergillus sydowii : Aspsy1_0027170 and Aspergillus terreus NIH2624 : ATET_10043	683.87	4.92215	0.412662	11.9278	8.478e-33	2.67448e-31
Afu8g07170	Ortholog(s) have extracellular region localization	1241.01	4.9087	0.415069	11.8262	2.85632e-32	8.6627e-31
Afu7g04870	Ortholog of A. nidulans AN8062; calcium induced	4770.55	4.89435	0.24221	20.2071	8.48347e-91	6.66377e-88
Afu1g00500	FMN dependent dehydrogenase; SrbA-regulated during hypoxia	20151.5	4.89019	0.292692	16.7076	1.15393e-62	2.15812e-60
Afu3g03750	Protein of unknown function	33.2318	4.87413	0.599684	8.12783	4.37047e-16	3.23258e-15
Afu7g02440	Ortholog of A. nidulans FGSC A4 : AN9074, A. oryzae RIB40 : AO090038000622, Aspergillus wentii : Aspwe1_0052578, Aspergillus sydowii : Aspsy1_0093793 and Aspergillus terreus NIH2624 : ATET_01872	1739.39	4.8617	0.30958	15.7042	1.41594e-55	1.82331e-53
Afu1g03170	Has domain(s) with predicted hydrolase activity, hydrolase activity, acting on ester bonds activity and role in lipid metabolic process	578.017	4.85194	0.375398	12.9248	3.26141e-38	1.43924e-36
Afu6g14270	Ortholog of Neosartorya fischeri NRRL 181 : NFIA_060150	424.402	4.82633	0.457426	10.551	5.02371e-26	8.98889e-25
Afu1g09750	Putative aldehyde reductase; conidia-enriched protein	284.94	4.7691	0.449792	10.6029	2.88879e-26	5.27707e-25
Afu7g04520	Dehydrin-like protein; repressed upon conidial germination; acts downstream of SakA to confer cold tolerance	1773.27	4.75748	0.292771	16.2498	2.24107e-59	3.38531e-57
Afu1g15690	Ortholog of A. nidulans FGSC A4 : AN0903, A. niger CBS 513.88 : An01g14030, A. oryzae RIB40 : AO090005001138, Aspergillus wentii : Aspwe1_0027550 and Aspergillus sydowii : Aspsy1_0139000	704.411	4.72222	0.444599	10.6213	2.37235e-26	4.34377e-25
Afu5g14210	Glucose-repressible gene; transcript up-regulated in conidia exposed to neutrophils	84958.9	4.71984	0.545922	8.64563	5.35104e-18	4.68589e-17
Afu8g07190	Ortholog of A. nidulans FGSC A4 : AN9163, A. niger CBS 513.88 : An14g07150, A. oryzae RIB40 : AO090138000059, Aspergillus wentii : Aspwe1_0078799 and Aspergillus sydowii : Aspsy1_0061494	1577.78	4.66989	0.452408	10.3223	5.5876e-25	9.0683e-24
Afu7g00530	Putative NACHT and ankyrin domain protein; transcript induced by voriconazole	1384.22	4.63076	0.276198	16.7661	4.32143e-63	8.48621e-61
Afu5g14160	Ortholog of Aspergillus fumigatus A1163 : AFUB_061850	36.1427	4.60973	0.520003	8.86481	7.66373e-19	7.21806e-18
Afu7g06523	Ortholog of A. nidulans FGSC A4 : AN9205, AN9209, A. fumigatus Af293 : Afu5g00100, Afu8g01840, A. niger CBS 513.88 : An05g01030, An13g03050, An16g01380 and A. oryzae RIB40 : AO090012000290, AO090011000069	551.712	4.6089	0.43774	10.5288	6.36084e-26	1.12321e-24
Afu4g13300	Ortholog of A. nidulans FGSC A4 : AN1946, A. niger CBS 513.88 : An01g09010, A. oryzae RIB40 : AO090009000247, Aspergillus wentii : Aspwe1_0208317 and Aspergillus sydowii : Aspsy1_0138807	85.1989	4.57336	0.400759	11.4117	3.65337e-30	9.43988e-29
Afu8g01540	Ortholog of Aspergillus fumigatus A1163 : AFUB_085070	304.754	4.56306	0.336586	13.5569	7.2099e-42	4.07437e-40
Afu2g14655	Protein of unknown function	1653.79	4.56071	0.506108	9.01135	2.03544e-19	2.02385e-18
Afu6g07400	Ortholog(s) have cytosol, nucleus localization	908.175	4.55237	0.358943	12.6827	7.37481e-37	3.01714e-35
Afu4g09330	Ortholog of A. oryzae RIB40 : AO090023000600, AO090138000106, Neosartorya fischeri NRRL 181 : NFIA_106680, Aspergillus versicolor : Aspve1_0079668 and Aspergillus clavatus NRRL 1 : ACLA_048690	11633.8	4.53742	0.266928	16.9987	8.39978e-65	1.88515e-62
Afu1g11910	Histidine-rich protein of unknown function; calcium induced	521.89	4.52584	0.410933	11.0136	3.28692e-28	7.17013e-27
Afu6g12150	Putative bZip-type transcription factor with similarity to atfA	26.4835	4.52334	0.530849	8.52095	1.5825e-17	1.33662e-16
Afu7g00360	Putative UDP-galactose 4-epimerase; predicted gene pair with AFUA_8G00860; calcium downregulated	1438.56	4.52018	0.429395	10.5268	6.49748e-26	1.14434e-24
Afu3g00720	Protein of unknown function; transcript induced by voriconazole	1140.39	4.46704	0.265896	16.7999	2.44317e-63	5.05028e-61
Afu5g01230	RTA1 domain protein; transcript induced by voriconazole	69.9706	4.44878	0.494142	9.00304	2.19558e-19	2.17756e-18
Afu1g17370	Putative heat shock protein; enriched in dormant conidia	907.448	4.43855	0.716044	6.19871	5.69265e-10	2.2291e-09
Afu3g13640	Ortholog of A. oryzae RIB40 : AO090026000221, Aspergillus brasiliensis : Aspbr1_0189154, Aspergillus flavus NRRL 3357 : AFL2T_07031 and Neosartorya fischeri NRRL 181 : NFIA_063720	837.381	4.42186	0.346954	12.7448	3.33229e-37	1.38493e-35
Afu2g15280	Ortholog of A. nidulans FGSC A4 : AN5399, A. niger CBS 513.88 : An18g02600, A. oryzae RIB40 : AO090003001548, Neosartorya fischeri NRRL 181 : NFIA_090520 and Aspergillus versicolor : Aspve1_0045700	30.3555	4.40584	0.510134	8.63662	5.7901e-18	5.04786e-17
Afu1g05690	Ortholog of A. nidulans FGSC A4 : AN4089, A. niger CBS 513.88 : An18g03450, A. oryzae RIB40 : AO090009000365, Aspergillus wentii : Aspwe1_0104096 and Aspergillus sydowii : Aspsy1_0057643	1080.56	4.38729	0.240458	18.2456	2.24421e-74	9.27805e-72
Afu8g01570	Ortholog of A. nidulans FGSC A4 : AN3415, A. oryzae RIB40 : AO090005000802, Aspergillus flavus NRRL 3357 : AFL2T_00784 and Neosartorya fischeri NRRL 181 : NFIA_095060	1993.07	4.36718	0.383894	11.376	5.5075e-30	1.40005e-28
Afu7g08237	Protein of unknown function	27.626	4.35939	0.439804	9.91212	3.68737e-23	5.16298e-22
Afu3g14260	Ortholog of A. niger CBS 513.88 : An09g04240, A. oryzae RIB40 : AO090012000670, Neosartorya fischeri NRRL 181 : NFIA_063040 and Aspergillus wentii : Aspwe1_0038047	10449.5	4.35536	0.46254	9.41617	4.67842e-21	5.41222e-20
Afu2g14300	Has domain(s) with predicted carbon-sulfur lyase activity and role in metabolic process	132.024	4.35079	0.417998	10.4086	2.26433e-25	3.80049e-24
Afu3g07730	Protein of unknown function; transcript repressed by exposure to human airway epithelial cells	123.997	4.34289	0.440481	9.85943	6.24053e-23	8.615e-22
Afu5g08730	Ortholog of A. nidulans AN10592; calcium induced	1930.29	4.32913	0.345996	12.5121	6.41389e-36	2.45762e-34
Afu1g09754	Has domain(s) with predicted carbon-sulfur lyase activity and role in metabolic process	1430.47	4.32291	0.404055	10.6988	1.03088e-26	1.98958e-25
Afu1g06740	Has domain(s) with predicted nucleic acid binding, zinc ion binding activity	819.937	4.30587	0.382808	11.2481	2.36591e-29	5.61456e-28
Afu6g06590	Ortholog(s) have endoplasmic reticulum localization	2900.27	4.26569	0.363803	11.7253	9.4579e-32	2.77208e-30
Afu2g13025	Has domain(s) with predicted L-ascorbic acid binding, iron ion binding, oxidoreductase activity, acting on paired donors, with incorporation or reduction of molecular oxygen activity and role in oxidation-reduction process	94.4169	4.26141	0.461146	9.24092	2.44395e-20	2.62258e-19
Afu2g02480	Ortholog(s) have role in ascospore wall assembly and ascospore wall, lipid particle, prospore membrane localization	1296.37	4.2582	0.347773	12.2442	1.80483e-34	6.1639e-33
Afu5g01920	Ortholog of A. niger CBS 513.88 : An16g01780, A. oryzae RIB40 : AO090003001326, Aspergillus wentii : Aspwe1_0174201, Aspergillus sydowii : Aspsy1_0029040 and Aspergillus terreus NIH2624 : ATET_09813	7480.26	4.252	0.39974	10.6369	2.00665e-26	3.7263e-25
Afu2g17320	Ortholog of A. nidulans FGSC A4 : AN7535, A. oryzae RIB40 : AO090023000622, Neosartorya fischeri NRRL 181 : NFIA_092740, Aspergillus wentii : Aspwe1_0022988 and Aspergillus fumigatus A1163 : AFUB_032980	393.447	4.23692	0.348578	12.1549	5.404e-34	1.79866e-32
Afu7g05580	Putative phospholipase D	19138.4	4.23596	0.280577	15.0973	1.68636e-51	1.67676e-49
Afu1g12970	Has domain(s) with predicted nutrient reservoir activity	810.637	4.19265	0.390893	10.7258	7.69832e-27	1.50799e-25
Afu8g06810	Ortholog of A. oryzae RIB40 : AO090003001576, Aspergillus glaucus : Aspgl1_0145643, Aspergillus flavus NRRL 3357 : AFL2T_01871 and Neosartorya fischeri NRRL 181 : NFIA_024040	4621.03	4.17949	0.205507	20.3374	6.00201e-92	5.23842e-89
Afu4g10770	Putative fatty acid oxygenase; 5,8-linoleate diol synthase (5,8-LDS); responsible for the formation of psi factor; transcript induced by voriconazole	7618.98	4.168	0.378789	11.0035	3.67689e-28	7.9346e-27
Afu5g13740	Has domain(s) with predicted catalytic activity	135.978	4.15872	0.440164	9.44811	3.45004e-21	4.01482e-20
Afu5g01410	Has domain(s) with predicted ATP binding activity	271.072	4.14625	0.389715	10.6392	1.95883e-26	3.64612e-25
Afu4g13150	Ortholog of A. nidulans FGSC A4 : AN4161, A. niger CBS 513.88 : An01g08840, Aspergillus wentii : Aspwe1_0033808, Aspergillus sydowii : Aspsy1_0090938 and Aspergillus terreus NIH2624 : ATET_03198	1505.54	4.11368	0.225503	18.2422	2.38656e-74	9.3732e-72
Afu3g11550	Ortholog of A. nidulans FGSC A4 : AN2894, A. niger CBS 513.88 : An02g07350, A. oryzae RIB40 : AO090003000710, Aspergillus wentii : Aspwe1_0025131 and Aspergillus sydowii : Aspsy1_0775782	7052.63	4.0926	0.474347	8.62785	6.25183e-18	5.43833e-17
Afu4g12350	Ortholog of A. nidulans FGSC A4 : AN3664, A. niger CBS 513.88 : An01g07660, A. oryzae RIB40 : AO090009000437, Aspergillus wentii : Aspwe1_0047309 and Aspergillus sydowii : Aspsy1_1056088	4938.63	4.0903	0.161889	25.2661	7.5334e-141	5.91749e-137
Afu1g10250	Ortholog of Aspergillus fumigatus A1163 : AFUB_009660	49.9543	4.08383	0.444706	9.18321	4.18415e-20	4.43543e-19
Afu5g02390	Has domain(s) with predicted role in transmembrane transport and integral component of membrane localization	90.6594	4.07807	0.520575	7.83378	4.73419e-15	3.12759e-14
Afu5g11110	Ortholog(s) have 8-oxo-dGDP phosphatase activity, thiamine diphosphokinase activity, role in thiamine biosynthetic process and cytosol localization	3435.6	4.07253	0.343679	11.8498	2.15623e-32	6.56481e-31
Afu4g12590	Conidia-enriched protein of unknown function; calcium downregulated	6655.46	4.04506	0.348873	11.5946	4.38703e-31	1.19653e-29
Afu7g04530	Has domain(s) with predicted oxidoreductase activity, transferase activity, transferring acyl groups other than amino-acyl groups, zinc ion binding activity and role in oxidation-reduction process	281.586	4.03872	0.288966	13.9765	2.1696e-44	1.37437e-42
Afu4g10190	Putative oxidoreductase; calcium induced	2325.48	3.9872	0.202286	19.7107	1.74501e-86	1.14226e-83
Afu2g14040	Has domain(s) with predicted phosphatidylinositol phosphate kinase activity and role in phosphatidylinositol metabolic process	810.552	3.9712	0.370728	10.7119	8.95028e-27	1.74453e-25
Afu3g02800	Ortholog(s) have carboxylic ester hydrolase activity	28.5172	3.95244	0.522564	7.56355	3.92213e-14	2.38639e-13
Afu4g14175	Ortholog of Neosartorya fischeri NRRL 181 : NFIA_102130	2362.91	3.95126	0.337367	11.7121	1.1055e-31	3.21619e-30
Afu4g13680	Putative phosphatidylserine synthase; calcium induced	3020.83	3.95	0.28	14.1072	3.43096e-45	2.31678e-43
Afu8g01110	Ortholog of Neosartorya fischeri NRRL 181 : NFIA_094550 and Aspergillus fumigatus A1163 : AFUB_085490	64.6673	3.94657	0.390439	10.108	5.09038e-24	7.58728e-23
Afu5g09720	Has domain(s) with predicted oxidoreductase activity and role in oxidation-reduction process	444.16	3.93805	0.31963	12.3206	7.01401e-35	2.49299e-33
Afu2g13615	Has domain(s) with predicted catalytic activity and role in metabolic process	944.022	3.93785	0.26271	14.9894	8.61666e-51	8.05761e-49
Afu1g14830	Protein of unknown function; calcium induced	2017.83	3.93775	0.265972	14.8051	1.35706e-49	1.1714e-47
Afu2g14400	Ortholog of A. nidulans FGSC A4 : AN1725, AN5027, A. fumigatus Af293 : Afu3g12130 and A. niger CBS 513.88 : An11g08400, An02g07940, An12g01310, An02g00780	21.7504	3.92227	0.476909	8.22435	1.96248e-16	1.51278e-15
Afu4g00420	Ortholog of Neosartorya fischeri NRRL 181 : NFIA_045220 and Aspergillus fumigatus A1163 : AFUB_100960	498.874	3.91974	0.313594	12.4994	7.52065e-36	2.85385e-34
Afu4g01220	Ortholog of A. oryzae RIB40 : AO090012000742, Neosartorya fischeri NRRL 181 : NFIA_044090, Aspergillus wentii : Aspwe1_0037909 and Aspergillus versicolor : Aspve1_0075682	201.724	3.91635	0.411537	9.51641	1.79271e-21	2.14334e-20
Afu2g00890	Protein of unknown function	88.0448	3.89416	0.478575	8.13699	4.05234e-16	3.01146e-15
Afu6g02930	Ortholog of A. nidulans AN8766; calcium induced	1168.61	3.87697	0.39044	9.92973	3.09085e-23	4.34323e-22
Afu3g00750	Ortholog of A. oryzae RIB40 : AO090011000076, Neosartorya fischeri NRRL 181 : NFIA_001360, Aspergillus wentii : Aspwe1_0031947 and Aspergillus versicolor : Aspve1_0832827	74.6836	3.87519	0.296429	13.0729	4.70341e-39	2.19913e-37
Afu3g15070	Ortholog of A. nidulans FGSC A4 : AN6259, Neosartorya fischeri NRRL 181 : NFIA_062010, Aspergillus versicolor : Aspve1_0052545 and Aspergillus fumigatus A1163 : AFUB_034140	145.791	3.86776	0.471145	8.20927	2.22539e-16	1.70874e-15
Afu3g12960	Putative cytochrome P450; absolutely required for hexadehydroastechrome biosynthesis; orthologous member of the has secondary metabolite biosynthetic gene cluster of strain A1163	123.178	3.86215	0.37258	10.366	3.54173e-25	5.82015e-24
Afu1g06580	Ortholog of A. nidulans FGSC A4 : AN4252, AN10165, A. fumigatus Af293 : Afu1g11910, A. niger CBS 513.88 : An18g05640, An08g04120 and A. oryzae RIB40 : AO090001000456, AO090001000373	62591.4	3.85944	0.333486	11.573	5.64455e-31	1.52364e-29
Afu5g12590	Ortholog of Neosartorya fischeri NRRL 181 : NFIA_074620, Aspergillus wentii : Aspwe1_0170797, Aspergillus fumigatus A1163 : AFUB_060250 and Aspergillus clavatus NRRL 1 : ACLA_015640	1176.44	3.83513	0.265456	14.4473	2.60612e-47	2.04711e-45
Afu6g13080	Ortholog(s) have DNA helicase activity, role in DNA unwinding involved in DNA replication, reciprocal meiotic recombination, synapsis and nucleus localization	90.2905	3.82658	0.294627	12.9879	1.43339e-38	6.54608e-37
Afu1g10770	Putative neutral amino acid permease; calcium induced	529.678	3.8256	0.277677	13.7772	3.49774e-43	2.05035e-41
Afu6g08280	Protein of unknown function	188.538	3.82278	0.381739	10.0141	1.32122e-23	1.91779e-22
Afu2g01710	Putative GPI anchored protein	6218.27	3.81825	0.255411	14.9494	1.57135e-50	1.43522e-48
Afu6g02535	Ortholog of A. niger CBS 513.88 : An12g07920, Neosartorya fischeri NRRL 181 : NFIA_048820, Aspergillus wentii : Aspwe1_0179794 and Aspergillus versicolor : Aspve1_0086295	4765.7	3.81006	0.524706	7.26132	3.83329e-13	2.12645e-12
Afu6g11530	Has domain(s) with predicted carbon-sulfur lyase activity and role in metabolic process	1432.32	3.80975	0.421676	9.03479	1.64315e-19	1.64839e-18
Afu6g07480	Ortholog(s) have cellulase activity and role in xyloglucan catabolic process	50.6604	3.8092	0.499075	7.63252	2.30207e-14	1.43742e-13
Afu8g02480	Ortholog of A. nidulans FGSC A4 : AN2792, A. niger CBS 513.88 : An12g05730, Neosartorya fischeri NRRL 181 : NFIA_096170 and Aspergillus versicolor : Aspve1_0038333	1955.81	3.80783	0.41458	9.18479	4.12334e-20	4.37687e-19
Afu4g12500	Ortholog of A. nidulans AN3680; calcium induced	9312.8	3.79154	0.478123	7.93005	2.19057e-15	1.50805e-14
Afu7g04830	Ortholog of Aspergillus fumigatus A1163 : AFUB_090380	124.258	3.78533	0.403559	9.37988	6.60463e-21	7.45394e-20
Afu4g01160	Ortholog of A. nidulans FGSC A4 : AN5364, A. fumigatus Af293 : Afu2g12780, Neosartorya fischeri NRRL 181 : NFIA_044160, NFIA_087930 and Aspergillus wentii : Aspwe1_0097047	1340.97	3.77203	0.290752	12.9733	1.73289e-38	7.77822e-37
Afu2g14440	Has domain(s) with predicted electron carrier activity, heme binding, iron ion binding, oxidoreductase activity, acting on paired donors, with incorporation or reduction of molecular oxygen activity and role in oxidation-reduction process	81.9901	3.76896	0.521845	7.22238	5.10849e-13	2.80336e-12
Afu5g10420	Has domain(s) with predicted electron carrier activity, heme binding, metal ion binding, molybdenum ion binding, oxidoreductase activity and role in nitrate assimilation, oxidation-reduction process	254.441	3.76094	0.413863	9.0874	1.01438e-19	1.0402e-18
Afu3g10370	Protein of unknown function; transcript induced by voriconazole	2999.81	3.75843	0.278591	13.4909	1.77023e-41	9.65638e-40
Afu4g14190	Ortholog of Aspergillus glaucus : Aspgl1_0029891, Aspgl1_0057413, Aspergillus wentii : Aspwe1_0039585, Aspergillus fumigatus A1163 : AFUB_071340 and Aspergillus clavatus NRRL 1 : ACLA_053100	6430.62	3.74968	0.278072	13.4846	1.92804e-41	1.03731e-39
Afu1g17460	Putative C6 transcription factor; calcium induced	312.149	3.73404	0.262911	14.2027	8.82065e-46	6.18627e-44
Afu2g00980	Ortholog of A. oryzae RIB40 : AO090023000440, Aspergillus flavus NRRL 3357 : AFL2T_04282, Neosartorya fischeri NRRL 181 : NFIA_033290 and Aspergillus versicolor : Aspve1_0043932	142.238	3.72518	0.424566	8.7741	1.72279e-18	1.57172e-17
Afu2g10180	Ortholog of Aspergillus fumigatus A1163 : AFUB_025990	72.2365	3.72358	0.533742	6.97637	3.02902e-12	1.52813e-11
Afu5g04290	WW domain protein; calcium induced; transcript induced by exposure to human airway epithelial cells	5001.2	3.71098	0.253081	14.6632	1.1093e-48	9.0766e-47
Afu6g00140	Ortholog of Aspergillus fumigatus A1163 : AFUB_097360	122.367	3.7069	0.346887	10.6862	1.18122e-26	2.25753e-25
Afu2g09070	DUF221 domain protein; calcium induced	1900.98	3.70083	0.199778	18.5247	1.30456e-76	6.02783e-74
Afu8g06300	Ortholog of Aspergillus fumigatus A1163 : AFUB_078930	223.046	3.65898	0.658672	5.55509	2.77463e-08	8.78818e-08
Afu5g01910	Ortholog of A. nidulans FGSC A4 : AN8036, A. niger CBS 513.88 : An16g01770, A. oryzae RIB40 : AO090003001328, Aspergillus wentii : Aspwe1_0042781 and Aspergillus sydowii : Aspsy1_0047861	2865.79	3.62889	0.325239	11.1576	6.57239e-29	1.50076e-27
Afu2g03670	Ortholog of Neosartorya fischeri NRRL 181 : NFIA_036020 and Aspergillus fumigatus A1163 : AFUB_020740	93.903	3.61475	0.456636	7.91604	2.452e-15	1.67047e-14
Afu1g09980	Ortholog of A. nidulans FGSC A4 : AN1269, A. fumigatus Af293 : Afu8g01400, A. niger CBS 513.88 : An08g01800, A. oryzae RIB40 : AO090038000434, AO090011000869 and Aspergillus wentii : Aspwe1_0048977	231.896	3.60727	0.283071	12.7434	3.39463e-37	1.40341e-35
Afu2g01880	Has domain(s) with predicted protein tyrosine phosphatase activity and role in protein dephosphorylation	961.78	3.59746	0.344509	10.4423	1.58912e-25	2.69602e-24
Afu8g05360	Ortholog(s) have cytosol, nucleus localization	1259.71	3.58746	0.4497	7.97745	1.49389e-15	1.04492e-14
Afu2g15680	Ortholog(s) have RNA polymerase II transcription factor activity, TBP-class protein binding, involved in preinitiation complex assembly, TBP-class protein binding activity	3234.76	3.5845	0.459933	7.79353	6.51649e-15	4.26204e-14
Afu8g01840	Protein of unknown function; calcium induced	271.536	3.58357	0.24952	14.3619	8.97617e-47	6.7796e-45
Afu5g08650	Has domain(s) with predicted hydrolase activity	690.609	3.58046	0.284757	12.5737	2.94522e-36	1.15098e-34
Afu6g00510	Has domain(s) with predicted oxidoreductase activity, transferase activity, transferring acyl groups other than amino-acyl groups, zinc ion binding activity and role in oxidation-reduction process	11198	3.57628	0.342298	10.4478	1.49906e-25	2.55426e-24
Afu2g02970	Ortholog of Aspergillus fumigatus A1163 : AFUB_020030	2465.86	3.54515	0.317917	11.1512	7.06484e-29	1.60853e-27
Afu3g03910	Ortholog of A. nidulans FGSC A4 : AN9192, A. niger CBS 513.88 : An13g01790, A. oryzae RIB40 : AO090038000138, Neosartorya fischeri NRRL 181 : NFIA_006190 and Aspergillus kawachii : Aspka1_0177086	180.566	3.54082	0.330591	10.7106	9.07998e-27	1.76107e-25
Afu5g02500	Protein of unknown function	3688.58	3.53901	0.48954	7.22925	4.85668e-13	2.66965e-12
Afu1g03992	Thermotolerance protein, essential for growth at high temperatures; wild-type virulence	1040.26	3.53813	0.182019	19.4382	3.66487e-84	2.05625e-81
Afu3g10690	Putative calcium-translocating P-type ATPase involved in depleting the cytosol of calcium ions; calcium induced	914.138	3.53268	0.380388	9.28704	1.58638e-20	1.72829e-19
Afu2g10030	Immunoreactive protein; calcium induced; transcript induced by exposure to human airway epithelial cells; induced by gliotoxin exposure	35205.8	3.52921	0.321268	10.9853	4.49967e-28	9.57857e-27
Afu1g05680	Protein of unknown function; calcium induced	725.456	3.52565	0.347495	10.1459	3.45582e-24	5.25058e-23
Afu4g00330	Ortholog of Aspergillus fumigatus A1163 : AFUB_100850 and Aspergillus niger ATCC 1015 : 187232-mRNA	155.933	3.51153	0.35183	9.98074	1.85074e-23	2.65284e-22
Afu6g04495	Protein of unknown function	65.6812	3.50288	0.467868	7.48691	7.05137e-14	4.18026e-13
Afu8g06320	Ortholog of Aspergillus fumigatus A1163 : AFUB_078950	108.863	3.50198	0.518957	6.74811	1.49784e-11	6.97837e-11
Afu2g07630	Putative vacuolar H+/Ca2+ exchanger; calcium induced	1271.03	3.49748	0.279135	12.5297	5.13495e-36	1.97721e-34
Afu5g03750	Putative WW domain protein	2184.42	3.49732	0.2563	13.6455	2.1488e-42	1.23203e-40
Afu2g17140	Protein of unknown function; transcript induced by voriconazole	245.179	3.48798	0.303655	11.4866	1.53971e-30	4.04496e-29
Afu5g12035	Ortholog of A. nidulans FGSC A4 : AN7644, A. fumigatus Af293 : Afu2g00625, A. niger CBS 513.88 : An18g06380 and A. oryzae RIB40 : AO090012000357, AO090001000307	561.515	3.48607	0.394281	8.8416	9.43575e-19	8.82355e-18
Afu2g17240	Ortholog of Neosartorya fischeri NRRL 181 : NFIA_092620 and Aspergillus fumigatus A1163 : AFUB_032890	1618.68	3.48399	0.400247	8.70459	3.18713e-18	2.84165e-17
Afu1g00560	Has domain(s) with predicted catalytic activity, nucleic acid binding, zinc ion binding activity and role in nucleoside metabolic process	2018.79	3.48006	0.394165	8.82894	1.05672e-18	9.83476e-18
Afu7g01695	Ortholog of A. nidulans FGSC A4 : AN9137, Aspergillus clavatus NRRL 1 : ACLA_065860, Aspergillus zonatus : Aspzo1_0012532 and Aspergillus sydowii : Aspsy1_0093862	167.741	3.47543	0.478301	7.26619	3.69772e-13	2.05997e-12
Afu2g14870	Ortholog of A. nidulans FGSC A4 : AN7558, A. niger CBS 513.88 : An15g03380, A. oryzae RIB40 : AO090012000398, Aspergillus wentii : Aspwe1_0693466 and Aspergillus sydowii : Aspsy1_0153287	60.3129	3.46587	0.505936	6.8504	7.36423e-12	3.55538e-11
Afu1g02300	Ortholog of A. nidulans FGSC A4 : AN6408, A. niger CBS 513.88 : An01g05890, An02g00680, A. oryzae RIB40 : AO090005000870, AO090012000134 and Aspergillus wentii : Aspwe1_0025641, Aspwe1_0174993, Aspwe1_0177606	65.7726	3.45686	0.502343	6.88148	5.92352e-12	2.88822e-11
Afu2g05325	Has domain(s) with predicted role in transmembrane transport and integral component of membrane localization	994.256	3.4467	0.260137	13.2496	4.53907e-40	2.21456e-38
Afu5g13840	Ortholog(s) have hydrolase activity, role in glycolytic process, nucleotide catabolic process, penicillin biosynthetic process, sterigmatocystin biosynthetic process and cytosol localization	5183.23	3.4437	0.395527	8.70661	3.13097e-18	2.79793e-17
Afu7g05730	Ortholog of Neosartorya fischeri NRRL 181 : NFIA_026960, Aspergillus wentii : Aspwe1_0101000, Aspergillus versicolor : Aspve1_0046472 and Aspergillus niger ATCC 1015 : 200329-mRNA	19002.8	3.43462	0.432507	7.94121	2.00219e-15	1.38322e-14
Afu7g02220	Ortholog of A. nidulans FGSC A4 : AN9091, A. niger CBS 513.88 : An12g00440, Aspergillus wentii : Aspwe1_0042339, Aspergillus sydowii : Aspsy1_0120658 and Aspergillus terreus NIH2624 : ATET_01854	4692.89	3.43147	0.36741	9.33963	9.6672e-21	1.07863e-19
Afu3g02990	Ortholog of A. nidulans FGSC A4 : AN3703, Neosartorya fischeri NRRL 181 : NFIA_004810, Aspergillus wentii : Aspwe1_0643479 and Aspergillus versicolor : Aspve1_0042072	154.691	3.4314	0.56213	6.10427	1.03269e-09	3.92823e-09
Afu6g10840	Protein of unknown function identified by mass spectrometry	2307.46	3.42726	0.353005	9.70882	2.76522e-22	3.5725e-21
Afu3g15090	Adenosine deaminase family protein; secreted protein; predicted secretory signal sequence; ortholog of A. nidulans AN2494	184.305	3.42616	0.371627	9.21935	2.98909e-20	3.19447e-19
Afu6g11290	Ortholog of A. nidulans FGSC A4 : AN0572, A. niger CBS 513.88 : An08g07465, Aspergillus wentii : Aspwe1_0027109 and Aspergillus sydowii : Aspsy1_0086207	380.732	3.42168	0.274318	12.4734	1.0425e-35	3.89945e-34
Afu3g03720	Protein of unknown function; calcium induced	776.691	3.40996	0.277245	12.2994	9.12123e-35	3.19854e-33
Afu2g04870	Has domain(s) with predicted oxidoreductase activity, acting on the aldehyde or oxo group of donors, disulfide as acceptor activity and role in metabolic process	485.437	3.38898	0.466293	7.26791	3.65095e-13	2.03536e-12
Afu3g14190	Ortholog of A. nidulans FGSC A4 : AN10481, A. niger CBS 513.88 : An09g04370, A. oryzae RIB40 : AO090012000662, Aspergillus wentii : Aspwe1_0169992 and Aspergillus sydowii : Aspsy1_0044374	31.7999	3.38166	0.388743	8.69897	3.34919e-18	2.97601e-17
Afu7g05590	Ortholog(s) have cytosol, nucleus localization	2134.89	3.3708	0.262978	12.8178	1.30387e-37	5.56625e-36
Afu8g02670	Ortholog of Aspergillus fumigatus A1163 : AFUB_083920	43.1625	3.36954	0.434851	7.74872	9.28215e-15	6.00587e-14
Afu5g08250	Ortholog of Neosartorya fischeri NRRL 181 : NFIA_079040 and Aspergillus fumigatus A1163 : AFUB_055800	152.62	3.35304	0.269448	12.4441	1.50534e-35	5.55138e-34
Afu1g05010	Putative MFS transporter; mutation causes increased azole sensitivity	149.008	3.3517	0.198145	16.9154	3.46616e-64	7.56296e-62
Afu2g00790	Ortholog(s) have extracellular region localization	3497.61	3.35113	0.467038	7.17529	7.21559e-13	3.89543e-12
Afu4g13980	Ortholog of Aspergillus fumigatus A1163 : AFUB_070890	90.4522	3.34214	0.460219	7.26208	3.81191e-13	2.11608e-12
Afu4g08380	Ortholog of A. nidulans FGSC A4 : AN1718, AN1714, A. fumigatus Af293 : Afu4g08420, A. niger CBS 513.88 : An04g03190, An04g03210 and A. oryzae RIB40 : AO090023000718	331.078	3.32764	0.255109	13.044	6.87734e-39	3.17774e-37
Afu6g13330	Putative RNA binding protein of unknown function; conidia-enriched protein; transcript up-regulated in conidia exposed to neutrophils	61312.2	3.32737	0.464168	7.16846	7.58443e-13	4.08333e-12
Afu1g02090	Has domain(s) with predicted oxidoreductase activity, transferase activity, transferring acyl groups other than amino-acyl groups, zinc ion binding activity and role in oxidation-reduction process	2507.13	3.31121	0.350198	9.45523	3.22304e-21	3.75623e-20
Afu3g01196	Ortholog of A. nidulans FGSC A4 : AN11281, Aspergillus wentii : Aspwe1_0041157, Aspergillus clavatus NRRL 1 : ACLA_063740, Aspergillus zonatus : Aspzo1_0069971 and Aspergillus sydowii : Aspsy1_0281282	468.163	3.31117	0.449864	7.36039	1.83377e-13	1.04455e-12
Afu7g02040	Ortholog(s) have triglyceride lipase activity, role in triglyceride catabolic process and mitochondrion localization	705.908	3.30882	0.328244	10.0804	6.74676e-24	9.98038e-23
Afu1g09090	Ortholog(s) have 2 iron, 2 sulfur cluster binding, glutathione-disulfide reductase activity, iron ion binding, protein homodimerization activity and role in cellular response to oxidative stress	496.806	3.30851	0.21322	15.5169	2.66712e-54	3.08091e-52
Afu6g05350	Putative aspartic-type endopeptidase; transcript induced by voriconazole; predicted signal sequence for secretion	6286.11	3.30835	0.231179	14.3108	1.87468e-46	1.37622e-44
Afu6g10110	Predicted DDE1 transposon-related ORF	28.5022	3.29527	0.572847	5.75244	8.79641e-09	2.98599e-08
Afu4g00360	Ortholog of Neosartorya fischeri NRRL 181 : NFIA_045280 and Aspergillus fumigatus A1163 : AFUB_100890	656.491	3.29323	0.250134	13.1659	1.37904e-39	6.60511e-38
Afu4g07860	Ortholog of A. oryzae RIB40 : AO090023000775, Neosartorya fischeri NRRL 181 : NFIA_108310, Aspergillus wentii : Aspwe1_0034509 and Aspergillus niger ATCC 1015 : 44171-mRNA	1250.87	3.29017	0.438155	7.50915	5.95142e-14	3.55231e-13
Afu1g16430	Ortholog(s) have extracellular region localization	20.6643	3.28155	0.469675	6.98685	2.81128e-12	1.42377e-11
Afu6g08290	Has domain(s) with predicted GTP binding, GTPase activity, role in intracellular protein transport, protein transport, signal transduction, small GTPase mediated signal transduction and intracellular, membrane localization	371.095	3.28089	0.389862	8.41553	3.91119e-17	3.18037e-16
Afu2g00990	Ortholog(s) have phosphatidylglycerol phospholipase C activity, role in phosphatidylglycerol catabolic process and lipid particle, mitochondrion localization	77.5649	3.28061	0.355633	9.2247	2.84353e-20	3.0472e-19
Afu4g03730	Ortholog of A. nidulans FGSC A4 : AN7139, A. niger CBS 513.88 : An14g01430, A. oryzae RIB40 : AO090011000309, Aspergillus wentii : Aspwe1_0030342 and Aspergillus sydowii : Aspsy1_0034590	5209.2	3.2785	0.378341	8.66547	4.49649e-18	3.95963e-17
Afu2g14650	Has domain(s) with predicted ATP binding, protein kinase activity and role in protein phosphorylation	136.287	3.27506	0.314483	10.4141	2.13817e-25	3.59642e-24
Afu2g15290	Conidia-enriched protein of unknown function; transcript downregulated in response to voriconazole; hypoxia repressed protein	6578.66	3.26732	0.399858	8.1712	3.05329e-16	2.29979e-15
Afu8g02250	Ortholog of Neosartorya fischeri NRRL 181 : NFIA_095820, Aspergillus versicolor : Aspve1_0152402, Aspergillus clavatus NRRL 1 : ACLA_043370 and Aspergillus niger ATCC 1015 : 177036-mRNA	112.526	3.26595	0.717707	4.55054	5.35083e-06	1.26675e-05
Afu4g10350	Polyubiquitin; calcium induced	165845	3.26282	0.456343	7.14992	8.68255e-13	4.62085e-12
Afu5g13440	Protein of unknown function	744.638	3.26045	0.257092	12.6821	7.4343e-37	3.02572e-35
Afu3g00210	Has domain(s) with predicted DNA binding, RNA polymerase II transcription factor activity, sequence-specific DNA binding, zinc ion binding activity and role in regulation of transcription, DNA-templated, transcription, DNA-templated	34.6279	3.25567	0.501086	6.49722	8.18186e-11	3.51002e-10
Afu5g13580	Ortholog of A. oryzae RIB40 : AO090009000162, Aspergillus glaucus : Aspgl1_0157437, Neosartorya fischeri NRRL 181 : NFIA_073460 and Aspergillus clavatus NRRL 1 : ACLA_016570	29.1263	3.25342	0.418505	7.7739	7.61088e-15	4.94487e-14
Afu2g02820	Ortholog of S. cerevisiae : MOH1, A. nidulans FGSC A4 : AN4539, A. niger CBS 513.88 : An07g07170, A. oryzae RIB40 : AO090026000627 and Aspergillus wentii : Aspwe1_0168864	1931.37	3.25239	0.378691	8.5885	8.8115e-18	7.61434e-17
Afu3g03940	Putative 2,3-diketo-5-methylthio-1-phosphopentane phosphatase; transcript induced by exposure to human airway epithelial cells	924.353	3.23395	0.510618	6.3334	2.39814e-10	9.76029e-10
Afu2g10670	Has domain(s) with predicted plasma membrane localization	260.368	3.22334	0.329226	9.79067	1.23477e-22	1.65513e-21
Afu6g11790	Ortholog of A. oryzae RIB40 : AO090102000303, Neosartorya fischeri NRRL 181 : NFIA_057550, Aspergillus wentii : Aspwe1_0032421 and Aspergillus fumigatus A1163 : AFUB_077800	55.942	3.21979	0.339241	9.49116	2.28484e-21	2.69076e-20
Afu2g10170	Protein of unknown function identified by mass spectrometry	801.743	3.21217	0.345339	9.30149	1.38496e-20	1.52578e-19
Afu2g00800	PelA protein; putative pectin lyase; predicted gene pairs with AFUA_7G05030 (pectin lyase B) and AFUA_5G10380	48.6511	3.21151	0.370265	8.67354	4.18898e-18	3.69713e-17
Afu3g13450	Has domain(s) with predicted oxidoreductase activity and role in metabolic process	1941.62	3.2034	0.240518	13.3187	1.80118e-40	9.12791e-39
Afu3g12830	Has domain(s) with predicted role in response to stress and integral component of membrane localization	127.514	3.2018	0.305509	10.4802	1.0647e-25	1.84212e-24
Afu3g14120	Protein of unknown function	2199.74	3.19655	0.280836	11.3823	5.12424e-30	1.31111e-28
Afu1g16564	Ortholog of A. nidulans FGSC A4 : AN11896, Neosartorya fischeri NRRL 181 : NFIA_008860, Aspergillus versicolor : Aspve1_0275963 and Aspergillus clavatus NRRL 1 : ACLA_019010	300.769	3.19523	0.505167	6.32509	2.53085e-10	1.02791e-09
Afu2g07650	Ortholog of A. nidulans FGSC A4 : AN10733, Aspergillus glaucus : Aspgl1_0045891, Neosartorya fischeri NRRL 181 : NFIA_083380 and Aspergillus wentii : Aspwe1_0632268	100.233	3.18867	0.43831	7.27491	3.46656e-13	1.93945e-12
Afu1g15890	Has domain(s) with predicted phosphoric ester hydrolase activity	993.959	3.18754	0.225478	14.1368	2.25248e-45	1.55204e-43
Afu7g00820	Ortholog of A. niger CBS 513.88 : An04g03840, Aspergillus tubingensis : Asptu1_0032670, Neosartorya fischeri NRRL 181 : NFIA_113490 and Aspergillus kawachii : Aspka1_0173059	389.251	3.18425	0.359078	8.86785	7.45701e-19	7.04025e-18
Afu1g15640	Has domain(s) with predicted carbon-sulfur lyase activity and role in metabolic process	1174.39	3.1746	0.372278	8.52749	1.49561e-17	1.27006e-16
Afu1g09890	Protein with Yap1-dependent induction in response to hydrogen peroxide; calcium downregulated	21935.9	3.17344	0.468015	6.78064	1.19643e-11	5.63089e-11
Afu2g16985	Ortholog of A. oryzae RIB40 : AO090701000470, Aspergillus flavus NRRL 3357 : AFL2T_06096, Aspergillus wentii : Aspwe1_0171101 and Aspergillus fumigatus A1163 : AFUB_032670	2767.28	3.16331	0.208009	15.2076	3.14941e-52	3.21281e-50
Afu3g08880	Ortholog of A. nidulans FGSC A4 : AN3024, A. oryzae RIB40 : AO090005001351, Neosartorya fischeri NRRL 181 : NFIA_068240, Aspergillus wentii : Aspwe1_0173345 and Aspergillus versicolor : Aspve1_0039444	1255.29	3.16331	0.250664	12.6197	1.64399e-36	6.45679e-35
Afu3g07160	Putative family 18 chitinase	329.538	3.16305	0.359071	8.80899	1.26275e-18	1.16419e-17
Afu1g13820	Ortholog of Aspergillus glaucus : Aspgl1_0038114, Neosartorya fischeri NRRL 181 : NFIA_011700 and Aspergillus fumigatus A1163 : AFUB_013300	92.7352	3.16287	0.36847	8.58381	9.17805e-18	7.92237e-17
Afu8g06165	Protein of unknown function	15451.4	3.16183	0.452257	6.99123	2.72496e-12	1.38451e-11
Afu6g08320	Putative conserved eisosome component; conidia-enriched protein	777.025	3.16167	0.382171	8.27291	1.30733e-16	1.0218e-15
Afu6g12200	Ortholog of Neosartorya fischeri NRRL 181 : NFIA_058150, Aspergillus wentii : Aspwe1_0053881, Aspergillus versicolor : Aspve1_0046604 and Aspergillus niger ATCC 1015 : 40181-mRNA	33.2371	3.156	0.400842	7.87344	3.45032e-15	2.3007e-14
Afu3g07110	Putative class III family 18 chitinase	563.775	3.15305	0.39955	7.89151	2.98556e-15	2.01301e-14
Afu1g16030	Protein of unknown function; predicted gene pair with AFUA_5G14930	15.9644	3.15166	0.522229	6.03502	1.58945e-09	5.89201e-09
Afu3g10480	Ortholog(s) have role in reciprocal meiotic recombination and endoplasmic reticulum, mitochondrion, nuclear envelope, plasma membrane localization	4681.36	3.14673	0.335035	9.39224	5.87395e-21	6.65799e-20
Afu2g13320	Ortholog(s) have role in chronological cell aging, hyphal growth, mitochondrial fission, peroxisome fission and mitochondrial outer membrane, peroxisome localization	3004.72	3.14013	0.392196	8.00654	1.17978e-15	8.33377e-15
Afu3g10760	Putative phosphoketolase; calcium downregulated	2685.44	3.13799	0.395874	7.92674	2.24977e-15	1.54205e-14
Afu3g02430	Ortholog of A. niger CBS 513.88 : An02g10610, Aspergillus tubingensis : Asptu1_0074938, Aspergillus brasiliensis : Aspbr1_0038097, Aspbr1_0207697 and Aspergillus flavus NRRL 3357 : AFL2T_08038	2220.69	3.13798	0.393559	7.97334	1.54439e-15	1.07833e-14
Afu1g14050	Putative F-box protein; transcript induced by voriconazole	296.229	3.12761	0.423362	7.38755	1.49556e-13	8.60632e-13
Afu6g13765	Has domain(s) with predicted zinc ion binding activity and role in intracellular signal transduction	121.759	3.11502	0.297855	10.4582	1.34385e-25	2.30983e-24
Afu3g12360	Ortholog of A. nidulans FGSC A4 : AN3087, A. niger CBS 513.88 : An03g02910, A. oryzae RIB40 : AO090005000731, Aspergillus wentii : Aspwe1_0049379 and Aspergillus sydowii : Aspsy1_0056184	1268.83	3.11328	0.171943	18.1065	2.83403e-73	1.01188e-70
Afu1g11140	Has domain(s) with predicted iron ion binding, oxidoreductase activity and role in fatty acid biosynthetic process, oxidation-reduction process	449.579	3.10062	0.308331	10.0561	8.63228e-24	1.26269e-22
Afu2g13890	Putative annexin; calcium induced	1643.86	3.10022	0.231345	13.4009	5.97529e-41	3.10834e-39
Afu8g05450	Ortholog of A. nidulans FGSC A4 : AN1535, Neosartorya fischeri NRRL 181 : NFIA_098190, Aspergillus wentii : Aspwe1_0176287 and Aspergillus versicolor : Aspve1_0435110	464.59	3.09626	0.200763	15.4225	1.15572e-53	1.26086e-51
Afu5g10250	Ortholog of Aspergillus wentii : Aspwe1_0588334, Aspergillus versicolor : Aspve1_0025765, Aspergillus fumigatus A1163 : AFUB_057840 and Aspergillus sydowii : Aspsy1_0084799	2920.65	3.09214	0.24452	12.6458	1.1809e-36	4.66128e-35
Afu6g06640	Ortholog(s) have role in actin cytoskeleton organization, inositol lipid-mediated signaling, vacuole organization and plasma membrane localization	3200.67	3.09145	0.319991	9.66108	4.41203e-22	5.56284e-21
Afu8g04390	Ortholog of A. nidulans FGSC A4 : AN1451, A. niger CBS 513.88 : An16g08650, A. oryzae RIB40 : AO090103000064, Aspergillus wentii : Aspwe1_0116823 and Aspergillus sydowii : Aspsy1_0144294	379.057	3.09057	0.265498	11.6406	2.56074e-31	7.15822e-30
Afu3g03040	Ortholog of A. oryzae RIB40 : AO090010000310, Aspergillus wentii : Aspwe1_0294100, Aspwe1_0531408, Aspergillus niger ATCC 1015 : 53802-mRNA and Aspergillus terreus NIH2624 : ATET_10090	45.6566	3.08788	0.602843	5.12219	3.02001e-07	8.40319e-07
Afu3g09260	Ortholog of Aspergillus fumigatus A1163 : AFUB_039860	754.011	3.08441	0.495742	6.22181	4.91466e-10	1.93507e-09
Afu1g05050	Ortholog(s) have cytosine deaminase activity, role in cytidine metabolic process, cytosine metabolic process, pyrimidine-containing compound salvage and cytoplasm, nucleus localization	1155.32	3.07962	0.430005	7.16184	7.96032e-13	4.26233e-12
Afu6g09360	Ortholog of Aspergillus fumigatus A1163 : AFUB_092710	253.69	3.07821	0.291105	10.5742	3.92382e-26	7.08543e-25
Afu1g09930	Putative glycerol dehydrogenase; protein level decreases upon heat shock; transcript up-regulated in conidia exposed to neutrophils	4867.65	3.06226	0.266772	11.4789	1.6837e-30	4.4085e-29
Afu3g13440	Stomatin family protein; hypoxia induced protein	13235.2	3.05763	0.31237	9.78849	1.26171e-22	1.68837e-21
Afu2g15690	Ortholog of A. nidulans FGSC A4 : AN10272, Aspergillus wentii : Aspwe1_0170945, Aspergillus clavatus NRRL 1 : ACLA_074640 and Aspergillus zonatus : Aspzo1_0138260	334.566	3.0575	0.358636	8.52535	1.52349e-17	1.28955e-16
Afu3g13830	Ortholog(s) have role in ascospore wall assembly, protein localization to prospore membrane and cytosol, nucleus, prospore membrane localization	1714.08	3.05523	0.225828	13.529	1.05454e-41	5.87474e-40
Afu1g14040	Has domain(s) with predicted FMN binding, oxidoreductase activity, pyridoxamine-phosphate oxidase activity and role in oxidation-reduction process	138.416	3.05049	0.589741	5.17259	2.30872e-07	6.51635e-07
Afu4g09230	Ortholog of A. nidulans FGSC A4 : AN1610, A. oryzae RIB40 : AO090023000613, Neosartorya fischeri NRRL 181 : NFIA_106900, Aspergillus wentii : Aspwe1_0166893 and Aspergillus versicolor : Aspve1_0440039	153.522	3.04701	0.403283	7.55551	4.17218e-14	2.53461e-13
Afu3g09930	Ortholog of A. nidulans FGSC A4 : AN4995, A. niger CBS 513.88 : An16g03610, A. oryzae RIB40 : AO090003000511, Aspergillus glaucus : Aspgl1_0123810 and Neosartorya fischeri NRRL 181 : NFIA_067370	1202.12	3.04489	0.17108	17.798	7.31899e-71	2.21118e-68
Afu1g13270	Has domain(s) with predicted hydrolase activity and role in metabolic process	133.863	3.03793	0.468837	6.47971	9.19018e-11	3.9148e-10
Afu4g04710	Putative protein tyrosine phosphatase	1339.18	3.0348	0.174036	17.4378	4.26327e-68	1.11627e-65
Afu1g01350	Ortholog of A. nidulans FGSC A4 : AN0467, AN0468, A. fumigatus Af293 : Afu1g04310, A. niger CBS 513.88 : An12g10460 and Aspergillus wentii : Aspwe1_0169394	643.953	3.02815	0.317526	9.53669	1.47461e-21	1.77654e-20
Afu1g13530	Ortholog of A. nidulans FGSC A4 : AN0691, A. niger CBS 513.88 : An08g06600, A. oryzae RIB40 : AO090012000522, Neosartorya fischeri NRRL 181 : NFIA_011970 and Aspergillus wentii : Aspwe1_0027806	274.067	3.028	0.447921	6.76013	1.37868e-11	6.4385e-11
Afu6g13970	Ortholog(s) have role in austinol biosynthetic process, dehydroaustinol biosynthetic process, sporocarp development involved in sexual reproduction	18.6598	3.02642	0.515666	5.86895	4.38554e-09	1.55383e-08
Afu5g08100	Ortholog of Aspergillus fumigatus A1163 : AFUB_055630	1734.34	3.02633	0.287601	10.5227	6.79227e-26	1.19232e-24
Afu2g15180	Ortholog of A. nidulans FGSC A4 : AN7587, A. niger CBS 513.88 : An09g03440, A. oryzae RIB40 : AO090012000301, Aspergillus wentii : Aspwe1_0054076 and Aspergillus sydowii : Aspsy1_0058595	5353.34	3.01692	0.214708	14.0513	7.56714e-45	4.99495e-43
Afu2g00625	Ortholog of A. nidulans FGSC A4 : AN7644, A. fumigatus Af293 : Afu5g12035, A. niger CBS 513.88 : An18g06380 and A. oryzae RIB40 : AO090012000357, AO090001000307	265.24	3.01271	0.367987	8.18699	2.67849e-16	2.02888e-15
Afu4g13240	Has domain(s) with predicted NADH dehydrogenase (ubiquinone) activity, electron carrier activity and membrane localization	1200.72	3.00872	0.29661	10.1437	3.53504e-24	5.35024e-23
Afu5g08740	Ortholog(s) have palmitoyltransferase activity, role in protein palmitoylation, vacuole fusion, non-autophagic and Golgi apparatus, fungal-type vacuole membrane localization	740.519	3.00704	0.298524	10.073	7.26954e-24	1.06933e-22
Afu5g09010	Ortholog of A. nidulans FGSC A4 : AN4676, A. niger CBS 513.88 : An07g04120, A. oryzae RIB40 : AO090020000473, Aspergillus sydowii : Aspsy1_0059438 and Aspergillus terreus NIH2624 : ATET_06565	681.665	2.99386	0.207746	14.4112	4.40144e-47	3.41084e-45
Afu4g02890	Ortholog of Aspergillus fumigatus A1163 : AFUB_100230	53.8734	2.98965	0.517283	5.77952	7.49139e-09	2.56964e-08
Afu7g02510	Ortholog of A. nidulans FGSC A4 : AN9070, A. niger CBS 513.88 : An12g00060, A. oryzae RIB40 : AO090038000629, Aspergillus wentii : Aspwe1_0173747 and Aspergillus sydowii : Aspsy1_0136164	1320.88	2.9896	0.180313	16.5801	9.70508e-62	1.73258e-59
Afu1g14780	Ortholog(s) have endoplasmic reticulum, plasma membrane localization	6083.8	2.988	0.352159	8.48481	2.16073e-17	1.79958e-16
Afu3g10750	Acetate kinase; calcium downregulated; SrbA-regulated during hypoxia	4603.87	2.98609	0.455047	6.56216	5.3035e-11	2.32732e-10
Afu1g13822	Protein of unknown function	64.6368	2.98484	0.499956	5.97022	2.36939e-09	8.64449e-09
Afu4g11810	Ortholog of A. nidulans FGSC A4 : AN10678, A. oryzae RIB40 : AO090003001035, Aspergillus wentii : Aspwe1_0033965, Aspergillus sydowii : Aspsy1_0043963 and Aspergillus terreus NIH2624 : ATET_03902	686.575	2.98407	0.521961	5.71704	1.08398e-08	3.62636e-08
Afu3g12680	Ortholog of Aspergillus fumigatus A1163 : AFUB_036490	231.282	2.98108	0.383402	7.77535	7.52405e-15	4.8925e-14
Afu4g06960	Ortholog(s) have cytosol, nucleus localization	1834.16	2.98047	0.224619	13.269	3.50367e-40	1.7309e-38
Afu4g14030	Ortholog of A. nidulans FGSC A4 : AN7850, A. oryzae RIB40 : AO090001000391, Neosartorya fischeri NRRL 181 : NFIA_102290, Aspergillus wentii : Aspwe1_0046564 and Aspergillus terreus NIH2624 : ATET_02187	1807.63	2.97509	0.443596	6.70675	1.99005e-11	9.15214e-11
Afu2g15430	Sorbitol/xylulose reductase	7620.99	2.9668	0.395151	7.50801	6.00345e-14	3.57793e-13
Afu5g08640	Ortholog of A. nidulans FGSC A4 : AN10581, A. niger CBS 513.88 : An07g04900, Neosartorya fischeri NRRL 181 : NFIA_078640 and Aspergillus versicolor : Aspve1_0042746	16777.7	2.94919	0.348564	8.46097	2.65159e-17	2.19244e-16
Afu6g04960	Ortholog of A. niger CBS 513.88 : An15g00360, A. oryzae RIB40 : AO090701000042, Neosartorya fischeri NRRL 181 : NFIA_051520 and Aspergillus wentii : Aspwe1_0327865	229.245	2.94743	0.291402	10.1146	4.75756e-24	7.11822e-23
Afu1g03090	Putative mitochondrial integral membrane protein	3308.12	2.9415	0.258782	11.3667	6.12353e-30	1.53186e-28
Afu4g11110	Ortholog(s) have cytosol, endoplasmic reticulum, mitotic spindle pole body, nucleus localization	513.239	2.93184	0.363974	8.05509	7.94224e-16	5.7078e-15
Afu1g03580	Ortholog of Aspergillus fumigatus A1163 : AFUB_003990	116.428	2.93151	0.386293	7.58882	3.22829e-14	1.98421e-13
Afu2g16190	Ortholog of Neosartorya fischeri NRRL 181 : NFIA_091450 and Aspergillus fumigatus A1163 : AFUB_031870	52.9058	2.93004	0.460036	6.36915	1.90073e-10	7.82916e-10
Afu5g13750	Has domain(s) with predicted calcium ion binding activity	4313.35	2.92484	0.379015	7.71697	1.1913e-14	7.64515e-14
Afu3g15080	Ortholog of Neosartorya fischeri NRRL 181 : NFIA_062000, Aspergillus wentii : Aspwe1_0110735, Aspergillus fumigatus A1163 : AFUB_034130 and Aspergillus clavatus NRRL 1 : ACLA_042370	726.546	2.9202	0.32711	8.92728	4.36608e-19	4.18749e-18
Afu8g01820	Protein of unknown function	61.9914	2.9113	0.325689	8.93891	3.93044e-19	3.78817e-18
Afu2g03300	Protein of unknown function; transcript repressed by exposure to human airway epithelial cells	41927.3	2.90473	0.428642	6.7766	1.23037e-11	5.78718e-11
Afu3g10340	Rho-type GTPase; mutants are sensitive to calcofluor white	2841.71	2.89185	0.358564	8.06507	7.31953e-16	5.27961e-15
Afu7g00290	Ortholog(s) have catalytic activity and role in sterigmatocystin biosynthetic process	9.81452	2.89034	0.639366	4.52064	6.16541e-06	1.44565e-05
Afu5g05950	Ortholog(s) have role in actin filament organization, hyphal growth, mitotic actomyosin contractile ring assembly, positive regulation of GTPase activity and small GTPase mediated signal transduction, more	4514.11	2.88695	0.25381	11.3745	5.6049e-30	1.41111e-28
Afu3g12190	Has domain(s) with predicted zinc ion binding activity	3885.57	2.88316	0.351824	8.19489	2.50813e-16	1.90536e-15
Afu1g05780	Ortholog of A. nidulans FGSC A4 : AN4191, A. niger CBS 513.88 : An18g03720, Neosartorya fischeri NRRL 181 : NFIA_018940, Aspergillus wentii : Aspwe1_0170107 and Aspergillus versicolor : Aspve1_0031814	66.3248	2.88237	0.371774	7.75302	8.97322e-15	5.81556e-14
Afu5g02330	Allergen Asp f 1; ribonuclease mitogillin family of cytotoxins; similar to restrictocin; inhibits protein synthesis in mammalian cells; 18kD IgE-binding protein; expression increases in vivo; biofilm-induced vs planktonic cells	1171.69	2.87862	0.417732	6.89106	5.53767e-12	2.71695e-11
Afu2g13830	Ortholog of A. niger CBS 513.88 : An02g05320, A. oryzae RIB40 : AO090026000191, Neosartorya fischeri NRRL 181 : NFIA_089010, Aspergillus wentii : Aspwe1_0045486 and Aspergillus versicolor : Aspve1_0481946	690.508	2.85979	0.317934	8.9949	2.36443e-19	2.33911e-18
Afu5g06970	Ortholog of A. nidulans FGSC A4 : AN10975, A. niger CBS 513.88 : An17g00170, A. oryzae RIB40 : AO090701000290, Aspergillus versicolor : Aspve1_0135244 and Aspergillus clavatus NRRL 1 : ACLA_010110	1996.88	2.8524	0.212122	13.447	3.20608e-41	1.70161e-39
Afu2g00300	Ortholog of Aspergillus fumigatus A1163 : AFUB_017360	24.0183	2.8516	0.497289	5.73429	9.79225e-09	3.30546e-08
Afu8g07050	Ortholog of A. niger CBS 513.88 : An11g00330/pynE, An07g00480, A. oryzae RIB40 : AO090001000371, Aspergillus wentii : Aspwe1_0044827, Aspwe1_0167836 and Aspergillus sydowii : Aspsy1_0091667	91.4361	2.85076	0.443855	6.42274	1.33845e-10	5.60423e-10
Afu1g16450	Ortholog of Aspergillus fumigatus A1163 : AFUB_015790	625.829	2.85018	0.442029	6.44795	1.1337e-10	4.80066e-10
Afu2g12680	Ortholog of A. nidulans FGSC A4 : AN7941, A. fumigatus Af293 : Afu7g00370, A. niger CBS 513.88 : An03g01770, Aspergillus sydowii : Aspsy1_0156290 and Aspergillus terreus NIH2624 : ATET_07370	18.1646	2.84757	0.49296	5.77646	7.62873e-09	2.61105e-08
Afu2g16530	Ortholog(s) have extracellular region localization	5274.69	2.84505	0.372323	7.64136	2.14945e-14	1.34426e-13
Afu5g01300	Ortholog of Neosartorya fischeri NRRL 181 : NFIA_040820, Aspergillus fumigatus A1163 : AFUB_049800 and Aspergillus clavatus NRRL 1 : ACLA_003970	139.822	2.83694	0.29252	9.69825	3.06727e-22	3.93041e-21
Afu4g13550	Has domain(s) with predicted oxidoreductase activity and role in metabolic process	474.09	2.82308	0.320339	8.81279	1.22071e-18	1.12808e-17
Afu4g11140	Has domain(s) with predicted DNA-directed DNA polymerase activity, damaged DNA binding activity and role in DNA repair	358.608	2.82168	0.329328	8.56801	1.05293e-17	9.04898e-17
Afu4g10050	Calmodulin	17609.8	2.81492	0.448848	6.27143	3.5775e-10	1.42429e-09
Afu7g06590	Ortholog of A. nidulans FGSC A4 : AN7942, AN7872, AN5510, AN3420, AN2700, AN9050, AN8973, AN11222, AN10911, AN1749 and A. fumigatus Af293 : Afu1g12450, Afu2g00880, Afu2g17800, Afu2g17880, Afu5g14720	143.168	2.80923	0.252982	11.1045	1.19345e-28	2.67843e-27
Afu1g16300	Ortholog of A. niger CBS 513.88 : An04g08050, An02g13120, An01g10860, A. oryzae RIB40 : AO090010000043/aoiC, AO090005001075 and Neosartorya fischeri NRRL 181 : NFIA_009140, NFIA_069610, NFIA_073490	360.45	2.80413	0.367729	7.62554	2.43015e-14	1.51619e-13
Afu3g01480	Ortholog of A. nidulans FGSC A4 : AN8558, A. niger CBS 513.88 : An08g01070, An13g03160, A. oryzae RIB40 : AO090023000356, AO090012000921 and Aspergillus wentii : Aspwe1_0048849, Aspwe1_0121845	45.5018	2.80327	0.318459	8.8026	1.33681e-18	1.23102e-17
Afu7g06900	Has domain(s) with predicted catalytic activity and role in metabolic process	28.6929	2.79578	0.520905	5.36716	7.9986e-08	2.39622e-07
Afu5g14840	Ortholog of A. nidulans FGSC A4 : AN4127, A. fumigatus Af293 : Afu5g14680, A. niger CBS 513.88 : An15g05400, Neosartorya fischeri NRRL 181 : NFIA_072290 and Aspergillus wentii : Aspwe1_0041184	22.2206	2.79487	0.522596	5.34804	8.89095e-08	2.65142e-07
Afu5g14640	Has domain(s) with predicted hydrolase activity, hydrolase activity, acting on acid halide bonds, in C-halide compounds activity and role in metabolic process	19.6566	2.79103	0.672947	4.14748	3.36155e-05	7.13648e-05
Afu2g13200	Has domain(s) with predicted hydrolase activity, zinc ion binding activity	598.499	2.78792	0.258012	10.8054	3.24577e-27	6.47095e-26
Afu7g01950	Ortholog of A. nidulans FGSC A4 : AN11176, A. oryzae RIB40 : AO090038000574, Neosartorya fischeri NRRL 181 : NFIA_114680 and Aspergillus versicolor : Aspve1_0047813	481.633	2.78479	0.340108	8.18794	2.65743e-16	2.01487e-15
Afu1g07350	Ortholog(s) have role in mitochondrial genome maintenance and integral component of mitochondrial inner membrane localization	928.684	2.78171	0.224822	12.3729	3.66208e-35	1.3135e-33
Afu7g00205	Protein of unknown function	111.228	2.78118	0.27727	10.0306	1.11828e-23	1.62668e-22
Afu4g09850	Ortholog of A. nidulans FGSC A4 : AN3507, A. oryzae RIB40 : AO090103000215, Neosartorya fischeri NRRL 181 : NFIA_106200 and Aspergillus versicolor : Aspve1_0085394	23.6411	2.77583	0.613953	4.52124	6.14789e-06	1.44197e-05
Afu4g03360	Ortholog of A. nidulans FGSC A4 : AN3215, AN7166, AN8609, A. fumigatus Af293 : Afu3g14210, Afu4g12510 and A. niger CBS 513.88 : An09g04200, An14g01840	38152.5	2.77195	0.252703	10.9692	5.37474e-28	1.13797e-26
Afu3g11120	Glutamate decarboxylase; SrbA-regulated during hypoxia	2018.63	2.76833	0.171215	16.1687	8.38257e-59	1.21935e-56
Afu5g01160	Ortholog(s) have role in cellular response to drug and plasma membrane localization	156.675	2.76744	0.315544	8.77035	1.78109e-18	1.62115e-17
Afu4g14180	Ortholog of Neosartorya fischeri NRRL 181 : NFIA_102120 and Aspergillus clavatus NRRL 1 : ACLA_053090	1957.9	2.75811	0.284037	9.71039	2.72289e-22	3.52361e-21
Afu1g07470	Protein involved in autophagy; GFP-atg8 used as a marker of autophagosome delivery into the vacuole	20291.3	2.75192	0.424097	6.48891	8.646e-11	3.69501e-10
Afu1g09580	Has domain(s) with predicted plasma membrane localization	1931.15	2.74932	0.197778	13.9011	6.24089e-44	3.82986e-42
Afu2g02040	Has domain(s) with predicted role in transmembrane transport and integral component of membrane localization	27.962	2.74403	0.356241	7.70272	1.33201e-14	8.47889e-14
Afu3g07740	Ortholog of A. nidulans AN2913; calcium induced	400.126	2.74397	0.306324	8.95773	3.31421e-19	3.21794e-18
Afu4g00760	Ortholog of A. nidulans FGSC A4 : AN6409, A. oryzae RIB40 : AO090020000610, Aspergillus flavus NRRL 3357 : AFL2T_10736 and Neosartorya fischeri NRRL 181 : NFIA_044890	316.984	2.74279	0.420994	6.51504	7.26692e-11	3.13808e-10
Afu8g06880	Ortholog(s) have pectinesterase activity and role in pectin catabolic process	326.865	2.74262	0.20369	13.4646	2.52566e-41	1.3496e-39
Afu2g13820	Has domain(s) with predicted nucleic acid binding activity	1653.11	2.73836	0.236878	11.5602	6.55694e-31	1.76386e-29
Afu2g00440	Protein of unknown function; calcium downregulated	831.472	2.73758	0.52851	5.1798	2.22121e-07	6.27611e-07
Afu3g10410	Ortholog of A. nidulans FGSC A4 : AN4946, A. niger CBS 513.88 : An16g04340, A. oryzae RIB40 : AO090003000590, Aspergillus wentii : Aspwe1_0169033 and Aspergillus sydowii : Aspsy1_0087645	187.067	2.7306	0.399393	6.83688	8.09345e-12	3.88832e-11
Afu6g10560	Ortholog(s) have DNA-directed DNA polymerase activity, role in DNA strand elongation involved in DNA replication, DNA synthesis involved in UV-damage excision repair and cytosol, delta DNA polymerase complex localization	1427.74	2.7278	0.397787	6.85744	7.01037e-12	3.39526e-11
Afu5g12970	Protein of unknown function; transcript repressed by exposure to human airway epithelial cells	38.2348	2.72694	0.499178	5.46287	4.685e-08	1.44373e-07
Afu1g07500	Ortholog of A. niger CBS 513.88 : An07g10060, Aspergillus wentii : Aspwe1_0046372, Aspergillus versicolor : Aspve1_0045780 and Aspergillus clavatus NRRL 1 : ACLA_027110	1746.7	2.72686	0.416103	6.55333	5.62697e-11	2.45965e-10
Afu4g01150	Has domain(s) with predicted oxidoreductase activity and role in oxidation-reduction process	34.5995	2.7174	0.529505	5.13196	2.86741e-07	8.00692e-07
Afu4g06710	Ortholog(s) have ATPase activity and cytosol, nucleus localization	399.535	2.71432	0.411163	6.60157	4.06818e-11	1.81772e-10
Afu2g14020	Putative ABC transporter	229.17	2.70907	0.2861	9.46896	2.82651e-21	3.30883e-20
Afu1g00520	Ortholog of A. fumigatus Af293 : Afu4g12020, A. niger CBS 513.88 : An01g07290, Neosartorya fischeri NRRL 181 : NFIA_104220 and Aspergillus wentii : Aspwe1_0123520	117.51	2.70786	0.272946	9.92087	3.37813e-23	4.73843e-22
Afu3g09980	Ortholog of A. nidulans FGSC A4 : AN4989, A. niger CBS 513.88 : An16g03710, Aspergillus sydowii : Aspsy1_0042878 and Aspergillus terreus NIH2624 : ATET_04521	4650.45	2.70492	0.442202	6.11692	9.53998e-10	3.63417e-09
Afu1g03195	Has domain(s) with predicted RNA polymerase II transcription factor activity, sequence-specific DNA binding, zinc ion binding activity, role in regulation of transcription, DNA-templated and nucleus localization	79.3368	2.70331	0.369442	7.31728	2.5305e-13	1.42386e-12
Afu8g05770	Ortholog of Aspergillus acidus : Aspfo1_0053584 and Aspergillus fumigatus A1163 : AFUB_081780	39.0903	2.70316	0.585259	4.61874	3.86072e-06	9.33107e-06
Afu6g05340	Ortholog(s) have tryptophan-tRNA ligase activity, role in mitochondrial tryptophanyl-tRNA aminoacylation and mitochondrion localization	2991.19	2.70261	0.365293	7.39847	1.3776e-13	7.95081e-13
Afu3g00930	Ortholog(s) have role in conidiophore development, conidium formation, hyphal growth, sporocarp development involved in sexual reproduction	521.655	2.7026	0.193703	13.9523	3.04626e-44	1.91427e-42
Afu1g04100	Ortholog of A. nidulans FGSC A4 : AN8649, A. niger CBS 513.88 : An01g02930, A. oryzae RIB40 : AO090009000519, Aspergillus wentii : Aspwe1_0037325, Aspwe1_0104267 and Aspergillus sydowii : Aspsy1_0048337	59.4763	2.69809	0.555728	4.85506	1.20349e-06	3.11994e-06
Afu5g12620	Has domain(s) with predicted metal ion transmembrane transporter activity, role in metal ion transport, transmembrane transport and membrane localization	1491.31	2.69409	0.160781	16.7563	5.09187e-63	9.75528e-61
Afu2g10720	Ortholog of A. nidulans FGSC A4 : AN5933, A. niger CBS 513.88 : An02g02500, Aspergillus wentii : Aspwe1_0061884, Aspergillus sydowii : Aspsy1_0044922 and Aspergillus terreus NIH2624 : ATET_01504	343.626	2.69405	0.262363	10.2684	9.78104e-25	1.55842e-23
Afu2g04930	Protein of unknown function identified by mass spectrometry	2685.98	2.69315	0.307571	8.7562	2.01941e-18	1.83169e-17
Afu7g03880	Ortholog(s) have endoplasmic reticulum localization	739.376	2.68861	0.18903	14.2232	6.57615e-46	4.73905e-44
Afu7g04950	Has domain(s) with predicted triglyceride lipase activity and role in lipid metabolic process	29.5941	2.68769	0.576073	4.66553	3.07819e-06	7.56071e-06
Afu1g12025	Ortholog of A. nidulans FGSC A4 : AN1067, A. oryzae RIB40 : AO090001000340, Neosartorya fischeri NRRL 181 : NFIA_013500 and Aspergillus versicolor : Aspve1_0024253	301.406	2.68557	0.397525	6.75572	1.42126e-11	6.63339e-11
Afu5g03830	Ortholog of Aspergillus glaucus : Aspgl1_0052417, Neosartorya fischeri NRRL 181 : NFIA_038290, Aspergillus wentii : Aspwe1_0030158 and Aspergillus fumigatus A1163 : AFUB_052340	20.8403	2.68367	0.642653	4.17592	2.9678e-05	6.36247e-05
Afu3g11060	Ortholog(s) have RNA binding activity, role in tRNA modification and cytoplasm, nucleus localization	3145.68	2.67885	0.313909	8.53383	1.41577e-17	1.20748e-16
Afu2g05050	Ortholog of Aspergillus fumigatus A1163 : AFUB_022080	335.622	2.6782	0.467709	5.7262	1.02703e-08	3.45349e-08
Afu6g12160	Putative C6 transcription factor	2290.06	2.6746	0.333191	8.02723	9.97011e-16	7.10665e-15
Afu3g14150	Ortholog(s) have role in asexual sporulation resulting in formation of a cellular spore, cleistothecium development, sexual sporulation resulting in formation of a cellular spore	686.518	2.67053	0.280917	9.50644	1.9729e-21	2.35162e-20
Afu1g14060	Ortholog(s) have role in mRNA splicing, via spliceosome and U4/U6 x U5 tri-snRNP complex localization	456.053	2.66523	0.29046	9.17588	4.47912e-20	4.73533e-19
Afu8g02490	Ortholog of A. niger CBS 513.88 : An07g06230, Aspergillus brasiliensis : Aspbr1_0054487, Neosartorya fischeri NRRL 181 : NFIA_096210 and Aspergillus fumigatus A1163 : AFUB_084100	375.101	2.65817	0.358614	7.41236	1.24069e-13	7.18125e-13
Afu1g05870	Putative phospholipid biosynthesis protein; induced by exposure to artemisinin	924.965	2.65767	0.242172	10.9743	5.07886e-28	1.07823e-26
Afu4g06660	Ortholog of Aspergillus fumigatus A1163 : AFUB_063740	54.9848	2.65705	0.526047	5.05098	4.39554e-07	1.20219e-06
Afu6g06445	Has domain(s) with predicted role in regulation of transcription, DNA-templated	2005.5	2.65666	0.394892	6.72757	1.72515e-11	7.99003e-11
Afu5g07040	Ortholog(s) have ubiquitin-protein transferase activity	2589.38	2.65529	0.35821	7.41267	1.23781e-13	7.17034e-13
Afu1g06590	Ortholog of A. fumigatus Af293 : Afu7g06750, A. niger CBS 513.88 : An15g07520, A. oryzae RIB40 : AO090011000051 and Aspergillus wentii : Aspwe1_0046559, Aspwe1_0170184	1697.77	2.65059	0.420367	6.30543	2.87404e-10	1.15832e-09
Afu3g05980	Ortholog of A. nidulans FGSC A4 : AN2776, A. niger CBS 513.88 : An11g10620, A. oryzae RIB40 : AO090020000068, Aspergillus wentii : Aspwe1_0173669 and Aspergillus sydowii : Aspsy1_0029855	765.465	2.64627	0.235349	11.244	2.47821e-29	5.84574e-28
Afu5g12220	Ortholog of Aspergillus fumigatus A1163 : AFUB_059850	11.5773	2.63508	0.537004	4.90701	9.24762e-07	2.43106e-06
Afu1g16960	Protein of unknown function identified by mass spectrometry	109.464	2.6293	0.509234	5.16324	2.4271e-07	6.83572e-07
Afu3g02785	Ortholog of A. niger CBS 513.88 : An08g09080, A. oryzae RIB40 : AO090005000585, Neosartorya fischeri NRRL 181 : NFIA_004370 and Aspergillus niger ATCC 1015 : 38013-mRNA	33.3356	2.6281	0.458179	5.73596	9.69597e-09	3.27578e-08
Afu5g02940	Ortholog(s) have (R)-carnitine transmembrane transporter activity, choline transmembrane transporter activity, ethanolamine transmembrane transporter activity	250.463	2.62399	0.333092	7.87768	3.33515e-15	2.22769e-14
Afu5g09450	Ortholog(s) have intracellular localization	2660.77	2.61949	0.251954	10.3967	2.56717e-25	4.29046e-24
Afu3g12350	Ortholog(s) have role in cation transport, cellular response to drug, regulation of membrane potential and cytoplasm, plasma membrane localization	25613.7	2.61209	0.372569	7.01101	2.36609e-12	1.21316e-11
Afu2g03450	Ortholog of A. nidulans AN4487; calcium induced	2629.56	2.60657	0.248076	10.5072	8.00747e-26	1.39465e-24
Afu7g00950	Has domain(s) with predicted substrate-specific transmembrane transporter activity, transmembrane transporter activity, role in transmembrane transport and integral component of membrane, membrane localization	1636.16	2.60024	0.218014	11.9269	8.56826e-33	2.69215e-31
Afu8g07330	Has domain(s) with predicted NAD binding, oxidoreductase activity, acting on the aldehyde or oxo group of donors, NAD or NADP as acceptor activity and role in cellular amino acid metabolic process, oxidation-reduction process	44.0433	2.59694	0.386102	6.72603	1.74352e-11	8.06556e-11
Afu5g09960	Putative GPI-anchored protein; predicted adhesin-like protein	203.418	2.59591	0.272432	9.52864	1.5936e-21	1.91111e-20
Afu1g04010	Ortholog(s) have role in cell separation after cytokinesis, regulation of Rho protein signal transduction, vesicle-mediated transport and cytosol, endoplasmic reticulum, nucleus localization	585.981	2.59417	0.234784	11.0492	2.21227e-28	4.90887e-27
Afu8g07320	Ortholog of A. nidulans FGSC A4 : AN5841, AN8634, Aspergillus wentii : Aspwe1_0062778, Aspergillus sydowii : Aspsy1_0048400 and Aspergillus terreus NIH2624 : ATET_08649	69.2083	2.59369	0.371683	6.97824	2.98906e-12	1.50894e-11
Afu1g01360	Ortholog of A. nidulans FGSC A4 : AN3872, AN5090, A. niger CBS 513.88 : An18g00390, Aspergillus wentii : Aspwe1_0037446, Aspergillus sydowii : Aspsy1_0121091 and Aspergillus terreus NIH2624 : ATET_06529	673.278	2.58662	0.349134	7.40869	1.27554e-13	7.37261e-13
Afu2g16830	Ortholog(s) have extracellular region localization	37.005	2.58264	0.517266	4.99286	5.94923e-07	1.59984e-06
Afu5g12830	Ortholog of A. nidulans FGSC A4 : AN7959, A. oryzae RIB40 : AO090120000409, Neosartorya fischeri NRRL 181 : NFIA_074340, Aspergillus wentii : Aspwe1_0449236 and Aspergillus versicolor : Aspve1_0175438	179.364	2.58094	0.493982	5.22478	1.74366e-07	5.01517e-07
Afu2g13760	Ortholog(s) have role in ascospore-type prospore assembly and prospore membrane localization	1418.91	2.57866	0.148308	17.3872	1.03087e-67	2.61208e-65
Afu8g06430	Ortholog of Aspergillus fumigatus A1163 : AFUB_081340	52.9542	2.57773	0.709761	3.63182	0.000281429	0.000525588
Afu1g14840	Has domain(s) with predicted hydrolase activity	79.4608	2.57082	0.393544	6.53247	6.46941e-11	2.80448e-10
Afu4g02805	Asp hemolysin-like protein; abundant in conidia	84.7192	2.57054	0.472849	5.43629	5.44024e-08	1.66601e-07
Afu4g14110	Transcript up-regulated in conidia exposed to neutrophils	38.9394	2.55965	0.340664	7.5137	5.74812e-14	3.44405e-13
Afu7g02020	Has domain(s) with predicted hydrolase activity, acting on acid anhydrides, catalyzing transmembrane movement of substances activity, role in proton transport and vacuolar proton-transporting V-type ATPase complex localization	3885.84	2.55422	0.397064	6.43277	1.25301e-10	5.26333e-10
Afu4g12020	Ortholog of A. fumigatus Af293 : Afu1g00520, A. niger CBS 513.88 : An01g07290, Neosartorya fischeri NRRL 181 : NFIA_104220 and Aspergillus wentii : Aspwe1_0123520	29.8709	2.55128	0.431119	5.91781	3.26255e-09	1.17234e-08
Afu6g07970	Putative calpain-like protein; calcium-dependent cysteine-type endopeptidase	499.874	2.5503	0.397122	6.42196	1.34533e-10	5.63004e-10
Afu8g04280	Ortholog of Aspergillus fumigatus A1163 : AFUB_083270	407.083	2.54228	0.435204	5.84159	5.17054e-09	1.80992e-08
Afu3g12150	Has domain(s) with predicted oxidoreductase activity and role in oxidation-reduction process	188.212	2.54039	0.314324	8.08206	6.36792e-16	4.61866e-15
Afu6g04760	Ortholog(s) have role in late endosome to vacuole transport via multivesicular body sorting pathway, protein targeting to vacuole and Golgi apparatus, Vps55/Vps68 complex, fungal-type vacuole membrane, mitochondrion localization	950.995	2.53727	0.368126	6.8924	5.48599e-12	2.69496e-11
Afu3g11800	Ortholog of A. nidulans FGSC A4 : AN6763, Neosartorya fischeri NRRL 181 : NFIA_065520, Aspergillus fumigatus A1163 : AFUB_037380 and Aspergillus clavatus NRRL 1 : ACLA_039690	129.149	2.53714	0.302373	8.39074	4.83085e-17	3.89593e-16
Afu2g14150	Ortholog(s) have arabinan endo-1,5-alpha-L-arabinosidase activity and role in pectin catabolic process	110.602	2.5314	0.268666	9.4221	4.42166e-21	5.1303e-20
Afu2g10640	Ortholog(s) have chromatin binding, histone acetyltransferase activity, phosphatidylserine binding, sequence-specific DNA binding, transcription coactivator activity	456.43	2.53087	0.207056	12.2231	2.33963e-34	7.92148e-33
Afu6g03780	Ortholog of A. nidulans FGSC A4 : AN6634, A. niger CBS 513.88 : An03g03510, A. oryzae RIB40 : AO090701000171, Aspergillus wentii : Aspwe1_0048626 and Aspergillus sydowii : Aspsy1_0157274	761.486	2.52402	0.189011	13.3538	1.12538e-40	5.8157e-39
Afu8g00930	Ortholog of A. fumigatus Af293 : Afu4g01290/csn, A. niger CBS 513.88 : An04g04530, A. oryzae RIB40 : AO090011000027, AO090020000697/csnA and Neosartorya fischeri NRRL 181 : NFIA_043990, NFIA_094360	23.8707	2.51975	0.424172	5.94038	2.8436e-09	1.02838e-08
Afu7g02030	Ortholog of A. nidulans FGSC A4 : AN11175, A. niger CBS 513.88 : An12g00650, Neosartorya fischeri NRRL 181 : NFIA_114750, Aspergillus wentii : Aspwe1_0112582 and Aspergillus clavatus NRRL 1 : ACLA_065500	1067.24	2.51777	0.41726	6.03405	1.59898e-09	5.92451e-09
Afu1g13410	Ortholog of Neosartorya fischeri NRRL 181 : NFIA_012090, Aspergillus fumigatus A1163 : AFUB_012900 and Aspergillus clavatus NRRL 1 : ACLA_022010	97.6008	2.50806	0.392002	6.39809	1.57334e-10	6.54588e-10
Afu3g11340	Ortholog(s) have role in purine nucleobase catabolic process and cytosol, nucleus localization	276.969	2.5079	0.334203	7.50412	6.18403e-14	3.67997e-13
Afu5g12960	Putative bZip-type transcription factor with similarity to atfA	30.4569	2.50605	0.432147	5.79907	6.66832e-09	2.30443e-08
Afu1g00510	D-lactate dehydrogenase (cytochrome); SrbA-regulated during hypoxia	4625.48	2.50545	0.195041	12.8458	9.08607e-38	3.92149e-36
Afu6g14310	Has domain(s) with predicted hydrolase activity and role in nucleotide catabolic process	558.134	2.50382	0.232302	10.7783	4.35766e-27	8.60035e-26
Afu5g14990	Protein of unknown function; predicted gene pair with AFUA_1G16080	198.506	2.49429	0.435722	5.72449	1.03743e-08	3.48397e-08
Afu5g01010	Ortholog of A. fumigatus Af293 : Afu8g00342, A. niger CBS 513.88 : An11g08170, Neosartorya fischeri NRRL 181 : NFIA_041160, NFIA_057730 and Aspergillus fumigatus A1163 : AFUB_049470, AFUB_086230	332.639	2.49303	0.364545	6.83874	7.98911e-12	3.84054e-11
Afu1g04480	Ortholog(s) have Sin3-type complex localization	570.986	2.4921	0.196752	12.6662	9.10103e-37	3.62886e-35
Afu2g13310	Has domain(s) with predicted zinc ion binding activity	1650.38	2.49042	0.160278	15.5381	1.91546e-54	2.27969e-52
Afu5g02320	Secreted protein of unknown function	1655.55	2.48747	0.371895	6.68864	2.25251e-11	1.02929e-10
Afu7g05500	Putative theta class glutathione transferase; transcript induced by voriconazole	614.481	2.48484	0.312691	7.94663	1.91658e-15	1.32524e-14
Afu2g17515	Protein of unknown function	77.1413	2.48097	0.370741	6.69193	2.2025e-11	1.00761e-10
Afu3g15330	Protein of unknown function identified by mass spectrometry	2173.28	2.4754	0.432287	5.72629	1.02652e-08	3.45326e-08
Afu4g06410	Ortholog of Neosartorya fischeri NRRL 181 : NFIA_109740, Aspergillus wentii : Aspwe1_0023328, Aspergillus fumigatus A1163 : AFUB_063530 and Aspergillus clavatus NRRL 1 : ACLA_045720	1551.76	2.47401	0.422165	5.86028	4.62096e-09	1.63111e-08
Afu5g12870	Ortholog(s) have cytosol, nucleus localization	958.765	2.47179	0.221453	11.1617	6.28077e-29	1.43835e-27
Afu5g05650	Ortholog of Aspergillus fumigatus A1163 : AFUB_053190	21.8389	2.47112	0.563941	4.38188	1.17657e-05	2.6588e-05
Afu2g03390	Putative histone deacetylase; probable essential gene; required for cell growth and conidiation	2994.68	2.47024	0.163818	15.0792	2.21974e-51	2.17951e-49
Afu1g04680	Ortholog(s) have mitochondrion localization	4580.36	2.47008	0.263625	9.36966	7.27685e-21	8.18906e-20
Afu5g03330	Ortholog of A. nidulans FGSC A4 : AN7517, A. niger CBS 513.88 : An09g05650, A. oryzae RIB40 : AO090102000538, Aspergillus wentii : Aspwe1_0043027 and Aspergillus sydowii : Aspsy1_0146077	1348.37	2.46818	0.253825	9.72394	2.38386e-22	3.11051e-21
Afu5g14740	L-fucose-specific lectin; has hemagglutinin activity	12.9775	2.46738	0.600404	4.10952	3.96474e-05	8.30924e-05
Afu5g02190	Has domain(s) with predicted electron carrier activity, metal ion binding, molybdenum ion binding, oxidoreductase activity and role in nitrate assimilation, oxidation-reduction process	117.472	2.4673	0.367211	6.71901	1.82969e-11	8.43936e-11
Afu1g09590	Ortholog of A. nidulans AN1330; calcium induced	3740.3	2.46475	0.135479	18.1928	5.88021e-74	2.19948e-71
Afu2g04180	Predicted adhesin-like protein	14.9307	2.46139	0.579641	4.24641	2.17224e-05	4.74367e-05
Afu3g04150	Ortholog(s) have enoyl-[acyl-carrier-protein] reductase activity, role in aerobic respiration, fatty acid biosynthetic process and mitochondrion localization	4246.02	2.46081	0.221378	11.1159	1.05025e-28	2.37062e-27
Afu1g09757	Ortholog(s) have copper ion binding activity, role in metal ion transport, mitochondrial respiratory chain complex IV assembly and cytosol, mitochondrial intermembrane space, nucleus localization	827.72	2.45935	0.406916	6.04387	1.50457e-09	5.6038e-09
Afu6g13860	Ortholog of A. nidulans FGSC A4 : AN5401, A. niger CBS 513.88 : An08g08500, A. oryzae RIB40 : AO090103000362, Aspergillus sydowii : Aspsy1_0046494 and Aspergillus terreus NIH2624 : ATET_03448	37.2474	2.45869	0.570978	4.30609	1.66164e-05	3.68081e-05
Afu8g00860	Putative UDP-galactose 4-epimerase; predicted gene pair with AFUA_7G00360	14.5083	2.45717	0.405135	6.06507	1.31894e-09	4.95469e-09
Afu8g02680	Ortholog of A. nidulans FGSC A4 : AN8888, Aspergillus wentii : Aspwe1_0122297, Aspergillus versicolor : Aspve1_0034587 and Aspergillus clavatus NRRL 1 : ACLA_043030	106.395	2.4517	0.387714	6.32346	2.55765e-10	1.03772e-09
Afu3g06000	Ortholog(s) have acetyltransferase activity, chromatin binding activity	973.363	2.44491	0.173315	14.1068	3.45083e-45	2.31678e-43
Afu3g14230	Putative BAR adaptor protein: calcium induced	4090.26	2.43661	0.161846	15.0551	3.19443e-51	3.06003e-49
Afu4g03325	Ortholog of Aspergillus fumigatus A1163 : AFUB_099730	3038.4	2.4358	0.402999	6.04418	1.50176e-09	5.59597e-09
Afu3g01090	Ortholog of A. nidulans FGSC A4 : AN9167, Neosartorya fischeri NRRL 181 : NFIA_001950, Aspergillus wentii : Aspwe1_0028617 and Aspergillus fumigatus A1163 : AFUB_047320	393.402	2.43561	0.324285	7.51071	5.88065e-14	3.51541e-13
Afu3g10680	Ortholog of A. nidulans FGSC A4 : AN4921, A. niger CBS 513.88 : An02g06340, A. oryzae RIB40 : AO090003000613, Aspergillus wentii : Aspwe1_0360214 and Aspergillus sydowii : Aspsy1_0056501	66.2573	2.43382	0.353369	6.88747	5.67916e-12	2.77597e-11
Afu5g12580	Has domain(s) with predicted GTP binding, GTPase activity	497.557	2.43096	0.154021	15.7833	4.0552e-56	5.30893e-54
Afu7g08231	Ortholog of Aspergillus fumigatus A1163 : AFUB_080320	8331.57	2.43048	0.434689	5.59131	2.25357e-08	7.22523e-08
Afu5g12820	Ortholog(s) have endopeptidase activity, role in protein processing involved in protein targeting to mitochondrion and mitochondrial inner membrane peptidase complex localization	583.396	2.4269	0.364381	6.66034	2.73197e-11	1.23829e-10
Afu2g15210	Ortholog(s) have RNA binding activity and role in mRNA splicing, via spliceosome	1778.54	2.42645	0.432933	5.60467	2.08656e-08	6.72822e-08
Afu3g12760	Ortholog of A. nidulans FGSC A4 : AN8147, AN1625, A. fumigatus Af293 : Afu3g01080, A. niger CBS 513.88 : An02g08740 and A. oryzae RIB40 : AO090012000846, AO090023000643	436.448	2.42386	0.370785	6.53712	6.27165e-11	2.72477e-10
Afu3g12290	Ortholog(s) have role in mRNA splicing, via spliceosome, regulation of DNA methylation and U4/U6 x U5 tri-snRNP complex, U5 snRNP localization	1510.7	2.42045	0.48401	5.00083	5.70852e-07	1.53932e-06
Afu3g13430	Ortholog of A. nidulans FGSC A4 : AN3164, A. niger CBS 513.88 : An02g09300, A. oryzae RIB40 : AO090012000788, Aspergillus wentii : Aspwe1_0108170 and Aspergillus sydowii : Aspsy1_0118629	1269.47	2.41326	0.22027	10.9559	6.22493e-28	1.30045e-26
Afu7g02420	Malate dehydrogenase; SrbA-regulated during hypoxia	1139.5	2.40347	0.268813	8.94107	3.85408e-19	3.71914e-18
Afu1g13170	Ortholog(s) have role in cellular protein localization, septation initiation signaling and mitotic spindle pole body localization	338.252	2.40338	0.281863	8.52676	1.50505e-17	1.27669e-16
Afu8g06700	Putative annexin; calcium induced	110.583	2.40161	0.328432	7.31236	2.62491e-13	1.47487e-12
Afu1g01900	Has domain(s) with predicted hydrolase activity	68.0568	2.40135	0.470906	5.09943	3.40678e-07	9.43925e-07
Afu5g14200	Ortholog of A. nidulans FGSC A4 : AN0196, A. fumigatus Af293 : Afu6g13810, Afu7g05110, Afu8g01720, A. niger CBS 513.88 : An13g02610, An15g02090, An04g09640 and A. oryzae RIB40 : AO090003001444	312.253	2.38978	0.282344	8.46407	2.58213e-17	2.13727e-16
Afu3g12330	Putative phosphatidyl synthase; transcript induced by exposure to human airway epithelial cells	2342.57	2.38608	0.31758	7.51332	5.76467e-14	3.45133e-13
Afu4g12040	Putative oxidosqualene:lanosterol cyclase (OSLC) with a role in protostadienol biosynthesis; SrbA-regulated during hypoxia	352.065	2.38538	0.16909	14.1072	3.42981e-45	2.31678e-43
Afu8g04920	LEA domain protein; transcript induced by exposure to human airway epithelial cells	222.952	2.38388	0.513311	4.64412	3.41536e-06	8.33935e-06
Afu8g03960	Has domain(s) with predicted role in anaphase-promoting complex-dependent proteasomal ubiquitin-dependent protein catabolic process, regulation of mitotic metaphase/anaphase transition and anaphase-promoting complex localization	467.687	2.38222	0.451319	5.27835	1.30351e-07	3.81486e-07
Afu2g16490	Ortholog(s) have role in filamentous growth of a population of unicellular organisms, negative regulation of filamentous growth of a population of unicellular organisms	1226.58	2.37584	0.112583	21.103	7.45712e-99	9.76261e-96
Afu4g10750	Ortholog(s) have role in N-glycan processing and Golgi apparatus, endoplasmic reticulum localization	1197.24	2.37476	0.283823	8.36705	5.90785e-17	4.7305e-16
Afu6g06440	Putative proteasome component; transcript induced by exposure to human airway epithelial cells	5131.2	2.37328	0.340703	6.96584	3.26439e-12	1.64476e-11
Afu4g13160	Ortholog of A. nidulans FGSC A4 : AN4162, A. niger CBS 513.88 : An03g03500, A. oryzae RIB40 : AO090009000265, Aspergillus wentii : Aspwe1_0033807 and Aspergillus sydowii : Aspsy1_0032791	608.871	2.37147	0.121625	19.4981	1.13852e-84	6.87927e-82
Afu2g07420	Putative actin-bundling protein, fimbrin; conidia-enriched protein	14566.4	2.36728	0.149573	15.827	2.02806e-56	2.74662e-54
Afu1g10340	Putative Mpv17/PMP22 family integral membrane protein; calcium induced	2122.72	2.3645	0.342583	6.90198	5.1281e-12	2.52389e-11
Afu2g02300	Ortholog(s) have role in cellular response to calcium ion and RAVE complex, cytosol, nucleus localization	1286.85	2.3641	0.253116	9.34	9.63351e-21	1.0764e-19
Afu5g14220	Ortholog of Aspergillus fumigatus A1163 : AFUB_061920	14.8904	2.36394	0.448038	5.27621	1.31881e-07	3.85534e-07
Afu5g13210	Ortholog(s) have GDP-Man:Man1GlcNAc2-PP-Dol alpha-1,3-mannosyltransferase activity, glycolipid 6-alpha-mannosyltransferase activity and role in oligosaccharide-lipid intermediate biosynthetic process	401.456	2.36368	0.159348	14.8334	8.90631e-50	7.86057e-48
Afu4g14600	Has domain(s) with predicted ATP binding, phosphotransferase activity, alcohol group as acceptor activity and role in amino sugar metabolic process, peptidoglycan turnover	89.9607	2.36291	0.376651	6.27349	3.53055e-10	1.40631e-09
Afu8g01265	Protein of unknown function	371.01	2.36121	0.386543	6.10853	1.00551e-09	3.82668e-09
Afu7g02270	Ortholog(s) have Rab guanyl-nucleotide exchange factor activity and role in ER to Golgi vesicle-mediated transport, intra-Golgi vesicle-mediated transport	1325.19	2.35932	0.410593	5.74614	9.13048e-09	3.09271e-08
Afu8g01900	Ortholog of A. nidulans FGSC A4 : AN3529, AN4144, AN8311, AN9211, AN4846 and A. fumigatus Af293 : Afu1g17260, Afu4g07950, Afu4g09380, Afu6g00560, Afu6g12140	45.2305	2.3555	0.503031	4.68261	2.83243e-06	6.99646e-06
Afu8g04030	Ortholog of A. nidulans FGSC A4 : AN1412, A. niger CBS 513.88 : An16g09150, A. oryzae RIB40 : AO090103000016, Aspergillus wentii : Aspwe1_0117975 and Aspergillus sydowii : Aspsy1_0144289	203.919	2.35505	0.232437	10.132	3.98319e-24	6.00537e-23
Afu5g08360	Ortholog(s) have cytosol, nucleus localization	882.755	2.35256	0.298886	7.87109	3.51557e-15	2.34024e-14
Afu5g04060	Ortholog(s) have ubiquitin-protein transferase activity	1247.76	2.35029	0.305451	7.69448	1.42071e-14	9.02888e-14
Afu4g12340	Putative mitochondrial carrier protein; transcript induced by exposure to human airway epithelial cells	1190.63	2.34888	0.29754	7.89434	2.91846e-15	1.97115e-14
Afu1g12030	Ortholog of A. nidulans FGSC A4 : AN1068, A. niger CBS 513.88 : An08g04360, A. oryzae RIB40 : AO090001000343, Aspergillus wentii : Aspwe1_0109513 and Aspergillus sydowii : Aspsy1_0251335	738.397	2.33992	0.165479	14.1403	2.14338e-45	1.48993e-43
Afu3g13460	Ortholog of A. niger CBS 513.88 : An02g09330, A. oryzae RIB40 : AO090012000779, Neosartorya fischeri NRRL 181 : NFIA_063890, Aspergillus wentii : Aspwe1_0038130 and Aspergillus versicolor : Aspve1_0070181	897.884	2.33814	0.231981	10.079	6.84059e-24	1.00812e-22
Afu1g16080	Protein of unknown function; predicted gene pair with AFUA_5G14990	60.3035	2.33514	0.491121	4.75472	1.98726e-06	5.02251e-06
Afu1g12940	Putative mitogen-activated protein kinase (MAPK) with predicted roles in the osmotic and oxidative stress responses; involved in sensing nitrogen in the medium	6761.83	2.33309	0.23017	10.1364	3.80884e-24	5.75355e-23
Afu2g16380	Ortholog(s) have oxidoreductase activity, role in NADPH regeneration and cytoplasm, nucleus localization	1201.65	2.33091	0.21314	10.936	7.75304e-28	1.60686e-26
Afu6g03160	Ortholog of Neosartorya fischeri NRRL 181 : NFIA_049530 and Aspergillus fumigatus A1163 : AFUB_095130	299.674	2.32785	0.36156	6.43835	1.20778e-10	5.08418e-10
Afu8g04440	Ortholog(s) have role in cleistothecium development and COP9 signalosome localization	693.717	2.32766	0.322906	7.20849	5.6574e-13	3.09463e-12
Afu3g08410	Ortholog(s) have role in vacuolar proton-transporting V-type ATPase complex assembly and endoplasmic reticulum membrane localization	372.079	2.32606	0.429073	5.42113	5.92243e-08	1.80033e-07
Afu4g12370	Ortholog of Aspergillus fumigatus A1163 : AFUB_069330	639.734	2.32599	0.294293	7.90365	2.70852e-15	1.83726e-14
Afu6g13740	Ortholog of A. nidulans FGSC A4 : AN0723, A. fumigatus Af293 : Afu1g13990, A. niger CBS 513.88 : An08g07150, An05g01960 and A. oryzae RIB40 : AO090103000371	19.2789	2.32463	0.484375	4.79924	1.5927e-06	4.07646e-06
Afu6g10550	Ortholog of A. nidulans FGSC A4 : AN2447/artE, A. niger CBS 513.88 : An11g00740, A. oryzae RIB40 : AO090023000218, Aspergillus wentii : Aspwe1_0464588 and Aspergillus sydowii : Aspsy1_0193195	364.942	2.32198	0.220535	10.5288	6.36316e-26	1.12321e-24
Afu2g16660	Ortholog(s) have tRNA adenylyltransferase activity, role in tRNA 3'-terminal CCA addition and cytosol, mitochondrial matrix localization	573.456	2.32146	0.183462	12.6536	1.06832e-36	4.23823e-35
Afu1g09360	Ortholog of S. cerevisiae : KSH1, A. nidulans FGSC A4 : AN1352, Aspergillus wentii : Aspwe1_0105636, Aspergillus versicolor : Aspve1_0037067 and Aspergillus niger ATCC 1015 : 128550-mRNA	951.993	2.31888	0.439614	5.27483	1.32882e-07	3.88314e-07
Afu5g04050	Ortholog(s) have mitochondrion localization	684.836	2.31884	0.186322	12.4454	1.48173e-35	5.49009e-34
Afu1g04970	Ortholog(s) have triglyceride lipase activity, role in triglyceride mobilization and cytoplasm localization	1047.81	2.31772	0.198155	11.6965	1.32806e-31	3.83525e-30
Afu2g12280	Ortholog of Neosartorya fischeri NRRL 181 : NFIA_087440, Aspergillus fumigatus A1163 : AFUB_027950 and Aspergillus clavatus NRRL 1 : ACLA_071140	64.4597	2.31691	0.432502	5.35699	8.46187e-08	2.53018e-07
Afu8g06160	Protein of unknown function; predicted gene pair with AFUA_1G01050	327.802	2.31252	0.265286	8.71707	2.85496e-18	2.56294e-17
Afu6g04705	Ortholog of A. nidulans FGSC A4 : AN6537, A. oryzae RIB40 : AO090701000069, Aspergillus wentii : Aspwe1_0168393, Aspergillus sydowii : Aspsy1_0051755 and Aspergillus terreus NIH2624 : ATET_06977	686.223	2.31083	0.355742	6.4958	8.25936e-11	3.53747e-10
Afu1g10497	Ortholog(s) have SNAP receptor activity, role in Golgi vesicle transport, vesicle fusion and Golgi medial cisterna, SNARE complex localization	1362.69	2.30828	0.336737	6.85487	7.13797e-12	3.45039e-11
Afu3g11300	Putative proteasome component	4810.72	2.30766	0.379876	6.07477	1.24164e-09	4.68223e-09
Afu2g16330	Putative hexokinase	207.398	2.30753	0.267169	8.63698	5.77163e-18	5.03735e-17
Afu7g05490	Protein of unknown function; transcript induced by voriconazole	2999.11	2.30732	0.364321	6.3332	2.4013e-10	9.76809e-10
Afu5g09330	CipC-like, hyphal-specific protein; not concanamycin A or stress induced as it is in A. nidulans; reacts with rabbit immunosera exposed to A. fumigatus conidia	14266.5	2.30535	0.527534	4.37005	1.2422e-05	2.79985e-05
Afu3g03900	Has domain(s) with predicted RNA polymerase II transcription factor activity, sequence-specific DNA binding, zinc ion binding activity, role in regulation of transcription, DNA-templated and nucleus localization	138.752	2.30522	0.351978	6.54935	5.77891e-11	2.52185e-10
Afu8g05490	Ortholog(s) have transcription factor activity, core RNA polymerase II binding activity and role in transcription elongation from RNA polymerase II promoter, transcriptional start site selection at RNA polymerase II promoter	1328.79	2.30414	0.266806	8.63603	5.82025e-18	5.06852e-17
Afu1g15160	Protein of unknown function; transcript induced by voriconazole	1119.76	2.30232	0.243867	9.4409	3.69591e-21	4.29458e-20
Afu3g14970	Putative thioredoxin; transcript downregulated in response to amphotericin B	228.502	2.3011	0.440832	5.2199	1.7902e-07	5.13644e-07
Afu2g05140	Ortholog of Neosartorya fischeri NRRL 181 : NFIA_081880, Aspergillus fumigatus A1163 : AFUB_022170 and Aspergillus clavatus NRRL 1 : ACLA_089490	86.936	2.29805	0.282443	8.13635	4.07388e-16	3.02461e-15
Afu4g01285	Protein of unknown function	381.366	2.29751	0.466974	4.91998	8.65523e-07	2.28679e-06
Afu1g00480	Putative glucosamine-6-phosphate deaminase; transcript up-regulated in conidia exposed to neutrophils	73.1233	2.29723	0.42488	5.40678	6.41697e-08	1.94465e-07
Afu4g11920	Ortholog(s) have mitochondrial intermembrane space localization	1181.16	2.29601	0.309025	7.42985	1.08719e-13	6.34936e-13
Afu5g14830	Ortholog of A. nidulans FGSC A4 : AN8989, A. oryzae RIB40 : AO090001000186, Neosartorya fischeri NRRL 181 : NFIA_041290 and Aspergillus wentii : Aspwe1_0039524, Aspwe1_0045369	742.019	2.29105	0.473899	4.83448	1.33496e-06	3.44146e-06
Afu2g13950	Ortholog of Aspergillus fumigatus A1163 : AFUB_029580	35.6382	2.29055	0.24977	9.17064	4.70202e-20	4.95099e-19
Afu2g04880	Ortholog of A. nidulans FGSC A4 : AN10243, A. fumigatus Af293 : Afu4g09900, A. oryzae RIB40 : AO090003001243, Aspergillus wentii : Aspwe1_0072976, Aspwe1_0166814 and Aspergillus sydowii : Aspsy1_0141212	35.0183	2.29032	0.44896	5.10139	3.37161e-07	9.3517e-07
Afu7g04735	Has domain(s) with predicted ATP binding, protein kinase activity and role in protein phosphorylation	309.596	2.29009	0.385876	5.93479	2.94226e-09	1.06211e-08
Afu8g01890	Has domain(s) with predicted solute:proton antiporter activity, role in cation transport, transmembrane transport and integral component of membrane localization	222.271	2.29009	0.240092	9.5384	1.45048e-21	1.75148e-20
Afu8g05600	Ortholog of A. nidulans FGSC A4 : AN1549, A. niger CBS 513.88 : An16g07080, A. oryzae RIB40 : AO090005000583, Aspergillus wentii : Aspwe1_0187131 and Aspergillus sydowii : Aspsy1_0086712	95247.3	2.28948	0.447475	5.11646	3.1133e-07	8.64744e-07
Afu2g03940	Ortholog of Aspergillus fumigatus A1163 : AFUB_021010	23.7017	2.28885	0.475917	4.80934	1.51433e-06	3.88601e-06
Afu4g13210	Ortholog of A. nidulans FGSC A4 : AN1939, Aspergillus wentii : Aspwe1_0099602, Aspergillus sydowii : Aspsy1_0053881 and Aspergillus terreus NIH2624 : ATET_03204	1888.18	2.28643	0.310943	7.35323	1.93468e-13	1.09963e-12
Afu4g13290	Ortholog(s) have cytoplasm, nucleus localization	993.728	2.28169	0.362317	6.29751	3.02467e-10	1.2159e-09
Afu1g06300	Ortholog(s) have cytosol, nucleus localization	3768.8	2.2798	0.337956	6.74585	1.5213e-11	7.07929e-11
Afu2g05720	Ortholog of A. nidulans FGSC A4 : AN7484, A. niger CBS 513.88 : An02g14170, A. oryzae RIB40 : AO090001000689, Aspergillus wentii : Aspwe1_0046318 and Aspergillus sydowii : Aspsy1_0153479	1671.13	2.27818	0.383968	5.93325	2.97004e-09	1.07066e-08
Afu5g08960	Ortholog(s) have sterol esterase activity, role in cellular lipid metabolic process, sterol metabolic process and fungal-type vacuole, integral component of membrane, lipid particle localization	699.76	2.2771	0.208104	10.9421	7.24765e-28	1.50609e-26
Afu3g14980	Extracellular chitosanase; predicted adhesin-like protein; predicted adhesin-like protein; transcript induced by voriconazole	161.834	2.27681	0.208986	10.8945	1.22376e-27	2.523e-26
Afu1g02100	Ortholog of A. niger CBS 513.88 : An01g06160, Neosartorya fischeri NRRL 181 : NFIA_022550, Aspergillus wentii : Aspwe1_0169700 and Aspergillus versicolor : Aspve1_0067312	72.8367	2.27563	0.234014	9.72434	2.3745e-22	3.10345e-21
Afu5g04255	Protein of unknown function	1622.24	2.27526	0.419409	5.42492	5.798e-08	1.76661e-07
Afu5g05790	Ortholog(s) have protein binding, bridging, ubiquitin protein ligase activity	3194.16	2.27324	0.340287	6.68037	2.38347e-11	1.08597e-10
Afu6g03100	Protein of unknown function identified by mass spectrometry	2106.23	2.27061	0.356882	6.36235	1.98693e-10	8.16283e-10
Afu1g16490	Has domain(s) with predicted oxidoreductase activity and role in metabolic process	153.416	2.26906	0.215153	10.5463	5.28587e-26	9.41508e-25
Afu5g14845	Has domain(s) with predicted zinc ion binding activity	34.9043	2.26894	0.495795	4.57636	4.73137e-06	1.12963e-05
Afu5g00810	Ortholog of Neosartorya fischeri NRRL 181 : NFIA_041360, Aspergillus fumigatus A1163 : AFUB_049270 and Aspergillus clavatus NRRL 1 : ACLA_004420	28.5514	2.26846	0.463733	4.89174	9.99469e-07	2.61369e-06
Afu2g12080	Ortholog(s) have copper uptake transmembrane transporter activity, inorganic phosphate transmembrane transporter activity	1750.86	2.2637	0.411498	5.50111	3.77409e-08	1.17408e-07
Afu4g10500	Ortholog of A. nidulans FGSC A4 : AN1987, A. niger CBS 513.88 : An04g06170, A. oryzae RIB40 : AO090003001161, Aspergillus wentii : Aspwe1_0047460 and Aspergillus sydowii : Aspsy1_0316623	350.474	2.2606	0.237602	9.51422	1.83076e-21	2.18551e-20
Afu7g03910	Ortholog(s) have role in conidium formation, negative regulation of conidium formation and positive regulation of sexual sporulation resulting in formation of a cellular spore, more	1414.87	2.25991	0.37665	6.00002	1.97292e-09	7.23495e-09
Afu1g01440	Ortholog of Aspergillus fumigatus A1163 : AFUB_079340	16.1186	2.25478	0.645609	3.49249	0.000478548	0.000865728
Afu2g10370	Has domain(s) with predicted iron-sulfur cluster binding, structural molecule activity and role in iron-sulfur cluster assembly	3407.68	2.25256	0.397708	5.66386	1.48003e-08	4.86837e-08
Afu1g09920	Ortholog of A. nidulans FGSC A4 : AN1275, A. niger CBS 513.88 : An08g01730, A. oryzae RIB40 : AO090038000461, Aspergillus wentii : Aspwe1_0343642 and Aspergillus sydowii : Aspsy1_0228584	365.285	2.24492	0.33897	6.62277	3.52518e-11	1.58593e-10
Afu5g08680	Ortholog(s) have mitochondrion localization	772.052	2.24384	0.370261	6.06015	1.35993e-09	5.09892e-09
Afu5g10590	Ortholog(s) have plasma membrane localization	3422.12	2.24328	0.390037	5.75145	8.84796e-09	3.00089e-08
Afu8g02120	Protein of unknown function; transcript induced by voriconazole	1498.09	2.24256	0.389098	5.76349	8.23938e-09	2.80783e-08
Afu3g00590	Asp-hemolysin; hemolytic toxin; highly secreted; enriched in conidia; expression increases in vivo; binds lysophosphatidylcholine	30.2498	2.24037	0.536701	4.17433	2.98859e-05	6.40528e-05
Afu5g01245	Ortholog(s) have cytosol, nucleus localization	422.55	2.23931	0.409722	5.46545	4.61742e-08	1.42402e-07
Afu6g02830	Has domain(s) with predicted oxidoreductase activity, role in oxidation-reduction process and mitochondrion localization	3039.25	2.23553	0.398014	5.6167	1.94641e-08	6.30997e-08
Afu5g03310	Ortholog of A. nidulans FGSC A4 : AN8200, A. niger CBS 513.88 : An09g05630, A. oryzae RIB40 : AO090102000535, Aspergillus wentii : Aspwe1_0030105 and Aspergillus sydowii : Aspsy1_0136711	2113.37	2.23395	0.31501	7.09167	1.32502e-12	6.92945e-12
Afu5g06910	Has domain(s) with predicted carbon-sulfur lyase activity and role in metabolic process	826.742	2.23337	0.432951	5.15848	2.48965e-07	7.00437e-07
Afu1g02970	Has domain(s) with predicted FAD binding, oxidoreductase activity and role in metabolic process	510.373	2.23086	0.261773	8.52212	1.56658e-17	1.3246e-16
Afu5g05890	Ortholog(s) have NADH kinase activity, role in NADP biosynthetic process, cellular response to oxidative stress and mitochondrial matrix localization	953.643	2.22876	0.234855	9.48993	2.31193e-21	2.7186e-20
Afu1g06080	Ortholog(s) have cytoplasm, nucleolus localization	1205.68	2.2286	0.181533	12.2765	1.21072e-34	4.18952e-33
Afu5g04040	Ortholog of A. nidulans FGSC A4 : AN12205, A. niger CBS 513.88 : An09g06130, A. oryzae RIB40 : AO090102000607, Aspergillus sydowii : Aspsy1_0061903 and Aspergillus terreus NIH2624 : ATET_08008	452.312	2.2264	0.442358	5.03303	4.82793e-07	1.31268e-06
Afu2g14100	Has domain(s) with predicted role in autophagy	346.239	2.225	0.226657	9.81661	9.55058e-23	1.29122e-21
Afu2g01870	Putative class I chitin synthase; does not play a direct role in the cell wall stress response	1023.01	2.22496	0.244012	9.11826	7.63389e-20	7.89002e-19
Afu3g14180	Ortholog of A. nidulans FGSC A4 : AN3898, A. niger CBS 513.88 : An09g04380, A. oryzae RIB40 : AO090012000661, Aspergillus wentii : Aspwe1_0038053 and Aspergillus sydowii : Aspsy1_0034796, Aspsy1_0915433	46.8495	2.22149	0.296093	7.50267	6.25319e-14	3.7183e-13
Afu4g11580	Putative manganese-superoxide dismutase; contains a putative mitochondrial targeting signal; conidia-enriched protein; transcript induced by menadione, by growth at high temperature and by exposure of conidia to neutrophils	16846.2	2.2193	0.398929	5.56315	2.64946e-08	8.41231e-08
Afu2g15560	Ortholog(s) have endoplasmic reticulum, integral component of membrane localization	1469.11	2.21892	0.388063	5.71794	1.07823e-08	3.61019e-08
Afu1g14010	Ortholog(s) have AP-2 adaptor complex, cytosol, nucleus, prospore membrane localization	903.296	2.21819	0.410465	5.40409	6.51378e-08	1.9717e-07
Afu7g06010	Ortholog(s) have mitochondrion localization	1465.75	2.21676	0.394731	5.61586	1.95589e-08	6.33548e-08
Afu2g09282	Has domain(s) with predicted metal ion transmembrane transporter activity, role in metal ion transport, transmembrane transport and membrane localization	339.427	2.2128	0.33777	6.5512	5.70784e-11	2.49222e-10
Afu3g01050	Ortholog of A. oryzae RIB40 : AO090701000673, Aspergillus flavus NRRL 3357 : AFL2T_06266, Neosartorya fischeri NRRL 181 : NFIA_001900 and Aspergillus versicolor : Aspve1_0437730	196.613	2.21236	0.306602	7.21576	5.36342e-13	2.93791e-12
Afu4g00670	Ortholog of A. nidulans FGSC A4 : AN3421, A. oryzae RIB40 : AO090010000321, Neosartorya fischeri NRRL 181 : NFIA_045000, Aspergillus wentii : Aspwe1_0111301 and Aspergillus versicolor : Aspve1_0040449	245.761	2.21183	0.323003	6.84772	7.50361e-12	3.61822e-11
Afu5g04120	Ortholog(s) have role in chromatin silencing at telomere, histone deacetylation	712.633	2.21	0.221434	9.98036	1.85792e-23	2.65828e-22
Afu3g13370	Ortholog of A. nidulans FGSC A4 : AN12304, Neosartorya fischeri NRRL 181 : NFIA_063990, Aspergillus wentii : Aspwe1_0038143 and Aspergillus clavatus NRRL 1 : ACLA_041070	1554.31	2.2086	0.382318	5.77686	7.61084e-09	2.60607e-08
Afu1g09490	Ortholog(s) have poly(A) binding activity, role in nuclear-transcribed mRNA poly(A) tail shortening and Mmi1 nuclear focus complex, cytoplasm, nuclear chromatin, nucleolus, nucleoplasm, polysome localization	1960.9	2.20575	0.326543	6.75485	1.42982e-11	6.66939e-11
Afu6g13020	Ortholog(s) have role in Golgi to vacuole transport, pathogenesis, protein targeting to vacuole and AP-3 adaptor complex, cytosol, nucleus localization	335.9	2.20397	0.343833	6.41	1.45522e-10	6.06729e-10
Afu6g06600	Ortholog of A. nidulans FGSC A4 : AN5771, A. oryzae RIB40 : AO090003000035, Aspergillus wentii : Aspwe1_0107421 and Aspergillus sydowii : Aspsy1_0030191	288.642	2.20111	0.234259	9.39606	5.66433e-21	6.44831e-20
Afu6g05100	Ortholog(s) have cytosol localization	860.362	2.20106	0.267612	8.22482	1.95485e-16	1.50838e-15
Afu6g13070	Ortholog(s) have UDP-galactose transmembrane transporter activity, role in UDP-galactose transmembrane import into Golgi lumen and integral component of Golgi membrane localization	831.811	2.20004	0.19363	11.3621	6.45703e-30	1.61016e-28
Afu2g04860	Ortholog(s) have role in mismatch repair, nucleotide-excision repair and mitotic spindle, nucleus localization	576.047	2.19515	0.20233	10.8493	2.00869e-27	4.07708e-26
Afu8g05975	Has domain(s) with predicted transferase activity, transferring phosphorus-containing groups activity	33.5532	2.1907	0.385721	5.6795	1.35092e-08	4.46611e-08
Afu2g17500	Ortholog(s) have cyanide hydratase activity, nitrilase activity and role in cyanide catabolic process	24.6602	2.18848	0.470906	4.64738	3.36182e-06	8.22138e-06
Afu5g03230	Has domain(s) with predicted integral component of membrane localization	4463.28	2.18672	0.425943	5.13383	2.83897e-07	7.936e-07
Afu5g00760	Putative class III chitin synthase; predicted gene pair with AFUA_3G14420 (chsG); does not play a direct role in the cell wall stress response	481.016	2.18572	0.14246	15.3426	3.96867e-53	4.15653e-51
Afu8g05710	Putative major facilitator superfamily (MFS) sugar transporter; calcium induced; transcript up-regulated in conidia exposed to neutrophils	1787.53	2.1842	0.395264	5.52592	3.27758e-08	1.02858e-07
Afu6g03800	Ortholog of A. nidulans FGSC A4 : AN2183, A. niger CBS 513.88 : An15g01720, A. oryzae RIB40 : AO090701000169, Aspergillus wentii : Aspwe1_0035996 and Aspergillus sydowii : Aspsy1_0084971	78.0877	2.18284	0.278661	7.83333	4.75125e-15	3.13623e-14
Afu1g15200	Ortholog of A. nidulans FGSC A4 : AN3519, AN2646, AN0587, AN0866, AN7370 and A. fumigatus Af293 : Afu3g03790, Afu4g14040, Afu5g06900, Afu7g08575	1744.36	2.17916	0.239724	9.0903	9.87668e-20	1.01413e-18
Afu5g06150	Ortholog of Aspergillus fumigatus A1163 : AFUB_053710	1319	2.17649	0.395349	5.50525	3.68643e-08	1.14772e-07
Afu2g03190	Ortholog of A. nidulans FGSC A4 : AN11476, Neosartorya fischeri NRRL 181 : NFIA_035550, Aspergillus wentii : Aspwe1_0167491, Aspwe1_0172197 and Aspergillus versicolor : Aspve1_0086542, Aspve1_0089117	34.6083	2.17238	0.485606	4.47354	7.6935e-06	1.77742e-05
Afu3g09970	Ortholog(s) have ferrous iron transmembrane transporter activity, manganese ion transmembrane transporter activity	51.094	2.17148	0.324156	6.69888	2.10024e-11	9.63631e-11
Afu6g14280	Protein of unknown function; calcium downregulated	3098	2.17015	0.380819	5.69863	1.20774e-08	4.01642e-08
Afu8g07260	Has domain(s) with predicted transferase activity, transferring glycosyl groups activity and membrane localization	107.759	2.16867	0.344962	6.28671	3.24273e-10	1.29693e-09
Afu6g02530	Ortholog(s) have 3' overhang single-stranded DNA endodeoxyribonuclease activity	1294.07	2.16803	0.162553	13.3374	1.40266e-40	7.20123e-39
Afu2g02220	Ortholog(s) have sterol 3-beta-glucosyltransferase activity, role in ascospore-type prospore membrane assembly, sterol metabolic process and cytoplasm localization	628.634	2.1639	0.19143	11.3039	1.25496e-29	3.0614e-28
Afu4g04355	Ortholog(s) have cytosol, nucleus localization	599.303	2.16361	0.4022	5.37943	7.47222e-08	2.25055e-07
Afu7g04650	Ortholog(s) have endopeptidase activity and role in proteasomal ubiquitin-independent protein catabolic process, proteasome-mediated ubiquitin-dependent protein catabolic process	3695.87	2.16356	0.335828	6.44246	1.1755e-10	4.95892e-10
Afu3g08890	Protein of unknown function	122.824	2.16179	0.357962	6.03915	1.5493e-09	5.74857e-09
Afu5g03540	Ortholog(s) have flavin-linked sulfhydryl oxidase activity, role in oxidation-reduction process and extracellular region localization	178.239	2.1616	0.329412	6.56198	5.30986e-11	2.32818e-10
Afu5g02240	NAD dependent epimerase/dehydratase family protein	1982.57	2.15862	0.320997	6.72472	1.75928e-11	8.13368e-11
Afu4g00350	Ortholog of Neosartorya fischeri NRRL 181 : NFIA_045290 and Aspergillus fumigatus A1163 : AFUB_100880	143.788	2.15508	0.339372	6.35021	2.15023e-10	8.80148e-10
Afu3g10600	Ortholog(s) have role in vesicle-mediated transport and clathrin-coated vesicle, integral component of Golgi membrane localization	1793.25	2.15185	0.310833	6.92286	4.42629e-12	2.19637e-11
Afu1g07540	Ortholog(s) have role in cellular response to drug and nuclear envelope, proteasome regulatory particle, lid subcomplex, proteasome storage granule localization	3530.55	2.14996	0.292448	7.35162	1.95815e-13	1.11217e-12
Afu5g03269	Ortholog of A. niger CBS 513.88 : An09g05520, A. oryzae RIB40 : AO090102000529, Aspergillus wentii : Aspwe1_0043022, Aspergillus sydowii : Aspsy1_0036113 and Aspergillus terreus NIH2624 : ATET_08090	59.6842	2.1486	0.399763	5.37468	7.67168e-08	2.30709e-07
Afu4g06920	Ortholog of A. nidulans FGSC A4 : AN4403, Aspergillus wentii : Aspwe1_0167198, Aspergillus sydowii : Aspsy1_0162965 and Aspergillus terreus NIH2624 : ATET_05541	424.87	2.14837	0.185242	11.5977	4.23341e-31	1.15866e-29
Afu2g03980	alpha-1,3-glucanase; secreted protein; calcium induced	19.3559	2.14664	0.422771	5.07754	3.82353e-07	1.05419e-06
Afu4g07110	Ortholog(s) have SNAP receptor activity, role in Golgi to vacuole transport, vacuole inheritance and Golgi apparatus, endoplasmic reticulum, fungal-type vacuole membrane, late endosome localization	1364.72	2.1446	0.313967	6.83065	8.45332e-12	4.0513e-11
Afu1g06690	Ortholog(s) have role in maturation of SSU-rRNA and cytoplasm, nucleus localization	563.301	2.14412	0.196688	10.9011	1.13863e-27	2.35368e-26
Afu6g04030	Ortholog(s) have role in hyphal growth	973.982	2.14374	0.377839	5.6737	1.39745e-08	4.60831e-08
Afu2g08190	Ortholog(s) have intracellular localization	1898.77	2.14364	0.401663	5.33692	9.45369e-08	2.8107e-07
Afu3g09780	Ortholog(s) have role in cellular copper ion homeostasis, mitochondrial respiratory chain complex IV assembly and mitochondrial intermembrane space, nucleus localization	892.745	2.14353	0.379056	5.65491	1.55925e-08	5.11397e-08
Afu2g07460	Has domain(s) with predicted DNA binding, transcription coactivator activity and role in regulation of transcription, DNA-templated	1569.35	2.14339	0.438299	4.89024	1.00713e-06	2.63262e-06
Afu5g12700	Protein of unknown function	17.6528	2.14217	0.631579	3.39177	0.000694432	0.00122966
Afu2g11990	Putative pten 3-phosphoinositide phosphatase alpha with a predicted role in lipid metabolism; induced by exposure to artemisinin	968.862	2.1396	0.209483	10.2137	1.72117e-24	2.66138e-23
Afu4g14620	Has domain(s) with predicted zinc ion binding activity	3807.85	2.13951	0.430354	4.97152	6.64287e-07	1.77361e-06
Afu5g13890	Ortholog(s) have role in asexual sporulation resulting in formation of a cellular spore, cellular response to pH, endosome organization, hyphal growth and intralumenal vesicle formation, more	595.324	2.13911	0.37015	5.77903	7.5131e-09	2.57566e-08
Afu2g02060	Ortholog(s) have D-leucyl-tRNA(Leu) deacylase activity, D-tyrosyl-tRNA(Tyr) deacylase activity, role in D-leucine catabolic process, D-tyrosine catabolic process, tRNA metabolic process and cytosol, nucleus localization	778.937	2.13626	0.387349	5.51508	3.48631e-08	1.08973e-07
Afu6g07520	Putative cell wall integrity signaling protein	2652.7	2.13434	0.214263	9.96132	2.25059e-23	3.19681e-22
Afu2g12460	Ortholog(s) have role in mitochondrial respiratory chain complex II assembly and mitochondrial matrix localization	1374.52	2.13285	0.365707	5.83213	5.47235e-09	1.90876e-08
Afu6g10000	Ortholog of Aspergillus fumigatus A1163 : AFUB_076050	2408.02	2.13106	0.334212	6.37636	1.81346e-10	7.49329e-10
Afu2g02550	Ortholog(s) have G-protein beta/gamma-subunit complex binding, actin binding activity, role in positive regulation of transcription from RNA polymerase II promoter by pheromones, protein folding and cytoplasm localization	1610.1	2.13026	0.368068	5.78769	7.13614e-09	2.45637e-08
Afu1g14140	Has domain(s) with predicted dolichyl-phosphate-mannose-glycolipid alpha-mannosyltransferase activity and role in GPI anchor biosynthetic process	27.4015	2.12869	0.31737	6.70727	1.98301e-11	9.13045e-11
Afu1g10020	Has domain(s) with predicted RNA-DNA hybrid ribonuclease activity, nucleic acid binding activity	34.1644	2.1278	0.35702	5.95989	2.52409e-09	9.18756e-09
Afu5g14890	Ortholog of A. nidulans FGSC A4 : AN4143, AN12170, A. fumigatus Af293 : Afu1g00760, Aspergillus wentii : Aspwe1_0177868, Aspwe1_0403846 and Aspergillus niger ATCC 1015 : 41666-mRNA	265.074	2.12629	0.415383	5.11887	3.07364e-07	8.54334e-07
Afu1g09240	Has domain(s) with predicted ATP binding, ATP-dependent helicase activity, helicase activity, nucleic acid binding activity	594.491	2.12421	0.257654	8.24441	1.6598e-16	1.28832e-15
Afu5g13410	Ortholog(s) have role in asexual sporulation resulting in formation of a cellular spore, intralumenal vesicle formation and protein retention in Golgi apparatus, more	1937.67	2.12289	0.373417	5.68505	1.30778e-08	4.32894e-08
Afu7g06430	Ortholog of A. nidulans FGSC A4 : AN5231, A. oryzae RIB40 : AO090012000101, Aspergillus wentii : Aspwe1_0167924, Aspergillus sydowii : Aspsy1_0091759 and Aspergillus terreus NIH2624 : ATET_07909	904.281	2.11963	0.153503	13.8084	2.2674e-43	1.34928e-41
Afu6g02600	Ortholog(s) have 2,3-bisphosphoglycerate-dependent phosphoglycerate mutase activity, sedoheptulose-bisphosphatase activity, role in ribose phosphate biosynthetic process and cytosol, nucleus localization	519.286	2.11601	0.233587	9.05876	1.31943e-19	1.3373e-18
Afu1g09420	Ortholog of A. nidulans FGSC A4 : AN1347, Aspergillus wentii : Aspwe1_0024553, Aspergillus sydowii : Aspsy1_0074209 and Aspergillus terreus NIH2624 : ATET_08565	555.464	2.11591	0.40356	5.24312	1.57881e-07	4.56443e-07
Afu7g04100	Ortholog(s) have nucleus localization	429.935	2.11471	0.312722	6.76226	1.35858e-11	6.35596e-11
Afu2g14140	Ortholog of Aspergillus fumigatus A1163 : AFUB_029760	453.466	2.11413	0.509124	4.15249	3.28873e-05	6.99513e-05
Afu1g13540	Ortholog(s) have cytosol, nucleus localization	1142.44	2.11412	0.287066	7.3646	1.77678e-13	1.01429e-12
Afu3g00530	Ortholog of Neosartorya fischeri NRRL 181 : NFIA_001100, Aspergillus versicolor : Aspve1_0044806, Aspergillus fumigatus A1163 : AFUB_047920 and Aspergillus sydowii : Aspsy1_0498725	34.9892	2.11164	0.564513	3.74063	0.000183557	0.000350812
Afu6g03400	Transcript up-regulated in conidia exposed to neutrophils	8923.07	2.1104	0.361206	5.84264	5.13813e-09	1.80018e-08
Afu2g01420	Predicted DDE1 transposon-related ORF	11.9642	2.1093	0.540051	3.90574	9.39392e-05	0.000186619
Afu5g01380	Transcript up-regulated in conidia exposed to neutrophils	21.6574	2.10882	0.620868	3.39658	0.000682345	0.00120907
Afu8g05580	Putative coenzyme A transferase; transcript induced by exposure to human airway epithelial cells	2694.82	2.10797	0.333605	6.31875	2.63681e-10	1.06709e-09
Afu4g13430	Ortholog of A. nidulans FGSC A4 : AN1955, A. oryzae RIB40 : AO090009000231, Aspergillus wentii : Aspwe1_0022577, Aspergillus sydowii : Aspsy1_0026389 and Aspergillus terreus NIH2624 : ATET_03224	15.8904	2.10326	0.648548	3.24303	0.00118266	0.00202835
Afu8g05670	Ortholog(s) have cytoplasm localization	695.302	2.10323	0.410134	5.12815	2.92607e-07	8.15624e-07
Afu1g13360	Protein with similarity to sulphite efflux pumps	250.878	2.09858	0.250674	8.37174	5.67724e-17	4.55513e-16
Afu6g07840	Ortholog(s) have peptide-methionine (R)-S-oxide reductase activity, role in cellular response to oxidative stress and cytosol, mitochondrion, nucleus localization	894.788	2.09774	0.27538	7.6176	2.58442e-14	1.60606e-13
Afu2g16520	Putative phospholipase D; calcium induced; repressed by exposure to artemisinin	3281.73	2.09766	0.183911	11.4059	3.909e-30	1.00673e-28
Afu1g15530	Ortholog(s) have role in nitrogen compound metabolic process	19.4039	2.09655	0.557755	3.75891	0.000170654	0.000327587
Afu5g06160	Ortholog(s) have cytosol, nucleus localization	713.08	2.0942	0.357075	5.86488	4.49468e-09	1.5882e-08
Afu2g11860	Ortholog of A. nidulans FGSC A4 : AN6203, A. oryzae RIB40 : AO090026000457, Aspergillus tubingensis : Asptu1_0039119 and Aspergillus brasiliensis : Aspbr1_0038813	2257.66	2.09287	0.262071	7.98589	1.39508e-15	9.77553e-15
Afu3g07570	Ortholog of A. nidulans FGSC A4 : AN4854, A. niger CBS 513.88 : An02g13130, A. oryzae RIB40 : AO090020000139, Aspergillus wentii : Aspwe1_0050934 and Aspergillus sydowii : Aspsy1_0798750	410.081	2.09277	0.296836	7.05025	1.78594e-12	9.22929e-12
Afu6g08030	Ortholog of Aspergillus fumigatus A1163 : AFUB_074020	374.285	2.08968	0.352193	5.93333	2.96855e-09	1.07062e-08
Afu5g08530	Ortholog(s) have phosphatidylinositol-3,5-bisphosphate binding activity and role in macroautophagy, piecemeal microautophagy of nucleus	925.534	2.08931	0.253865	8.23	1.87211e-16	1.44881e-15
Afu5g05480	Ras-related signaling protein; transcript levels higher in mice than in vitro; transcript induced by nitrogen starvation	2815.57	2.08804	0.286661	7.284	3.24069e-13	1.81437e-12
Afu4g09920	Protein of unknown function; transcript repressed by exposure to human airway epithelial cells	57.8217	2.08463	0.316407	6.58844	4.44467e-11	1.97471e-10
Afu5g03210	Ortholog of Aspergillus fumigatus A1163 : AFUB_051720	192.355	2.0837	0.332454	6.26763	3.66591e-10	1.45801e-09
Afu3g06180	Ortholog(s) have DNA-(apurinic or apyrimidinic site) lyase activity, double-stranded DNA 3'-5' exodeoxyribonuclease activity, phosphodiesterase I activity	1143.54	2.08076	0.18288	11.3778	5.39729e-30	1.37648e-28
Afu7g05830	Ortholog(s) have plasma membrane localization	30.8331	2.07905	0.312095	6.6616	2.7087e-11	1.22845e-10
Afu1g13350	Putative transporter protein	292.795	2.07898	0.402263	5.1682	2.36361e-07	6.66169e-07
Afu7g06760	Ortholog of A. nidulans FGSC A4 : AN6785, Neosartorya fischeri NRRL 181 : NFIA_028050, Aspergillus versicolor : Aspve1_0046596 and Aspergillus fumigatus A1163 : AFUB_092340	102.412	2.07865	0.222239	9.35323	8.50143e-21	9.52622e-20
Afu4g08410	Putative Mannose-6-phosphate isomerase, class I with a predicted role in GDP-mannose and dolichol-phosphate-mannose synthesis; repressed by exposure to artemisinin	45.5043	2.07811	0.68102	3.05146	0.0022773	0.00372982
Afu6g13130	Ortholog(s) have RNA polymerase II core binding, TFIIH-class transcription factor binding, single-stranded DNA binding activity and role in transcription from RNA polymerase II promoter	642.803	2.07553	0.299623	6.92713	4.2946e-12	2.13372e-11
Afu2g08100	Ortholog of Aspergillus fumigatus A1163 : AFUB_024119	12.6399	2.07513	0.532566	3.89648	9.76007e-05	0.000193453
Afu1g04270	Putative vacuolar Ca2+/H+ exchanger	1542.57	2.07468	0.212003	9.78611	1.29171e-22	1.72558e-21
Afu5g09730	Ortholog of Aspergillus fumigatus A1163 : AFUB_057280	327.399	2.07393	0.360452	5.7537	8.73128e-09	2.96516e-08
Afu5g02300	Has domain(s) with predicted peroxidase activity	89.1001	2.07066	0.530493	3.90328	9.48962e-05	0.000188378
Afu8g03870	Ortholog of Aspergillus wentii : Aspwe1_0186049, Aspergillus versicolor : Aspve1_0079412, Aspergillus fumigatus A1163 : AFUB_083710 and Aspergillus zonatus : Aspzo1_0133361	1175.34	2.07027	0.45343	4.56581	4.97572e-06	1.18473e-05
Afu2g05090	Ortholog(s) have role in carbon utilization, mitochondrial respiratory chain complex II assembly, regulation of gluconeogenesis and mitochondrial intermembrane space localization	529.008	2.06755	0.350499	5.89888	3.65973e-09	1.31026e-08
Afu5g08235	Has domain(s) with predicted hydrolase activity	2241.49	2.06726	0.302927	6.82428	8.83697e-12	4.22851e-11
Afu3g01060	Protein of unknown function	13.2768	2.06668	0.406528	5.08373	3.70085e-07	1.02216e-06
Afu4g04570	Ortholog of A. oryzae RIB40 : AO090206000032, Aspergillus flavus NRRL 3357 : AFL2T_12442, Neosartorya fischeri NRRL 181 : NFIA_028780 and Aspergillus wentii : Aspwe1_0174563	166.767	2.06359	0.306444	6.73396	1.65102e-11	7.66473e-11
Afu1g05670	Ortholog of A. nidulans FGSC A4 : AN12461, A. niger CBS 513.88 : An18g03360, A. oryzae RIB40 : AO090009000369, Aspergillus wentii : Aspwe1_0169284 and Aspergillus sydowii : Aspsy1_0057641, Aspsy1_0154889	39.8111	2.06266	0.407486	5.06191	4.15067e-07	1.13919e-06
Afu2g01730	Ortholog of Neosartorya fischeri NRRL 181 : NFIA_034050, NFIA_063470, Aspergillus wentii : Aspwe1_0038124, Aspwe1_0546044 and Aspergillus versicolor : Aspve1_0029373	100.99	2.06227	0.519119	3.97264	7.10808e-05	0.000143606
Afu8g03905	Ortholog of A. nidulans FGSC A4 : AN9422, A. oryzae RIB40 : AO090103000004, Neosartorya fischeri NRRL 181 : NFIA_096610, Aspergillus wentii : Aspwe1_0030770 and Aspergillus versicolor : Aspve1_0049677	2437.45	2.05613	0.299887	6.85635	7.06418e-12	3.41682e-11
Afu8g05420	Protein of unknown function	33.3468	2.0553	0.348514	5.89734	3.69404e-09	1.32074e-08
Afu2g13330	Ortholog(s) have NMS complex, Ndc80 complex, condensed nuclear chromosome kinetochore, cytosol, mitotic spindle pole body localization	375.365	2.0529	0.315656	6.5036	7.84213e-11	3.37534e-10
Afu6g04680	GDP-mannose:inositol-phosphorylceramide (MIPC) transferase	2536.58	2.04855	0.228123	8.98003	2.70684e-19	2.65446e-18
Afu1g13400	Has domain(s) with predicted zinc ion binding activity	4301.16	2.0479	0.369928	5.53594	3.09571e-08	9.75795e-08
Afu5g08965	Ortholog(s) have role in mitochondrial respiratory chain complex IV assembly and cytosol, integral component of mitochondrial inner membrane, mitochondrial intermembrane space, nucleus localization	938.45	2.04727	0.370216	5.52992	3.20374e-08	1.00621e-07
Afu5g03240	Ortholog(s) have pyruvate dehydrogenase (acetyl-transferring) kinase activity, role in carbon utilization, negative regulation of catalytic activity, peptidyl-serine phosphorylation and mitochondrion localization	1658.22	2.04379	0.283019	7.22139	5.14577e-13	2.82066e-12
Afu6g06450	Proteasome component	8162.96	2.04346	0.345182	5.91994	3.22057e-09	1.15778e-08
Afu5g12630	Has domain(s) with predicted zinc ion binding activity	376.11	2.04279	0.336194	6.07622	1.23049e-09	4.64463e-09
Afu6g13840	Ortholog of A. nidulans FGSC A4 : AN2193, A. niger CBS 513.88 : An12g06000, Aspergillus wentii : Aspwe1_0033514, Aspergillus sydowii : Aspsy1_0090654 and Aspergillus terreus NIH2624 : ATET_03424	60.9447	2.04148	0.42483	4.80541	1.54437e-06	3.95793e-06
Afu6g00555	Protein of unknown function	808.651	2.03931	0.383389	5.31915	1.04252e-07	3.09135e-07
Afu4g13540	Putative potassium uptake transporter	271.007	2.03825	0.337585	6.03772	1.56305e-09	5.79688e-09
Afu6g09356	Ortholog of A. fumigatus Af293 : Afu6g09335, Aspergillus wentii : Aspwe1_0103418, Aspergillus versicolor : Aspve1_0084587 and Aspergillus niger ATCC 1015 : 170177-mRNA, 170954-mRNA	19.2054	2.03685	0.429574	4.74156	2.12077e-06	5.33417e-06
Afu1g02050	Ortholog(s) have role in cell separation after cytokinesis and barrier septum, cell division site, cell tip, cytosol, nucleus localization	669.41	2.03631	0.136007	14.9721	1.11806e-50	1.03322e-48
Afu1g05745	Ortholog of A. nidulans FGSC A4 : AN12094, A. niger CBS 513.88 : An18g03540, A. oryzae RIB40 : AO090009000359, Aspergillus wentii : Aspwe1_0169275 and Aspergillus terreus NIH2624 : ATET_03050	408.316	2.03218	0.341102	5.95769	2.55831e-09	9.30778e-09
Afu5g01580	Has domain(s) with predicted oxidoreductase activity and role in metabolic process	29.2645	2.03163	0.493025	4.12074	3.77665e-05	7.93198e-05
Afu2g02485	Ortholog of Aspergillus fumigatus A1163 : AFUB_019580	14.2895	2.03068	0.572113	3.54944	0.000386054	0.000708518
Afu7g06981	Has domain(s) with predicted ATP adenylyltransferase activity, catalytic activity	18.699	2.03033	0.492398	4.12335	3.73404e-05	7.85297e-05
Afu7g00380	Has domain(s) with predicted N-acetyltransferase activity	681.174	2.0299	0.486029	4.1765	2.96027e-05	6.34806e-05
Afu4g11750	Ortholog of A. nidulans FGSC A4 : AN10696, Neosartorya fischeri NRRL 181 : NFIA_104470, Aspergillus versicolor : Aspve1_0042218 and Aspergillus clavatus NRRL 1 : ACLA_050800	625.075	2.02925	0.316188	6.41785	1.38214e-10	5.77486e-10
Afu1g12270	Ortholog of Aspergillus fumigatus A1163 : AFUB_011740	1464.9	2.02862	0.388555	5.22093	1.78023e-07	5.11288e-07
Afu8g01680	Protein of unknown function	16.3185	2.02788	0.498643	4.06679	4.7665e-05	9.91285e-05
Afu2g15930	Ortholog(s) have cytoplasm, nucleus localization	87.5111	2.02754	0.482053	4.20604	2.59879e-05	5.61583e-05
Afu3g13080	Transcript up-regulated in conidia exposed to neutrophils	596.705	2.02749	0.34582	5.86285	4.55002e-09	1.60703e-08
Afu5g11680	Protein of unknown function	96.1274	2.02715	0.275292	7.36364	1.78968e-13	1.02091e-12
Afu4g04715	Ortholog(s) have role in mitochondrial respiratory chain complex IV assembly and mitochondrial inner membrane localization	952.042	2.02704	0.420675	4.81853	1.44621e-06	3.72092e-06
Afu4g04540	Has domain(s) with predicted role in transmembrane transport and integral component of membrane localization	135.678	2.02702	0.26084	7.7711	7.78073e-15	5.05104e-14
Afu7g01580	Ortholog(s) have nitrate reductase (NADPH) activity and role in molybdopterin cofactor biosynthetic process	330.605	2.02241	0.377384	5.35904	8.3665e-08	2.50358e-07
Afu7g05650	Ortholog of Aspergillus fumigatus A1163 : AFUB_091230	744.306	2.02186	0.31487	6.42124	1.35166e-10	5.65281e-10
Afu5g08240	Ortholog(s) have ADP-ribose diphosphatase activity, role in ribose phosphate metabolic process and cytosol, mitochondrion, nucleus localization	1651.43	2.02002	0.362612	5.57075	2.53649e-08	8.07952e-08
Afu3g12280	Ortholog(s) have GU repeat RNA binding, microsatellite binding, single-stranded telomeric DNA binding activity, role in tRNA processing and cytosol, nucleus localization	1059.14	2.01474	0.386717	5.20985	1.88997e-07	5.39451e-07
Afu1g09350	Has domain(s) with predicted protein heterodimerization activity, role in DNA-templated transcription, initiation, transcription from RNA polymerase II promoter and nucleus localization	939.602	2.01202	0.250426	8.03438	9.40514e-16	6.71003e-15
Afu4g08240	Putative zinc-containing alcohol dehydrogenase; conidia-enriched protein; transcript up-regulated in conidia exposed to neutrophils	32386.7	2.00918	0.289329	6.94427	3.80432e-12	1.90095e-11
Afu3g02780	Has domain(s) with predicted role in transmembrane transport and integral component of membrane localization	69.1485	2.00894	0.387168	5.18881	2.11647e-07	5.9996e-07
Afu6g11700	Ortholog of Aspergillus acidus : Aspfo1_0437045 and Aspergillus fumigatus A1163 : AFUB_077690	8.38309	2.00809	0.521777	3.84855	0.000118818	0.000232978
Afu2g16980	Ortholog of A. nidulans FGSC A4 : AN7283, Neosartorya fischeri NRRL 181 : NFIA_092310, Aspergillus wentii : Aspwe1_0106882 and Aspergillus versicolor : Aspve1_0123900	356.894	2.00699	0.382582	5.2459	1.55518e-07	4.49942e-07
Afu6g08930	Ortholog(s) have endoplasmic reticulum, mitochondrial outer membrane localization	948.2	2.00699	0.305616	6.56703	5.13286e-11	2.26001e-10
Afu1g04850	Ortholog(s) have ATP-dependent microtubule motor activity, plus-end-directed activity	2685.37	2.00588	0.368734	5.43992	5.33054e-08	1.63432e-07
Afu2g14525	Ortholog of Aspergillus glaucus : Aspgl1_0049724 and Aspergillus zonatus : Aspzo1_0019858	30.6758	2.00576	0.524283	3.82572	0.000130391	0.000254275
Afu4g08440	Patatin-like serine hydrolase; transcript up-regulated in conidia exposed to neutrophils	274.973	2.00545	0.216948	9.24389	2.37685e-20	2.55756e-19
Afu1g09880	Ortholog of A. nidulans FGSC A4 : AN1279, A. niger CBS 513.88 : An08g01690, Neosartorya fischeri NRRL 181 : NFIA_015750 and Aspergillus versicolor : Aspve1_0068298	238.61	2.005	0.26015	7.70711	1.28701e-14	8.22579e-14
Afu4g08990	Ortholog(s) have role in purine nucleobase catabolic process	181.893	2.00291	0.325413	6.15499	7.50838e-10	2.89251e-09
Afu3g06597	Ortholog of A. nidulans FGSC A4 : AN12223, A. oryzae RIB40 : AO090020000340, Neosartorya fischeri NRRL 181 : NFIA_070660, Aspergillus versicolor : Aspve1_0040154 and Aspergillus sydowii : Aspsy1_0043228	897.536	2.00172	0.368094	5.43808	5.38593e-08	1.65066e-07
Afu8g01060	Ortholog of A. nidulans FGSC A4 : AN3476, A. niger CBS 513.88 : An15g03830, Neosartorya fischeri NRRL 181 : NFIA_094500, Aspergillus wentii : Aspwe1_0037886 and Aspergillus niger ATCC 1015 : 40584-mRNA	52.85	2.00005	0.26481	7.55277	4.2609e-14	2.58251e-13
Afu2g05960	Has domain(s) with predicted nucleic acid binding, nucleotide binding activity	1293.01	1.99931	0.328424	6.08761	1.14611e-09	4.33238e-09
Afu4g04210	Putative secreted aminopeptidase; predicted signal sequence for secretion	453.002	1.9992	0.252174	7.92786	2.2296e-15	1.52957e-14
Afu4g07510	Proteasome component	4240.87	1.99689	0.398134	5.01561	5.28648e-07	1.42944e-06
Afu5g08080	Ortholog of A. oryzae RIB40 : AO090701000724, Neosartorya fischeri NRRL 181 : NFIA_079220, Aspergillus wentii : Aspwe1_0023642 and Aspergillus fumigatus A1163 : AFUB_055610	382.303	1.99504	0.297408	6.70808	1.97204e-11	9.08526e-11
Afu6g12500	Ortholog(s) have cytosol, mitochondrion, nucleus localization	2931.65	1.99467	0.392433	5.08284	3.71842e-07	1.02665e-06
Afu3g10175	Ortholog of Neosartorya fischeri NRRL 181 : NFIA_067110 and Aspergillus fumigatus A1163 : AFUB_038990	13.9066	1.99433	0.459993	4.33557	1.45383e-05	3.24335e-05
Afu4g14630	Has domain(s) with predicted UDP-N-acetylmuramate dehydrogenase activity, flavin adenine dinucleotide binding activity and role in oxidation-reduction process	63.0107	1.99135	0.378521	5.26088	1.43366e-07	4.16935e-07
Afu2g10830	Ortholog of Aspergillus fumigatus A1163 : AFUB_026610	231.006	1.99041	0.203408	9.78529	1.30217e-22	1.7366e-21
Afu5g00770	Ortholog of A. nidulans FGSC A4 : AN7822, Neosartorya fischeri NRRL 181 : NFIA_041410, Aspergillus wentii : Aspwe1_0052659 and Aspergillus versicolor : Aspve1_0026333, Aspve1_0046552	3516.02	1.98889	0.365926	5.43522	5.4728e-08	1.67533e-07
Afu5g04336	Ortholog of A. nidulans FGSC A4 : AN4284, A. niger CBS 513.88 : An09g06820, Neosartorya fischeri NRRL 181 : NFIA_037740 and Aspergillus versicolor : Aspve1_0047298	476.928	1.98725	0.313569	6.33752	2.33494e-10	9.51789e-10
Afu5g01170	Ortholog(s) have role in ethanol metabolic process and mitochondrial inner membrane localization	232.851	1.98513	0.43053	4.61089	4.00948e-06	9.66978e-06
Afu8g05985	Ortholog of A. nidulans FGSC A4 : AN1603, Neosartorya fischeri NRRL 181 : NFIA_098760, NFIA_099140, Aspergillus wentii : Aspwe1_0689083 and Aspergillus versicolor : Aspve1_0037404	37162.6	1.98274	0.48873	4.05692	4.97245e-05	0.000103193
Afu5g08070	Ortholog of A. nidulans FGSC A4 : AN7732, A. niger CBS 513.88 : An03g04260, A. oryzae RIB40 : AO090701000723, Aspergillus wentii : Aspwe1_0272371 and Aspergillus sydowii : Aspsy1_0153174	52.1388	1.97476	0.455339	4.3369	1.44507e-05	3.22473e-05
Afu2g00860	Ortholog of Aspergillus fumigatus A1163 : AFUB_017940	59.1528	1.97263	0.456613	4.32014	1.55929e-05	3.46582e-05
Afu4g14410	Ortholog of Aspergillus fumigatus A1163 : AFUB_071670	215.09	1.97256	0.407539	4.84019	1.29717e-06	3.34745e-06
Afu5g13110	Ortholog(s) have cytosol, nucleus localization	476.651	1.97239	0.233755	8.43785	3.23237e-17	2.64482e-16
Afu2g06295	Ortholog(s) have role in glycolipid translocation and endoplasmic reticulum membrane localization	1100.95	1.96806	0.21809	9.02409	1.8119e-19	1.80845e-18
Afu2g16540	Ortholog of A. nidulans FGSC A4 : AN7330, A. niger CBS 513.88 : An15g07080, A. oryzae RIB40 : AO090102000189, Aspergillus wentii : Aspwe1_0067784 and Aspergillus sydowii : Aspsy1_0140355	24.4275	1.96633	0.352878	5.57226	2.51453e-08	8.02261e-08
Afu7g02590	Ortholog of Neosartorya fischeri NRRL 181 : NFIA_115300 and Aspergillus fumigatus A1163 : AFUB_089120	359.599	1.96511	0.255571	7.68908	1.48194e-14	9.39517e-14
Afu2g08150	Ortholog(s) have protein tag activity, role in protein neddylation and SCF ubiquitin ligase complex, cytosol, nucleus localization	1770.01	1.96491	0.387653	5.06874	4.00451e-07	1.10099e-06
Afu2g07530	Ortholog of Aspergillus fumigatus A1163 : AFUB_023580	815.229	1.96483	0.353179	5.56327	2.64758e-08	8.41231e-08
Afu2g09140	Ortholog of A. niger CBS 513.88 : An12g04790, Aspergillus clavatus NRRL 1 : ACLA_080950, Aspergillus niger ATCC 1015 : 42387-mRNA and Aspergillus tubingensis : Asptu1_0047655	3874.78	1.96361	0.393508	4.99002	6.03739e-07	1.62077e-06
Afu4g03400	Protein of unknown function	159.701	1.96324	0.516668	3.7998	0.000144812	0.000280172
Afu1g00770	Ortholog of A. niger CBS 513.88 : An08g12010 and Aspergillus fumigatus A1163 : AFUB_075320, AFUB_096610	63.6241	1.96182	0.480641	4.08168	4.47117e-05	9.32582e-05
Afu3g05470	Ortholog of Neosartorya fischeri NRRL 181 : NFIA_071720 and Aspergillus fumigatus A1163 : AFUB_043530	780.742	1.96057	0.297737	6.58492	4.55145e-11	2.01873e-10
Afu4g10610	Ortholog of A. nidulans FGSC A4 : AN1979, A. niger CBS 513.88 : An04g06070, Aspergillus wentii : Aspwe1_0022830, Aspergillus sydowii : Aspsy1_0053917 and Aspergillus terreus NIH2624 : ATET_04005	65.7084	1.95743	0.433453	4.5159	6.30474e-06	1.47612e-05
Afu4g04470	Ortholog of A. nidulans FGSC A4 : AN7001, A. niger CBS 513.88 : An14g00350, A. oryzae RIB40 : AO090206000046, Aspergillus wentii : Aspwe1_0043221 and Aspergillus sydowii : Aspsy1_0048992	583.206	1.95525	0.246591	7.92909	2.20751e-15	1.51706e-14
Afu2g07840	Ortholog of A. niger CBS 513.88 : An05g00430, A. oryzae RIB40 : AO090701000806, Neosartorya fischeri NRRL 181 : NFIA_083550, Aspergillus wentii : Aspwe1_0629899 and Aspergillus versicolor : Aspve1_0082834	282.453	1.95502	0.353862	5.52481	3.29844e-08	1.03348e-07
Afu4g08750	Ortholog of A. nidulans FGSC A4 : AN1654, A. niger CBS 513.88 : An04g03610, Aspergillus wentii : Aspwe1_0034423 and Aspergillus sydowii : Aspsy1_0084030	245.751	1.95429	0.44688	4.3732	1.22439e-05	2.76209e-05
Afu8g06200	Ortholog of Aspergillus glaucus : Aspgl1_0069677	86.72	1.95199	0.394092	4.95315	7.30231e-07	1.94374e-06
Afu5g08660	Ortholog(s) have Smc5-Smc6 complex localization	317.7	1.95094	0.238786	8.17024	3.07773e-16	2.31566e-15
Afu3g14270	Putative aldo-keto reductase; transcript induced by exposure to human airway epithelial cells	218.65	1.95048	0.298811	6.52748	6.68838e-11	2.89302e-10
Afu8g01090	Putative thioredoxin; hypoxia repressed protein	148.189	1.94948	0.390586	4.99117	6.00148e-07	1.61223e-06
Afu3g12930	7-dimethylallyl tryptophan synthase; hexadehydroastechrome biosynthesis; catalyses the prenylation of L-tryptophan of the indole ring; orthologous member of the has secondary metabolite biosynthetic gene cluster of strain A1163	42.6212	1.94911	0.302689	6.43933	1.20004e-10	5.05433e-10
Afu2g11120	Has domain(s) with predicted methyltransferase activity	307.302	1.94852	0.372148	5.23588	1.64199e-07	4.74011e-07
Afu3g10780	Ortholog of A. nidulans FGSC A4 : AN4911, A. niger CBS 513.88 : An02g06450, Neosartorya fischeri NRRL 181 : NFIA_066470, Aspergillus wentii : Aspwe1_0362213 and Aspergillus versicolor : Aspve1_0127307	751.496	1.94553	0.206971	9.40003	5.45452e-21	6.22751e-20
Afu6g09010	Ortholog(s) have mRNA binding activity, role in mRNA splice site selection and U1 snRNP, U2-type prespliceosome, cytosol localization	1058.37	1.94471	0.302551	6.42771	1.29542e-10	5.43273e-10
Afu2g07430	Ortholog(s) have mitochondrion localization	1192.77	1.94465	0.113271	17.1681	4.60288e-66	1.09563e-63
Afu5g09480	Has domain(s) with predicted ATP binding, ATPase activity, nucleoside-triphosphatase activity, nucleotide binding activity	427.63	1.94415	0.199023	9.76846	1.53769e-22	2.04029e-21
Afu3g14060	Has domain(s) with predicted palmitoyl-(protein) hydrolase activity and role in cellular protein modification process	348.727	1.94345	0.277609	7.0007	2.54693e-12	1.29994e-11
Afu6g06325	Ortholog(s) have RNA binding activity and role in mRNA splicing, via spliceosome, maturation of SSU-rRNA	1199.24	1.94242	0.418677	4.63942	3.49381e-06	8.51501e-06
Afu1g01600	Putative deoxyribodipyrimidine photolyase; transcript up-regulated in conidia exposed to neutrophils	523.974	1.93681	0.252082	7.68325	1.55105e-14	9.81747e-14
Afu3g02050	Ortholog of A. nidulans FGSC A4 : AN1754, AN8607, A. niger CBS 513.88 : An11g06690, An18g01930, A. oryzae RIB40 : AO090001000144 and Aspergillus wentii : Aspwe1_0028029, Aspwe1_0705658	16.2772	1.93605	0.481884	4.01766	5.87781e-05	0.00012058
Afu1g10355	Ortholog of A. nidulans FGSC A4 : AN1245, A. niger CBS 513.88 : An08g02270, Aspergillus wentii : Aspwe1_0036569, Aspergillus sydowii : Aspsy1_0053120 and Aspergillus terreus NIH2624 : ATET_00225	3916.9	1.93252	0.424256	4.55507	5.2369e-06	1.24277e-05
Afu6g07790	Ortholog of Aspergillus fumigatus A1163 : AFUB_073750	82.3096	1.93027	0.429804	4.49104	7.08746e-06	1.64905e-05
Afu3g00200	Has domain(s) with predicted substrate-specific transmembrane transporter activity, transmembrane transporter activity, role in transmembrane transport and integral component of membrane, membrane localization	112.049	1.92969	0.294399	6.55466	5.57679e-11	2.43907e-10
Afu8g04080	Putative betaine aldehyde dehydrogenase; predicted gene pair with AFUA_1G00470; AFUB_083480 ortholog	857.217	1.92909	0.125277	15.3987	1.67033e-53	1.79732e-51
Afu5g02490	Has domain(s) with predicted oxidoreductase activity, transferase activity, transferring acyl groups other than amino-acyl groups, zinc ion binding activity and role in oxidation-reduction process	123.891	1.92817	0.423446	4.55353	5.27538e-06	1.25115e-05
Afu8g00350	Ortholog of Aspergillus fumigatus A1163 : AFUB_086220	32.9459	1.92684	0.3118	6.17972	6.42138e-10	2.4995e-09
Afu2g12130	Ortholog(s) have cytosol, trimeric positive transcription elongation factor complex b localization	389.64	1.92509	0.337707	5.70049	1.19466e-08	3.97628e-08
Afu3g10470	Ortholog of A. nidulans FGSC A4 : AN4941, A. niger CBS 513.88 : An16g04410, A. oryzae RIB40 : AO090003000593, Aspergillus wentii : Aspwe1_0169039 and Aspergillus sydowii : Aspsy1_0788739	462.792	1.92422	0.180982	10.6321	2.11261e-26	3.89543e-25
Afu7g04610	Ortholog(s) have NEDD8-specific protease activity, SUMO-specific isopeptidase activity and role in asexual sporulation resulting in formation of a cellular spore, cullin deneddylation, protein desumoylation, response to light stimulus	1140.72	1.92349	0.262254	7.33443	2.2266e-13	1.25917e-12
Afu6g10450	Ortholog of Aspergillus fumigatus A1163 : AFUB_076500	13344.4	1.92304	0.411085	4.67796	2.89744e-06	7.14357e-06
Afu5g12840	Putative hydroxyacylglutathione hydrolase; conidia-enriched protein; transcript up-regulated in conidia exposed to neutrophils	2037.33	1.92212	0.315179	6.09851	1.07059e-09	4.06646e-09
Afu5g03110	Has domain(s) with predicted arylformamidase activity and role in tryptophan catabolic process to kynurenine	71.2028	1.92201	0.385031	4.99183	5.98101e-07	1.60728e-06
Afu4g12770	Ortholog of A. nidulans FGSC A4 : AN11716, A. niger CBS 513.88 : An01g08290, Neosartorya fischeri NRRL 181 : NFIA_103550, Aspergillus wentii : Aspwe1_0215732 and Aspergillus clavatus NRRL 1 : ACLA_051750	233.45	1.92149	0.337581	5.69194	1.25601e-08	4.16813e-08
Afu1g09960	Ortholog of A. nidulans FGSC A4 : AN1271, A. niger CBS 513.88 : An08g01780, Aspergillus wentii : Aspwe1_0036525 and Aspergillus sydowii : Aspsy1_0141432	670.91	1.92046	0.237835	8.07478	6.75966e-16	4.89826e-15
Afu4g07290	Ortholog(s) have Y-form DNA binding, crossed form four-way junction DNA binding, crossover junction endodeoxyribonuclease activity, flap-structured DNA binding activity and role in mitochondrial DNA metabolic process	185.307	1.91867	0.227398	8.4375	3.24202e-17	2.64995e-16
Afu5g00300	Has domain(s) with predicted oxidoreductase activity, transferase activity, transferring acyl groups other than amino-acyl groups, zinc ion binding activity and role in oxidation-reduction process	64.0202	1.9179	0.415624	4.61449	3.94056e-06	9.51526e-06
Afu5g09570	Ortholog of A. nidulans FGSC A4 : AN8804, A. niger CBS 513.88 : An07g03360, A. oryzae RIB40 : AO090020000584, Aspergillus wentii : Aspwe1_0035346 and Aspergillus sydowii : Aspsy1_0049430	434.049	1.91476	0.278884	6.86578	6.61293e-12	3.21837e-11
Afu5g13900	Has domain(s) with predicted nucleic acid binding activity	35.0302	1.91469	0.451489	4.24082	2.22702e-05	4.8579e-05
Afu3g14290	Ortholog(s) have role in asexual sporulation resulting in formation of a cellular spore, hyphal growth and cytosol, nucleus localization	391.279	1.91346	0.238624	8.01873	1.06841e-15	7.58117e-15
Afu1g12010	Ortholog of A. nidulans FGSC A4 : AN1090, A. oryzae RIB40 : AO090001000352, Aspergillus wentii : Aspwe1_0504431 and Aspergillus terreus NIH2624 : ATET_00399	519.558	1.91274	0.390947	4.89258	9.95242e-07	2.60414e-06
Afu5g06060	Putative sulfur metabolism regulator; higher expression in 48 h biofilm vs planktonic cells	6712.75	1.91004	0.36099	5.29112	1.21566e-07	3.57374e-07
Afu4g04530	Ortholog(s) have acylglycerone-phosphate reductase activity, triglyceride lipase activity and role in phosphatidic acid biosynthetic process, triglyceride catabolic process	145.295	1.90961	0.352318	5.42014	5.95535e-08	1.80894e-07
Afu3g03610	Has domain(s) with predicted cellulase activity, hydrolase activity, hydrolyzing O-glycosyl compounds activity and role in polysaccharide catabolic process	3099.32	1.90717	0.329811	5.78263	7.3541e-09	2.52586e-08
Afu3g06850	Has domain(s) with predicted guanyl-nucleotide exchange factor activity, role in small GTPase mediated signal transduction and intracellular localization	165.737	1.90695	0.379025	5.03119	4.87444e-07	1.32395e-06
Afu4g00700	Has domain(s) with predicted oxidoreductase activity, transferase activity, transferring acyl groups other than amino-acyl groups, zinc ion binding activity and role in oxidation-reduction process	34.7105	1.90685	0.340202	5.60504	2.08205e-08	6.71644e-08
Afu3g05870	Ortholog(s) have cytosol localization	796.235	1.90648	0.137961	13.819	1.95731e-43	1.17364e-41
Afu3g15310	Ortholog of Aspergillus fumigatus A1163 : AFUB_033910	15.619	1.90595	0.52102	3.65812	0.000254073	0.00047768
Afu5g06240	Putative zinc-dependent alcohol dehydrogenase, involved in ethanol fermentation; predicted gene pair with adh1; protein induced by hydrogen peroxide; reacts with rabbit immunosera exposed to A. fumigatus conidia	28421.6	1.90585	0.27442	6.94503	3.78382e-12	1.89191e-11
Afu2g12170	Ortholog of A. nidulans FGSC A4 : AN6308, A. niger CBS 513.88 : An02g04240, A. oryzae RIB40 : AO090026000429, Aspergillus wentii : Aspwe1_0096119 and Aspergillus sydowii : Aspsy1_0151169	69.2112	1.9054	0.264361	7.20754	5.69697e-13	3.11194e-12
Afu3g14530	Has domain(s) with predicted hydrolase activity and role in metabolic process	94.7916	1.9049	0.289655	6.57647	4.81759e-11	2.13195e-10
Afu1g10960	Ortholog(s) have cytosol, nucleus localization	1719.88	1.9049	0.410734	4.6378	3.52136e-06	8.5795e-06
Afu2g04160	Ortholog of Aspergillus fumigatus A1163 : AFUB_021230	30.5734	1.90213	0.464886	4.09161	4.28381e-05	8.94929e-05
Afu1g15630	Ortholog of Aspergillus fumigatus A1163 : AFUB_015160	113.009	1.89909	0.301197	6.30516	2.87903e-10	1.15973e-09
Afu6g08940	Ortholog of Aspergillus fumigatus A1163 : AFUB_074900	24.4686	1.89741	0.439716	4.31507	1.59551e-05	3.54031e-05
Afu2g15820	Ortholog(s) have role in Golgi to vacuole transport, vacuole fusion and Golgi trans cisterna, endoplasmic reticulum, late endosome localization	654.471	1.89695	0.245038	7.74146	9.82786e-15	6.35373e-14
Afu3g02210	Has domain(s) with predicted DNA binding, RNA polymerase II transcription factor activity, sequence-specific DNA binding, zinc ion binding activity and role in regulation of transcription, DNA-templated, transcription, DNA-templated	40.1651	1.89665	0.313936	6.0415	1.52684e-09	5.6733e-09
Afu2g08880	Has domain(s) with predicted RNA polymerase II transcription cofactor activity, role in regulation of transcription from RNA polymerase II promoter and mediator complex localization	377.362	1.89474	0.448007	4.22927	2.34456e-05	5.09587e-05
Afu5g06647	Ortholog of A. nidulans FGSC A4 : AN2253, A. niger CBS 513.88 : An17g01020, A. oryzae RIB40 : AO090701000197, Aspergillus wentii : Aspwe1_0023504 and Aspergillus sydowii : Aspsy1_0039679	221.763	1.894	0.41443	4.57013	4.87422e-06	1.16232e-05
Afu4g10280	Putative histidine-containing phosphotransfer intermediate protein	3386.6	1.89142	0.263501	7.17805	7.07136e-13	3.82282e-12
Afu3g12270	Putative glutathione peroxidase; peroxiredoxin; transcript upregulated in hyphae exposed to neutrophils	2517.29	1.89131	0.28645	6.60259	4.04043e-11	1.80635e-10
Afu2g01890	Ortholog(s) have 2-octoprenyl-3-methyl-6-methoxy-1,4-benzoquinone hydroxylase activity, role in ubiquinone biosynthetic process and mitochondrial inner membrane localization	1739.46	1.89108	0.314723	6.00873	1.86988e-09	6.87636e-09
Afu1g13430	Ortholog of A. nidulans FGSC A4 : AN1574, AN0682, A. fumigatus Af293 : Afu8g05950, A. niger CBS 513.88 : An09g02840 and A. oryzae RIB40 : AO090012000536	1675.96	1.88962	0.335584	5.63085	1.79321e-08	5.83984e-08
Afu4g05890	Ortholog(s) have cytoplasm localization	563.319	1.88927	0.311416	6.06671	1.30555e-09	4.9091e-09
Afu8g06190	Protein of unknown function	55.3573	1.88915	0.529939	3.56485	0.000364061	0.00067066
Afu4g04815	Ortholog(s) have mitochondrial outer membrane localization	1694.67	1.8891	0.247781	7.62408	2.45776e-14	1.53098e-13
Afu2g11440	Putative proteasome component; reacts with rabbit immunosera exposed to A. fumigatus conidia	3011.11	1.88706	0.305215	6.18274	6.29988e-10	2.45464e-09
Afu1g10920	Ortholog(s) have U2 snRNP, U2-type spliceosomal complex localization	891.089	1.88547	0.23299	8.09249	5.84569e-16	4.2556e-15
Afu5g03630	Ortholog(s) have mitochondrial outer membrane localization	764.398	1.88411	0.295104	6.38457	1.71882e-10	7.11863e-10
Afu2g12040	Protein of unknown function	25.9489	1.87984	0.463088	4.05937	4.92059e-05	0.000102198
Afu6g06330	Ortholog(s) have protein methyltransferase activity, rRNA (guanine) methyltransferase activity, tRNA (guanine-N2-)-methyltransferase activity	983.496	1.87901	0.44502	4.22231	2.41811e-05	5.25138e-05
Afu1g04130	FG-GAP repeat protein; secreted	90.5859	1.8788	0.328339	5.72214	1.05188e-08	3.52797e-08
Afu1g02490	Ortholog of A. nidulans FGSC A4 : AN0319, A. niger CBS 513.88 : An01g05680, A. oryzae RIB40 : AO090005000843, Aspergillus wentii : Aspwe1_0049702 and Aspergillus sydowii : Aspsy1_0144752	415.396	1.87875	0.202222	9.29052	1.53529e-20	1.67729e-19
Afu2g15070	Ortholog(s) have K48-linked polyubiquitin binding, structural molecule activity, role in ubiquitin-dependent protein catabolic process and cytosol, nucleus, proteasome regulatory particle, base subcomplex localization	2023.78	1.87586	0.216807	8.65221	5.05116e-18	4.42822e-17
Afu6g09090	Ortholog of A. nidulans FGSC A4 : AN8402, A. oryzae RIB40 : AO090010000632, Neosartorya fischeri NRRL 181 : NFIA_054750, Aspergillus wentii : Aspwe1_0032492 and Aspergillus versicolor : Aspve1_0056791	309.689	1.87071	0.404522	4.6245	3.75511e-06	9.08979e-06
Afu2g13870	Putative carrier protein; transcript levels decrease during conidial germination	681.891	1.87054	0.208237	8.98277	2.64029e-19	2.59244e-18
Afu4g12330	Putative alkaline dihydroceramidase	2276.95	1.8704	0.283784	6.59093	4.37082e-11	1.9463e-10
Afu4g06740	Ortholog(s) have cytosol, mitochondrion localization	783.272	1.86929	0.216834	8.62083	6.64732e-18	5.76958e-17
Afu2g12950	Ortholog of Aspergillus fumigatus A1163 : AFUB_028570	426.758	1.86809	0.390582	4.78282	1.7285e-06	4.40537e-06
Afu2g09750	Ortholog(s) have phosphoprotein phosphatase activity, thiosulfate sulfurtransferase activity, role in protein dephosphorylation and cytosol, nucleus localization	610.682	1.86665	0.369926	5.04602	4.51103e-07	1.23292e-06
Afu2g17210	Ortholog of Aspergillus fumigatus A1163 : AFUB_032860	20.9245	1.86623	0.374484	4.98347	6.2454e-07	1.67432e-06
Afu1g12250	Mitochondrial hypoxia response domain protein; protein and transcript levels downregulated by caspofungin treatmen	16357.1	1.86577	0.263854	7.07122	1.53579e-12	7.97332e-12
Afu1g02430	Ortholog(s) have polyubiquitin binding activity	868.056	1.86557	0.188367	9.90389	4.00393e-23	5.5863e-22
Afu4g04660	Ortholog(s) have protein domain specific binding activity	4207.02	1.86312	0.220607	8.44543	3.0293e-17	2.48643e-16
Afu6g02960	Ortholog(s) have mitochondrion localization	3351.52	1.86308	0.424104	4.39298	1.11808e-05	2.53757e-05
Afu4g13480	Ortholog of Aspergillus fumigatus A1163 : AFUB_070400	677.841	1.86144	0.435231	4.27691	1.89505e-05	4.16614e-05
Afu3g12200	OPT family small oligopeptide transporter; 14 transmembrane domains	387.036	1.86069	0.369202	5.03976	4.66126e-07	1.27044e-06
Afu3g07240	Ortholog of A. nidulans FGSC A4 : AN4832, A. niger CBS 513.88 : An02g13480/atg29, A. oryzae RIB40 : AO090020000200, Aspergillus wentii : Aspwe1_0042020 and Aspergillus sydowii : Aspsy1_0148063	194.493	1.86043	0.312341	5.95643	2.5781e-09	9.37547e-09
Afu2g02270	Ortholog(s) have structural constituent of ribosome activity	2031.82	1.85924	0.379043	4.90509	9.33823e-07	2.45324e-06
Afu1g09060	Ortholog(s) have Clr6 histone deacetylase complex I'', Rpd3L-Expanded complex, Rpd3S complex localization	473.243	1.85822	0.151171	12.2921	9.98225e-35	3.4695e-33
Afu7g08410	Predicted mariner Ant1 transposon-related ORF	89.8046	1.85758	0.383036	4.84964	1.23688e-06	3.20228e-06
Afu2g16430	Ortholog of Aspergillus fumigatus A1163 : AFUB_032100 and Aspergillus terreus NIH2624 : ATET_02294	1495.58	1.85729	0.353672	5.25145	1.50906e-07	4.37728e-07
Afu3g06910	Ortholog of A. nidulans FGSC A4 : AN4800, A. niger CBS 513.88 : An11g09440, A. oryzae RIB40 : AO090020000302, Aspergillus wentii : Aspwe1_0562186 and Aspergillus sydowii : Aspsy1_0146673	489.845	1.85676	0.244786	7.58526	3.31813e-14	2.03624e-13
Afu1g08830	Ortholog of A. nidulans FGSC A4 : AN10186, A. niger CBS 513.88 : An08g00290, Neosartorya fischeri NRRL 181 : NFIA_016830, Aspergillus wentii : Aspwe1_0036259 and Aspergillus clavatus NRRL 1 : ACLA_026670	1128.95	1.85611	0.241854	7.67451	1.66055e-14	1.04768e-13
Afu2g05010	Ortholog(s) have Rab guanyl-nucleotide exchange factor activity, phosphatidylinositol-3-phosphate binding, phosphatidylinositol-5-phosphate binding, phosphatidylserine binding activity	432.93	1.85561	0.258954	7.16578	7.73454e-13	4.15844e-12
Afu1g04470	Ortholog(s) have protein transporter activity, unfolded protein binding activity and role in protein import into mitochondrial inner membrane, protein import into mitochondrial outer membrane	2112.95	1.85393	0.371519	4.99014	6.03351e-07	1.62028e-06
Afu1g12960	Ortholog(s) have role in SCF-dependent proteasomal ubiquitin-dependent protein catabolic process, negative regulation of mitotic DNA replication initiation and cytosol, nuclear SCF ubiquitin ligase complex localization	2385.45	1.85324	0.165349	11.2081	3.72257e-29	8.65112e-28
Afu3g14130	Ortholog of A. nidulans FGSC A4 : AN2502, A. oryzae RIB40 : AO090012000651, Aspergillus wentii : Aspwe1_0038072 and Aspergillus sydowii : Aspsy1_0056074	19.0777	1.85252	0.448757	4.12812	3.65741e-05	7.70212e-05
Afu6g00230	Ortholog of A. nidulans FGSC A4 : AN8354, AN9181, AN8970, A. fumigatus Af293 : Afu1g12440, Afu1g12460 and A. niger CBS 513.88 : An12g03270, An10g01010, An01g11070, An11g04060, An16g00990	94.1633	1.85067	0.405852	4.55996	5.11627e-06	1.21525e-05
Afu4g14390	Predicted DDE1 transposon-related ORF	1249.69	1.84988	0.365828	5.05669	4.26591e-07	1.16877e-06
Afu2g02540	Basic leucine zipper (bZIP) type transcription factor; involved in regulation of secondary metabolite production such as gliotoxin; neutrophils show decreased migration to overexpression mutant supernatants	346.152	1.84604	0.217794	8.47606	2.32949e-17	1.93426e-16
Afu3g08130	Ortholog of A. nidulans FGSC A4 : AN10374, Neosartorya fischeri NRRL 181 : NFIA_069010, Aspergillus wentii : Aspwe1_0173436 and Aspergillus versicolor : Aspve1_0039578	293.698	1.84594	0.369261	4.999	5.76271e-07	1.55287e-06
Afu6g03090	Has domain(s) with predicted electron carrier activity, heme binding, iron ion binding, monooxygenase activity, oxidoreductase activity and acting on paired donors, more	81.7224	1.8439	0.368043	5.01	5.44292e-07	1.47073e-06
Afu5g12760	Has domain(s) with predicted nucleic acid binding, zinc ion binding activity	230.915	1.8423	0.364686	5.05174	4.37814e-07	1.19785e-06
Afu3g14430	Ortholog(s) have role in regulation of mitotic cell cycle and cytosol, nucleus localization	2185.16	1.84179	0.306587	6.0074	1.88519e-09	6.92942e-09
Afu6g10870	Predicted DDE1 transposon-related ORF	13.3964	1.84155	0.494492	3.72413	0.000195988	0.00037357
Afu5g00540	Ortholog of A. fumigatus Af293 : Afu3g14910, Neosartorya fischeri NRRL 181 : NFIA_041970, NFIA_062340, Aspergillus wentii : Aspwe1_0435722 and Aspergillus versicolor : Aspve1_0042882	28.0224	1.8407	0.3727	4.93882	7.85971e-07	2.08574e-06
Afu5g02600	Ortholog of A. nidulans FGSC A4 : AN8003, A. niger CBS 513.88 : An02g10100, Aspergillus wentii : Aspwe1_0174280, Aspergillus sydowii : Aspsy1_0033725 and Aspergillus terreus NIH2624 : ATET_09228	347.589	1.83939	0.294961	6.23606	4.48736e-10	1.77484e-09
Afu2g15790	Ortholog(s) have cyclin-dependent protein serine/threonine kinase regulator activity	537.868	1.83842	0.312883	5.87575	4.20929e-09	1.49746e-08
Afu5g13630	Has domain(s) with predicted calcium ion binding activity	217.49	1.83593	0.313286	5.86023	4.62236e-09	1.63111e-08
Afu8g02590	Ortholog(s) have steryl deacetylase activity, role in response to toxic substance, sterol deacetylation and endoplasmic reticulum lumen, integral component of membrane, lipid particle localization	27.8812	1.83562	0.432455	4.24465	2.18939e-05	4.77979e-05
Afu4g09810	Protein of unknown function identified by mass spectrometry	5010.41	1.83478	0.347578	5.27874	1.30074e-07	3.80816e-07
Afu7g04320	Ortholog(s) have ubiquitin binding activity, role in proteasome-mediated ubiquitin-dependent protein catabolic process and cytoplasm, nucleus localization	945.999	1.83394	0.127777	14.3526	1.02638e-46	7.67833e-45
Afu3g14550	Ortholog(s) have role in nucleotide-excision repair, phosphorylation of RNA polymerase II C-terminal domain, transcription from RNA polymerase II promoter and core TFIIH complex, cytosol, holo TFIIH complex localization	444.397	1.83307	0.333855	5.49062	4.00514e-08	1.24283e-07
Afu4g07550	G-patch domain protein; calcium induced	494.379	1.83105	0.160707	11.3937	4.49289e-30	1.15332e-28
Afu1g12880	Has domain(s) with predicted hydrolase activity	79.3588	1.82987	0.377231	4.8508	1.22962e-06	3.18558e-06
Afu2g15165	Ortholog of Aspergillus fumigatus A1163 : AFUB_030830	1380.94	1.8258	0.174504	10.4628	1.28038e-25	2.20556e-24
Afu2g17880	Has domain(s) with predicted RNA polymerase II transcription factor activity, sequence-specific DNA binding, zinc ion binding activity, role in regulation of transcription, DNA-templated and nucleus localization	55.3126	1.82502	0.377515	4.8343	1.33615e-06	3.44339e-06
Afu4g03830	Ortholog(s) have extracellular region localization	1776.66	1.82495	0.480231	3.80016	0.000144605	0.00027984
Afu6g08410	Has domain(s) with predicted nucleus localization	388.59	1.82379	0.163105	11.1817	5.01344e-29	1.15486e-27
Afu4g08130	Ortholog(s) have role in mitochondrial respiratory chain complex IV assembly, mitochondrial respiratory chain supercomplex assembly	1255.08	1.82071	0.325153	5.59955	2.1491e-08	6.91001e-08
Afu2g13930	Ortholog of A. nidulans FGSC A4 : AN6380, A. niger CBS 513.88 : An02g05120, A. oryzae RIB40 : AO090026000179, Neosartorya fischeri NRRL 181 : NFIA_089090 and Aspergillus versicolor : Aspve1_0052622	349.762	1.81994	0.439191	4.14384	3.41538e-05	7.24098e-05
Afu1g07430	Ortholog of A. nidulans FGSC A4 : AN5128, A. niger CBS 513.88 : An07g09970, A. oryzae RIB40 : AO090012000994, Neosartorya fischeri NRRL 181 : NFIA_017320 and Aspergillus wentii : Aspwe1_0069020	3807.55	1.81683	0.396511	4.58205	4.60442e-06	1.10167e-05
Afu5g07850	Ortholog of A. nidulans FGSC A4 : AN7746/dcp1, A. niger CBS 513.88 : An03g03850, A. oryzae RIB40 : AO090701000693, Aspergillus wentii : Aspwe1_0096890 and Aspergillus sydowii : Aspsy1_1044631	195.71	1.81512	0.203384	8.92459	4.47355e-19	4.28533e-18
Afu6g04930	Ortholog of A. nidulans FGSC A4 : AN6524, A. niger CBS 513.88 : An15g00400, A. oryzae RIB40 : AO090701000045, Aspergillus wentii : Aspwe1_0036161 and Aspergillus sydowii : Aspsy1_0037126	348.945	1.81457	0.370629	4.89592	9.78492e-07	2.56287e-06
Afu4g11420	Ortholog of A. nidulans FGSC A4 : AN5594, A. niger CBS 513.88 : An04g05190, Neosartorya fischeri NRRL 181 : NFIA_104770, Aspergillus wentii : Aspwe1_0221510 and Aspergillus versicolor : Aspve1_0692965	38.0765	1.81377	0.484494	3.74363	0.000181379	0.000346734
Afu1g10040	Ortholog(s) have role in ascospore formation, asexual sporulation resulting in formation of a cellular spore and mitochondrion, nucleus localization	3643.8	1.81162	0.338872	5.34605	8.98954e-08	2.67879e-07
Afu1g12230	Ortholog of A. oryzae RIB40 : AO090023000461, Neosartorya fischeri NRRL 181 : NFIA_013280, Aspergillus fumigatus A1163 : AFUB_011700 and Aspergillus clavatus NRRL 1 : ACLA_023230	159.794	1.81096	0.195887	9.24494	2.35378e-20	2.53621e-19
Afu4g03320	Putative cation exchanger; calcium induced	2397.69	1.80792	0.181852	9.94171	2.74073e-23	3.87202e-22
Afu7g01450	Has domain(s) with predicted electron carrier activity, heme binding, iron ion binding, oxidoreductase activity, acting on paired donors, with incorporation or reduction of molecular oxygen activity and role in oxidation-reduction process	111.036	1.80766	0.225598	8.01277	1.12149e-15	7.94347e-15
Afu6g00680	Ortholog of A. nidulans FGSC A4 : AN8376, AN7265, AN8625 and A. fumigatus Af293 : Afu8g06420	117.263	1.80198	0.400519	4.49911	6.82382e-06	1.59243e-05
Afu3g01790	Ortholog(s) have role in cellular response to oxidative stress	121.938	1.79909	0.428718	4.19645	2.71131e-05	5.83968e-05
Afu5g03700	Has domain(s) with predicted protein phosphatase inhibitor activity and role in regulation of phosphoprotein phosphatase activity, regulation of signal transduction	1352.66	1.79888	0.146262	12.299	9.17081e-35	3.20163e-33
Afu4g10720	Ortholog of Aspergillus fumigatus A1163 : AFUB_067800	56.1348	1.79839	0.341391	5.26783	1.38046e-07	4.02506e-07
Afu2g07610	Has domain(s) with predicted oxidoreductase activity and role in metabolic process	29.7091	1.79824	0.467113	3.84968	0.000118271	0.000231966
Afu1g04550	Ortholog of A. nidulans FGSC A4 : AN10103/hmbC, A. niger CBS 513.88 : An01g03560, Neosartorya fischeri NRRL 181 : NFIA_020200 and Aspergillus wentii : Aspwe1_0037471	2105.56	1.798	0.250647	7.17341	7.31509e-13	3.94372e-12
Afu6g10510	Ortholog(s) have SUMO activating enzyme activity, role in protein sumoylation and nucleus localization	1296.03	1.79646	0.179784	9.99233	1.64668e-23	2.36899e-22
Afu1g15940	Ortholog(s) have endoplasmic reticulum localization	681.344	1.79593	0.180503	9.9496	2.53205e-23	3.59012e-22
Afu1g02670	ARP2/3 complex 34 kDa subunit; hypoxia induced protein	4210.81	1.79504	0.365691	4.90861	9.17222e-07	2.41204e-06
Afu3g14110	Ortholog(s) have S-adenosylmethionine-dependent methyltransferase activity, role in chromatin silencing at rDNA, nicotinamide metabolic process and cytosol localization	1039.95	1.79503	0.301927	5.94522	2.76085e-09	1.00168e-08
Afu3g12370	Ortholog(s) have proton-transporting ATPase activity, rotational mechanism activity	4800.7	1.79405	0.291737	6.14955	7.77031e-10	2.98902e-09
Afu3g12070	Protein of unknown function	19.2007	1.79395	0.523674	3.4257	0.000613223	0.00109549
Afu1g12740	Ortholog of Neosartorya fischeri NRRL 181 : NFIA_012820, Aspergillus kawachii : Aspka1_0178730 and Aspergillus fumigatus A1163 : AFUB_012210	2977.19	1.79196	0.397794	4.50475	6.64521e-06	1.55167e-05
Afu4g10040	Ortholog(s) have role in positive regulation of cell-substrate adhesion and Golgi cisterna, cytosol, endosome localization	354.584	1.78994	0.153997	11.6232	3.1405e-31	8.71683e-30
Afu7g04120	Has domain(s) with predicted carbon-sulfur lyase activity and role in metabolic process	903.103	1.78935	0.31301	5.71658	1.08687e-08	3.63447e-08
Afu1g10220	Ortholog of A. nidulans FGSC A4 : AN1250, A. niger CBS 513.88 : An08g02090, Neosartorya fischeri NRRL 181 : NFIA_015430 and Aspergillus versicolor : Aspve1_0119420	2122.24	1.78916	0.227873	7.85157	4.10856e-15	2.72114e-14
Afu3g00540	Has domain(s) with predicted transporter activity, role in transport and membrane localization	82.0333	1.78766	0.233171	7.66674	1.76425e-14	1.11221e-13
Afu2g15860	Ortholog of A. nidulans FGSC A4 : AN2165/llmA, A. niger CBS 513.88 : An15g06160, A. oryzae RIB40 : AO090012000226, Aspergillus wentii : Aspwe1_0050672 and Aspergillus sydowii : Aspsy1_0054382	645.478	1.78659	0.26777	6.67211	2.52155e-11	1.1449e-10
Afu5g03850	Ortholog(s) have role in conidiophore development, conidium formation, hyphal growth, regulation of protein secretion, response to salt stress, sporocarp development involved in sexual reproduction	666.71	1.78571	0.294516	6.06322	1.33425e-09	5.00982e-09
Afu2g08430	Has domain(s) with predicted acetyltransferase activity	444.13	1.78461	0.334273	5.33878	9.35731e-08	2.7831e-07
Afu3g07000	Ortholog of A. nidulans FGSC A4 : AN4806, A. niger CBS 513.88 : An02g13810, Aspergillus wentii : Aspwe1_0042056, Aspergillus sydowii : Aspsy1_0043180 and Aspergillus terreus NIH2624 : ATET_08722	765.811	1.78237	0.348718	5.11121	3.20094e-07	8.8846e-07
Afu3g09610	Ortholog(s) have role in histone H4 acetylation	493.781	1.78034	0.194299	9.16291	5.0517e-20	5.29788e-19
Afu5g11480	Ortholog of Aspergillus fumigatus A1163 : AFUB_059060	35.1599	1.77569	0.448686	3.95752	7.57304e-05	0.000152178
Afu1g14250	Ortholog(s) have voltage-gated potassium channel activity, role in cellular potassium ion homeostasis, potassium ion transport and plasma membrane localization	110.583	1.77449	0.318142	5.57767	2.43767e-08	7.78686e-08
Afu3g00870	Has domain(s) with predicted N-acetyltransferase activity	2624.41	1.77358	0.381365	4.65063	3.3093e-06	8.10051e-06
Afu5g04360	Ortholog(s) have phosphoenolpyruvate transmembrane transporter activity, role in phosphoenolpyruvate transmembrane import into Golgi lumen and Golgi apparatus localization	849.817	1.77343	0.317064	5.5933	2.22799e-08	7.14904e-08
Afu1g16020	Protein of unknown function	16.3482	1.77261	0.600086	2.95393	0.00313756	0.00502047
Afu5g08270	Putative HAD superfamily hydrolase; hypoxia repressed protein	4318.09	1.77203	0.327447	5.41165	6.24466e-08	1.89462e-07
Afu2g09310	Has domain(s) with predicted proton-transporting ATP synthase activity, rotational mechanism, proton-transporting ATPase activity, rotational mechanism activity and role in ATP synthesis coupled proton transport	7190.05	1.77177	0.379335	4.67072	3.00146e-06	7.38843e-06
Afu5g07870	Ortholog of A. nidulans FGSC A4 : AN7744, A. oryzae RIB40 : AO090701000920, Aspergillus wentii : Aspwe1_0023621 and Aspergillus sydowii : Aspsy1_0152961	115.021	1.77171	0.190651	9.29292	1.50109e-20	1.6445e-19
Afu3g08350	Ortholog of A. nidulans FGSC A4 : AN11694, A. niger CBS 513.88 : An02g11990, A. oryzae RIB40 : AO090005001666/sec20 and Neosartorya fischeri NRRL 181 : NFIA_068760	667.743	1.77114	0.252616	7.01119	2.36306e-12	1.2124e-11
Afu1g04020	Ortholog(s) have endoplasmic reticulum localization	813.024	1.77037	0.181774	9.73944	2.04672e-22	2.68397e-21
Afu3g06810	Predicted DDE1 transposon-related ORF	51.745	1.77013	0.388244	4.55933	5.13173e-06	1.21818e-05
Afu4g00235	Ortholog of A. nidulans FGSC A4 : AN7617, A. niger CBS 513.88 : An16g01350, Neosartorya fischeri NRRL 181 : NFIA_045390, Aspergillus wentii : Aspwe1_0160305 and Aspergillus versicolor : Aspve1_0054503	808.617	1.76688	0.440992	4.0066	6.15992e-05	0.000125744
Afu6g13310	Ortholog(s) have role in proteasome regulatory particle assembly and cytosol, nucleus localization	1589.26	1.76687	0.373732	4.72763	2.27153e-06	5.68969e-06
Afu4g04750	NADH-ubiquinone oxidoreductase 21 kda subunit; repressed by exposure to artemisinin	5653.28	1.76565	0.379277	4.6553	3.2351e-06	7.92631e-06
Afu3g00500	Ortholog of A. nidulans FGSC A4 : AN2488, A. fumigatus Af293 : Afu4g03010, A. niger CBS 513.88 : An14g03080, A. oryzae RIB40 : AO090012000174 and Aspergillus wentii : Aspwe1_0176515, Aspwe1_0622364	702.152	1.76412	0.381361	4.62586	3.73055e-06	9.03871e-06
Afu7g05230	Ortholog of A. niger CBS 513.88 : An07g03050, Neosartorya fischeri NRRL 181 : NFIA_026380, Aspergillus wentii : Aspwe1_0048280 and Aspergillus versicolor : Aspve1_0352289	350.81	1.76394	0.404133	4.36474	1.27274e-05	2.86375e-05
Afu3g09110	Ortholog(s) have cytoplasm, nucleus localization	1622.71	1.76389	0.307825	5.73016	1.00335e-08	3.38108e-08
Afu2g03400	Ortholog(s) have ubiquitin-specific protease activity and role in mitochondrial fission, peroxisome fission, proteasome storage granule assembly, proteasome-mediated ubiquitin-dependent protein catabolic process, protein deubiquitination	3714.18	1.76223	0.108751	16.2043	4.7019e-59	6.96857e-57
Afu1g04520	Ortholog(s) have cytosol, nucleus localization	529.16	1.76103	0.112339	15.6761	2.20322e-55	2.70411e-53
Afu3g12580	Has domain(s) with predicted transmembrane transporter activity, role in transmembrane transport and integral component of membrane localization	53.7664	1.7606	0.25921	6.79219	1.10441e-11	5.22599e-11
Afu6g08610	Ortholog(s) have RNA trimethylguanosine synthase activity and role in 7-methylguanosine cap hypermethylation, meiotic nuclear division, nucleologenesis, regulation of telomere maintenance via telomerase	857.07	1.75963	0.357366	4.92388	8.48444e-07	2.24395e-06
Afu2g01590	Putative non-classical export protein; GFP fusion protein localizes to the endoplasmic reticulum, to conidia, coniodiophore vesicles and phialides	277.687	1.75917	0.341987	5.14397	2.68999e-07	7.5383e-07
Afu3g10460	Putative nuclear transport factor	7690.37	1.75641	0.409063	4.29375	1.75682e-05	3.87854e-05
Afu3g11140	Ortholog(s) have nucleus localization	329.842	1.75502	0.149289	11.7558	6.58963e-32	1.96067e-30
Afu5g11640	Ortholog(s) have Golgi apparatus, endoplasmic reticulum localization	948.007	1.75381	0.347133	5.05228	4.36573e-07	1.19487e-06
Afu5g03530	Putative class III family 18 chitinase	22.476	1.75068	0.378439	4.62605	3.72703e-06	9.03296e-06
Afu5g12325	Ortholog of A. nidulans FGSC A4 : AN0070/uaW, A. niger CBS 513.88 : An01g02080, Aspergillus wentii : Aspwe1_0038965, Aspergillus sydowii : Aspsy1_0054888 and Aspergillus terreus NIH2624 : ATET_02043	364.43	1.75024	0.391981	4.46512	8.00249e-06	1.8461e-05
Afu1g14030	Ortholog(s) have transcription cofactor activity	532.73	1.7501	0.340336	5.14228	2.71428e-07	7.60366e-07
Afu4g06330	Ortholog of A. nidulans FGSC A4 : AN4341, A. niger CBS 513.88 : An04g00660, A. oryzae RIB40 : AO090023000957, Aspergillus wentii : Aspwe1_0047852 and Aspergillus sydowii : Aspsy1_0036623	514.112	1.74995	0.315065	5.55424	2.78827e-08	8.82784e-08
Afu6g10410	Putative vacuolar protein sorting protein	1388.93	1.74717	0.19004	9.19371	3.79507e-20	4.03933e-19
Afu3g01640	Has domain(s) with predicted RNA polymerase II transcription factor activity, sequence-specific DNA binding, zinc ion binding activity, role in regulation of transcription, DNA-templated and nucleus localization	69.4594	1.74495	0.243024	7.18016	6.96275e-13	3.76929e-12
Afu2g03770	Ortholog(s) have nicotinamidase activity, role in chromatin silencing at rDNA, chromatin silencing at telomere, negative regulation of DNA amplification, replicative cell aging and cytosol, nucleus, peroxisome localization	163.874	1.74475	0.26589	6.56194	5.31138e-11	2.32818e-10
Afu1g14150	Ortholog of A. nidulans FGSC A4 : AN0754, A. niger CBS 513.88 : An01g11990, A. oryzae RIB40 : AO090012000447, Neosartorya fischeri NRRL 181 : NFIA_011270 and Aspergillus wentii : Aspwe1_0040208	913.218	1.7446	0.280204	6.22616	4.77995e-10	1.88866e-09
Afu2g01050	Ortholog(s) have protein transporter activity, unfolded protein binding activity and role in protein import into mitochondrial inner membrane, protein import into mitochondrial outer membrane, regulation of growth rate	1867.7	1.74211	0.34283	5.08157	3.74328e-07	1.03315e-06
Afu6g11180	Ortholog of A. niger CBS 513.88 : An08g07550, A. oryzae RIB40 : AO090023000497, Aspergillus wentii : Aspwe1_0108866, Aspergillus versicolor : Aspve1_0120784 and Aspergillus niger ATCC 1015 : 130756-mRNA	303.217	1.74175	0.286888	6.0712	1.2696e-09	4.78079e-09
Afu6g03760	Has domain(s) with predicted catalytic activity and role in DNA repair, base-excision repair	202.351	1.7414	0.28259	6.16227	7.17102e-10	2.77616e-09
Afu3g02220	Ortholog of A. nidulans FGSC A4 : AN11076, A. niger CBS 513.88 : An01g02020, Neosartorya fischeri NRRL 181 : NFIA_003350, Aspergillus wentii : Aspwe1_0171305 and Aspergillus versicolor : Aspve1_0056749	88.3653	1.74131	0.483113	3.60435	0.000312937	0.000581528
Afu6g07130	Has domain(s) with predicted RNA polymerase II transcription factor activity, sequence-specific DNA binding, zinc ion binding activity, role in regulation of transcription, DNA-templated and nucleus localization	96.9549	1.73982	0.275083	6.3247	2.53723e-10	1.02997e-09
Afu3g09530	Has domain(s) with predicted electron carrier activity, heme binding, iron ion binding, oxidoreductase activity, acting on paired donors, with incorporation or reduction of molecular oxygen activity and role in oxidation-reduction process	74.786	1.73851	0.440534	3.94638	7.93428e-05	0.000158878
Afu1g17040	Ortholog(s) have cytosol, nucleus localization	3099.79	1.73552	0.261052	6.64816	2.96782e-11	1.34287e-10
Afu2g08520	Ortholog(s) have structural constituent of ribosome activity and mitochondrial large ribosomal subunit localization	855.156	1.73532	0.386159	4.4938	6.9963e-06	1.62977e-05
Afu4g03540	Ortholog of Neosartorya fischeri NRRL 181 : NFIA_029900 and Aspergillus fumigatus A1163 : AFUB_099510	12.9501	1.73417	0.552598	3.13821	0.00169986	0.00283611
Afu3g12790	Transcript up-regulated in conidia exposed to neutrophils	3104.52	1.73217	0.292953	5.91279	3.36355e-09	1.20753e-08
Afu1g12220	Ortholog of Aspergillus brasiliensis : Aspbr1_0514153, Aspergillus fumigatus A1163 : AFUB_011690 and Aspergillus aculeatus ATCC16872 : Aacu16872_028039	128.769	1.73213	0.178561	9.70054	2.99897e-22	3.85547e-21
Afu7g03700	Ortholog(s) have diacylglycerol O-acyltransferase activity, role in triglyceride biosynthetic process and endoplasmic reticulum localization	227.201	1.73193	0.318715	5.43409	5.50769e-08	1.68404e-07
Afu6g12780	Ortholog of A. nidulans FGSC A4 : AN3717, A. niger CBS 513.88 : An08g10700/MT-I, A. oryzae RIB40 : AO090003000398, Aspergillus wentii : Aspwe1_0033656 and Aspergillus sydowii : Aspsy1_0493104	48.9875	1.73075	0.383564	4.51229	6.41321e-06	1.50017e-05
Afu8g05350	Ortholog(s) have cytosol localization	779.586	1.73026	0.226365	7.64366	2.11134e-14	1.32254e-13
Afu7g01380	Ortholog(s) have ubiquitin-protein transferase activity, role in anaphase-promoting complex-dependent proteasomal ubiquitin-dependent protein catabolic process, protein ubiquitination and anaphase-promoting complex localization	172.716	1.72915	0.441782	3.91405	9.07622e-05	0.000180582
Afu6g08960	Putative proteasome component	4552.25	1.72798	0.327651	5.27386	1.33581e-07	3.90065e-07
Afu3g12910	Putative O-methyltransferase; absolutely required for hexadehydroastechrome biosynthesis; orthologous member of the has secondary metabolite biosynthetic gene cluster of strain A1163; hypoxia induced protein	8.44702	1.72432	0.565888	3.04711	0.00231056	0.00378061
Afu1g03830	Ortholog(s) have tubulin binding activity, role in tubulin complex assembly and cytoplasm, prefoldin complex localization	844.897	1.72425	0.312007	5.52632	3.27011e-08	1.02665e-07
Afu1g07040	Ortholog of A. nidulans FGSC A4 : AN10646, A. niger CBS 513.88 : An07g09600, A. oryzae RIB40 : AO090012000956, Aspergillus wentii : Aspwe1_0111941 and Aspergillus terreus NIH2624 : ATET_02639	1199.76	1.72335	0.344012	5.00956	5.45537e-07	1.47359e-06
Afu8g04960	Ortholog(s) have role in mRNA splicing, via spliceosome and U1 snRNP, U2 snRNP, U2-type prespliceosome, U4/U6 x U5 tri-snRNP complex, U5 snRNP, cytosol localization	1189.54	1.72208	0.419887	4.10129	4.10848e-05	8.6036e-05
Afu3g00800	Predicted oxidoreductase, 2OG-Fe(II) oxygenase family protein; SrbA-regulated during hypoxia	63.8385	1.7216	0.313857	5.48529	4.12782e-08	1.27956e-07
Afu2g08400	Ortholog of S. cerevisiae : YPR153W, A. niger CBS 513.88 : An12g03630, Aspergillus wentii : Aspwe1_0119895, Aspergillus versicolor : Aspve1_0634371 and Aspergillus clavatus NRRL 1 : ACLA_080230	119.083	1.72149	0.248387	6.93068	4.1883e-12	2.08486e-11
Afu6g04790	Ortholog(s) have role in proteasomal ubiquitin-independent protein catabolic process, proteasome-mediated ubiquitin-dependent protein catabolic process	2167.82	1.72103	0.249955	6.88537	5.76393e-12	2.81215e-11
Afu2g11960	Ortholog(s) have GTP-Rho binding, phosphatidylinositol-4,5-bisphosphate binding activity and role in Golgi to plasma membrane transport, Rho protein signal transduction, exocyst assembly, exocyst localization	752.256	1.72055	0.177227	9.70817	2.7828e-22	3.58931e-21
Afu5g03590	Ortholog of A. nidulans FGSC A4 : AN8227, A. niger CBS 513.88 : An09g06000, A. oryzae RIB40 : AO090102000569, Aspergillus wentii : Aspwe1_0093098 and Aspergillus sydowii : Aspsy1_0509058	283.917	1.72032	0.227542	7.56045	4.01685e-14	2.44213e-13
Afu8g04300	Ortholog of A. nidulans FGSC A4 : AN1437, A. niger CBS 513.88 : An16g08780, A. oryzae RIB40 : AO090103000047, Aspergillus wentii : Aspwe1_0175158 and Aspergillus sydowii : Aspsy1_0144982	403.478	1.71934	0.317077	5.42245	5.87864e-08	1.78841e-07
Afu2g07590	Ortholog(s) have role in (1->6)-beta-D-glucan biosynthetic process, cellular response to toxic substance, filamentous growth of a population of unicellular organisms in response to biotic stimulus and extracellular region localization	172.594	1.71836	0.378655	4.53807	5.67706e-06	1.33713e-05
Afu1g02420	Ortholog(s) have nucleus localization	426.35	1.7175	0.190506	9.01545	1.96059e-19	1.95189e-18
Afu6g13280	Has domain(s) with predicted sterol binding activity	893.495	1.71737	0.313539	5.47738	4.31658e-08	1.33596e-07
Afu1g16870	Ortholog of A. nidulans FGSC A4 : AN6319, AN0638, A. oryzae RIB40 : AO090005000988, Aspergillus wentii : Aspwe1_0038696 and Aspergillus sydowii : Aspsy1_0129541, Aspsy1_0995740	14.7514	1.71602	0.4409	3.89208	9.93885e-05	0.000196947
Afu2g07720	Has domain(s) with predicted heme binding activity	1693.72	1.71585	0.407912	4.20643	2.59433e-05	5.60772e-05
Afu5g14730	Has domain(s) with predicted oxidoreductase activity and role in oxidation-reduction process	55.8633	1.71552	0.340437	5.03919	4.67508e-07	1.27377e-06
Afu5g14000	Has domain(s) with predicted oxidoreductase activity and role in metabolic process	968.655	1.71548	0.338935	5.06139	4.16217e-07	1.14194e-06
Afu1g06820	Protein of unknown function identified by mass spectrometry; transcript up-regulated in conidia exposed to neutrophils	1249.3	1.7154	0.15826	10.8391	2.2461e-27	4.5151e-26
Afu1g06140	Ortholog(s) have hydrolase activity, acting on glycosyl bonds activity and role in carbohydrate catabolic process	17.6512	1.71483	0.561302	3.05509	0.00224993	0.0036896
Afu1g06250	Has domain(s) with predicted catalytic activity and role in metabolic process	566.123	1.71443	0.147139	11.6518	2.24754e-31	6.3505e-30
Afu7g02170	Putative peptidyl-prolyl cis-trans isomerase with a central RNA recognition motif (RRM)	1029.15	1.71435	0.249883	6.86064	6.8552e-12	3.33009e-11
Afu5g09650	Ortholog(s) have GTPase activity	530.902	1.71242	0.155218	11.0323	2.66823e-28	5.87086e-27
Afu6g10600	Ortholog(s) have cytosol, nucleus localization	1506.85	1.71146	0.223896	7.644	2.10583e-14	1.32013e-13
Afu2g13590	Transcript up-regulated in conidia exposed to neutrophils	3045.11	1.7102	0.34798	4.91466	8.89348e-07	2.34424e-06
Afu7g04390	Ortholog of A. nidulans FGSC A4 : AN3742, A. niger CBS 513.88 : An13g00970, A. oryzae RIB40 : AO090005000126, Aspergillus wentii : Aspwe1_0170372 and Aspergillus sydowii : Aspsy1_0149869	59.417	1.71012	0.245487	6.96624	3.25524e-12	1.6412e-11
Afu6g12900	Has domain(s) with predicted role in transmembrane transport	1544.83	1.71011	0.360316	4.74613	2.07341e-06	5.22341e-06
Afu3g08940	Ortholog(s) have role in proteasome-mediated ubiquitin-dependent protein catabolic process and CENP-A containing chromatin, nucleus, proteasome regulatory particle, lid subcomplex, proteasome storage granule localization	2181.41	1.70956	0.284163	6.01614	1.78623e-09	6.58106e-09
Afu8g04780	Putative peroxisome membrane protein; transcript up-regulated in conidia exposed to neutrophils	544.976	1.70902	0.316635	5.39745	6.75933e-08	2.04446e-07
Afu7g08235	Protein of unknown function	728.351	1.70864	0.380561	4.4898	7.12889e-06	1.6582e-05
Afu1g16556	Ortholog(s) have ADP-ribosyl-[dinitrogen reductase] hydrolase activity, phosphatase activity	35.0257	1.70775	0.422922	4.03797	5.39151e-05	0.000111185
Afu2g05940	Ortholog(s) have fungal-type vacuole membrane localization	457.981	1.70716	0.27624	6.17997	6.41119e-10	2.49677e-09
Afu5g14710	Ortholog of Neosartorya fischeri NRRL 181 : NFIA_072270, Aspergillus versicolor : Aspve1_0129744, Aspergillus fumigatus A1163 : AFUB_062380 and Aspergillus clavatus NRRL 1 : ACLA_017450	223.269	1.70678	0.301007	5.67022	1.42615e-08	4.69704e-08
Afu5g10790	Ortholog(s) have endoplasmic reticulum, nuclear envelope localization	639.716	1.7062	0.201931	8.44941	2.9277e-17	2.41059e-16
Afu4g05960	Has domain(s) with predicted catalytic activity	399.93	1.70432	0.381507	4.46734	7.91991e-06	1.82812e-05
Afu4g03990	Ortholog(s) have role in protein targeting to mitochondrion and mitochondrial outer membrane, peroxisomal membrane localization	946.025	1.70409	0.150725	11.3059	1.22621e-29	3.00059e-28
Afu6g09050	Ortholog of Aspergillus wentii : Aspwe1_0164334, Aspergillus versicolor : Aspve1_0161353, Aspergillus zonatus : Aspzo1_0570040 and Aspergillus sydowii : Aspsy1_0026156	27.8484	1.70347	0.454553	3.74758	0.000178549	0.000341574
Afu7g08645	Protein of unknown function	423.199	1.70283	0.274365	6.20645	5.4196e-10	2.12642e-09
Afu5g10800	Has domain(s) with predicted nucleic acid binding activity	130.986	1.70241	0.187567	9.07627	1.12364e-19	1.14625e-18
Afu7g06750	Ortholog of A. fumigatus Af293 : Afu1g06590, A. niger CBS 513.88 : An15g07520, A. oryzae RIB40 : AO090011000051 and Aspergillus wentii : Aspwe1_0046559, Aspwe1_0170184	28.3961	1.70198	0.388487	4.38104	1.18113e-05	2.66755e-05
Afu4g08360	Ortholog(s) have role in cellular protein localization and cytosol, mediator complex localization	283.857	1.70184	0.326415	5.21373	1.85077e-07	5.29225e-07
Afu3g03630	Ortholog of A. oryzae RIB40 : AO090010000627, Neosartorya fischeri NRRL 181 : NFIA_005860, Aspergillus wentii : Aspwe1_0172575, Aspwe1_0734227 and Aspergillus versicolor : Aspve1_0046771	1030.78	1.70108	0.205335	8.28442	1.1869e-16	9.30451e-16
Afu2g08130	60S ribosomal protein L44	25570.2	1.69956	0.409271	4.15265	3.28654e-05	6.99235e-05
Afu1g03560	Ortholog(s) have role in fatty acid metabolic process	288.504	1.6982	0.146199	11.6157	3.43114e-31	9.49e-30
Afu5g02060	Ortholog(s) have role in coenzyme A biosynthetic process and CoA-synthesizing protein complex, endoplasmic reticulum, lipid particle, mitochondrion, nuclear envelope localization	298.178	1.69668	0.296771	5.71713	1.08338e-08	3.62589e-08
Afu5g05800	Has domain(s) with predicted peptidase activity, role in signal peptide processing and integral component of membrane, signal peptidase complex localization	290.098	1.69596	0.343356	4.93938	7.83703e-07	2.08113e-06
Afu3g06860	Ortholog of Aspergillus fumigatus A1163 : AFUB_042190	250.415	1.69456	0.408742	4.14578	3.38657e-05	7.18377e-05
Afu6g10830	Ortholog(s) have protein serine/threonine phosphatase activity	2153.88	1.6944	0.103495	16.3719	3.03653e-60	4.86775e-58
Afu3g12970	Ortholog(s) have plasma membrane localization	411.969	1.69428	0.186868	9.06672	1.22656e-19	1.24801e-18
Afu6g02590	Has domain(s) with predicted ATP binding, protein kinase activity and role in protein phosphorylation	11.1935	1.69237	0.607299	2.78671	0.00532461	0.00822675
Afu2g01100	Ortholog of A. nidulans FGSC A4 : AN6420, A. niger CBS 513.88 : An09g04970, A. oryzae RIB40 : AO090005001149, Aspergillus wentii : Aspwe1_0033340 and Aspergillus sydowii : Aspsy1_0178541	424.695	1.69222	0.344538	4.91157	9.03492e-07	2.37912e-06
Afu4g03420	Protein of unknown function	358.516	1.69148	0.358532	4.7178	2.38411e-06	5.95837e-06
Afu5g10520	Has domain(s) with predicted carbohydrate binding, catalytic activity and role in carbohydrate metabolic process	30.6196	1.69116	0.318496	5.30981	1.09739e-07	3.24304e-07
Afu6g02140	Putative cyclophilin; peptidyl-prolyl cis-trans isomerase-like protein	711.736	1.69085	0.401502	4.21131	2.5389e-05	5.49547e-05
Afu8g06180	Has domain(s) with predicted kinase activity	36.6247	1.68983	0.369861	4.56881	4.90491e-06	1.16929e-05
Afu1g05590	Ortholog of A. nidulans FGSC A4 : AN4083, A. niger CBS 513.88 : An18g04430, A. oryzae RIB40 : AO090009000382, Aspergillus wentii : Aspwe1_0169293 and Aspergillus sydowii : Aspsy1_0201498	422.963	1.68884	0.17378	9.71827	2.52034e-22	3.27276e-21
Afu6g00430	Ortholog of A. nidulans FGSC A4 : AN0362, A. fumigatus Af293 : Afu6g03560, A. niger CBS 513.88 : An10g01040, An01g06280 and A. oryzae RIB40 : AO090005000897	25.888	1.68881	0.481997	3.50378	0.000458701	0.000831932
Afu3g00760	Has domain(s) with predicted N-acetyltransferase activity	49.3363	1.68782	0.448886	3.76003	0.000169893	0.000326206
Afu6g10720	Putative alpha-ketoglutarate-dependent taurine dioxygenase; transcript up-regulated in conidia exposed to neutrophils; SrbA-regulated during hypoxia	372.619	1.68719	0.210279	8.02358	1.02705e-15	7.30751e-15
Afu7g02550	Xylitol dehydrogenase similar to xdhA	368.757	1.68645	0.221425	7.61634	2.60964e-14	1.61917e-13
Afu3g00740	Ortholog(s) have cytoplasm, nucleus localization	139.402	1.68282	0.231793	7.26003	3.87017e-13	2.14539e-12
Afu7g06780	Has domain(s) with predicted oxidoreductase activity and role in oxidation-reduction process	424.395	1.68145	0.257324	6.53438	6.38735e-11	2.77044e-10
Afu5g10090	Ortholog of Neosartorya fischeri NRRL 181 : NFIA_093670, Aspergillus fumigatus A1163 : AFUB_057690 and Aspergillus aculeatus ATCC16872 : Aacu16872_048392	48.2543	1.68027	0.511792	3.28311	0.00102667	0.00177476
Afu1g13380	Ortholog(s) have cytosol, nucleus localization	804.145	1.67996	0.326783	5.14092	2.73397e-07	7.65063e-07
Afu7g02520	Ortholog of A. nidulans FGSC A4 : AN9071, A. niger CBS 513.88 : An12g00050, Neosartorya fischeri NRRL 181 : NFIA_115250 and Aspergillus versicolor : Aspve1_0047888	355.514	1.67884	0.15222	11.029	2.76831e-28	6.07404e-27
Afu5g08610	Ortholog(s) have tRNA threonylcarbamoyladenosine dehydratase activity, role in cyclic threonylcarbamoyladenosine biosynthetic process and mitochondrial outer membrane localization	930.253	1.67733	0.130103	12.8924	4.9703e-38	2.16898e-36
Afu2g16410	Ortholog of A. nidulans FGSC A4 : AN7347, Aspergillus wentii : Aspwe1_0039276, Aspergillus versicolor : Aspve1_0038665, Aspergillus clavatus NRRL 1 : ACLA_075330 and Aspergillus zonatus : Aspzo1_0156160	414.595	1.67629	0.346177	4.84227	1.28362e-06	3.31562e-06
Afu2g10510	Ortholog(s) have structural constituent of ribosome activity and fungal-type vacuole, mitochondrial large ribosomal subunit localization	2277.01	1.6762	0.324109	5.17172	2.31944e-07	6.54427e-07
Afu4g10240	Ortholog(s) have mRNA binding activity and role in chromatin silencing at centromere outer repeat region, mRNA splicing, via spliceosome, negative regulation of G0 to G1 transition	1722.25	1.67611	0.360474	4.64975	3.32343e-06	8.13257e-06
Afu3g04180	Has domain(s) with predicted nucleic acid binding, zinc ion binding activity	397.927	1.67558	0.368712	4.54442	5.50874e-06	1.30178e-05
Afu1g07610	Ortholog(s) have role in protein import into peroxisome matrix	533.6	1.67544	0.242346	6.91342	4.73114e-12	2.33877e-11
Afu3g07590	Ortholog(s) have role in Golgi organization and Golgi apparatus localization	650.651	1.67515	0.237065	7.0662	1.59237e-12	8.25069e-12
Afu5g11240	Ortholog(s) have carbonyl reductase (NADPH) activity, serine 3-dehydrogenase activity and cytosol, nucleus, ribosome localization	2931.14	1.67465	0.277138	6.04265	1.51608e-09	5.6413e-09
Afu5g05850	Ortholog of A. nidulans FGSC A4 : AN8841, A. niger CBS 513.88 : An17g02070, A. oryzae RIB40 : AO090009000680, Aspergillus wentii : Aspwe1_0101449 and Aspergillus sydowii : Aspsy1_0159430	680.973	1.6742	0.161483	10.3676	3.48151e-25	5.73318e-24
Afu5g01490	Putative hydrophobin; upregulated in 24&#8201;h biofilm vs planktonic culture	819.544	1.67179	0.469469	3.56102	0.00036942	0.000679576
Afu5g03450	Ortholog(s) have 5'-flap endonuclease activity, role in DNA-dependent DNA replication, double-strand break repair via homologous recombination, recombination within rDNA repeats and Slx1-Slx4 complex, nucleolar chromatin localization	446.447	1.67158	0.214004	7.81101	5.67302e-15	3.72588e-14
Afu6g09210	Has domain(s) with predicted NAD+ binding activity	281.129	1.67121	0.308166	5.42308	5.85803e-08	1.78283e-07
Afu3g05390	Ortholog(s) have cytosol, nucleus localization	922.223	1.67093	0.294374	5.67622	1.37705e-08	4.54486e-08
Afu7g02580	Predicted DDE1 transposon-related ORF; transcript induced by exposure to human airway epithelial cells	10.0602	1.67089	0.511522	3.26651	0.00108881	0.00187763
Afu4g04230	Ortholog of A. nidulans FGSC A4 : AN7026, A. niger CBS 513.88 : An14g00600, A. oryzae RIB40 : AO090206000070, Aspergillus wentii : Aspwe1_0030288 and Aspergillus sydowii : Aspsy1_0092867	1890.55	1.66997	0.278373	5.99902	1.98516e-09	7.27647e-09
Afu4g12360	Ortholog(s) have cytosol, nucleus localization	699.58	1.66994	0.2858	5.84303	5.1261e-09	1.79757e-08
Afu2g16630	Has domain(s) with predicted acyl-CoA dehydrogenase activity, flavin adenine dinucleotide binding, oxidoreductase activity, acting on the CH-CH group of donors activity and role in oxidation-reduction process	580.833	1.66849	0.442122	3.77381	0.000160772	0.000309449
Afu3g07980	Ortholog of A. nidulans FGSC A4 : AN10370, A. niger CBS 513.88 : An16g01990, A. oryzae RIB40 : AO090005001498, Aspergillus wentii : Aspwe1_0173462 and Aspergillus sydowii : Aspsy1_0042585	2101.39	1.66825	0.206649	8.07286	6.86693e-16	4.96226e-15
Afu5g13490	Ortholog(s) have structural constituent of ribosome activity and mitochondrial large ribosomal subunit localization	2042.2	1.66824	0.386247	4.31909	1.56671e-05	3.48134e-05
Afu4g09870	Ortholog of Aspergillus fumigatus A1163 : AFUB_066980	15476.1	1.66798	0.393463	4.23924	2.24281e-05	4.88826e-05
Afu2g17520	Ortholog of Neosartorya fischeri NRRL 181 : NFIA_092940, Aspergillus fumigatus A1163 : AFUB_033210, Aspergillus zonatus : Aspzo1_0135217 and Aspergillus terreus NIH2624 : ATET_09746	98.1456	1.667	0.449089	3.71197	0.000205651	0.000390946
Afu3g07945	Ortholog of A. nidulans FGSC A4 : AN10371, A. oryzae RIB40 : AO090005001494, Neosartorya fischeri NRRL 181 : NFIA_069220, Aspergillus wentii : Aspwe1_0029211 and Aspergillus versicolor : Aspve1_0127963	236.793	1.66652	0.354114	4.70618	2.52407e-06	6.28218e-06
Afu2g16480	Has domain(s) with predicted zinc ion binding activity	890.164	1.66534	0.118742	14.0249	1.09823e-44	7.12943e-43
Afu7g02050	Protein of unknown function; calcium induced	1663.91	1.6648	0.166477	10.0002	1.52049e-23	2.19953e-22
Afu1g08880	Ortholog(s) have copper chaperone activity and role in cellular copper ion homeostasis, cellular iron ion homeostasis, cellular response to oxidative stress, copper ion transport, regulation of iron ion transmembrane transport	2408.46	1.66337	0.378033	4.40006	1.08222e-05	2.45831e-05
Afu6g04670	Small ERAD ER-resident membrane protein involved in ER-associated degradation; four predicted transmembrane helices and a short cytosolic C-terminal domain; mutants compensate by increasing the activity of the unfolded protein response	211.006	1.66295	0.159857	10.4027	2.41036e-25	4.03697e-24
Afu2g08210	Ortholog(s) have cytosol, nucleus localization	518.572	1.66123	0.234763	7.07619	1.48176e-12	7.70812e-12
Afu2g13110	Cytochrome c; transcript derepressed during iron starvation in hapX mutant; SrbA-regulated during hypoxia; loss of cycA results in increased levels of AoxA activity, delayed germination and reduced growth in normoxia and hypoxia	30775.2	1.66057	0.403799	4.11237	3.91614e-05	8.21615e-05
Afu7g00540	Has domain(s) with predicted peptidase activity	189.318	1.65883	0.283419	5.85294	4.82958e-09	1.70118e-08
Afu3g08900	Putative tubulin-specific chaperone c; transcript up-regulated in conidia exposed to neutrophils; transcript induced by exposure to human airway epithelial cells	8194.16	1.65746	0.280845	5.90168	3.59826e-09	1.28884e-08
Afu5g08440	Transcript up-regulated in conidia exposed to neutrophils	250.886	1.65706	0.203623	8.13789	4.02215e-16	2.99753e-15
Afu2g03470	Ortholog of A. oryzae RIB40 : AO090120000237, Aspergillus wentii : Aspwe1_0028118, Aspergillus clavatus NRRL 1 : ACLA_091050 and Aspergillus brasiliensis : Aspbr1_0042567	317.766	1.65592	0.355634	4.65625	3.22015e-06	7.89213e-06
Afu6g08730	Has domain(s) with predicted NADP binding, coenzyme binding, oxidoreductase activity, acting on the CH-OH group of donors, NAD or NADP as acceptor, phosphogluconate dehydrogenase (decarboxylating) activity	40.2741	1.65571	0.431846	3.83402	0.000126067	0.000246394
Afu8g05030	Ortholog of A. nidulans FGSC A4 : AN10816, A. oryzae RIB40 : AO090003001446, AO090009000107, Aspergillus versicolor : Aspve1_0130291 and Aspergillus clavatus NRRL 1 : ACLA_058430	550.679	1.65418	0.369758	4.47368	7.68846e-06	1.77678e-05
Afu6g14210	Ortholog(s) have single-stranded DNA binding, single-stranded DNA-dependent ATPase activity, ubiquitin conjugating enzyme activity	2742.79	1.65358	0.328541	5.03311	4.82594e-07	1.3126e-06
Afu2g18050	FAD-dependent oxidoreductase with a predicted role in festuclavine biosynthesis, present in the fumigaclavine C (fga) biosynthetic gene cluster; required for chanoclavine-I production	9.58902	1.65347	0.557959	2.96342	0.00304239	0.00487416
Afu6g04645	Protein of unknown function	96.4804	1.6532	0.232332	7.11567	1.11371e-12	5.86733e-12
Afu4g12950	Putative vacuolar targeting protein; transcript up-regulated in conidia exposed to neutrophils and by exposure to human airway epithelial cells	557.21	1.65303	0.180967	9.13445	6.57384e-20	6.81234e-19
Afu7g02400	Has domain(s) with predicted oxidoreductase activity, transferase activity, transferring acyl groups other than amino-acyl groups, zinc ion binding activity and role in oxidation-reduction process	45.8364	1.65287	0.305395	5.41224	6.22395e-08	1.88907e-07
Afu4g10920	Ortholog(s) have NADH dehydrogenase (ubiquinone) activity and role in mitochondrial respiratory chain complex I assembly, programmed cell death	3478.61	1.65279	0.380122	4.34804	1.3736e-05	3.08098e-05
Afu6g11270	Ortholog(s) have cell septum, fungal-type vacuole, late endosome, plasma membrane localization	1299.55	1.65201	0.305628	5.4053	6.47013e-08	1.96e-07
Afu6g03390	Predicted glutathione S transferase	254.747	1.65144	0.471041	3.50593	0.00045502	0.000825637
Afu2g00967	Ortholog of A. nidulans FGSC A4 : AN7635/binA, AN11904, A. fumigatus Af293 : Afu3g02216, Afu7g00610 and A. niger CBS 513.88 : An10g00560	17.2513	1.65054	0.586042	2.81642	0.00485627	0.00753576
Afu3g01990	Has domain(s) with predicted carbon-sulfur lyase activity and role in metabolic process	11.2928	1.64809	0.532296	3.09619	0.00196023	0.0032416
Afu2g01130	Ortholog(s) have cytosol, nucleus localization	701.286	1.64766	0.249782	6.59638	4.21329e-11	1.88149e-10
Afu5g01930	Protein of unknown function	20.455	1.64707	0.488595	3.37103	0.000748883	0.00132013
Afu8g05740	Has domain(s) with predicted role in response to stress and integral component of membrane localization	18.0732	1.64622	0.432332	3.80778	0.000140221	0.000271826
Afu4g10710	Ortholog(s) have SNAP receptor activity and role in Golgi to vacuole transport, intra-Golgi vesicle-mediated transport, vacuole fusion, non-autophagic, vesicle fusion	1636.07	1.64579	0.311328	5.28636	1.24776e-07	3.6626e-07
Afu6g08230	Has domain(s) with predicted zinc ion binding activity	648.354	1.64555	0.241319	6.81899	9.16814e-12	4.37786e-11
Afu5g02580	Ortholog(s) have U2-type spliceosomal complex, mitotic spindle pole body localization	538.946	1.64489	0.193656	8.49388	1.99846e-17	1.66821e-16
Afu3g06590	Has domain(s) with predicted catalytic activity, deoxyribose-phosphate aldolase activity, lyase activity, role in deoxyribonucleotide catabolic process and cytoplasm localization	1222.64	1.64416	0.285004	5.76891	7.97879e-09	2.72375e-08
Afu5g13130	Putative chorismate mutase; no human homolog	2002.75	1.64294	0.25559	6.42803	1.29272e-10	5.42432e-10
Afu1g13195	Ortholog(s) have role in cristae formation and MICOS complex, mitochondrial crista junction localization	3060.5	1.64169	0.392708	4.18045	2.90938e-05	6.24404e-05
Afu2g07860	Ortholog of Aspergillus fumigatus A1163 : AFUB_023880	14.8948	1.64146	0.386052	4.2519	2.11964e-05	4.63395e-05
Afu5g09440	Has domain(s) with predicted role in transmembrane transport and membrane localization	11.7177	1.63968	0.408798	4.01098	6.04684e-05	0.000123725
Afu4g06320	Ortholog of A. nidulans FGSC A4 : AN4340, A. niger CBS 513.88 : An04g00650, Neosartorya fischeri NRRL 181 : NFIA_109830 and Aspergillus versicolor : Aspve1_0085213	2119.92	1.63966	0.446255	3.67427	0.000238526	0.000450607
Afu1g12660	Ortholog of A. nidulans FGSC A4 : AN1027, A. niger CBS 513.88 : An08g05410, A. oryzae RIB40 : AO090012000716, Aspergillus wentii : Aspwe1_0040406 and Aspergillus sydowii : Aspsy1_0038316	1516.77	1.63927	0.283018	5.79209	6.95152e-09	2.39702e-08
Afu6g07470	Ortholog(s) have role in fungal-type cell wall organization, protein oligomerization and Golgi apparatus, cell cortex of cell tip, cell division site, cellular bud, membrane raft, plasma membrane localization	2320.16	1.6375	0.265802	6.16062	7.24598e-10	2.80242e-09
Afu4g09250	Ortholog(s) have mitochondrion localization	4058.51	1.63693	0.412115	3.97202	7.12648e-05	0.000143904
Afu5g11270	Ortholog(s) have role in vesicle-mediated transport and COPI-coated vesicle, integral component of Golgi membrane localization	1471.27	1.63608	0.297938	5.49134	3.98905e-08	1.23899e-07
Afu4g05985	Ortholog of Aspergillus fumigatus A1163 : AFUB_063090 and Aspergillus clavatus NRRL 1 : ACLA_045270	249.028	1.63577	0.29901	5.4706	4.48514e-08	1.38431e-07
Afu5g14070	Has domain(s) with predicted role in mitotic spindle organization in nucleus and DASH complex, mitotic spindle localization	309.145	1.63492	0.407073	4.01628	5.91242e-05	0.000121195
Afu8g01045	Protein of unknown function	133.966	1.63482	0.417274	3.91786	8.93368e-05	0.000177791
Afu2g13750	Ortholog(s) have role in protein targeting to vacuole, vacuole organization and cytosol, nucleus localization	512.163	1.63468	0.181908	8.98629	2.55721e-19	2.52348e-18
Afu3g07050	Putative WSC domain protein; ortholog of the S. cerevisiae cell surface sensor Wsc2p	671.277	1.63458	0.21643	7.55246	4.2711e-14	2.5867e-13
Afu4g03150	Ortholog(s) have O6-alkylguanine-DNA binding activity, role in DNA dealkylation involved in DNA repair and cytosol, nucleus localization	107.685	1.63436	0.423167	3.86221	0.000112365	0.000220822
Afu3g11220	Ortholog(s) have endoribonuclease activity, role in RNA catabolic process, apoptotic process, cell morphogenesis and cytosol, extracellular region, fungal-type vacuole localization	464.678	1.6315	0.304653	5.35528	8.5423e-08	2.55326e-07
Afu3g01345	Protein of unknown function	22.9567	1.62992	0.472028	3.45302	0.000554356	0.000995989
Afu7g02300	Ortholog of A. niger CBS 513.88 : An12g00330, A. oryzae RIB40 : AO090038000609, Aspergillus wentii : Aspwe1_0029503 and Aspergillus sydowii : Aspsy1_0161249	447.817	1.62986	0.248068	6.57022	5.02415e-11	2.21837e-10
Afu3g10490	Heme binding protein involved in regulation of ergosterol biosynthesis and azole resistance	704.319	1.62978	0.269817	6.04031	1.53819e-09	5.71006e-09
Afu3g08820	Ortholog(s) have steryl-beta-glucosidase activity, role in ergosteryl 3-beta-D-glucoside catabolic process and cytosol localization	719.726	1.62951	0.122715	13.2788	3.07196e-40	1.52723e-38
Afu2g10430	Ortholog(s) have role in spliceosomal tri-snRNP complex assembly and U5 snRNP localization	310.553	1.62858	0.211384	7.70434	1.31519e-14	8.3854e-14
Afu3g07390	Ortholog of Aspergillus fumigatus A1163 : AFUB_041690	48.7438	1.62798	0.385676	4.22111	2.43099e-05	5.27406e-05
Afu2g02470	PA domain protein; calcium induced; transcript induced by exposure to human airway epithelial cells	1837.78	1.62755	0.233892	6.95856	3.43759e-12	1.72539e-11
Afu2g16890	Has domain(s) with predicted oxidoreductase activity and role in oxidation-reduction process	231.517	1.62726	0.186995	8.70216	3.25623e-18	2.89996e-17
Afu3g03740	Putative protein kinase	994.47	1.62655	0.241685	6.73003	1.69633e-11	7.8658e-11
Afu3g04060	Ortholog(s) have role in late endosome to vacuole transport via multivesicular body sorting pathway and endosome localization	706.013	1.62631	0.28175	5.77217	7.82578e-09	2.67384e-08
Afu7g04280	Ortholog(s) have RNA binding activity, role in mRNA splicing, via spliceosome and Lsm1-7-Pat1 complex, U4/U6 x U5 tri-snRNP complex, U6 snRNP, nucleolus, small nucleolar ribonucleoprotein complex localization	702.428	1.62482	0.393407	4.13012	3.6257e-05	7.64318e-05
Afu1g07680	Has domain(s) with predicted GTP binding, GTPase activity and role in intracellular protein transport, nucleocytoplasmic transport, protein transport, signal transduction, small GTPase mediated signal transduction	1170.89	1.62387	0.289431	5.61056	2.01672e-08	6.51825e-08
Afu5g07010	Ortholog of A. nidulans FGSC A4 : AN2209, A. niger CBS 513.88 : An17g00230, A. oryzae RIB40 : AO090701000283, Aspergillus wentii : Aspwe1_0269169 and Aspergillus sydowii : Aspsy1_0054348	20.4948	1.62211	0.455993	3.5573	0.00037468	0.000688609
Afu2g12540	Ortholog of A. nidulans FGSC A4 : AN6278, Neosartorya fischeri NRRL 181 : NFIA_087680, Aspergillus wentii : Aspwe1_0071673 and Aspergillus versicolor : Aspve1_0041153	829.42	1.62128	0.208013	7.79416	6.48386e-15	4.24423e-14
Afu5g13350	Putative peptidyl-prolyl cis-trans isomerase	352.496	1.62115	0.180872	8.96299	3.15985e-19	3.08051e-18
Afu2g13920	Ortholog of A. nidulans FGSC A4 : AN4291, Aspergillus tubingensis : Asptu1_0084419, Aspergillus brasiliensis : Aspbr1_0043823 and Aspergillus acidus : Aspfo1_0097914	95.2516	1.62115	0.40593	3.99366	6.50623e-05	0.000132332
Afu5g11320	Allergen Asp f 29; putative thioredoxin	26634.1	1.62096	0.356564	4.54605	5.46632e-06	1.29253e-05
Afu1g09220	Ortholog(s) have role in cellular response to lithium ion, cellular response to pH and filamentous growth of a population of unicellular organisms in response to neutral pH, more	429.852	1.61973	0.345839	4.68348	2.82039e-06	6.96891e-06
Afu4g00340	Has domain(s) with predicted iron ion binding, oxidoreductase activity and role in fatty acid biosynthetic process, oxidation-reduction process	46.1506	1.61922	0.274556	5.89759	3.68846e-09	1.31995e-08
Afu4g10270	Ortholog(s) have 3-hydroxyacyl-CoA dehydratase activity, enoyl-CoA hydratase activity and role in fatty acid elongation, sphingolipid biosynthetic process, vacuolar transport	1077.93	1.61897	0.217146	7.45565	8.94242e-14	5.26557e-13
Afu8g06554	Has domain(s) with predicted carbonate dehydratase activity, zinc ion binding activity	1388.07	1.61893	0.375083	4.3162	1.5874e-05	3.5253e-05
Afu3g00175	Ortholog of Aspergillus fumigatus A1163 : AFUB_048260	24.9566	1.61763	0.537069	3.01196	0.0025957	0.00421352
Afu8g06270	Ortholog of Aspergillus kawachii : Aspka1_0178117, Aspergillus fumigatus A1163 : AFUB_078910 and Aspergillus sydowii : Aspsy1_0129516	254.216	1.61699	0.315171	5.13052	2.88942e-07	8.06267e-07
Afu4g07725	Protein of unknown function	1243.48	1.61662	0.535993	3.01613	0.00256023	0.00415937
Afu3g06492	Ortholog(s) have cysteine desulfurase activity, role in iron-sulfur cluster assembly and L-cysteine desulfurase complex, extrinsic component of mitochondrial inner membrane, mitochondrial matrix, nucleus localization	1246.75	1.61617	0.356562	4.53263	5.82533e-06	1.36959e-05
Afu4g00290	Putative succinyl-CoA synthetase beta subunit with a predicted role in the citric acid cycle; transcript up-regulated in conidia exposed to neutrophils and down regulated during conidial germination	50.6982	1.61557	0.503209	3.21054	0.00132484	0.0022462
Afu5g05720	Ortholog(s) have cytosol, nucleus localization	421.928	1.61529	0.28629	5.64216	1.67933e-08	5.49401e-08
Afu5g12120	Ortholog of A. nidulans FGSC A4 : AN0090, A. niger CBS 513.88 : An18g02220/atg16, Aspergillus wentii : Aspwe1_0170744, Aspergillus sydowii : Aspsy1_0040537 and Aspergillus terreus NIH2624 : ATET_02061	132.862	1.61474	0.371575	4.34567	1.38851e-05	3.1091e-05
Afu8g03890	Putative cyclophilin; peptidyl-prolyl cis-trans isomerase	525.744	1.61463	0.419966	3.84467	0.000120713	0.000236459
Afu1g12810	Has domain(s) with predicted role in regulation of transcription, DNA-templated and H4/H2A histone acetyltransferase complex localization	465.507	1.61454	0.205379	7.8613	3.80178e-15	2.52648e-14
Afu2g16950	Transcript up-regulated in conidia exposed to neutrophils	390.263	1.61452	0.156418	10.3219	5.61239e-25	9.08976e-24
Afu2g04040	Ortholog(s) have mitochondrion localization	887.352	1.61344	0.276609	5.83294	5.44594e-09	1.90039e-08
Afu2g02980	Has domain(s) with predicted ER retention sequence binding activity, role in protein retention in ER lumen and integral component of membrane localization	391.024	1.61308	0.253058	6.37435	1.83746e-10	7.58051e-10
Afu1g05040	Ortholog(s) have ATPase activator activity, unfolded protein binding activity	6549.75	1.612	0.179851	8.96296	3.1609e-19	3.08051e-18
Afu3g06901	Ortholog(s) have P-P-bond-hydrolysis-driven protein transmembrane transporter activity, protein transporter activity, structural molecule activity	3170.92	1.61088	0.375269	4.29259	1.76597e-05	3.89546e-05
Afu2g08140	Has domain(s) with predicted catalytic activity, role in RNA metabolic process and intracellular localization	412.329	1.60898	0.296179	5.43245	5.55864e-08	1.69772e-07
Afu3g07230	Ortholog(s) have phosphopantothenate--cysteine ligase activity, role in acetyl-CoA biosynthetic process from pantothenate, coenzyme A biosynthetic process and CoA-synthesizing protein complex, cytosol, nucleus localization	1126.26	1.60657	0.153774	10.4476	1.503e-25	2.55542e-24
Afu2g10310	Ortholog of A. nidulans FGSC A4 : AN5980, A. niger CBS 513.88 : An16g04680, A. oryzae RIB40 : AO090011000607, Aspergillus wentii : Aspwe1_0116525 and Aspergillus sydowii : Aspsy1_0045000	307.504	1.60396	0.201134	7.97457	1.52915e-15	1.06864e-14
Afu8g02530	Putative extracellular lipase	214.946	1.60302	0.391653	4.09295	4.25919e-05	8.90496e-05
Afu5g02040	Putative extracellular lipase; repressed by exposure to artemisinin	45.972	1.60298	0.319802	5.0124	5.37542e-07	1.45299e-06
Afu2g13790	Ortholog of Aspergillus fumigatus A1163 : AFUB_029420	19.5841	1.60276	0.477477	3.35674	0.000788687	0.00138408
Afu1g08840	Ortholog(s) have guanylate kinase activity, role in GMP metabolic process and cytoplasm, nucleus localization	3378.2	1.60262	0.364494	4.39684	1.09837e-05	2.49356e-05
Afu3g01420	Ortholog of A. nidulans FGSC A4 : AN11117, A. niger CBS 513.88 : An12g07770, A. oryzae RIB40 : AO090120000171, Aspergillus wentii : Aspwe1_0148352, Aspwe1_0165444 and Aspergillus sydowii : Aspsy1_0092105	59.7302	1.60171	0.449397	3.56414	0.000365055	0.000672019
Afu2g07440	Ortholog of A. nidulans FGSC A4 : AN10738, AN12062, A. fumigatus Af293 : Afu4g04355, A. niger CBS 513.88 : An14g00490 and A. oryzae RIB40 : AO090011000949	2034.37	1.60071	0.397208	4.0299	5.58009e-05	0.000114833
Afu2g16910	Ortholog of A. nidulans FGSC A4 : AN7291, A. oryzae RIB40 : AO090102000654, Aspergillus wentii : Aspwe1_0171092, Aspergillus sydowii : Aspsy1_0027159 and Aspergillus terreus NIH2624 : ATET_10094	469.995	1.60061	0.344653	4.64413	3.41513e-06	8.33935e-06
Afu4g06200	Ortholog of A. nidulans FGSC A4 : AN6683, AN8537, AN5260 and A. niger CBS 513.88 : An12g04370, An11g06510, An14g01260	198.975	1.60044	0.167279	9.56751	1.09509e-21	1.33363e-20
Afu1g06050	Has domain(s) with predicted sugar:proton symporter activity, role in carbohydrate transport and Golgi membrane, integral component of membrane localization	700.145	1.59916	0.156433	10.2227	1.56986e-24	2.43701e-23
Afu7g01430	Putative bacterial rhodopsin Family G-protein coupled receptor (GPCR)-like protein	2801.9	1.599	0.391747	4.08173	4.47023e-05	9.32582e-05
Afu1g04810	Ortholog of A. nidulans FGSC A4 : AN0424, A. niger CBS 513.88 : An01g03730, Aspergillus wentii : Aspwe1_0169505 and Aspergillus sydowii : Aspsy1_0641478	278.667	1.59859	0.21236	7.52775	5.16238e-14	3.10732e-13
Afu8g00200	O-methyltransferase with a role in fumitremorgin B synthesis; catalyzes the conversion of 6-hydroxytryprostatin B into tryprostatin A; R202L mutation in strain Af293 blocks fumitremorgin B synthesis in this strain	17.8741	1.59775	0.539951	2.95906	0.00308577	0.00494063
Afu5g08310	Has domain(s) with predicted nucleic acid binding, nucleotide binding activity	1695.46	1.59728	0.194872	8.19657	2.47346e-16	1.88448e-15
Afu2g14905	Ortholog(s) have role in mitochondrial respiratory chain complex I assembly	3020	1.596	0.3357	4.75426	1.99172e-06	5.03054e-06
Afu1g12410	Has domain(s) with predicted FAD binding, oxidoreductase activity and role in metabolic process	30.7595	1.59574	0.461161	3.46026	0.000539663	0.000971146
Afu6g10960	Protein of unknown function	163.923	1.5956	0.314374	5.07548	3.8651e-07	1.0649e-06
Afu4g09340	Ortholog of A. nidulans FGSC A4 : AN11882, A. oryzae RIB40 : AO090023000596, Neosartorya fischeri NRRL 181 : NFIA_106670, Aspergillus wentii : Aspwe1_0166843 and Aspergillus versicolor : Aspve1_0079667	92.9462	1.59515	0.419886	3.799	0.000145282	0.000281011
Afu3g08590	Ortholog of A. nidulans FGSC A4 : AN2991, A. oryzae RIB40 : AO090005001413, Aspergillus wentii : Aspwe1_0029140, Aspergillus sydowii : Aspsy1_0042545 and Aspergillus terreus NIH2624 : ATET_01611	1476.39	1.59505	0.352211	4.52869	5.93511e-06	1.39332e-05
Afu4g04745	Has domain(s) with predicted role in cell cycle, cellular response to DNA damage stimulus, replication fork protection and nucleus localization	739.985	1.59476	0.433934	3.67512	0.000237737	0.000449223
Afu1g06762	Ortholog of A. nidulans FGSC A4 : AN5714, A. niger CBS 513.88 : An18g05800, A. oryzae RIB40 : AO090001000477, Aspergillus wentii : Aspwe1_0109415 and Aspergillus sydowii : Aspsy1_0150388	231.98	1.5924	0.185659	8.57703	9.73562e-18	8.38523e-17
Afu3g06100	Has domain(s) with predicted role in attachment of spindle microtubules to kinetochore, mitotic spindle organization in nucleus and DASH complex, spindle microtubule localization	377.948	1.59138	0.203313	7.82726	4.98601e-15	3.28566e-14
Afu5g05560	Ortholog(s) have GTP diphosphatase activity, ITP diphosphatase activity, UTP diphosphatase activity, XTP diphosphatase activity, dATP pyrophosphohydrolase activity and dCTP diphosphatase activity, more	1019.2	1.59106	0.363165	4.38109	1.18089e-05	2.66755e-05
Afu1g16980	Ortholog of A. nidulans FGSC A4 : AN0633, A. niger CBS 513.88 : An01g09880, A. oryzae RIB40 : AO090005000977, Aspergillus wentii : Aspwe1_0109484 and Aspergillus sydowii : Aspsy1_0055497	1105.68	1.59077	0.133656	11.9019	1.15674e-32	3.60563e-31
Afu8g00280	Has domain(s) with predicted oxidoreductase activity and role in metabolic process	222.284	1.59057	0.471399	3.37415	0.000740442	0.0013073
Afu3g09990	Protein of unknown function identified by mass spectrometry; calcium downregulated	11027.9	1.58984	0.322446	4.93057	8.19914e-07	2.17221e-06
Afu1g16970	Ortholog(s) have GTPase activity, role in Golgi to plasma membrane protein transport, protein localization to organelle and Golgi apparatus, nuclear outer membrane-endoplasmic reticulum membrane network localization	742.842	1.58944	0.139059	11.43	2.9622e-30	7.70467e-29
Afu2g17930	Putative integral membrane protein; transcript induced by voriconazole	206.301	1.58788	0.414609	3.82983	0.000128232	0.000250314
Afu5g08750	Ortholog(s) have cell septum localization	839.332	1.58777	0.16886	9.40284	5.31091e-21	6.08122e-20
Afu3g11410	Ortholog(s) have CTD phosphatase activity and role in dephosphorylation of RNA polymerase II C-terminal domain, negative regulation of G0 to G1 transition, regulation of mitotic cytokinesis	1213.2	1.58773	0.149105	10.6484	1.77352e-26	3.30903e-25
Afu6g06920	Ortholog(s) have methionyl-tRNA formyltransferase activity, role in conversion of methionyl-tRNA to N-formyl-methionyl-tRNA and mitochondrion localization	408.242	1.58756	0.165253	9.60683	7.48149e-22	9.2256e-21
Afu1g15240	Ortholog(s) have tubulin binding activity, role in positive regulation of transcription elongation from RNA polymerase II promoter, tubulin complex assembly and cytosol, nucleus, prefoldin complex localization	806.314	1.58653	0.398675	3.97951	6.90579e-05	0.000139807
Afu5g08560	Ortholog(s) have endoplasmic reticulum, fungal-type vacuole, integral component of membrane localization	815.325	1.58624	0.280555	5.65395	1.56798e-08	5.14042e-08
Afu4g06860	Ortholog of Aspergillus fumigatus A1163 : AFUB_063930	541.037	1.58612	0.406789	3.89911	9.65462e-05	0.000191531
Afu5g14140	Has domain(s) with predicted DNA binding, RNA polymerase II transcription factor activity, sequence-specific DNA binding, zinc ion binding activity and role in regulation of transcription, DNA-templated, transcription, DNA-templated	30.2822	1.5859	0.270931	5.85353	4.81254e-09	1.69594e-08
Afu4g09700	Protein of unknown function; transcript induced by voriconazole	96.3293	1.58467	0.342662	4.62458	3.75354e-06	9.08879e-06
Afu4g09730	Ortholog(s) have metalloendopeptidase activity, role in misfolded or incompletely synthesized protein catabolic process and mitochondrial inner membrane localization	851.685	1.58404	0.204251	7.75538	8.80816e-15	5.7133e-14
Afu2g12190	Ortholog(s) have protein transporter activity, role in protein import into mitochondrial inner membrane and cytosol, mitochondrial intermembrane space protein transporter complex, nucleus localization	1405.15	1.5838	0.272931	5.80295	6.51592e-09	2.25872e-08
Afu4g05860	Ortholog(s) have role in iron-sulfur cluster assembly, mitochondrial respiratory chain complex I assembly and mitochondrial respiratory chain complex I, peripheral segment, plasma membrane localization	6195.19	1.58379	0.386466	4.09813	4.165e-05	8.71498e-05
Afu2g10330	Ortholog of A. nidulans FGSC A4 : AN5949, A. niger CBS 513.88 : An16g04660, A. oryzae RIB40 : AO090011000605, Aspergillus wentii : Aspwe1_0175384 and Aspergillus sydowii : Aspsy1_0089318	398.444	1.58229	0.193585	8.17365	2.99185e-16	2.25971e-15
Afu2g08540	Ortholog(s) have DNA-directed RNA polymerase activity, RNA-directed RNA polymerase activity	1143.15	1.58223	0.358919	4.40832	1.04175e-05	2.37187e-05
Afu6g06470	Putative integral plasma membrane heat shock protein; transcript downregulated in response to amphotericin B and to to voriconazole; induction in response to hydrogen peroxide Yap1-dependent	22059.8	1.58116	0.477239	3.31315	0.000922529	0.00160427
Afu4g08980	Ortholog of A. nidulans FGSC A4 : AN1633, A. niger CBS 513.88 : An04g03880, A. oryzae RIB40 : AO090023000634, Aspergillus wentii : Aspwe1_0166944 and Aspergillus sydowii : Aspsy1_0144993	302.682	1.57931	0.347664	4.54262	5.55581e-06	1.31133e-05
Afu1g17170	Putative alpha-ketoglutarate-dependent taurine dioxygenase; SrbA-regulated during hypoxia	222.976	1.5786	0.364649	4.32908	1.49731e-05	3.33466e-05
Afu2g02580	Ortholog(s) have mitochondrion localization	1019.48	1.57736	0.214777	7.34416	2.07057e-13	1.17263e-12
Afu5g12430	Ortholog(s) have mitochondrion localization	511.943	1.57659	0.21431	7.35657	1.88692e-13	1.07326e-12
Afu6g09505	Protein of unknown function	1480.08	1.57475	0.462863	3.40219	0.00066847	0.00118663
Afu6g04780	Ortholog(s) have role in late endosome to vacuole transport via multivesicular body sorting pathway and Golgi apparatus, Vps55/Vps68 complex, fungal-type vacuole membrane, late endosome localization	1044.06	1.57472	0.272693	5.77467	7.71026e-09	2.63781e-08
Afu2g04850	Ortholog of A. nidulans FGSC A4 : AN2083, A. niger CBS 513.88 : An11g04540, A. oryzae RIB40 : AO090003000288, Aspergillus wentii : Aspwe1_0046199 and Aspergillus sydowii : Aspsy1_0039236	357.586	1.57433	0.199997	7.87175	3.49726e-15	2.33002e-14
Afu5g11370	Ortholog(s) have role in asymmetric protein localization to old mitotic spindle pole body, glycogen metabolic process, negative regulation of septation initiation signaling, syncytium formation by plasma membrane fusion	711.62	1.57216	0.282246	5.57017	2.54496e-08	8.10323e-08
Afu5g12050	Ortholog(s) have role in DNA recombination, double-strand break repair via nonhomologous end joining and DNA ligase IV complex, nuclear chromatin, nucleolus localization	799.835	1.57181	0.131658	11.9386	7.44382e-33	2.35771e-31
Afu6g04540	Calcineurin regulatory subunit; transcript induced by exposure to human airway epithelial cells	1615.24	1.57165	0.362246	4.33862	1.43383e-05	3.20327e-05
Afu5g02280	Has domain(s) with predicted hydrolase activity, hydrolyzing O-glycosyl compounds activity and role in carbohydrate metabolic process	16.5015	1.57111	0.477007	3.29369	0.000988819	0.00171347
Afu8g05130	Ortholog of Aspergillus fumigatus A1163 : AFUB_082370	31.6079	1.56943	0.526109	2.98308	0.00285359	0.00459889
Afu7g05870	Putative proteasome subunit; immunoreactive protein; reacts with rabbit immunosera exposed to A. fumigatus conidia	3326.42	1.56767	0.264536	5.92612	3.10179e-09	1.11661e-08
Afu6g00560	Ortholog of A. nidulans FGSC A4 : AN3529, AN4144, AN8311, AN9211, AN4846 and A. fumigatus Af293 : Afu1g17260, Afu4g07950, Afu4g09380, Afu6g12140, Afu8g01900	167.229	1.56728	0.330539	4.7416	2.12034e-06	5.33417e-06
Afu1g12190	Has domain(s) with predicted arylformamidase activity and role in tryptophan catabolic process to kynurenine	64.1387	1.5672	0.357456	4.38431	1.16356e-05	2.63317e-05
Afu5g11355	Ortholog of A. nidulans FGSC A4 : AN11849, Neosartorya fischeri NRRL 181 : NFIA_075910, Aspergillus wentii : Aspwe1_0442664 and Aspergillus versicolor : Aspve1_0035503	206.935	1.56544	0.37851	4.1358	3.53715e-05	7.48097e-05
Afu3g12100	Putative trehalase phosphorylase with a predicted role in the glucose-1-phosphate pathway	5130.78	1.56513	0.230714	6.78387	1.16996e-11	5.51623e-11
Afu1g02140	Putative glycogen debranching enzyme; transcript up-regulated in conidia exposed to neutrophils	734.457	1.56381	0.304927	5.12849	2.92082e-07	8.14449e-07
Afu4g09000	Ortholog(s) have structural constituent of ribosome activity and mitochondrial large ribosomal subunit localization	1788.9	1.5634	0.238318	6.56013	5.37599e-11	2.35387e-10
Afu1g04800	Ortholog(s) have protein phosphatase type 1 activator activity and role in positive regulation of mitotic metaphase/anaphase transition, regulation of phosphoprotein phosphatase activity	889.486	1.5633	0.245561	6.36623	1.93729e-10	7.97142e-10
Afu6g11420	Ortholog of A. nidulans FGSC A4 : AN6205, A. niger CBS 513.88 : An05g02520, An02g13310, An08g07320 and A. oryzae RIB40 : AO090010000327, AO090103000241, AO090023000470	15.3655	1.5626	0.511733	3.05355	0.00226154	0.00370787
Afu1g03690	Predicted adhesin-like protein; transcript up-regulated in conidia exposed to neutrophils	404.556	1.56181	0.376303	4.15042	3.3187e-05	7.05123e-05
Afu2g11570	F-box domain protein; transcript up-regulated in conidia exposed to neutrophils	554.252	1.56155	0.213182	7.32498	2.38932e-13	1.34732e-12
Afu5g12570	Ortholog(s) have RNA binding activity, role in mRNA splicing, via spliceosome and Lsm1-7-Pat1 complex, U4/U6 x U5 tri-snRNP complex, U6 snRNP, cytoplasm, nucleolus, small nucleolar ribonucleoprotein complex localization	1355.34	1.56112	0.369172	4.2287	2.35048e-05	5.10734e-05
Afu5g11920	Has domain(s) with predicted ATPase activity, coupled to transmembrane movement of substances activity	993.453	1.56055	0.246464	6.33176	2.42386e-10	9.85475e-10
Afu2g04950	Ortholog of A. nidulans FGSC A4 : AN2088, A. niger CBS 513.88 : An11g04660, A. oryzae RIB40 : AO090003000298, Aspergillus wentii : Aspwe1_0177253 and Aspergillus sydowii : Aspsy1_0054006	127.594	1.55918	0.31983	4.87503	1.08789e-06	2.83242e-06
Afu2g13060	Putative calcineurin binding protein; calcipressin family member; reports differ with respect to calcium tolerance and resistance to menadione and hydrogen peroxide possibly due to mutant strain differences; calcium induced	1617.11	1.55718	0.224258	6.9437	3.81961e-12	1.90617e-11
Afu5g07160	Has domain(s) with predicted carbon-sulfur lyase activity and role in metabolic process	36.5931	1.55678	0.383812	4.05608	4.99023e-05	0.000103507
Afu6g02450	Ortholog(s) have cytoplasmic stress granule, cytosol, nucleus localization	25589.6	1.55598	0.383637	4.05587	4.99483e-05	0.000103575
Afu1g00550	Protein of unknown function: predicted gene pair with AFUA_1G00910	151.486	1.55574	0.449815	3.45862	0.000542951	0.000976615
Afu6g14000	Ortholog of A. nidulans FGSC A4 : AN5283, AN2708, AN1572, AN7419, A. fumigatus Af293 : Afu8g05970, A. niger CBS 513.88 : An07g02380, An08g07270 and A. oryzae RIB40 : AO090026000716, AO090005000543	14.8686	1.5553	0.47717	3.25942	0.0011164	0.00192267
Afu2g10110	Ortholog of A. nidulans FGSC A4 : AN5995, A. niger CBS 513.88 : An16g04920, A. oryzae RIB40 : AO090011000625, Aspergillus wentii : Aspwe1_0045120 and Aspergillus sydowii : Aspsy1_0031289	1636.62	1.55525	0.214143	7.26264	3.79602e-13	2.10875e-12
Afu5g03320	Ortholog(s) have role in transcription initiation from RNA polymerase II promoter and nucleus localization	1472.67	1.55521	0.16696	9.31488	1.22092e-20	1.34885e-19
Afu1g09940	Ortholog of A. nidulans FGSC A4 : AN11936, A. niger CBS 513.88 : An08g01750, A. oryzae RIB40 : AO090038000441, Neosartorya fischeri NRRL 181 : NFIA_015690 and Aspergillus clavatus NRRL 1 : ACLA_025570	7899.15	1.5538	0.266461	5.83124	5.50165e-09	1.91813e-08
Afu1g02930	Has domain(s) with predicted calcium ion binding activity	1084.83	1.55336	0.337955	4.59635	4.2996e-06	1.03504e-05
Afu4g14205	Ortholog of Aspergillus fumigatus A1163 : AFUB_071360	43.6168	1.55254	0.354147	4.38389	1.16577e-05	2.63742e-05
Afu6g05080	Ortholog(s) have cytosol, nucleus localization	1868.76	1.55218	0.283687	5.47143	4.46429e-08	1.37842e-07
Afu2g02430	Ortholog(s) have role in protein import into mitochondrial inner membrane, protein import into mitochondrial matrix and mitochondrial inner membrane presequence translocase complex, plasma membrane localization	2013.34	1.55121	0.326439	4.75191	2.01506e-06	5.08294e-06
Afu2g00380	Has domain(s) with predicted N-acetyltransferase activity	20.9396	1.54877	0.449534	3.44528	0.00057047	0.00102307
Afu2g00310	Transmembrane amino acid transporter family protein; transcript induced by exposure to human airway epithelial cells	414.532	1.54805	0.184759	8.37875	5.34929e-17	4.30519e-16
Afu3g07820	Ortholog(s) have role in positive regulation of RNA polymerase II transcriptional preinitiation complex assembly, positive regulation of protein catabolic process and proteasome regulatory particle assembly, more	3939.3	1.54735	0.221651	6.98101	2.93067e-12	1.4805e-11
Afu3g06770	Has domain(s) with predicted nucleic acid binding, zinc ion binding activity	542.221	1.5469	0.19024	8.1313	4.24694e-16	3.14714e-15
Afu8g06870	Has domain(s) with predicted substrate-specific transmembrane transporter activity, transmembrane transporter activity, role in transmembrane transport and integral component of membrane, membrane localization	261.728	1.54686	0.388606	3.98055	6.87563e-05	0.000139268
Afu6g14420	Putative integral membrane protease; ADAM family metalloprotease; predicted signal sequence for secretion	57.3543	1.54576	0.263229	5.87231	4.29762e-09	1.52474e-08
Afu4g08270	Ortholog of A. nidulans FGSC A4 : AN11888, Aspergillus wentii : Aspwe1_0102345, Aspergillus terreus NIH2624 : ATET_05370 and Aspergillus carbonarius ITEM 5010 : Acar5010_504985	44.8892	1.54574	0.346217	4.46467	8.01937e-06	1.8489e-05
Afu3g11070	Putative pyruvate decarboxylase with a predicted role in pyruvate metabolism; reacts with rabbit immunosera exposed to A. fumigatus conidia; higher expression in 48 h biofilm vs planktonic cells; protein increases during hypoxia	70737.5	1.54328	0.276246	5.58662	2.31532e-08	7.41412e-08
Afu4g01510	Ortholog(s) have role in sporocarp development involved in sexual reproduction	22.9698	1.54292	0.347821	4.43595	9.16656e-06	2.098e-05
Afu1g04490	Ortholog(s) have cytosol, nucleus localization	959.398	1.54198	0.274482	5.61779	1.93415e-08	6.2754e-08
Afu3g11820	Ortholog(s) have 3'-5'-exoribonuclease activity	218.31	1.5399	0.363606	4.23508	2.28468e-05	4.97676e-05
Afu6g07220	Ortholog(s) have ubiquinone binding activity, role in cellular respiration, ubiquinone biosynthetic process and mitochondrial inner membrane localization	596.669	1.53904	0.32923	4.67467	2.94422e-06	7.25433e-06
Afu1g12875	Ortholog(s) have Mis6-Sim4 complex, condensed nuclear chromosome kinetochore, cytoplasm localization	299.199	1.53845	0.316153	4.86615	1.13793e-06	2.95779e-06
Afu4g07070	Ortholog of A. nidulans FGSC A4 : AN10554, A. oryzae RIB40 : AO090023000869, Aspergillus wentii : Aspwe1_0248748, Aspergillus sydowii : Aspsy1_0547613 and Aspergillus terreus NIH2624 : ATET_05504	312.247	1.53812	0.254539	6.04277	1.51492e-09	5.63965e-09
Afu4g03305	Protein of unknown function	45.2876	1.53769	0.292504	5.25699	1.46432e-07	4.25537e-07
Afu1g16500	Ortholog(s) have cytosol, nucleus localization	865.287	1.53765	0.185472	8.29045	1.12819e-16	8.87077e-16
Afu3g00660	Ortholog of A. nidulans FGSC A4 : AN11083, A. niger CBS 513.88 : An03g00720, Aspergillus wentii : Aspwe1_0055457 and Aspergillus sydowii : Aspsy1_0049802	947.42	1.5375	0.431942	3.55951	0.000371553	0.00068334
Afu5g09820	Predicted DDE1 transposon-related ORF; putative transposase	127.568	1.53737	0.353759	4.34581	1.3876e-05	3.10796e-05
Afu6g10330	Ortholog(s) have GTPase activity, role in cellular protein localization, exit from mitosis, mitotic M phase, positive regulation of barrier septum assembly, septation initiation signaling and mitotic spindle pole body localization	1530.93	1.53701	0.25407	6.04954	1.45264e-09	5.43617e-09
Afu2g08170	Has domain(s) with predicted role in regulation of transcription, DNA-templated and integral component of membrane, nucleus localization	583.933	1.53678	0.120411	12.7628	2.64511e-37	1.11109e-35
Afu2g08420	Ortholog(s) have protein C-terminal S-isoprenylcysteine carboxyl O-methyltransferase activity	256.404	1.53371	0.257061	5.96632	2.42658e-09	8.84903e-09
Afu2g08570	Ortholog(s) have RNA cap binding activity, role in mRNA splicing, via spliceosome and commitment complex, cytosol, mitotic spindle, nuclear cap binding complex localization	1069.62	1.53366	0.321214	4.77459	1.80073e-06	4.57315e-06
Afu8g06132	Ortholog of Aspergillus brasiliensis : Aspbr1_0060310, Aspergillus glaucus : Aspgl1_1496032, Neosartorya fischeri NRRL 181 : NFIA_069850 and Aspergillus fumigatus A1163 : AFUB_001950	288.924	1.53331	0.21584	7.10391	1.21276e-12	6.36356e-12
Afu2g16900	Has domain(s) with predicted catalytic activity	285.998	1.53305	0.382891	4.00388	6.23107e-05	0.000127064
Afu4g04420	Ortholog(s) have role in chromatin silencing at telomere, histone exchange and Swr1 complex, cytosol, nuclear chromosome, telomeric region localization	444.402	1.53294	0.226373	6.77175	1.27234e-11	5.97383e-11
Afu6g07120	Essential protein involved in nuclear movement	2146.61	1.53257	0.373989	4.09789	4.16925e-05	8.72157e-05
Afu7g04260	Putative peroxisome biosynthesis protein; transcript up-regulated in conidia exposed to neutrophils	204.7	1.53202	0.288628	5.30795	1.10866e-07	3.27142e-07
Afu8g04020	Has domain(s) with predicted role in positive regulation of autophagy	284.556	1.53178	0.349928	4.37742	1.20094e-05	2.71074e-05
Afu1g13910	Ortholog(s) have ATP-dependent 5'-3' DNA helicase activity, damaged DNA binding activity	730.724	1.53081	0.163938	9.33772	9.84312e-21	1.09671e-19
Afu6g04220	Ortholog(s) have role in retrograde transport, endosome to Golgi and cytosol, late endosome, nucleus localization	556.85	1.53053	0.222619	6.87511	6.19411e-12	3.01828e-11
Afu6g12430	Ortholog of A. nidulans FGSC A4 : AN11730, A. niger CBS 513.88 : An06g01590, A. oryzae RIB40 : AO090009000169, Neosartorya fischeri NRRL 181 : NFIA_058400 and Aspergillus wentii : Aspwe1_0166417	676.148	1.52853	0.233781	6.53833	6.22112e-11	2.70431e-10
Afu4g02790	Has domain(s) with predicted hydrolase activity, acting on carbon-nitrogen (but not peptide) bonds activity and role in nitrogen compound metabolic process	347.277	1.52743	0.271559	5.62468	1.85854e-08	6.04757e-08
Afu4g11350	Ortholog(s) have dehydrodolichyl diphosphate synthase activity, prenyltransferase activity, role in dolichol biosynthetic process and intrinsic component of membrane localization	2028.97	1.52701	0.197405	7.73544	1.03047e-14	6.64559e-14
Afu2g13400	Ortholog(s) have fungal-type vacuole membrane localization	1111.92	1.52592	0.174755	8.73173	2.5081e-18	2.2645e-17
Afu6g12280	Ortholog(s) have role in mitochondrial respiratory chain complex I assembly and mitochondrial membrane localization	4819.19	1.52578	0.312738	4.87878	1.06744e-06	2.78379e-06
Afu3g11530	Ortholog(s) have mitochondrion localization	455.912	1.52532	0.218338	6.98604	2.82747e-12	1.43104e-11
Afu1g04400	Ortholog(s) have structural constituent of ribosome activity, role in mitochondrial translation and cytosol, mitochondrial small ribosomal subunit, nucleus localization	1411.59	1.52441	0.32478	4.69366	2.6836e-06	6.64974e-06
Afu4g13570	Has domain(s) with predicted S-adenosylmethionine-dependent methyltransferase activity	102.809	1.52354	0.382079	3.9875	6.67741e-05	0.000135567
Afu6g10530	Ortholog(s) have ubiquitin-protein transferase activity and role in global genome nucleotide-excision repair, protein ubiquitination involved in ubiquitin-dependent protein catabolic process	550.462	1.52177	0.404081	3.766	0.000165885	0.0003189
Afu7g05350	Putative delta-9 fatty acid desaturase with a predicted role in fatty acid biosynthesis; repressed by exposure to artemisinin	166.03	1.51926	0.290367	5.2322	1.675e-07	4.83184e-07
Afu3g09090	Ortholog(s) have mitochondrion localization	358.399	1.51755	0.196635	7.71758	1.18561e-14	7.61488e-14
Afu1g13780	Has domain(s) with predicted DNA binding, protein heterodimerization activity, role in DNA-templated transcription, initiation, nucleosome assembly and nucleosome, nucleus localization	19238.6	1.51632	0.390207	3.88594	0.000101934	0.000201686
Afu6g03930	Has domain(s) with predicted 2 iron, 2 sulfur cluster binding, iron ion binding, oxidoreductase activity, acting on paired donors, with incorporation or reduction of molecular oxygen and NAD(P)H as one donor, more	496.134	1.51497	0.351108	4.31483	1.59726e-05	3.54321e-05
Afu1g03720	Ortholog(s) have endoplasmic reticulum, mitochondrion localization	5233.27	1.51439	0.367839	4.117	3.83837e-05	8.05946e-05
Afu6g12490	Ortholog of S. cerevisiae : AIM1, A. nidulans FGSC A4 : AN3686, A. niger CBS 513.88 : An06g01650, Aspergillus wentii : Aspwe1_0166410 and Aspergillus versicolor : Aspve1_0042056	849.899	1.51311	0.274203	5.51821	3.42467e-08	1.07132e-07
Afu4g09630	Ortholog of A. nidulans FGSC A4 : AN1842, Aspergillus wentii : Aspwe1_0233801, Aspergillus sydowii : Aspsy1_0141115 and Aspergillus terreus NIH2624 : ATET_00772	412.64	1.51118	0.284403	5.31351	1.07534e-07	3.18148e-07
Afu7g00680	Protein of unknown function	68.9118	1.51085	0.346078	4.36565	1.26747e-05	2.85435e-05
Afu5g01800	DNA repair protein; transcript up-regulated in conidia exposed to neutrophils	558.634	1.50985	0.286995	5.26089	1.43357e-07	4.16935e-07
Afu1g13480	Ortholog(s) have ubiquinol-cytochrome-c reductase activity, role in aerobic respiration, mitochondrial electron transport, ubiquinol to cytochrome c and mitochondrial respiratory chain complex III, plasma membrane localization	9645.3	1.50914	0.37311	4.04477	5.23753e-05	0.000108237
Afu3g14280	Ortholog(s) have cytosol localization	716.737	1.50905	0.275804	5.47145	4.4636e-08	1.37842e-07
Afu8g05010	Putative C2H2 zinc-finger transcription factor; transcript induced by voriconazole and calcium	1085.2	1.5082	0.321311	4.69389	2.68052e-06	6.6442e-06
Afu6g10860	Ortholog of Neosartorya fischeri NRRL 181 : NFIA_056630, Aspergillus fumigatus A1163 : AFUB_076900, Aspergillus clavatus NRRL 1 : ACLA_013250 and Aspergillus terreus NIH2624 : ATET_05937, ATET_10330	85.2385	1.50783	0.432803	3.48388	0.000494193	0.000893003
Afu3g08360	Ortholog of Aspergillus fumigatus A1163 : AFUB_040730	20.6435	1.50678	0.336702	4.47512	7.63684e-06	1.76641e-05
Afu2g14340	Ortholog of A. nidulans FGSC A4 : AN10301, A. niger CBS 513.88 : An08g01260, An02g00910, A. oryzae RIB40 : AO090103000486 and Aspergillus wentii : Aspwe1_0072512, Aspwe1_0148005	651.577	1.50597	0.404049	3.72721	0.00019361	0.000369217
Afu6g11210	3-oxoacyl-(acyl-carrier-protein) reductase with a predicted role in lipid and fatty acid synthesis; induced by exposure to artemisinin	241.728	1.50568	0.21632	6.9604	3.3931e-12	1.70523e-11
Afu5g10980	Ortholog of A. niger CBS 513.88 : An14g02340, Neosartorya fischeri NRRL 181 : NFIA_076280, Aspergillus clavatus NRRL 1 : ACLA_014020 and Aspergillus niger ATCC 1015 : 41656-mRNA	19.2362	1.50556	0.419645	3.58769	0.000333618	0.000617767
Afu4g08490	Putative acyl-CoA dehydrogenase; transcript up-regulated in conidia exposed to neutrophils	213.121	1.50535	0.228727	6.58144	4.65899e-11	2.06409e-10
Afu5g07520	Ortholog(s) have oxidoreductase activity	9.92674	1.5052	0.432924	3.47682	0.000507406	0.000915825
Afu1g02290	Protein of unknown function; calcium downregulated	51616.7	1.50464	0.352457	4.26902	1.96332e-05	4.30779e-05
Afu3g02253	Ortholog of A. oryzae RIB40 : AO090012000815, Neosartorya fischeri NRRL 181 : NFIA_003390, Aspergillus clavatus NRRL 1 : ACLA_062150 and Aspergillus zonatus : Aspzo1_0135140	1798.44	1.50183	0.35826	4.19201	2.76497e-05	5.95037e-05
Afu5g02090	Ortholog(s) have cytosol, nucleus localization	1168.49	1.50058	0.223416	6.71651	1.86131e-11	8.58014e-11
Afu2g08630	Ortholog(s) have endoplasmic reticulum localization	600.146	1.50031	0.344432	4.35591	1.32517e-05	2.97662e-05
Afu6g08430	Ortholog of A. nidulans FGSC A4 : AN3921, A. niger CBS 513.88 : An11g01600, Aspergillus wentii : Aspwe1_0120527, Aspergillus sydowii : Aspsy1_0122151 and Aspergillus terreus NIH2624 : ATET_05812	591.799	1.49961	0.305366	4.91087	9.06711e-07	2.386e-06
Afu4g12730	Putative phosphoserine phosphatase	1698.89	1.49887	0.283751	5.28235	1.27539e-07	3.73951e-07
Afu7g05360	Ortholog(s) have role in cellular protein localization, cellular response to biotic stimulus, cellular response to starvation and chromatin silencing at centromere outer repeat region, more	2131.72	1.49867	0.217135	6.90201	5.1273e-12	2.52389e-11
Afu2g03260	Ortholog(s) have cytosol, nucleus localization	930.186	1.4963	0.307726	4.86244	1.15946e-06	3.00954e-06
Afu3g03760	Protein of unknown function	392.246	1.49599	0.369382	4.04998	5.12224e-05	0.000105994
Afu4g06450	Predicted DDE1 transposon-related ORF	26.9628	1.49485	0.359945	4.153	3.28149e-05	6.98351e-05
Afu4g13560	Ortholog(s) have ubiquitin-specific protease activity, role in protein deubiquitination and cytosol, ribosome localization	321.377	1.49465	0.266164	5.61554	1.95953e-08	6.34463e-08
Afu6g04200	Ortholog(s) have nucleus localization	862.643	1.49452	0.27421	5.45028	5.02892e-08	1.54486e-07
Afu3g01280	Ortholog of A. nidulans FGSC A4 : AN7404, A. niger CBS 513.88 : An02g12500, An16g05960, An09g03800, A. oryzae RIB40 : AO090011000171 and Aspergillus wentii : Aspwe1_0036364, Aspwe1_0041299, Aspwe1_0112391	44.4641	1.49437	0.336315	4.44336	8.85668e-06	2.03181e-05
Afu5g13620	Ortholog(s) have ubiquitin-specific protease activity, role in protein deubiquitination and endoplasmic reticulum localization	313.052	1.49356	0.187683	7.95787	1.75022e-15	1.21449e-14
Afu4g02710	Ortholog of A. nidulans FGSC A4 : AN6969, A. oryzae RIB40 : AO090012000359, Neosartorya fischeri NRRL 181 : NFIA_036150 and Aspergillus versicolor : Aspve1_0677286	48.9821	1.49355	0.322124	4.63655	3.54272e-06	8.62617e-06
Afu6g12290	PH domain protein; transcript up-regulated in conidia exposed to neutrophils	908.367	1.49322	0.257916	5.78955	7.05748e-09	2.43142e-08
Afu1g12240	Putative MFS peptide transporter; induced by growth on BSA as a sole nitrogen source; SrbA-regulated during hypoxia	74.1895	1.49234	0.466394	3.19974	0.00137553	0.0023261
Afu4g05870	Ortholog(s) have cytosol, nucleus localization	163.951	1.49098	0.324679	4.59218	4.38644e-06	1.05497e-05
Afu3g00180	Has domain(s) with predicted oxidoreductase activity and role in metabolic process	5548.62	1.49057	0.444662	3.35214	0.000801907	0.00140571
Afu3g12840	Putative signal peptidase I	462.048	1.49016	0.354624	4.20209	2.64461e-05	5.70542e-05
Afu3g02213	Ortholog of Aspergillus fumigatus A1163 : AFUB_046150 and Aspergillus niger ATCC 1015 : 36349-mRNA	42.0414	1.49009	0.325056	4.58409	4.55979e-06	1.09232e-05
Afu1g06660	Protein of unknown function	953.793	1.48878	0.144184	10.3255	5.4011e-25	8.78377e-24
Afu3g10065	Ortholog of A. nidulans FGSC A4 : AN4982, A. niger CBS 513.88 : An16g03820, A. oryzae RIB40 : AO090003000540, Neosartorya fischeri NRRL 181 : NFIA_067230 and Aspergillus wentii : Aspwe1_0049188	504.56	1.48678	0.153651	9.67637	3.79985e-22	4.82194e-21
Afu1g10840	Ortholog of A. nidulans FGSC A4 : AN1192, A. oryzae RIB40 : AO090038000328, Aspergillus sydowii : Aspsy1_0236946 and Aspergillus terreus NIH2624 : ATET_00276	363.596	1.4859	0.294927	5.03821	4.69904e-07	1.27985e-06
Afu6g05220	Ortholog(s) have role in ER to Golgi vesicle-mediated transport, protein complex assembly and TRAPPI protein complex, TRAPPII protein complex, TRAPPIII protein complex, cis-Golgi network, trans-Golgi network localization	598.396	1.48577	0.335652	4.42651	9.57698e-06	2.18747e-05
Afu5g02310	Ortholog of A. nidulans FGSC A4 : AN8028, A. niger CBS 513.88 : An02g10470, A. oryzae RIB40 : AO090102000345, Aspergillus sydowii : Aspsy1_0059896 and Aspergillus terreus NIH2624 : ATET_09200	332.689	1.48501	0.273234	5.43493	5.48184e-08	1.67744e-07
Afu1g01870	Ortholog(s) have role in protein import into mitochondrial matrix and plasma membrane, presequence translocase-associated import motor localization	1601.22	1.48478	0.326455	4.5482	5.41062e-06	1.28013e-05
Afu4g04810	Small Rab family GTPase; GFP-SrgA accumulates preferentially at hyphal tips and to a distinct spot at the apex of young conidiophores; mutants have abnormal conidiophores and display diverse colony morphology phenotypes	1729.38	1.48455	0.327083	4.53875	5.65886e-06	1.33364e-05
Afu1g12980	Ortholog of A. nidulans FGSC A4 : AN1021, A. oryzae RIB40 : AO090012000595, Aspergillus wentii : Aspwe1_0498638, Aspergillus sydowii : Aspsy1_0053349 and Aspergillus terreus NIH2624 : ATET_00493	372.726	1.48447	0.190264	7.80215	6.0859e-15	3.99371e-14
Afu5g13420	Has domain(s) with predicted ATP binding, protein kinase activity, protein tyrosine kinase activity and role in protein phosphorylation	14.9387	1.48431	0.434907	3.41293	0.000642676	0.00114472
Afu7g01330	Ortholog(s) have tRNA binding activity, role in tRNA processing and cytosol, nucleus localization	366.188	1.48121	0.275697	5.37261	7.7606e-08	2.32848e-07
Afu6g10300	Allergen Asp f 28; putative thioredoxin	2715.37	1.47966	0.374598	3.94999	7.81542e-05	0.000156727
Afu2g05110	Ortholog(s) have U1 snRNP, U2 snRNP, cytosol localization	1617.67	1.4796	0.354959	4.16836	3.06805e-05	6.55947e-05
Afu2g15080	Ortholog(s) have Rab guanyl-nucleotide exchange factor activity and role in ER to Golgi vesicle-mediated transport, chromosome organization	724.846	1.47884	0.274084	5.39557	6.83057e-08	2.06521e-07
Afu5g01440	Ortholog(s) have thioredoxin peroxidase activity, role in cell redox homeostasis, cellular response to oxidative stress, response to metal ion and peroxisome, plasma membrane localization	3441.44	1.47757	0.349059	4.23301	2.30586e-05	5.0201e-05
Afu1g10490	Ortholog(s) have unfolded protein binding activity, role in mitochondrial proton-transporting ATP synthase complex assembly and integral component of mitochondrial membrane, mitochondrial inner membrane localization	768.518	1.47754	0.253611	5.82599	5.67756e-09	1.97683e-08
Afu1g14420	Has domain(s) with predicted role in intracellular protein transport and intracellular localization	700.438	1.47703	0.217166	6.80141	1.03597e-11	4.92586e-11
Afu3g02257	Has domain(s) with predicted hydrolase activity	483.104	1.47622	0.261812	5.63844	1.71593e-08	5.59743e-08
Afu3g10390	Protein of unknown function identified by mass spectrometry	732.186	1.47621	0.177502	8.31658	9.05347e-17	7.16163e-16
Afu5g04420	Ortholog(s) have U2 snRNP localization	1582.32	1.47607	0.202583	7.28625	3.18695e-13	1.78556e-12
Afu2g11100	Ortholog of A. nidulans FGSC A4 : AN5900, A. niger CBS 513.88 : An02g03000, A. oryzae RIB40 : AO090026000554, Aspergillus wentii : Aspwe1_0071487 and Aspergillus sydowii : Aspsy1_0151794	939.352	1.47553	0.289966	5.08863	3.60658e-07	9.97174e-07
Afu5g08170	Ortholog(s) have Atg8 ligase activity, role in C-terminal protein lipidation, CVT pathway, autophagosome assembly, late nucleophagy, mitophagy, piecemeal microautophagy of nucleus and cytosol, nucleus localization	1412.58	1.47357	0.290865	5.06614	4.05953e-07	1.11495e-06
Afu4g08120	Ortholog of A. nidulans FGSC A4 : AN8404, A. fumigatus Af293 : Afu3g03000, A. oryzae RIB40 : AO090001000118 and Aspergillus wentii : Aspwe1_0166813, Aspwe1_0167086	57.6703	1.47261	0.280207	5.25544	1.47673e-07	4.28824e-07
Afu2g12000	Ortholog of A. nidulans FGSC A4 : AN10790, A. niger CBS 513.88 : An02g04060, A. oryzae RIB40 : AO090026000447, Aspergillus sydowii : Aspsy1_0031545 and Aspergillus carbonarius ITEM 5010 : Acar5010_203382	52.0511	1.4723	0.35899	4.10122	4.1097e-05	8.60387e-05
Afu4g04590	Ortholog(s) have mitochondrion localization	1445.06	1.47181	0.199528	7.37648	1.62529e-13	9.31872e-13
Afu1g12475	Ortholog of Neosartorya fischeri NRRL 181 : NFIA_013070 and Aspergillus fumigatus A1163 : AFUB_011940	65.9405	1.4718	0.48214	3.05264	0.00226836	0.00371828
Afu6g03680	Protein of unknown function; calcium induced	1364.71	1.47114	0.23838	6.17143	6.76769e-10	2.62909e-09
Afu4g08040	Ortholog(s) have GTP binding activity, role in endocytosis, protein targeting to vacuole, regulation of vacuole organization, small GTPase mediated signal transduction and cytosol, early endosome, late endosome, nucleus localization	1919.46	1.47063	0.24551	5.99013	2.09672e-09	7.67462e-09
Afu2g08550	Parvulin-like peptidyl-prolyl cis-trans isomerase; conidia-enriched protein; hypoxia repressed	860.163	1.47007	0.379747	3.87117	0.000108314	0.000213342
Afu4g07640	Ortholog(s) have cytosol, mitochondrial ribosome, nucleus localization	1320.04	1.46977	0.37178	3.95333	7.70705e-05	0.000154831
Afu5g04310	Putative peroxisome membrane protein; transcript up-regulated in conidia exposed to neutrophils	281.72	1.46659	0.27924	5.25206	1.50409e-07	4.36447e-07
Afu1g10410	Ortholog(s) have ATP binding, ATPase activity, double-stranded telomeric DNA binding, recombinase activity, single-stranded telomeric DNA binding activity	1476.59	1.46532	0.226933	6.45705	1.06764e-10	4.53314e-10
Afu2g04262	Ortholog of A. nidulans FGSC A4 : AN1893/silA, A. niger CBS 513.88 : An11g02150, Aspergillus wentii : Aspwe1_0055076 and Aspergillus sydowii : Aspsy1_0084209, Aspsy1_0138334	182.511	1.46507	0.322692	4.54015	5.62137e-06	1.3256e-05
Afu6g00280	Ortholog of A. nidulans FGSC A4 : AN5317, A. oryzae RIB40 : AO090003000248, AO090010000078, Neosartorya fischeri NRRL 181 : NFIA_047440 and Aspergillus versicolor : Aspve1_0031634	593.615	1.46494	0.414541	3.53389	0.000409496	0.000748741
Afu8g04090	Putative choline oxidase; AFUB_083470 choA ortholog	1395.23	1.46491	0.321903	4.55079	5.34445e-06	1.26562e-05
Afu5g07480	Ortholog of A. nidulans FGSC A4 : AN7771, A. niger CBS 513.88 : An15g02850, A. oryzae RIB40 : AO090701000657, Aspergillus wentii : Aspwe1_0035055 and Aspergillus sydowii : Aspsy1_0046323	1909.62	1.46398	0.352302	4.15547	3.24614e-05	6.91388e-05
Afu7g03720	Ortholog(s) have RNA polymerase II carboxy-terminal domain kinase activity, cyclin-dependent protein kinase activating kinase activity, cyclin-dependent protein serine/threonine kinase activity	720.238	1.46279	0.308103	4.74771	2.05731e-06	5.18452e-06
Afu3g06670	Putative pyridoxamine phosphate oxidase; transcript up-regulated in conidia exposed to neutrophils	1726.47	1.4622	0.186823	7.82666	5.01009e-15	3.29877e-14
Afu5g06380	Ortholog of A. nidulans FGSC A4 : AN2273, A. niger CBS 513.88 : An17g01340, A. oryzae RIB40 : AO090009000618, Aspergillus wentii : Aspwe1_0146932 and Aspergillus sydowii : Aspsy1_0026850	748.317	1.46218	0.334946	4.36542	1.26881e-05	2.8564e-05
Afu5g09280	Ortholog of A. nidulans FGSC A4 : AN4729, A. niger CBS 513.88 : An14g07350, An07g03730, An14g07330, A. oryzae RIB40 : AO090023000535, AO090020000531 and Aspergillus wentii : Aspwe1_0100252, Aspwe1_0111841	29.0349	1.46062	0.34603	4.22109	2.43124e-05	5.27406e-05
Afu3g01610	Has domain(s) with predicted N-acetyltransferase activity	219.361	1.46045	0.417283	3.49991	0.000465423	0.000843149
Afu8g05310	Ortholog(s) have role in sphingoid catabolic process and endoplasmic reticulum localization	1023.65	1.46022	0.322208	4.53191	5.84525e-06	1.37345e-05
Afu7g01870	Ortholog(s) have histone acetyltransferase activity, methylated histone binding activity	331.004	1.46005	0.149821	9.7453	1.93208e-22	2.54213e-21
Afu4g07310	Ortholog(s) have ATPase activity, nicotinamide-nucleotide adenylyltransferase activity	226.39	1.45968	0.185519	7.86808	3.60114e-15	2.39517e-14
Afu1g17360	Putative bZip-type transcription factor with similarity to atfA	52.3055	1.45941	0.476058	3.06562	0.00217219	0.00357182
Afu2g16350	Ortholog of A. nidulans FGSC A4 : AN7356, A. oryzae RIB40 : AO090102000229, Neosartorya fischeri NRRL 181 : NFIA_091620, Aspergillus wentii : Aspwe1_0182411 and Aspergillus versicolor : Aspve1_0038652	39.4505	1.45928	0.34675	4.20845	2.57126e-05	5.56245e-05
Afu5g02110	Has domain(s) with predicted carbon-sulfur lyase activity and role in metabolic process	118.032	1.45746	0.384964	3.78597	0.00015311	0.000295353
Afu7g08560	Ortholog of A. oryzae RIB40 : AO090701000205, Aspergillus flavus NRRL 3357 : AFL2T_05851 and Aspergillus fumigatus A1163 : AFUB_097700	33.2601	1.45733	0.35098	4.15217	3.29335e-05	7.00115e-05
Afu2g03780	Ortholog of A. nidulans FGSC A4 : AN3808, A. niger CBS 513.88 : An07g08350, Aspergillus wentii : Aspwe1_0051545, Aspergillus sydowii : Aspsy1_0907892 and Aspergillus terreus NIH2624 : ATET_09511	198.918	1.45622	0.33874	4.29894	1.71617e-05	3.79412e-05
Afu2g16880	60S ribosomal protein L37a	16397.3	1.45601	0.393722	3.69807	0.000217241	0.000411883
Afu2g08070	Protein described as similar to the S. cervisiae magnesium transporter, Alr1p	676.617	1.45524	0.140579	10.3517	4.1098e-25	6.73955e-24
Afu1g09340	Ortholog of Aspergillus fumigatus A1163 : AFUB_008760	13.8886	1.45484	0.441959	3.2918	0.000995493	0.00172428
Afu5g10270	Ortholog(s) have identical protein binding, mRNA binding, unfolded protein binding activity	6174.35	1.4545	0.411628	3.53353	0.00041005	0.00074958
Afu4g08900	Ortholog(s) have role in nucleotide-excision repair, phosphorylation of RNA polymerase II C-terminal domain, regulation of cyclin-dependent protein serine/threonine kinase activity, transcription from RNA polymerase II promoter	368.389	1.45318	0.209378	6.94046	3.90821e-12	1.94791e-11
Afu1g13520	SET domain protein; transcript up-regulated in conidia exposed to neutrophils	363.702	1.45145	0.248804	5.83373	5.42006e-09	1.8922e-08
Afu1g04410	Ortholog(s) have extracellular region localization	491.413	1.44776	0.141207	10.2528	1.14999e-24	1.81297e-23
Afu5g04430	Ortholog(s) have structural constituent of ribosome activity and mitochondrial small ribosomal subunit localization	1755.2	1.44702	0.356076	4.06379	4.8282e-05	0.000100359
Afu3g11900	Ortholog(s) have alcohol dehydrogenase (NADP+) activity, hydroxymethylfurfural reductase (NADH) activity, hydroxymethylfurfural reductase (NADPH) activity and role in alcohol metabolic process, furaldehyde metabolic process	255.727	1.44637	0.279816	5.16901	2.35334e-07	6.63751e-07
Afu5g14690	Has domain(s) with predicted ATP adenylyltransferase activity	26.2541	1.4459	0.391711	3.69124	0.00022316	0.000422492
Afu3g11355	Ortholog of A. niger CBS 513.88 : An02g07110, Aspergillus tubingensis : Asptu1_0118630, Aspergillus brasiliensis : Aspbr1_0038499 and Aspergillus acidus : Aspfo1_0497209	255.698	1.4451	0.382136	3.78164	0.0001558	0.000300394
Afu1g13040	Ortholog(s) have role in regulation of spore germination	241.11	1.4439	0.350093	4.12433	3.71819e-05	7.82384e-05
Afu1g01860	Ortholog(s) have endoplasmic reticulum localization	329.984	1.44386	0.254529	5.67266	1.40595e-08	4.63437e-08
Afu4g13140	Protein of unknown function; transcript induced by exposure to human airway epithelial cells	655.799	1.44326	0.360084	4.0081	6.12079e-05	0.000125108
Afu6g06350	Proteasome subunit alpha type 3; reacts with rabbit immunosera exposed to A. fumigatus conidia	3450.74	1.44304	0.267656	5.39137	6.99219e-08	2.11245e-07
Afu1g09560	Ortholog(s) have role in microtubule cytoskeleton organization, mitotic sister chromatid segregation and TORC1 complex, TORC2 complex, cytosol, nucleus localization	392.253	1.44293	0.185483	7.7793	7.29283e-15	4.74608e-14
Afu2g01900	Ortholog(s) have RNA binding, RNA polymerase II C-terminal domain phosphoserine binding, transcription factor activity, RNA polymerase II transcription factor binding activity	515.709	1.44224	0.210962	6.83651	8.11471e-12	3.89615e-11
Afu3g12750	Ortholog(s) have crossover junction endodeoxyribonuclease activity	275.351	1.4422	0.170346	8.46628	2.53362e-17	2.09933e-16
Afu4g10650	Ortholog(s) have Mis6-Sim4 complex, cytosol, nucleus localization	123.543	1.44217	0.402649	3.5817	0.000341365	0.00063122
Afu4g07880	Ortholog(s) have cytosol, nucleus localization	158.227	1.44139	0.248709	5.79549	6.81225e-09	2.35313e-08
Afu8g01370	Ortholog of Aspergillus fumigatus A1163 : AFUB_085240	59.2958	1.44041	0.433023	3.3264	0.000879766	0.00153296
Afu6g00190	Ortholog of Aspergillus fumigatus A1163 : AFUB_097338	16.2266	1.4404	0.445882	3.23045	0.00123595	0.00211281
Afu6g05270	Ortholog(s) have nucleolus localization	279.843	1.434	0.387023	3.70521	0.000211215	0.000401233
Afu1g13160	Putative geranylgeranyl diphosphate synthase	598.284	1.43397	0.165352	8.67225	4.23653e-18	3.7349e-17
Afu2g15570	Ortholog(s) have GTP binding, GTPase activity, role in hyphal growth, intracellular protein transport, retrograde transport, endosome to Golgi and Golgi membrane, cytosol, nucleus, spitzenkorper localization	1880.9	1.4331	0.282278	5.07691	3.83621e-07	1.05731e-06
Afu6g02780	Ortholog(s) have palmitoyl-(protein) hydrolase activity, role in protein deacylation and cytosol, nucleus localization	2031.97	1.43285	0.355804	4.02707	5.64756e-05	0.000116099
Afu6g02370	Ortholog(s) have structural molecule activity and role in Arp2/3 complex-mediated actin nucleation, actin cortical patch assembly, cellular response to drug, spore germination	2723	1.43239	0.326629	4.38536	1.15794e-05	2.62272e-05
Afu2g01650	Ortholog(s) have cytosol, nucleus localization	379.193	1.43197	0.265638	5.39067	7.0195e-08	2.11907e-07
Afu6g04320	Ortholog of A. nidulans FGSC A4 : AN6586, A. niger CBS 513.88 : An15g01170, Neosartorya fischeri NRRL 181 : NFIA_050850, Aspergillus wentii : Aspwe1_0036058 and Aspergillus versicolor : Aspve1_0044233	329.587	1.43189	0.217825	6.5736	4.91134e-11	2.171e-10
Afu2g13160	Ortholog of A. nidulans FGSC A4 : AN6241, A. niger CBS 513.88 : An02g01890, A. oryzae RIB40 : AO090026000276, Aspergillus wentii : Aspwe1_0663843 and Aspergillus sydowii : Aspsy1_0151393	845.746	1.43183	0.20587	6.95502	3.52506e-12	1.76703e-11
Afu4g10020	Ortholog(s) have role in fungal-type cell wall organization and Golgi apparatus, cytoplasmic vesicle, endosome localization	2208.82	1.43112	0.294595	4.85793	1.1862e-06	3.07714e-06
Afu6g08670	Ortholog of A. nidulans FGSC A4 : AN12387, A. niger CBS 513.88 : An11g05740, A. oryzae RIB40 : AO090001000527, Aspergillus wentii : Aspwe1_0072772 and Aspergillus sydowii : Aspsy1_0030802	240.75	1.42968	0.147229	9.71058	2.71779e-22	3.52281e-21
Afu1g00350	Has domain(s) with predicted oxidoreductase activity and role in oxidation-reduction process	73.6581	1.42928	0.44285	3.22747	0.00124891	0.00213125
Afu2g15510	Ortholog(s) have cytosol, nucleus localization	1179.97	1.42901	0.442132	3.2321	0.00122886	0.00210207
Afu8g00920	UDP-glucose dehydrogenase; plays a role in the conversion of UDP-glucose into UDP-glucuronic acid	162.211	1.42773	0.304763	4.68473	2.80323e-06	6.93086e-06
Afu5g12895	Ortholog(s) have role in posttranscriptional gene silencing, production of small RNA involved in gene silencing by RNA	1192.07	1.42766	0.314607	4.53791	5.68146e-06	1.33777e-05
Afu6g02680	Ortholog(s) have cytosol, ubiquitin ligase complex localization	593.894	1.4263	0.200128	7.12695	1.02616e-12	5.42427e-12
Afu6g12170	Putative peptidyl-prolyl cis-trans isomerase; binds FK506 and inhibits calcineurin; transcript induced by exposure to human airway epithelial cells	3583.08	1.42616	0.311528	4.57795	4.69556e-06	1.12176e-05
Afu3g05690	Ortholog(s) have role in transport and endoplasmic reticulum, integral component of Golgi membrane localization	502.328	1.42401	0.203718	6.99009	2.74704e-12	1.39393e-11
Afu3g10770	RTA1 domain protein	1015.52	1.42374	0.306849	4.63985	3.48654e-06	8.50257e-06
Afu3g06610	Proteasome regulatory particle subunit; transcript induced by exposure to human airway epithelial cells	4159.87	1.42345	0.228751	6.22268	4.88745e-10	1.92532e-09
Afu2g14380	Ortholog of A. nidulans FGSC A4 : AN12119, AN12185, A. niger CBS 513.88 : An03g05760, Neosartorya fischeri NRRL 181 : NFIA_089550 and Aspergillus wentii : Aspwe1_0035911, Aspwe1_0045304, Aspwe1_0065659	28.2525	1.42335	0.393975	3.61279	0.000302925	0.000563991
Afu1g02985	Ortholog of A. nidulans FGSC A4 : AN0286, A. niger CBS 513.88 : An01g05160, A. oryzae RIB40 : AO090005000790, Aspergillus wentii : Aspwe1_0103349 and Aspergillus sydowii : Aspsy1_0626563	307.543	1.42157	0.239452	5.93676	2.90708e-09	1.04989e-08
Afu6g08990	Ortholog of A. nidulans FGSC A4 : AN1759, A. niger CBS 513.88 : An11g06740, Aspergillus wentii : Aspwe1_0032502, Aspergillus sydowii : Aspsy1_0053695 and Aspergillus terreus NIH2624 : ATET_06657	484.645	1.42113	0.255637	5.5592	2.7102e-08	8.59453e-08
Afu6g11240	Ortholog of A. niger CBS 513.88 : An08g07485, Neosartorya fischeri NRRL 181 : NFIA_056940, Aspergillus wentii : Aspwe1_0182585 and Aspergillus versicolor : Aspve1_0036041	261.048	1.42097	0.256179	5.5468	2.90949e-08	9.20419e-08
Afu4g03890	Ortholog(s) have cytosol, nucleus localization	1146.07	1.42032	0.301186	4.71578	2.40788e-06	6.00631e-06
Afu4g13040	Ortholog(s) have role in vesicle-mediated transport and endoplasmic reticulum, integral component of Golgi membrane localization	432.609	1.42018	0.333123	4.26324	2.01483e-05	4.40972e-05
Afu1g05820	Ortholog(s) have role in NADH oxidation and mitochondrial respiratory chain complex I, membrane segment localization	2113.97	1.41821	0.323212	4.38786	1.14473e-05	2.59506e-05
Afu1g06730	Ortholog of A. nidulans FGSC A4 : AN2554, A. niger CBS 513.88 : An18g05780, A. oryzae RIB40 : AO090001000761, Aspergillus wentii : Aspwe1_0067057 and Aspergillus sydowii : Aspsy1_0086988	49.186	1.41797	0.290539	4.88048	1.05829e-06	2.76084e-06
Afu3g02870	Has domain(s) with predicted hydrolase activity	279.218	1.41749	0.369701	3.83416	0.000125996	0.000246317
Afu5g07600	SH2-containing inositol 5-phosphatase 2 that binds filamin and regulates submembraneous actin	502.059	1.41636	0.267261	5.29952	1.16108e-07	3.41839e-07
Afu1g01620	Ortholog of Aspergillus wentii : Aspwe1_0154177 and Aspergillus fumigatus A1163 : AFUB_002020	46.0386	1.41561	0.280689	5.04336	4.57427e-07	1.24847e-06
Afu4g13250	Ortholog of A. nidulans FGSC A4 : AN1935, A. niger CBS 513.88 : An01g08920, A. oryzae RIB40 : AO090009000259, Aspergillus wentii : Aspwe1_0047246 and Aspergillus sydowii : Aspsy1_0039085	697.777	1.41513	0.232888	6.07643	1.22886e-09	4.64071e-09
Afu3g12310	Ortholog(s) have mitochondrion, nucleus localization	114.147	1.41465	0.22791	6.20704	5.3993e-10	2.11951e-09
Afu5g12390	Ortholog(s) have cytoplasm localization	1286.18	1.41419	0.178428	7.92583	2.26633e-15	1.54966e-14
Afu2g02840	Has domain(s) with predicted intracellular localization	813.99	1.41416	0.118158	11.9684	5.20406e-33	1.65497e-31
Afu5g09130	Polysaccharide deacetylase family protein; predicted gene pair with AFUA_6G05030	17.5456	1.41094	0.458666	3.07617	0.00209678	0.0034565
Afu1g14350	Has domain(s) with predicted oxidoreductase activity and role in metabolic process	208.827	1.41064	0.387754	3.63797	0.000274792	0.000514049
Afu7g05980	Ortholog(s) have role in mRNA splicing, via spliceosome and U1 snRNP, U2 snRNP, U2-type prespliceosome, U4/U6 x U5 tri-snRNP complex, U5 snRNP, cytosol localization	1859.82	1.41031	0.390676	3.60992	0.000306297	0.000569594
Afu4g05910	Ortholog(s) have role in mitochondrial respiratory chain complex I assembly, pathogenesis and membrane, mitochondrion localization	4705.18	1.41023	0.316593	4.4544	8.41265e-06	1.93503e-05
Afu2g16470	Has domain(s) with predicted acid-amino acid ligase activity	191.124	1.40985	0.243045	5.80079	6.60033e-09	2.28495e-08
Afu2g10800	Ortholog(s) have endoplasmic reticulum localization	672.239	1.40954	0.176193	7.99997	1.24449e-15	8.74372e-15
Afu6g04140	Ortholog of A. nidulans FGSC A4 : AN6603, A. niger CBS 513.88 : An15g01370, Aspergillus wentii : Aspwe1_0036035, Aspergillus sydowii : Aspsy1_0037213 and Aspergillus terreus NIH2624 : ATET_07041	490.244	1.4085	0.19566	7.19869	6.07941e-13	3.30934e-12
Afu5g13920	Putative Hsp90 binding co-chaperone; reacts with rabbit immunosera exposed to A. fumigatus conidia	13042.9	1.40784	0.416985	3.37623	0.000734875	0.00129893
Afu1g01450	Ortholog of A. nidulans FGSC A4 : AN8025, A. niger CBS 513.88 : An11g08050, An05g01890, An11g03950, A. oryzae RIB40 : AO090010000064, AO090701000602 and Aspergillus wentii : Aspwe1_0051796	77.097	1.40761	0.291145	4.83472	1.33332e-06	3.43835e-06
Afu6g13346	Ortholog(s) have role in syncytium formation by plasma membrane fusion	209.589	1.40716	0.409958	3.43245	0.000598161	0.00107053
Afu3g09570	Ortholog of A. nidulans FGSC A4 : AN3068, A. niger CBS 513.88 : An16g03070, Aspergillus wentii : Aspwe1_0065972, Aspergillus sydowii : Aspsy1_0029214 and Aspergillus terreus NIH2624 : ATET_01537	1262.49	1.40689	0.360023	3.90778	9.31492e-05	0.000185144
Afu2g10540	Ortholog of A. nidulans FGSC A4 : AN5965, A. niger CBS 513.88 : An02g06010, A. oryzae RIB40 : AO090011000586, Aspergillus wentii : Aspwe1_0175404 and Aspergillus sydowii : Aspsy1_0151977	586.16	1.40619	0.225901	6.2248	4.82163e-10	1.90417e-09
Afu6g13980	Putative prenyltransferase	99.7621	1.40559	0.397696	3.53432	0.000408819	0.000747726
Afu3g09790	Ortholog(s) have role in Golgi to endosome transport, Golgi to plasma membrane protein transport, protein targeting to Golgi, vesicle organization and integral component of Golgi membrane, trans-Golgi network localization	507.871	1.40429	0.253865	5.53165	3.17235e-08	9.9755e-08
Afu7g03920	Ortholog of A. niger CBS 513.88 : An13g00380, Neosartorya fischeri NRRL 181 : NFIA_024880, Aspergillus wentii : Aspwe1_0429249 and Aspergillus clavatus NRRL 1 : ACLA_005620	159.1	1.40398	0.330268	4.25104	2.12781e-05	4.65052e-05
Afu4g07440	Ortholog of Neosartorya fischeri NRRL 181 : NFIA_108770, Aspergillus wentii : Aspwe1_0034601, Aspergillus terreus NIH2624 : ATET_05461 and Aspergillus tubingensis : Asptu1_0193323	77.0231	1.40385	0.322573	4.35205	1.34867e-05	3.02854e-05
Afu2g10120	Ortholog(s) have ATP-dependent NAD(P)H-hydrate dehydratase activity, role in nicotinamide nucleotide metabolic process and cytosol localization	970.777	1.40287	0.200956	6.981	2.93083e-12	1.4805e-11
Afu5g08430	Ortholog(s) have role in establishment or maintenance of cell polarity, mitochondrion organization, nuclear migration, nucleus organization, spore germination	349.432	1.40273	0.334619	4.19202	2.76479e-05	5.95037e-05
Afu3g14660	Ortholog of A. nidulans FGSC A4 : AN2535, A. niger CBS 513.88 : An09g01230, Aspergillus wentii : Aspwe1_0107397, Aspwe1_0171355 and Aspergillus sydowii : Aspsy1_0087029	1580.25	1.40209	0.382866	3.6621	0.000250158	0.000470883
Afu5g08480	Putative protein serine/threonine kinase	92.2009	1.40172	0.183322	7.64623	2.06964e-14	1.29849e-13
Afu1g15220	Ortholog of A. nidulans FGSC A4 : AN0864, Aspergillus wentii : Aspwe1_0483683, Aspergillus sydowii : Aspsy1_0083917 and Aspergillus terreus NIH2624 : ATET_00831	227.166	1.40116	0.373644	3.74999	0.000176845	0.000338423
Afu6g05030	Polysaccharide deacetylase family protein; predicted gene pair with AFUA_5G09130	152.014	1.40089	0.351387	3.98674	6.69887e-05	0.000135968
Afu3g08830	Ortholog of A. nidulans FGSC A4 : AN3016, A. niger CBS 513.88 : An16g02060, A. oryzae RIB40 : AO090005001385, Aspergillus wentii : Aspwe1_0173356 and Aspergillus sydowii : Aspsy1_0029265	564.189	1.39966	0.263718	5.30741	1.11196e-07	3.27994e-07
Afu2g07560	Ortholog(s) have role in mitochondrial protein processing, mitochondrial proton-transporting ATP synthase complex assembly and extrinsic component of mitochondrial inner membrane, mitochondrial intermembrane space localization	1296.78	1.39922	0.286879	4.87739	1.07499e-06	2.80068e-06
Afu5g03800	Putative high-affinity iron permease; expression upregulated under low iron conditions; SrbA-regulated during hypoxia	3530.75	1.39812	0.260595	5.36513	8.08925e-08	2.42246e-07
Afu8g02730	Ortholog(s) have mitochondrion, ribosome localization	1778.36	1.39778	0.385232	3.62841	0.00028517	0.000532069
Afu3g03990	Ortholog of A. oryzae RIB40 : AO090124000057, Neosartorya fischeri NRRL 181 : NFIA_006280, Aspergillus clavatus NRRL 1 : ACLA_060770 and Aspergillus niger ATCC 1015 : 127791-mRNA	49.6281	1.39765	0.467366	2.99048	0.00278536	0.00449423
Afu1g14160	Ortholog of Aspergillus fumigatus A1163 : AFUB_013700	31.498	1.39668	0.321275	4.34731	1.37814e-05	3.08942e-05
Afu8g01385	Protein of unknown function	135.809	1.39643	0.382505	3.65075	0.000261471	0.000491001
Afu5g14760	Ortholog of A. niger CBS 513.88 : An05g01370, A. oryzae RIB40 : AO090001000123, Neosartorya fischeri NRRL 181 : NFIA_072220 and Aspergillus wentii : Aspwe1_0724935	75.8093	1.39574	0.397078	3.51502	0.00043972	0.000799722
Afu7g02630	Ortholog of Neosartorya fischeri NRRL 181 : NFIA_115340, Aspergillus versicolor : Aspve1_0416695, Aspergillus clavatus NRRL 1 : ACLA_064930 and Aspergillus niger ATCC 1015 : 189693-mRNA	1139.97	1.39529	0.227218	6.14076	8.21291e-10	3.1531e-09
Afu1g11840	Ortholog of Aspergillus fumigatus A1163 : AFUB_011290	11.2408	1.39516	0.452591	3.08261	0.00205197	0.00338761
Afu1g06500	Ortholog of A. nidulans FGSC A4 : AN4248, AN4636, A. fumigatus Af293 : Afu2g02480, A. niger CBS 513.88 : An18g05540 and A. oryzae RIB40 : AO090001000452, AO090026000570	371.412	1.39481	0.331826	4.20345	2.62874e-05	5.6743e-05
Afu3g06260	Ortholog(s) have ribosomal small subunit binding, translation initiation factor activity, translation initiation factor binding activity and role in formation of translation preinitiation complex, maintenance of translational fidelity	9199.41	1.39378	0.377444	3.69267	0.000221912	0.000420333
Afu2g15540	Protein of unknown function; transcript induced by voriconazole	881.636	1.39176	0.130986	10.6252	2.27408e-26	4.18335e-25
Afu5g05610	Ortholog(s) have role in cellular bud site selection, mRNA splicing, via spliceosome and U2 snRNP, U2-type spliceosomal complex localization	968.43	1.39124	0.365031	3.81129	0.000138244	0.000268192
Afu1g15250	Ortholog of A. nidulans FGSC A4 : AN0861, A. oryzae RIB40 : AO090005001206, Aspergillus wentii : Aspwe1_0051149, Aspergillus sydowii : Aspsy1_0122516 and Aspergillus terreus NIH2624 : ATET_00827	509.842	1.39108	0.183217	7.59253	3.13731e-14	1.93283e-13
Afu3g06680	Ortholog(s) have ligase activity, role in protein lipoylation and mitochondrion localization	530.668	1.39085	0.293508	4.73871	2.15086e-06	5.40467e-06
Afu8g01638	Has domain(s) with predicted carbon-sulfur lyase activity and role in metabolic process	250.689	1.38911	0.460727	3.01505	0.00256938	0.00417252
Afu5g02460	Ortholog of A. nidulans FGSC A4 : AN5465, A. niger CBS 513.88 : An02g10330, An07g05030, A. oryzae RIB40 : AO090102000359, Aspergillus wentii : Aspwe1_0114453 and Aspergillus sydowii : Aspsy1_0156722	42.1247	1.38745	0.262084	5.29392	1.19721e-07	3.52212e-07
Afu2g11162	Ortholog of A. niger CBS 513.88 : An02g03130, Neosartorya fischeri NRRL 181 : NFIA_086450, Aspergillus wentii : Aspwe1_0175462 and Aspergillus versicolor : Aspve1_0027796	60.7053	1.38618	0.37686	3.67824	0.000234847	0.000443977
Afu5g11090	Ortholog of A. nidulans FGSC A4 : AN0200, A. fumigatus Af293 : Afu4g03700, A. niger CBS 513.88 : An14g01450, An01g02170, A. oryzae RIB40 : AO090011000307 and Aspergillus wentii : Aspwe1_0038807	683.739	1.38574	0.378332	3.66276	0.000249512	0.000469891
Afu8g04320	Ortholog(s) have mitochondrion localization	2989.5	1.3839	0.386815	3.57768	0.00034666	0.000639956
Afu6g04090	Ortholog(s) have mitochondrion localization	469.588	1.38387	0.284126	4.87063	1.11245e-06	2.89443e-06
Afu3g08630	Ortholog(s) have transcription coactivator activity, role in pathogenesis, positive regulation of transcription from RNA polymerase II promoter and cytosol, mitochondrion, nucleolus localization	1774.77	1.38332	0.425865	3.24825	0.00116118	0.00199541
Afu3g13040	Ortholog of A. nidulans FGSC A4 : AN3135, A. niger CBS 513.88 : An02g08930, A. oryzae RIB40 : AO090012000826, Aspergillus wentii : Aspwe1_0050040 and Aspergillus sydowii : Aspsy1_0087186	322.835	1.38322	0.272624	5.07374	3.90067e-07	1.07432e-06
Afu4g09800	Ortholog(s) have Prp19 complex, spliceosomal complex localization	518.467	1.38274	0.220504	6.27081	3.59167e-10	1.42921e-09
Afu6g02480	Ortholog(s) have carboxylic ester hydrolase activity	15.4885	1.38235	0.503902	2.74329	0.00608266	0.00931734
Afu1g02850	Ortholog of A. nidulans FGSC A4 : AN0275, A. fumigatus Af293 : Afu6g14530, A. niger CBS 513.88 : An01g04970, A. oryzae RIB40 : AO090005000775 and Aspergillus wentii : Aspwe1_0106139	187.182	1.38216	0.389144	3.5518	0.000382608	0.000702591
Afu1g00570	Predicted mariner Ant1 transposon-related ORF	178.835	1.38145	0.387572	3.56437	0.000364734	0.000671586
Afu6g14050	Has domain(s) with predicted UDP-N-acetylmuramate dehydrogenase activity, flavin adenine dinucleotide binding activity and role in oxidation-reduction process	261.824	1.38137	0.222881	6.1978	5.72582e-10	2.23986e-09
Afu2g12550	Has domain(s) with predicted role in transmembrane transport and integral component of membrane localization	952.018	1.38104	0.334171	4.13273	3.58477e-05	7.56133e-05
Afu4g07650	Putative peptidyl-prolyl cis-trans isomerase	2695.6	1.38097	0.373778	3.69462	0.000220212	0.000417213
Afu6g10610	Putative ribose 5-phosphate isomerase A	1377.56	1.38084	0.161842	8.53199	1.43849e-17	1.2242e-16
Afu2g17850	Has domain(s) with predicted 3-beta-hydroxy-delta5-steroid dehydrogenase activity and role in oxidation-reduction process, steroid biosynthetic process	102.437	1.38053	0.331162	4.16875	3.06272e-05	6.55166e-05
Afu1g09380	Ortholog(s) have U2-type spliceosomal complex, cytosol localization	351.939	1.38035	0.344048	4.01207	6.01874e-05	0.000123246
Afu7g00850	Has domain(s) with predicted N-acetyltransferase activity	652.7	1.37937	0.361737	3.81319	0.000137186	0.000266467
Afu3g10510	Ortholog of A. nidulans FGSC A4 : AN4937, A. niger CBS 513.88 : An16g04450, Aspergillus wentii : Aspwe1_0169043 and Aspergillus sydowii : Aspsy1_0087654	1257.91	1.37755	0.401256	3.4331	0.000596731	0.00106846
Afu2g02610	Ortholog(s) have role in Golgi to vacuole transport, vacuole fusion and fungal-type vacuole, late endosome, vacuolar membrane localization	829.372	1.37247	0.194165	7.06855	1.5656e-12	8.11736e-12
Afu2g12870	Putative vesicular-fusion protein; transcript induced by exposure to human airway epithelial cells	1761.31	1.37186	0.297444	4.61216	3.98514e-06	9.61402e-06
Afu2g08640	Ortholog of A. nidulans FGSC A4 : AN6137, A. niger CBS 513.88 : An12g03990, Aspergillus wentii : Aspwe1_0176126, Aspergillus sydowii : Aspsy1_0058040 and Aspergillus terreus NIH2624 : ATET_09699	1154.17	1.37069	0.209698	6.53652	6.29652e-11	2.73255e-10
Afu3g01860	Ortholog of A. nidulans FGSC A4 : AN8924, Neosartorya fischeri NRRL 181 : NFIA_002940, Aspergillus versicolor : Aspve1_0047531 and Aspergillus clavatus NRRL 1 : ACLA_075960	207.912	1.37064	0.215228	6.36831	1.91128e-10	7.86849e-10
Afu2g17100	Putative peroxin with a predicted role in peroxisome biogenesis	394.236	1.37061	0.186459	7.35076	1.97088e-13	1.11859e-12
Afu7g05735	Ortholog(s) have Golgi apparatus localization	503.828	1.36964	0.305889	4.47758	7.54945e-06	1.74826e-05
Afu4g02720	Putative GPI anchored glycosyl hydrolase; predicted gene pair with AFUA_3G00340	134.906	1.36894	0.329839	4.15033	3.31993e-05	7.05194e-05
Afu6g12920	Ortholog(s) have ribosomal large subunit binding activity, role in cellular bud site selection, ribosomal large subunit export from nucleus and cytoplasm, nucleolus, preribosome, large subunit precursor localization	1294.2	1.36847	0.38594	3.54581	0.000391409	0.000718011
Afu6g10080	Transcript up-regulated in conidia exposed to neutrophils	6261.09	1.36755	0.375619	3.64079	0.000271802	0.000508697
Afu6g00600	Ortholog of A. nidulans FGSC A4 : AN7786, A. oryzae RIB40 : AO090663000003, AO090113000133 and Aspergillus wentii : Aspwe1_0041313, Aspwe1_0117236	147.948	1.36576	0.366616	3.72533	0.000195061	0.000371894
Afu5g02650	Protein of unknown function; transcript induced by voriconazole	1021.08	1.36542	0.414385	3.29506	0.000983994	0.00170586
Afu2g15160	Ortholog(s) have alpha-L-arabinofuranosidase activity, role in L-arabinose metabolic process, hemicellulose catabolic process and extracellular region localization	93.3294	1.36511	0.246399	5.54023	3.02074e-08	9.54079e-08
Afu4g04630	Ortholog(s) have role in ER to Golgi vesicle-mediated transport, cellular response to drug, vesicle fusion with Golgi apparatus	643.176	1.36509	0.173254	7.87917	3.29562e-15	2.20316e-14
Afu6g04640	Ortholog(s) have role in medium-chain fatty acid biosynthetic process	307.296	1.36505	0.298957	4.56603	4.97048e-06	1.18384e-05
Afu6g00540	Protein of unknown function	77.454	1.36401	0.380566	3.58415	0.000338171	0.000625756
Afu1g04440	Ortholog of A. nidulans FGSC A4 : AN0454, A. niger CBS 513.88 : An01g03310, A. oryzae RIB40 : AO090003000907, Aspergillus wentii : Aspwe1_0150842 and Aspergillus sydowii : Aspsy1_0086117	404.581	1.36322	0.229598	5.93742	2.89539e-09	1.04615e-08
Afu4g07010	Ortholog(s) have cytosol, nucleus localization	394.866	1.36314	0.233058	5.84894	4.94729e-09	1.73875e-08
Afu3g12500	Ortholog of A. niger CBS 513.88 : An02g08440, Aspergillus wentii : Aspwe1_0371493, Aspergillus versicolor : Aspve1_0039356, Aspergillus zonatus : Aspzo1_0168566 and Aspergillus sydowii : Aspsy1_0029179	288.383	1.36258	0.187726	7.25835	3.91829e-13	2.16786e-12
Afu7g03660	Has domain(s) with predicted ATP binding, ATPase activity	26.0993	1.36056	0.457826	2.97179	0.00296066	0.00475777
Afu3g05610	Ortholog of A. nidulans FGSC A4 : AN10418, A. niger CBS 513.88 : An11g11020, A. oryzae RIB40 : AO090020000033, Aspergillus wentii : Aspwe1_0042240 and Aspergillus sydowii : Aspsy1_0088183	216.674	1.36037	0.299992	4.53468	5.76897e-06	1.35715e-05
Afu8g02870	Ortholog of A. nidulans FGSC A4 : AN8871, A. niger CBS 513.88 : An03g06980, Aspergillus wentii : Aspwe1_0046794, Aspergillus sydowii : Aspsy1_0061946 and Aspergillus terreus NIH2624 : ATET_10403	537.455	1.36035	0.23719	5.73529	9.7343e-09	3.28731e-08
Afu5g12130	Rab small monomeric GTPase	2322.33	1.3599	0.286997	4.73837	2.15446e-06	5.41198e-06
Afu1g15880	Has domain(s) with predicted magnesium ion transmembrane transporter activity, role in magnesium ion transport and integral component of membrane localization	554.254	1.35984	0.148636	9.14881	5.75654e-20	6.01298e-19
Afu4g04700	Ortholog of Aspergillus fumigatus A1163 : AFUB_098300	444.571	1.35963	0.282381	4.81487	1.47298e-06	3.7836e-06
Afu7g04690	Ortholog(s) have protein disulfide isomerase activity, thiol oxidase activity, role in oxidation-reduction process and integral component of endoplasmic reticulum membrane localization	1887.89	1.35956	0.328647	4.13683	3.52142e-05	7.45172e-05
Afu3g10230	Ortholog(s) have endoplasmic reticulum localization	117.336	1.35941	0.289259	4.69964	2.60617e-06	6.47626e-06
Afu4g04730	Has domain(s) with predicted 5-amino-6-(5-phosphoribosylamino)uracil reductase activity and role in oxidation-reduction process, riboflavin biosynthetic process	366.339	1.35928	0.15322	8.87143	7.22133e-19	6.83417e-18
Afu5g06350	Putative transcription factor and DNA repair protein	71.5074	1.3589	0.371912	3.65383	0.00025836	0.000485507
Afu5g02380	Ortholog of A. nidulans FGSC A4 : AN8020, AN0195, A. niger CBS 513.88 : An03g04900, An02g10420, A. oryzae RIB40 : AO090001000067, AO090102000350 and Aspergillus wentii : Aspwe1_0114436, Aspwe1_0176498	109.101	1.35886	0.233325	5.82388	5.74977e-09	2.00108e-08
Afu6g12220	Has domain(s) with predicted catalytic activity and role in metabolic process	17110.5	1.35744	0.379513	3.5768	0.000347821	0.000641949
Afu1g14630	Ortholog(s) have tRNA guanylyltransferase activity, role in tRNA modification and cytosol, nucleus localization	409.467	1.35693	0.411261	3.29944	0.000968786	0.00168024
Afu1g03140	Glucosyl hydrolase	66.5979	1.35549	0.212819	6.3692	1.9002e-10	7.82916e-10
Afu8g01920	Ortholog of A. nidulans FGSC A4 : AN12392, Neosartorya fischeri NRRL 181 : NFIA_095530, Aspergillus wentii : Aspwe1_0177490 and Aspergillus versicolor : Aspve1_0034524	312.309	1.35529	0.431257	3.14265	0.00167424	0.00279633
Afu2g01250	Putative serine peptidase; predicted signal sequence for secretion; induced by growth on BSA as a sole nitrogen source	12.3416	1.35505	0.433424	3.12638	0.00176975	0.0029452
Afu5g09070	Ortholog of A. nidulans FGSC A4 : AN4671, A. niger CBS 513.88 : An07g04010, Aspergillus wentii : Aspwe1_0281750, Aspergillus sydowii : Aspsy1_0059434 and Aspergillus terreus NIH2624 : ATET_06560	423.14	1.35272	0.266908	5.06811	4.01792e-07	1.1043e-06
Afu3g08430	Ortholog(s) have mitochondrion localization	4426.43	1.3514	0.182096	7.42137	1.15919e-13	6.75476e-13
Afu2g11720	Ortholog(s) have cytoplasm localization	885.879	1.35121	0.192817	7.00775	2.42178e-12	1.2401e-11
Afu6g12710	Ortholog(s) have protein complex scaffold, ubiquitin-specific protease activity and role in RNA splicing, histone H3-K4 methylation, histone H3-K79 methylation, histone deubiquitination	880.038	1.35118	0.320072	4.22149	2.42696e-05	5.2686e-05
Afu2g02830	Ortholog of A. nidulans FGSC A4 : AN4538, A. niger CBS 513.88 : An07g07180, A. oryzae RIB40 : AO090026000628, Aspergillus wentii : Aspwe1_0036706 and Aspergillus sydowii : Aspsy1_0091097	379.386	1.35082	0.202121	6.68322	2.33747e-11	1.06687e-10
Afu2g16130	Ortholog(s) have DNA 5'-adenosine monophosphate hydrolase activity, mismatched DNA binding, single-strand break-containing DNA binding, single-stranded DNA binding, zinc ion binding activity	58.4401	1.35021	0.261224	5.16878	2.35629e-07	6.64345e-07
Afu6g09520	Ortholog(s) have mitochondrion localization	735.18	1.34971	0.175162	7.70552	1.30316e-14	8.31595e-14
Afu1g10850	Ortholog(s) have protein tag activity	1192.51	1.34916	0.256408	5.2618	1.42655e-07	4.15482e-07
Afu7g05990	Ortholog(s) have mitochondrion localization	298.297	1.34913	0.342361	3.94066	8.12574e-05	0.000162453
Afu5g11460	Ortholog(s) have chromatin binding, protein complex scaffold activity and role in RNA polymerase II transcriptional preinitiation complex assembly, histone acetylation	379.028	1.349	0.148394	9.09062	9.84779e-20	1.01249e-18
Afu5g10470	Ortholog of A. oryzae RIB40 : AO090010000490, Neosartorya fischeri NRRL 181 : NFIA_076780, Aspergillus wentii : Aspwe1_0181996 and Aspergillus fumigatus A1163 : AFUB_058060	45.8643	1.34889	0.265178	5.08672	3.64309e-07	1.00691e-06
Afu2g07870	Patatin-like serine hydrolase; calcium induced	628.547	1.34843	0.201339	6.69732	2.12283e-11	9.73431e-11
Afu2g11650	Protein of unknown function; transcript repressed by exposure to human airway epithelial cells	812.153	1.34831	0.341337	3.95008	7.81246e-05	0.000156727
Afu3g11600	Ortholog(s) have role in chromosome segregation and kinetochore, spindle midzone localization	780.188	1.34638	0.391246	3.44127	0.00057899	0.00103811
Afu4g08680	Ortholog of A. nidulans FGSC A4 : AN1682, A. niger CBS 513.88 : An04g03500, A. oryzae RIB40 : AO090023000689, Aspergillus wentii : Aspwe1_0075630 and Aspergillus sydowii : Aspsy1_0038709	172.058	1.34489	0.217875	6.17275	6.7113e-10	2.60848e-09
Afu4g11930	Ortholog(s) have oxidized purine nucleobase lesion DNA N-glycosylase activity	575.668	1.34406	0.282534	4.75718	1.96317e-06	4.96642e-06
Afu1g13000	Ortholog of A. nidulans FGSC A4 : AN10534, AN7218, A. fumigatus Af293 : Afu7g03950, A. niger CBS 513.88 : An13g00410, An06g00970 and A. oryzae RIB40 : AO090023000035, AO090026000819	60.0932	1.34378	0.277818	4.83689	1.31885e-06	3.40216e-06
Afu3g08770	Mitochondrial NADH:ubiquinone oxidoreductase subunit involved in oxidative phosphorylation; induced by exposure to artemisinin	4039.12	1.34376	0.368693	3.64464	0.000267762	0.000502093
Afu1g09030	Protein of unknown function; calcium downregulated; transcript up-regulated in conidia exposed to neutrophils	9968.7	1.34284	0.395133	3.39845	0.000677696	0.00120192
Afu5g14900	Ortholog of Aspergillus fumigatus A1163 : AFUB_079010	331.445	1.34236	0.292416	4.59057	4.4203e-06	1.06214e-05
Afu5g07290	Has domain(s) with predicted FMN binding, iron ion binding, oxidoreductase activity and role in oxidation-reduction process	553.354	1.34183	0.120625	11.1239	9.59483e-29	2.17825e-27
Afu1g04690	Ortholog of A. nidulans FGSC A4 : AN0448, A. niger CBS 513.88 : An01g03390, A. oryzae RIB40 : AO090003000900, Aspergillus wentii : Aspwe1_0037393 and Aspergillus sydowii : Aspsy1_0055292	950.776	1.34166	0.292753	4.58291	4.58556e-06	1.09782e-05
Afu4g05950	Ortholog(s) have glutathione disulfide oxidoreductase activity, role in cellular response to oxidative stress, response to osmotic stress and mitochondrial matrix localization	2834.33	1.34138	0.374597	3.58087	0.000342454	0.000632936
Afu5g05880	Ortholog(s) have endoplasmic reticulum, lipid particle localization	876.544	1.34123	0.221989	6.04187	1.52338e-09	5.66309e-09
Afu1g14970	Ortholog(s) have role in regulation of microtubule cytoskeleton organization and cytosol, nucleus localization	271.191	1.34063	0.411792	3.2556	0.00113153	0.00194702
Afu8g04230	Ortholog of A. nidulans FGSC A4 : AN12056, A. oryzae RIB40 : AO090103000038, Aspergillus wentii : Aspwe1_0175151, Aspergillus sydowii : Aspsy1_0086843 and Aspergillus terreus NIH2624 : ATET_00036	277.24	1.33905	0.378162	3.54094	0.000398711	0.00072987
Afu3g06410	Ortholog(s) have role in ubiquinone biosynthetic process and mitochondrial inner membrane localization	1686.62	1.33743	0.237972	5.62009	1.90856e-08	6.19748e-08
Afu5g03220	Ortholog(s) have peptidase activity, role in protein targeting to ER, signal peptide processing and signal peptidase complex localization	461.881	1.33719	0.18103	7.38655	1.50688e-13	8.65244e-13
Afu1g05220	Has domain(s) with predicted selenium binding activity and role in cell redox homeostasis	600.213	1.336	0.300894	4.44011	8.99128e-06	2.06149e-05
Afu2g02165	Ortholog(s) have cytosol, nuclear periphery, nuclear pore, spindle pole body localization	492.582	1.33591	0.220152	6.06813	1.2941e-09	4.87068e-09
Afu2g05115	Ortholog of A. nidulans FGSC A4 : AN7889, AN4657, A. fumigatus Af293 : Afu1g00920, Afu2g02370, Afu3g06425 and A. niger CBS 513.88 : An07g04250, An05g02120, An01g11840, An12g06960, An03g03340	51.8808	1.33573	0.39201	3.40739	0.000655861	0.00116609
Afu3g12050	Ortholog of A. nidulans FGSC A4 : AN10347, Neosartorya fischeri NRRL 181 : NFIA_065260, Aspergillus wentii : Aspwe1_0037097 and Aspergillus clavatus NRRL 1 : ACLA_039920	356.125	1.33517	0.242184	5.51303	3.52704e-08	1.10115e-07
Afu1g04630	Ortholog of Aspergillus fumigatus A1163 : AFUB_004980	173.863	1.33477	0.347873	3.83696	0.000124568	0.000243827
Afu5g14960	Ortholog of Aspergillus fumigatus A1163 : AFUB_079070	130.15	1.33396	0.31007	4.30211	1.69178e-05	3.74336e-05
Afu1g16553	Has domain(s) with predicted role in DNA repair, kinetochore assembly	310.927	1.33267	0.338655	3.93517	8.31371e-05	0.000166042
Afu5g01405	Has domain(s) with predicted role in cell wall macromolecule catabolic process	34.9763	1.33221	0.306303	4.34934	1.36548e-05	3.0654e-05
Afu4g06500	Ortholog of A. nidulans FGSC A4 : AN4362, A. oryzae RIB40 : AO090023000936, Neosartorya fischeri NRRL 181 : NFIA_003290, NFIA_109690 and Aspergillus wentii : Aspwe1_0023319	89.8697	1.33218	0.229603	5.8021	6.54905e-09	2.2692e-08
Afu7g03850	Has domain(s) with predicted catalytic activity, nitronate monooxygenase activity and role in oxidation-reduction process	407.608	1.33183	0.240491	5.53796	3.06022e-08	9.65769e-08
Afu8g00910	Ortholog(s) have role in asperfuranone biosynthetic process	87.3867	1.33026	0.238401	5.57994	2.40605e-08	7.69211e-08
Afu2g01160	Has domain(s) with predicted iron ion binding, oxidoreductase activity and role in fatty acid biosynthetic process, oxidation-reduction process	94.9133	1.32905	0.156145	8.51159	1.71571e-17	1.44138e-16
Afu6g09970	Has domain(s) with predicted oxidoreductase activity and role in metabolic process	13.7648	1.32869	0.426107	3.11822	0.0018195	0.00302288
Afu3g08960	Has domain(s) with predicted catalytic activity	249.136	1.3283	0.311484	4.26441	2.00431e-05	4.39038e-05
Afu1g04315	Ortholog of A. nidulans FGSC A4 : AN0466, A. oryzae RIB40 : AO090003000918, Aspergillus wentii : Aspwe1_0037360 and Aspergillus sydowii : Aspsy1_0041113	615.284	1.32829	0.290836	4.56716	4.94377e-06	1.17784e-05
Afu1g11490	Ortholog(s) have endopolyphosphatase activity, exopolyphosphatase activity, role in polyphosphate catabolic process and cytosol, fungal-type vacuole membrane, nucleus localization	1281.67	1.32731	0.163341	8.12604	4.43555e-16	3.27764e-15
Afu3g11490	Ortholog of A. nidulans FGSC A4 : AN8198, A. niger CBS 513.88 : An01g03200, An02g00240, A. oryzae RIB40 : AO090011000240 and Aspergillus wentii : Aspwe1_0060276, Aspwe1_0062284, Aspwe1_0152042	19.87	1.32705	0.480548	2.76153	0.00575318	0.00885408
Afu1g12110	Ortholog of A. nidulans FGSC A4 : AN10163, A. niger CBS 513.88 : An08g04410, Aspergillus wentii : Aspwe1_0154994 and Aspergillus sydowii : Aspsy1_0038225	2599.72	1.32702	0.32119	4.13157	3.60301e-05	7.59775e-05
Afu4g09910	Has domain(s) with predicted ATP binding, inositol pentakisphosphate 2-kinase activity	196.771	1.32696	0.207838	6.38461	1.71834e-10	7.11863e-10
Afu1g12160	Has domain(s) with predicted translation initiation factor activity and role in translational initiation	431.379	1.32516	0.266959	4.96389	6.90939e-07	1.84164e-06
Afu4g12290	Ortholog(s) have structural molecule activity	78.9817	1.3249	0.246336	5.37844	7.51354e-08	2.26126e-07
Afu7g05270	Ortholog of Neosartorya fischeri NRRL 181 : NFIA_026470, Aspergillus wentii : Aspwe1_0167791, Aspergillus versicolor : Aspve1_0046411 and Aspergillus clavatus NRRL 1 : ACLA_006970	387.449	1.32486	0.319542	4.14611	3.38171e-05	7.1754e-05
Afu6g12350	Ortholog(s) have role in CVT pathway, autophagosome assembly, late nucleophagy, mitophagy, piecemeal microautophagy of nucleus, protein homooligomerization, protein localization to pre-autophagosomal structure, reticulophagy	472.384	1.32465	0.161437	8.20539	2.29835e-16	1.7596e-15
Afu2g14460	Has domain(s) with predicted oxidoreductase activity and role in metabolic process	390.072	1.32395	0.419317	3.15741	0.00159179	0.00267111
Afu6g11320	Has domain(s) with predicted role in transmembrane transport and integral component of membrane localization	15.9506	1.32258	0.434087	3.04681	0.00231285	0.00378331
Afu5g15070	Has domain(s) with predicted antioxidant activity, oxidoreductase activity, peroxiredoxin activity and role in oxidation-reduction process	20.451	1.3218	0.442937	2.98417	0.00284353	0.00458454
Afu8g02460	Has domain(s) with predicted role in transmembrane transport and integral component of membrane localization	225.545	1.32102	0.224592	5.88188	4.05642e-09	1.4457e-08
Afu3g13755	Protein of unknown function	66.185	1.32004	0.350719	3.7638	0.00016735	0.000321559
Afu6g07140	Ortholog of A. nidulans FGSC A4 : AN2189, A. oryzae RIB40 : AO090012000935, Neosartorya fischeri NRRL 181 : NFIA_052790, Aspergillus wentii : Aspwe1_0518709 and Aspergillus versicolor : Aspve1_0025940	113.998	1.31996	0.15998	8.25082	1.57316e-16	1.22348e-15
Afu6g14442	Ortholog(s) have D-xylose transmembrane transporter activity, role in D-xylose transport and integral component of membrane localization	12.9062	1.3193	0.425364	3.10157	0.00192498	0.00318599
Afu5g05460	Cytosine deaminase-uracil phosphoribosyltransferase fusion protein; transcript induced by exposure to human airway epithelial cells	2068.95	1.31835	0.270277	4.87777	1.0729e-06	2.79618e-06
Afu5g11630	Ortholog of A. nidulans FGSC A4 : AN0132, A. niger CBS 513.88 : An18g03110, A. oryzae RIB40 : AO090026000663, Aspergillus wentii : Aspwe1_0170695 and Aspergillus sydowii : Aspsy1_0195219	1700.66	1.31813	0.129462	10.1816	2.39611e-24	3.68325e-23
Afu1g13050	Has domain(s) with predicted nucleic acid binding activity	1641.97	1.31812	0.274221	4.80677	1.53392e-06	3.93371e-06
Afu6g11490	Has domain(s) with predicted hydrolase activity	204.923	1.31704	0.334268	3.94006	8.14611e-05	0.000162777
Afu1g00610	Has domain(s) with predicted role in positive regulation of autophagy	31.3689	1.31645	0.391027	3.36665	0.000760865	0.00133914
Afu1g15800	Ortholog(s) have protein serine/threonine phosphatase activity, role in protein dephosphorylation and mitochondrion localization	273.23	1.31616	0.207363	6.34714	2.19351e-10	8.96462e-10
Afu6g04240	Putative PAP2 domain protein with a predicted role in phospholipids and triacylglycerol biosynthesis; repressed by exposure to artemisinin	425.009	1.31606	0.346726	3.79567	0.000147243	0.000284526
Afu4g07200	Ortholog of A. nidulans FGSC A4 : AN4408, A. niger CBS 513.88 : An04g01600, A. oryzae RIB40 : AO090023000855, Aspergillus wentii : Aspwe1_0100994 and Aspergillus sydowii : Aspsy1_0163014	279.159	1.316	0.171432	7.67651	1.63487e-14	1.0323e-13
Afu1g08900	Has domain(s) with predicted zinc ion binding activity	1250.09	1.31454	0.188009	6.99193	2.71136e-12	1.37849e-11
Afu1g03200	Putative major facilitator superfamily (MFS) transporter	149.186	1.31438	0.312773	4.20235	2.64154e-05	5.70036e-05
Afu1g14695	Ortholog(s) have role in double-strand break repair via homologous recombination, intra-S DNA damage checkpoint, positive regulation of DNA binding, strand invasion and Swi5-Sfr1 complex, cytosol, site of double-strand break localization	96.3074	1.3137	0.351801	3.7342	0.000188311	0.000359373
Afu4g12240	Ortholog(s) have cytosol, nucleus localization	254.408	1.31306	0.331575	3.96006	7.49299e-05	0.000150801
Afu2g05770	Ortholog(s) have SAGA complex localization	209.996	1.31287	0.153577	8.54861	1.24584e-17	1.06486e-16
Afu8g01480	Has domain(s) with predicted potassium channel activity, role in potassium ion transmembrane transport and membrane localization	17.5605	1.3128	0.340066	3.86041	0.000113196	0.000222343
Afu5g14315	Ortholog of A. oryzae RIB40 : AO090701000372, Neosartorya fischeri NRRL 181 : NFIA_072570, Aspergillus wentii : Aspwe1_0042955, Aspwe1_0063639 and Aspergillus versicolor : Aspve1_0035102, Aspve1_0087828	85.1855	1.31223	0.305642	4.29337	1.75983e-05	3.88409e-05
Afu1g15710	Ortholog(s) have role in positive regulation of mitotic metaphase/anaphase transition and anaphase-promoting complex, cell division site, cytosol, mitotic spindle pole body localization	339.515	1.31165	0.206564	6.34985	2.15532e-10	8.81772e-10
Afu2g09170	Ortholog(s) have cytosol localization	542.835	1.31153	0.172179	7.61727	2.59102e-14	1.60889e-13
Afu3g10440	Ortholog of A. nidulans FGSC A4 : AN4944, Aspergillus flavus NRRL 3357 : AFL2T_02410, Aspergillus wentii : Aspwe1_0025030 and Aspergillus versicolor : Aspve1_0884593	132.464	1.31034	0.176749	7.41356	1.22957e-13	7.12786e-13
Afu6g04040	Ortholog(s) have dodecenoyl-CoA delta-isomerase activity, role in fatty acid beta-oxidation, filamentous growth and peroxisome localization	304.698	1.30997	0.225666	5.80491	6.44014e-09	2.23442e-08
Afu2g09640	RING finger domain protein; transcript up-regulated in conidia exposed to neutrophils	399.451	1.30855	0.172533	7.58434	3.3419e-14	2.04923e-13
Afu5g08870	Ortholog of A. nidulans FGSC A4 : AN10588, A. niger CBS 513.88 : An07g04510, A. oryzae RIB40 : AO090020000457, AO090012000441 and Neosartorya fischeri NRRL 181 : NFIA_078440	15.2961	1.30797	0.383433	3.4112	0.000646786	0.00115074
Afu6g02760	Has domain(s) with predicted catalytic activity, coenzyme binding activity and role in cellular metabolic process	61.7474	1.30785	0.327391	3.99477	6.47569e-05	0.000131779
Afu6g07880	Ortholog(s) have role in actin cortical patch localization and cellular bud neck, mitochondrion localization	1154.19	1.30785	0.143991	9.08288	1.05743e-19	1.08152e-18
Afu1g07400	Has domain(s) with predicted role in anaphase-promoting complex-dependent proteasomal ubiquitin-dependent protein catabolic process, regulation of mitotic metaphase/anaphase transition and anaphase-promoting complex localization	950.803	1.30724	0.322107	4.05841	4.94078e-05	0.00010259
Afu1g05260	Has domain(s) with predicted ATP binding, ATP-dependent helicase activity, helicase activity, nucleic acid binding activity	290.662	1.30698	0.182411	7.16502	7.77747e-13	4.17866e-12
Afu5g14680	Protein with Yap1-dependent induction in response to hydrogen peroxide; calcium downregulated; induced by gliotoxin exposure	57658.7	1.30573	0.29826	4.37783	1.19866e-05	2.70637e-05
Afu1g13420	Ortholog(s) have peptidyl-prolyl cis-trans isomerase activity, protein phosphatase type 2A regulator activity and role in mitotic spindle organization in nucleus, response to osmotic stress	752.457	1.30424	0.215643	6.04813	1.46538e-09	5.4786e-09
Afu2g12560	Has domain(s) with predicted 4-alpha-hydroxytetrahydrobiopterin dehydratase activity and role in tetrahydrobiopterin biosynthetic process	613.397	1.30365	0.275414	4.73341	2.20784e-06	5.53899e-06
Afu6g13480	Ortholog of Aspergillus tubingensis : Asptu1_0057981, Aspergillus glaucus : Aspgl1_0167537, Aspergillus acidus : Aspfo1_0141322 and Aspergillus fumigatus A1163 : AFUB_001270	16.8345	1.30306	0.456357	2.85534	0.00429908	0.00673634
Afu8g05340	Ortholog(s) have peptidase activity, role in protein targeting to ER, signal peptide processing and plasma membrane, signal peptidase complex localization	355.271	1.30254	0.208504	6.24708	4.18196e-10	1.65822e-09
Afu2g13860	Histone H4	4895.22	1.30174	0.283891	4.58537	4.53188e-06	1.08684e-05
Afu2g06170	Ortholog(s) have L-amino acid transmembrane transporter activity, role in L-alpha-amino acid transmembrane transport and fungal-type vacuole membrane localization	451.049	1.30089	0.124512	10.4479	1.49825e-25	2.55426e-24
Afu2g10920	Putative enoyl-CoA hydratase/isomerase family protein with a predicted role in beta oxidation of fatty acids; transcript up-regulated in conidia exposed to neutrophils	1022.89	1.30001	0.211744	6.13952	8.27718e-10	3.17622e-09
Afu1g05730	Ortholog(s) have Golgi apparatus localization	885.014	1.29985	0.207934	6.25129	4.07071e-10	1.61574e-09
Afu5g14080	Ortholog of A. nidulans FGSC A4 : AN2640, A. niger CBS 513.88 : An12g05640, Neosartorya fischeri NRRL 181 : NFIA_072900 and Aspergillus versicolor : Aspve1_0040725	56.0111	1.29941	0.33639	3.86281	0.00011209	0.000220337
Afu5g12190	Ortholog(s) have DNA translocase activity, TBP-class protein binding, transcription factor activity, core RNA polymerase II binding activity	1960.14	1.29905	0.265299	4.89654	9.75394e-07	2.55561e-06
Afu5g06690	Ortholog(s) have rDNA binding activity	437.918	1.29855	0.292667	4.43696	9.12397e-06	2.08947e-05
Afu4g00195	Ortholog of A. nidulans FGSC A4 : AN2117, Aspergillus wentii : Aspwe1_0038802, Aspergillus zonatus : Aspzo1_0076627 and Aspergillus carbonarius ITEM 5010 : Acar5010_210760	216.842	1.29746	0.460591	2.81694	0.00484829	0.00752486
Afu6g14130	Ortholog(s) have role in chromatin silencing at silent mating-type cassette	2514.6	1.29659	0.30242	4.28737	1.80801e-05	3.98594e-05
Afu8g01485	Protein of unknown function	31.5776	1.29509	0.326236	3.96979	7.19348e-05	0.000145107
Afu1g16635	Has domain(s) with predicted protein disulfide oxidoreductase activity	166.494	1.29416	0.390183	3.31681	0.000910518	0.00158548
Afu4g06780	Ortholog(s) have NAD transporter activity, pyruvate secondary active transmembrane transporter activity, role in NAD transmembrane transport, mitochondrial pyruvate transport and endoplasmic reticulum, mitochondrion localization	653.172	1.29352	0.139213	9.29164	1.51927e-20	1.66209e-19
Afu1g05655	Ortholog(s) have cell cortex localization	417.827	1.29327	0.249143	5.19088	2.09302e-07	5.93796e-07
Afu1g03960	Ortholog(s) have thiosulfate sulfurtransferase activity and mitochondrion localization	985.697	1.2931	0.240196	5.38351	7.30462e-08	2.20345e-07
Afu2g13350	Ortholog(s) have RNA polymerase II repressing transcription factor binding, RNA polymerase II transcription coactivator activity, RNA polymerase II transcription corepressor activity	91.0922	1.29242	0.247835	5.21485	1.83965e-07	5.26621e-07
Afu3g15010	Putative methoxylase	21.8159	1.29147	0.457186	2.82482	0.00473073	0.0073584
Afu8g04450	Ortholog of Aspergillus fumigatus A1163 : AFUB_083090	31.8745	1.28951	0.312001	4.13302	3.58029e-05	7.55592e-05
Afu4g13400	Ortholog(s) have N-acetylglucosaminyldiphosphodolichol N-acetylglucosaminyltransferase activity and role in dolichol-linked oligosaccharide biosynthetic process	598.208	1.28899	0.26742	4.8201	1.43487e-06	3.69295e-06
Afu3g06220	Ortholog(s) have role in mitochondrial respiratory chain complex I assembly	911.725	1.28877	0.162875	7.91266	2.51938e-15	1.71488e-14
Afu1g10430	Ortholog of A. nidulans FGSC A4 : AN10168, A. niger CBS 513.88 : An08g02380, Neosartorya fischeri NRRL 181 : NFIA_015240, Aspergillus wentii : Aspwe1_0036585 and Aspergillus zonatus : Aspzo1_0163764	1038.85	1.28866	0.297114	4.33724	1.44281e-05	3.2206e-05
Afu3g09580	Ortholog of A. nidulans FGSC A4 : AN10364, Neosartorya fischeri NRRL 181 : NFIA_067710, Aspergillus wentii : Aspwe1_0074802 and Aspergillus versicolor : Aspve1_0081595	452.246	1.2869	0.297142	4.33094	1.48475e-05	3.30858e-05
Afu6g11170	Has domain(s) with predicted nucleic acid binding activity	595.489	1.28636	0.197796	6.50344	7.85058e-11	3.37713e-10
Afu6g02515	Ortholog of A. nidulans FGSC A4 : AN8711, A. niger CBS 513.88 : An12g07890, Neosartorya fischeri NRRL 181 : NFIA_048790, Aspergillus wentii : Aspwe1_0103407 and Aspergillus versicolor : Aspve1_0044454	341.499	1.28605	0.347288	3.70311	0.000212972	0.000404471
Afu2g02010	Putative transmembrane domain protein	1208.66	1.28586	0.262664	4.89548	9.80676e-07	2.56774e-06
Afu1g03110	Ortholog(s) have structural constituent of ribosome activity, role in cytoplasmic translation and cytosolic large ribosomal subunit, nucleolus localization	13720	1.28575	0.388284	3.31136	0.000928434	0.00161346
Afu7g06510	Putative acyl coenzyme A dehydrogenase	48.7849	1.2849	0.246407	5.21455	1.84268e-07	5.27296e-07
Afu5g11790	Ortholog(s) have double-stranded DNA binding, double-stranded RNA binding, euchromatin binding, ribonuclease activity, zinc ion binding activity	153.472	1.28478	0.279251	4.60081	4.20855e-06	1.01343e-05
Afu5g03485	Ortholog of Aspergillus fumigatus A1163 : AFUB_052000	311.869	1.28438	0.246415	5.21227	1.86546e-07	5.33036e-07
Afu2g08890	Ortholog(s) have dihydrofolate reductase activity, drug binding, mRNA binding activity, role in dihydrofolate metabolic process, tetrahydrofolate biosynthetic process and mitochondrion localization	358.571	1.28423	0.353849	3.62931	0.000284175	0.000530339
Afu4g06340	Ortholog(s) have endoplasmic reticulum localization	500.804	1.28352	0.311049	4.12641	3.68472e-05	7.75549e-05
Afu4g03321	Putative methyltransferase; conidia-enriched protein	111.396	1.2817	0.271005	4.72941	2.25169e-06	5.6454e-06
Afu3g02340	Ortholog(s) have transcription coactivator activity, role in cellular response to drug and cytosol, nucleus localization	460.15	1.28168	0.409509	3.1298	0.00174925	0.00291295
Afu3g07690	Ortholog(s) have copper chaperone activity, role in intracellular copper ion transport, mitochondrial respiratory chain complex IV assembly and cytosol, mitochondrial intermembrane space, nucleus localization	1271.43	1.28111	0.34045	3.763	0.000167887	0.000322512
Afu5g02900	Ortholog(s) have Golgi apparatus, cell septum, endoplasmic reticulum localization	170.64	1.28016	0.268695	4.76438	1.89435e-06	4.80003e-06
Afu1g11715	Ortholog of Neosartorya fischeri NRRL 181 : NFIA_013830, Aspergillus fumigatus A1163 : AFUB_011150 and Aspergillus clavatus NRRL 1 : ACLA_023930	11.7647	1.27985	0.440425	2.90594	0.00366157	0.00579404
Afu1g07480	Coproporphyrinogen III oxidase with a predicted role in heme biosynthesis; protein levels increase in amphotericin B; reacts with rabbit immunosera exposed to conidia; repressed by exposure to artemisinin; SrbA-regulated during hypoxia	31683.7	1.27793	0.329883	3.87389	0.00010711	0.000211289
Afu6g04900	Ortholog of A. nidulans FGSC A4 : AN6527, AN5581, A. fumigatus Af293 : Afu4g11477, A. niger CBS 513.88 : An14g03410, An04g05110 and A. oryzae RIB40 : AO090701000049, AO090003001075	213.263	1.27789	0.147059	8.68963	3.6363e-18	3.21295e-17
Afu5g12090	Ortholog of A. nidulans FGSC A4 : AN0093, A. niger CBS 513.88 : An18g02240, A. oryzae RIB40 : AO090120000325, Aspergillus wentii : Aspwe1_0445637 and Aspergillus terreus NIH2624 : ATET_02066	432.48	1.27762	0.179061	7.1351	9.67182e-13	5.12979e-12
Afu3g11720	Ortholog of A. niger CBS 513.88 : An02g07510, A. oryzae RIB40 : AO090003000730, Neosartorya fischeri NRRL 181 : NFIA_065610, Aspergillus wentii : Aspwe1_0037065 and Aspergillus versicolor : Aspve1_0026984	54.6501	1.27699	0.309242	4.1294	3.63704e-05	7.66335e-05
Afu6g10620	Ortholog(s) have role in cellular protein localization, signal transduction involved in mitotic spindle assembly checkpoint and bub1-bub3 complex, condensed nuclear chromosome kinetochore, nucleoplasm localization	1119.06	1.27678	0.31382	4.06852	4.73125e-05	9.84475e-05
Afu4g10830	Has domain(s) with predicted ATP binding, DNA binding, helicase activity, nucleic acid binding activity	272.785	1.27637	0.196318	6.50156	7.94925e-11	3.41396e-10
Afu3g06495	Ortholog of A. nidulans FGSC A4 : AN4766, A. niger CBS 513.88 : An11g09830, Aspergillus wentii : Aspwe1_0029358, Aspergillus sydowii : Aspsy1_0087849 and Aspergillus terreus NIH2624 : ATET_08768	137.182	1.27569	0.231056	5.52114	3.36814e-08	1.05447e-07
Afu1g13890	Ortholog(s) have role in mRNA cis splicing, via spliceosome and U4/U6 x U5 tri-snRNP complex, mitotic spindle pole body localization	511.112	1.27485	0.159245	8.00555	1.1893e-15	8.39348e-15
Afu5g05840	Stretch -activated, cation-selective, Ca2+ channel (Mid1) family protein	495.195	1.27479	0.182444	6.98729	2.80256e-12	1.42027e-11
Afu1g17550	Ortholog of Aspergillus fumigatus A1163 : AFUB_016930	191.343	1.2729	0.307916	4.13392	3.56633e-05	7.53457e-05
Afu2g03155	Ortholog of A. nidulans FGSC A4 : AN4512, A. niger CBS 513.88 : An07g07580, A. oryzae RIB40 : AO090120000271, Aspergillus wentii : Aspwe1_0155259 and Aspergillus sydowii : Aspsy1_0036813	588.764	1.27267	0.425472	2.9912	0.00277884	0.0044867
Afu4g04612	Ortholog(s) have ubiquitin-protein transferase activity, role in ER-associated ubiquitin-dependent protein catabolic process, protein monoubiquitination, protein polyubiquitination and endoplasmic reticulum membrane localization	870.216	1.27222	0.255126	4.98663	6.14418e-07	1.64775e-06
Afu7g06270	Has domain(s) with predicted catalytic activity, metal ion binding, phosphoric diester hydrolase activity	161.781	1.27084	0.40718	3.12106	0.00180199	0.00299505
Afu6g00440	Has domain(s) with predicted cation transmembrane transporter activity, role in cation transport, transmembrane transport and integral component of membrane localization	87.9188	1.26917	0.236912	5.35714	8.45501e-08	2.5291e-07
Afu8g04330	Ortholog(s) have protein-histidine N-methyltransferase activity, role in peptidyl-histidine methylation, to form tele-methylhistidine and cytosol, nucleus localization	399.662	1.26916	0.360951	3.51615	0.000437853	0.000796511
Afu2g03570	Predicted DDE1 transposon-related ORF	556.346	1.26834	0.378419	3.35168	0.000803225	0.00140739
Afu8g07220	Ortholog of A. niger CBS 513.88 : An11g09220, Neosartorya fischeri NRRL 181 : NFIA_100030, Aspergillus wentii : Aspwe1_0179921 and Aspergillus niger ATCC 1015 : 39376-mRNA	44.2189	1.26828	0.277873	4.56423	5.0132e-06	1.19221e-05
Afu2g14620	Ortholog of A. nidulans FGSC A4 : AN1801, A. niger CBS 513.88 : An15g03880, A. oryzae RIB40 : AO090005000082, Neosartorya fischeri NRRL 181 : NFIA_089820 and Aspergillus versicolor : Aspve1_0147504	1163.97	1.26553	0.247082	5.12191	3.02452e-07	8.41274e-07
Afu2g12020	Ortholog(s) have cytosol, nucleus localization	586.041	1.26491	0.303366	4.16958	3.05159e-05	6.5314e-05
Afu1g01790	Ortholog of A. nidulans FGSC A4 : AN10070, A. niger CBS 513.88 : An01g06420, A. oryzae RIB40 : AO090005000908, Aspergillus wentii : Aspwe1_0049751 and Aspergillus sydowii : Aspsy1_0144393	669.608	1.26132	0.311101	4.05437	5.02694e-05	0.000104159
Afu5g06980	Ortholog of A. nidulans FGSC A4 : AN7622, A. niger CBS 513.88 : An17g00180, A. oryzae RIB40 : AO090701000286, Aspergillus wentii : Aspwe1_0035039 and Aspergillus sydowii : Aspsy1_0058636	46.7591	1.26117	0.296009	4.26059	2.0389e-05	4.46116e-05
Afu8g06390	Ortholog of Aspergillus fumigatus A1163 : AFUB_079220	629.983	1.2597	0.370453	3.40044	0.000672773	0.00119366
Afu2g08370	Predicted glutathione S transferase	985.086	1.25869	0.330109	3.81296	0.000137313	0.000266649
Afu3g08310	Has domain(s) with predicted hydrolase activity and role in metabolic process	778.561	1.25795	0.248154	5.06925	3.99382e-07	1.09844e-06
Afu2g09990	Ortholog(s) have cytosol, nucleus localization	731.796	1.25747	0.139984	8.98293	2.63655e-19	2.59244e-18
Afu4g10130	Ortholog(s) have alpha-amylase activity and role in carbohydrate catabolic process	74.2177	1.25596	0.313947	4.00055	6.31961e-05	0.000128792
Afu5g13030	Ortholog of A. nidulans FGSC A4 : AN6854, A. oryzae RIB40 : AO090120000423, Neosartorya fischeri NRRL 181 : NFIA_074070, Aspergillus wentii : Aspwe1_0026749 and Aspergillus versicolor : Aspve1_0211277	396.093	1.25504	0.296527	4.23246	2.31147e-05	5.02953e-05
Afu1g03530	Ortholog(s) have D-xylose transmembrane transporter activity, role in D-xylose transport, glucose import and integral component of membrane localization	101.897	1.25313	0.278733	4.49581	6.93047e-06	1.61587e-05
Afu4g06510	Ortholog of A. nidulans FGSC A4 : AN1972, AN4371, A. niger CBS 513.88 : An04g05970, An08g04550, A. oryzae RIB40 : AO090003001143, AO090023000935 and Aspergillus wentii : Aspwe1_0023317	539.354	1.2522	0.262739	4.76593	1.87983e-06	4.76632e-06
Afu5g13500	Has domain(s) with predicted zinc ion binding activity	492.101	1.252	0.183148	6.83599	8.14388e-12	3.90538e-11
Afu3g13620	Protein of unknown function	21.5366	1.25172	0.457091	2.73846	0.00617286	0.00944077
Afu4g12530	Putative iron transporter of the vacuolar membrane, involved in vacuolar iron storage	341.583	1.25143	0.19042	6.57194	4.96633e-11	2.19407e-10
Afu3g14540	Putative 30-kilodalton heat shock protein; conidia-enriched protein; protein levels increase in response to amphotericin B and hydrogen peroxide	81501.6	1.25057	0.408698	3.05989	0.00221415	0.0036332
Afu3g14640	Protein with similarity to sulphite efflux pumps	42.6625	1.24931	0.290748	4.29687	1.73228e-05	3.82759e-05
Afu6g03350	Has domain(s) with predicted N-acetyltransferase activity	695.961	1.2485	0.43564	2.86589	0.00415845	0.00653031
Afu2g07930	Ortholog of Aspergillus brasiliensis : Aspbr1_0046060, Neosartorya fischeri NRRL 181 : NFIA_083620, Aspergillus fumigatus A1163 : AFUB_023950 and Aspergillus sydowii : Aspsy1_0094350	88.3002	1.24832	0.357438	3.49241	0.000478686	0.000865779
Afu4g10480	Ortholog(s) have structural constituent of ribosome activity and mitochondrial large ribosomal subunit localization	1123.71	1.24827	0.342444	3.64517	0.000267218	0.000501193
Afu2g02890	Ortholog(s) have tRNA 2'-phosphotransferase activity, role in tRNA splicing, via endonucleolytic cleavage and ligation and cytoplasm, nucleus localization	611.737	1.24745	0.220129	5.66692	1.45385e-08	4.78423e-08
Afu1g02620	Ortholog of Aspergillus fumigatus A1163 : AFUB_003000	589.712	1.24655	0.387934	3.2133	0.00131221	0.00222718
Afu8g01870	Ortholog of Aspergillus fumigatus A1163 : AFUB_084730	28.4303	1.2461	0.340705	3.65742	0.000254767	0.00047887
Afu3g08870	Putative phytase, phoB-regulated	50.1699	1.24552	0.312115	3.99058	6.59119e-05	0.000133947
Afu4g11100	Ortholog of A. nidulans FGSC A4 : AN5625, A. niger CBS 513.88 : An04g05590, A. oryzae RIB40 : AO090003001110, Aspergillus wentii : Aspwe1_0034056 and Aspergillus sydowii : Aspsy1_0043832	332.332	1.24535	0.126828	9.81916	9.31143e-23	1.26106e-21
Afu2g11250	Ortholog of S. cerevisiae : AAD14, A. nidulans FGSC A4 : AN5887, AN1616, AN4831, A. niger CBS 513.88 : An08g09700 and A. oryzae RIB40 : AO090026000525, AO090005000474, AO090113000193	359.512	1.24341	0.248731	4.99902	5.76228e-07	1.55287e-06
Afu6g12890	Ortholog(s) have protein binding, bridging activity and role in phosphatidylinositol biosynthetic process, positive regulation of kinase activity	691.647	1.24187	0.158149	7.85257	4.07593e-15	2.70409e-14
Afu4g04200	Has domain(s) with predicted role in phosphatidylinositol phosphorylation	222.065	1.24085	0.253857	4.88799	1.01869e-06	2.66105e-06
Afu4g10860	Velvet family protein; role in negative regulation of conidium formation and conidial germination; required for trehalose biosynthesis and H2O2 stress tolerance	210.509	1.24073	0.279134	4.4449	8.7931e-06	2.0184e-05
Afu6g00550	Glycosyl transferase family 8 family protein; calcium induced; induced by exposure to artemisinin	207.529	1.24067	0.294587	4.21157	2.53598e-05	5.49067e-05
Afu2g04470	Ortholog of A. nidulans FGSC A4 : AN1871, A. niger CBS 513.88 : An11g03160, A. oryzae RIB40 : AO090003000240, Aspergillus wentii : Aspwe1_0177180 and Aspergillus sydowii : Aspsy1_0140729	657.272	1.2393	0.312047	3.97151	7.14172e-05	0.000144174
Afu1g01370	Predicted glutathione S transferase	156.431	1.23926	0.269894	4.59166	4.39735e-06	1.05728e-05
Afu2g05640	Ortholog of A. niger CBS 513.88 : An02g14070, Neosartorya fischeri NRRL 181 : NFIA_082370, Aspergillus niger ATCC 1015 : 52472-mRNA and Aspergillus zonatus : Aspzo1_1187186	90.8261	1.23871	0.256784	4.82393	1.4076e-06	3.62397e-06
Afu2g06240	Ortholog(s) have dCMP deaminase activity, role in dTMP biosynthetic process, dUMP biosynthetic process and cytosol, nucleus localization	1729.36	1.23827	0.308968	4.00776	6.12981e-05	0.000125259
Afu6g12480	NGG1 interacting factor	257.187	1.23513	0.180132	6.8568	7.04183e-12	3.40811e-11
Afu3g07440	Has domain(s) with predicted hydrolase activity, zinc ion binding activity	28.2038	1.23455	0.346015	3.5679	0.000359854	0.000663222
Afu3g09940	Ortholog(s) have peptide alpha-N-acetyltransferase activity, role in N-terminal protein amino acid acetylation, regulation of protein localization and NatC complex, cytosol, nucleus localization	839.082	1.23403	0.227845	5.41609	6.0915e-08	1.84958e-07
Afu6g07910	PH domain protein; transcript induced by exposure to human airway epithelial cells	1824.62	1.23207	0.286166	4.30544	1.66653e-05	3.69062e-05
Afu2g01270	Has domain(s) with predicted oxidoreductase activity and role in oxidation-reduction process	46.9177	1.23195	0.418487	2.94381	0.00324204	0.00517185
Afu2g09240	Ortholog(s) have role in SCF-dependent proteasomal ubiquitin-dependent protein catabolic process, cellular response to methylmercury and SCF ubiquitin ligase complex, cytosol localization	346.698	1.23169	0.140852	8.74452	2.2396e-18	2.02908e-17
Afu7g01270	Ortholog(s) have role in mitotic DNA damage checkpoint, translesion synthesis and cytosol, nuclear chromatin localization	273.196	1.23117	0.21053	5.84796	4.97647e-09	1.74822e-08
Afu4g07760	Ortholog(s) have L-arginine transmembrane transporter activity, L-histidine transmembrane transporter activity, L-lysine transmembrane transporter activity	621.596	1.23078	0.188488	6.52974	6.58819e-11	2.85125e-10
Afu8g06820	Has domain(s) with predicted 5-amino-6-(5-phosphoribosylamino)uracil reductase activity and role in oxidation-reduction process, riboflavin biosynthetic process	36.5714	1.2304	0.374489	3.28555	0.00101784	0.00176066
Afu8g03910	Ortholog of A. nidulans FGSC A4 : AN9423, A. niger CBS 513.88 : An16g09290, Neosartorya fischeri NRRL 181 : NFIA_096620, Aspergillus wentii : Aspwe1_0053600 and Aspergillus versicolor : Aspve1_0422328	628.439	1.23027	0.181665	6.7722	1.26835e-11	5.95868e-11
Afu2g15500	Ortholog(s) have role in mRNA splicing, via spliceosome and U1 snRNP, U2 snRNP, U4/U6 x U5 tri-snRNP complex, U5 snRNP, cytosol, spliceosomal complex localization	2226.49	1.23023	0.365083	3.36971	0.000752465	0.00132525
Afu6g05290	Has domain(s) with predicted role in vesicle docking involved in exocytosis and exocyst localization	1115.06	1.22919	0.254433	4.8311	1.35778e-06	3.49799e-06
Afu2g10980	Ortholog(s) have GTPase activity, role in Golgi to plasma membrane protein transport, cellular response to drug, endocytosis, protein targeting to vacuole and cytosol, trans-Golgi network localization	808.598	1.22834	0.268916	4.56776	4.92964e-06	1.17483e-05
Afu2g14860	Has domain(s) with predicted catalytic activity	50.836	1.22718	0.359239	3.41604	0.000635395	0.00113252
Afu3g14400	Ortholog of Neosartorya fischeri NRRL 181 : NFIA_062910 and Aspergillus fumigatus A1163 : AFUB_034830	302.375	1.22611	0.353818	3.46536	0.000529527	0.000953999
Afu1g07270	Has domain(s) with predicted protein heterodimerization activity	356.32	1.22546	0.399267	3.06927	0.00214585	0.00353293
Afu1g13670	Protein of unkwown function; abundant in conidia	83.5932	1.22513	0.302706	4.04725	5.18228e-05	0.000107123
Afu6g14070	Ortholog of Aspergillus fumigatus A1163 : AFUB_000670	45.113	1.22299	0.301682	4.0539	5.03699e-05	0.00010434
Afu5g14810	Putative pyruvate decarboxylase	285.54	1.22276	0.310016	3.94418	8.00731e-05	0.000160248
Afu3g04230	Ortholog(s) have cytosol, nucleus localization	815.296	1.22246	0.150142	8.14204	3.88686e-16	2.90221e-15
Afu3g05360	Has domain(s) with predicted DNA binding, protein heterodimerization activity, role in nucleosome assembly and nucleosome, nucleus localization	30835.7	1.22192	0.365513	3.34303	0.000828676	0.00144908
Afu5g08450	Ortholog of A. nidulans FGSC A4 : AN12000, A. niger CBS 513.88 : An03g04710, A. oryzae RIB40 : AO090701000765, Aspergillus wentii : Aspwe1_0023675 and Aspergillus terreus NIH2624 : ATET_08223	591.344	1.22105	0.170384	7.16649	7.69468e-13	4.13985e-12
Afu2g15960	Putative nucleotide binding protein; transcript up-regulated in conidia exposed to neutrophils	1065.48	1.21899	0.210205	5.79908	6.66801e-09	2.30443e-08
Afu5g10310	Ortholog(s) have sequence-specific DNA binding, transcription factor activity, sequence-specific DNA binding activity	48.3556	1.21899	0.350766	3.47522	0.000510438	0.000921087
Afu4g11680	Ortholog of S. pombe dsc2; mutants unable to grow under hypoxia and show increased sensitivity to fluconazole and voriconazole	242.619	1.21848	0.276507	4.4067	1.04959e-05	2.38902e-05
Afu2g08820	Ortholog of A. nidulans FGSC A4 : AN6116, A. niger CBS 513.88 : An12g04450, A. oryzae RIB40 : AO090011000818, Aspergillus wentii : Aspwe1_0044988 and Aspergillus sydowii : Aspsy1_0045203	82.1011	1.21795	0.404456	3.01134	0.00260096	0.00422031
Afu1g17350	Ortholog of A. oryzae RIB40 : AO090020000692, Neosartorya fischeri NRRL 181 : NFIA_008000, Aspergillus fumigatus A1163 : AFUB_016720 and Aspergillus clavatus NRRL 1 : ACLA_018150	1014.72	1.21692	0.311697	3.90418	9.45468e-05	0.000187731
Afu4g10450	Ortholog of A. niger CBS 513.88 : An04g06300, A. oryzae RIB40 : AO090003001167, Aspergillus wentii : Aspwe1_0022845, Aspergillus sydowii : Aspsy1_0084433 and Aspergillus terreus NIH2624 : ATET_00905	43.6109	1.21581	0.422658	2.87658	0.00402011	0.00632952
Afu7g05752	Has domain(s) with predicted ATP binding, nucleoside-triphosphatase activity, nucleotide binding activity	373.527	1.21562	0.278901	4.35861	1.30889e-05	2.94256e-05
Afu6g05330	Ortholog(s) have structural constituent of ribosome activity and mitochondrial small ribosomal subunit localization	2197.34	1.21552	0.264953	4.58769	4.48181e-06	1.07561e-05
Afu1g05000	Ortholog(s) have endoplasmic reticulum localization	543.642	1.21545	0.338051	3.59546	0.000323821	0.000600618
Afu1g12020	Arrestin domain protein; calcium downregulated	565.221	1.21514	0.23286	5.21831	1.80559e-07	5.17248e-07
Afu4g12670	Ortholog(s) have role in DNA repair, intra-S DNA damage checkpoint, mitotic DNA replication checkpoint, mitotic G2 DNA damage checkpoint and checkpoint clamp complex, cytosol, site of double-strand break localization	1000.62	1.21513	0.322216	3.77116	0.000162489	0.000312602
Afu2g06280	Oligosaccharyl transferase gamma subunit with a predicted role in N-linked protein glycosylation; 6 predicted transmembrane domains	1486.4	1.21497	0.373765	3.25062	0.00115154	0.00197971
Afu3g02320	Ortholog(s) have nucleolus localization	474.103	1.21473	0.1791	6.78241	1.18184e-11	5.56554e-11
Afu1g07100	Ortholog of A. nidulans FGSC A4 : AN5153, A. niger CBS 513.88 : An07g09720, A. oryzae RIB40 : AO090012000962, Aspergillus wentii : Aspwe1_0051660 and Aspergillus sydowii : Aspsy1_0047644	593.841	1.21298	0.219124	5.53559	3.10191e-08	9.77357e-08
Afu4g01560	Putative major facilitator superfamily (MFS) myo-inositol transporter; higher expression in 48 h biofilm vs planktonic cells	284.787	1.21291	0.355555	3.41132	0.000646487	0.00115073
Afu6g08155	Has domain(s) with predicted pyroglutamyl-peptidase activity, role in proteolysis and cytosol localization	220.208	1.21238	0.243323	4.98259	6.27375e-07	1.68135e-06
Afu2g13680	Putative calcium/calmodulin-dependent protein kinase; transcript induced by exposure to human airway epithelial cells	2731.57	1.21134	0.231988	5.22159	1.77391e-07	5.09659e-07
Afu4g05830	Protein of unknown function; induced by hydrogen peroxide; transcript induced by exposure to human airway epithelial cells	1656.59	1.21078	0.279316	4.33481	1.45888e-05	3.2537e-05
Afu3g05800	Has domain(s) with predicted arylesterase activity	39.7885	1.20982	0.303619	3.98465	6.75808e-05	0.000137063
Afu2g12140	Has domain(s) with predicted ion channel activity, voltage-gated chloride channel activity, role in chloride transport, transmembrane transport and membrane localization	555.409	1.20904	0.1038	11.6478	2.35375e-31	6.62677e-30
Afu3g05350	Histone H2B	30060.4	1.20875	0.334302	3.61573	0.000299507	0.000557759
Afu4g07420	Ortholog(s) have endopeptidase activator activity and role in proteasomal ubiquitin-independent protein catabolic process, proteasome-mediated ubiquitin-dependent protein catabolic process	2014.38	1.20789	0.265418	4.55089	5.342e-06	1.26542e-05
Afu6g08220	Ortholog(s) have role in hyphal growth and Cul3-RING ubiquitin ligase complex, cytosol localization	464.659	1.20763	0.160427	7.52757	5.16935e-14	3.10913e-13
Afu5g13865	Ortholog(s) have ATP-dependent RNA helicase inhibitor activity, RNA binding activity	2404.63	1.20593	0.270397	4.45985	8.20158e-06	1.88759e-05
Afu3g08180	Ortholog(s) have copper uptake transmembrane transporter activity and role in cellular copper ion homeostasis, copper ion import, copper ion transmembrane transport, intracellular copper ion transport	184.703	1.20503	0.3734	3.22719	0.00125013	0.00213287
Afu4g10200	Putative transcription factor; calcium induced	5461.18	1.20454	0.298839	4.03073	5.56034e-05	0.000114456
Afu3g11730	Ortholog(s) have mitochondrion localization	666.66	1.20446	0.176469	6.82535	8.77127e-12	4.20112e-11
Afu4g06140	Ortholog(s) have dipeptidyl-peptidase activity and cytoplasm, nucleus localization	1833	1.20377	0.17657	6.81751	9.26301e-12	4.42047e-11
Afu1g09160	Ortholog of A. nidulans FGSC A4 : AN1371, A. oryzae RIB40 : AO090005001607, Aspergillus wentii : Aspwe1_0104655 and Aspergillus terreus NIH2624 : ATET_08540	144.244	1.20313	0.317315	3.79161	0.000149672	0.000289077
Afu2g03870	Putative FK506-binding protein (FKBP)-type peptidyl-prolyl cis-trans isomerase	1174.66	1.20291	0.352114	3.41624	0.000634929	0.00113195
Afu4g06700	Ortholog of A. nidulans FGSC A4 : AN1338, AN9450, AN4381, A. fumigatus Af293 : Afu1g03040, Afu1g09510 and A. niger CBS 513.88 : An01g05230, An04g01090	2714.08	1.20224	0.397503	3.02448	0.00249065	0.00405304
Afu1g11200	Ortholog of Aspergillus fumigatus A1163 : AFUB_010630	739.461	1.2006	0.364406	3.29469	0.000985316	0.00170778
Afu6g03850	Ortholog(s) have GTP binding, signal recognition particle binding activity, role in protein targeting to ER and cytosol, nucleus, signal recognition particle receptor complex localization	875.008	1.19983	0.148059	8.10375	5.32904e-16	3.89391e-15
Afu5g02530	Has domain(s) with predicted ribokinase activity and role in D-ribose metabolic process	235.92	1.19924	0.158434	7.56934	3.75116e-14	2.28768e-13
Afu2g01860	Ortholog of A. nidulans FGSC A4 : AN4565, A. niger CBS 513.88 : An07g05550, A. oryzae RIB40 : AO090120000188, Aspergillus wentii : Aspwe1_0041692 and Aspergillus sydowii : Aspsy1_0091128	281.654	1.1986	0.351468	3.41027	0.000648984	0.00115439
Afu4g10580	Ortholog(s) have Rab geranylgeranyltransferase activity and role in ER to Golgi vesicle-mediated transport, protein geranylgeranylation, protein targeting to membrane	393.448	1.19845	0.301667	3.97277	7.10411e-05	0.000143563
Afu3g05460	Ortholog(s) have structural constituent of ribosome activity and mitochondrial large ribosomal subunit localization	2654.07	1.19816	0.369323	3.2442	0.0011778	0.00202088
Afu1g05940	Ortholog(s) have role in negative regulation of transcription from RNA polymerase II promoter, positive regulation of transcription from RNA polymerase II promoter and core mediator complex localization	254.606	1.19746	0.374825	3.19471	0.00139974	0.0023645
Afu6g12940	Has domain(s) with predicted hydrolase activity	161.838	1.19742	0.331903	3.60775	0.000308867	0.0005741
Afu6g04660	Ortholog(s) have role in CENP-A containing chromatin organization and CENP-A containing nucleosome, chromosome, centromeric core domain, condensed nuclear chromosome, centromeric region localization	293.88	1.19722	0.259675	4.61045	4.01792e-06	9.68715e-06
Afu1g16320	Ortholog(s) have protein complex binding activity	338.768	1.19645	0.298581	4.00713	6.14623e-05	0.000125497
Afu4g05915	Ortholog(s) have cytosol, nucleus localization	900.597	1.19578	0.387438	3.08639	0.00202606	0.00334553
Afu5g07720	Ortholog(s) have role in generation of catalytic spliceosome for first transesterification step, snoRNA splicing and U2-type spliceosomal complex localization	491.437	1.19572	0.249824	4.78626	1.69917e-06	4.33626e-06
Afu3g06390	Ortholog(s) have cytosol, nucleus localization	468.892	1.19485	0.160795	7.43088	1.07875e-13	6.30477e-13
Afu5g10360	Has domain(s) with predicted actin binding activity	33.2453	1.19464	0.337045	3.54447	0.000393404	0.000721332
Afu6g13390	Has domain(s) with predicted oxidoreductase activity and role in oxidation-reduction process	144.528	1.19438	0.408391	2.92459	0.00344911	0.00548658
Afu5g06820	Ortholog of A. niger CBS 513.88 : An03g00400, A. oryzae RIB40 : AO090701000306, Neosartorya fischeri NRRL 181 : NFIA_036290 and Aspergillus niger ATCC 1015 : 45807-mRNA	173.605	1.19413	0.417213	2.86216	0.00420762	0.00660225
Afu3g14665	Ortholog of Neosartorya fischeri NRRL 181 : NFIA_062590 and Aspergillus fumigatus A1163 : AFUB_034560	9280.07	1.19326	0.408022	2.9245	0.0034501	0.00548705
Afu6g09370	RING finger protein; has domain(s) with predicted zinc ion binding activity; gene pair with AFUA_1G00150	67.8772	1.19226	0.318276	3.746	0.000179679	0.000343652
Afu5g06440	Ortholog of A. nidulans FGSC A4 : AN2267, A. niger CBS 513.88 : An17g01260, A. oryzae RIB40 : AO090009000608, Aspergillus wentii : Aspwe1_0047981 and Aspergillus sydowii : Aspsy1_0138240	1306.55	1.19165	0.139169	8.56262	1.10327e-17	9.46093e-17
Afu4g13180	Tetratricopeptide (TPR) repeat protein, transcript induced by exposure to human airway epithelial cells	1337.45	1.19092	0.204101	5.83496	5.38049e-09	1.88006e-08
Afu2g10900	Ortholog(s) have role in macroautophagy, multivesicular body membrane disassembly, neutral lipid catabolic process, piecemeal microautophagy of nucleus, vacuolar protein processing	307.778	1.18945	0.1663	7.15241	8.52701e-13	4.54716e-12
Afu5g04440	Ortholog(s) have RNA stem-loop binding, double-stranded RNA binding, ribonuclease III activity	916.857	1.18796	0.318436	3.73059	0.000191032	0.000364389
Afu6g12910	Ortholog(s) have role in DNA repair, ascospore formation, meiotic gene conversion, reciprocal meiotic recombination and mitotic spindle, nucleus, site of double-strand break localization	703.429	1.18769	0.154417	7.69146	1.45462e-14	9.22943e-14
Afu2g14760	Putative BCS1-like ATPase; transcript induced by voriconazole	1542.38	1.18603	0.249721	4.74942	2.03999e-06	5.14252e-06
Afu3g12170	Has domain(s) with predicted substrate-specific transmembrane transporter activity, transmembrane transporter activity, role in transmembrane transport and integral component of membrane, membrane localization	137.28	1.18359	0.249754	4.73904	2.14734e-06	5.39929e-06
Afu2g09340	Ortholog of A. oryzae RIB40 : AO090011000758 and Aspergillus fumigatus A1163 : AFUB_025200	215.553	1.18311	0.277453	4.26416	2.00654e-05	4.39404e-05
Afu2g01960	Has domain(s) with predicted prenyltransferase activity and integral component of membrane localization	18.9469	1.18308	0.385429	3.06951	0.0021441	0.00353079
Afu5g10600	Ortholog of A. nidulans FGSC A4 : AN2313, A. niger CBS 513.88 : An14g04090, A. oryzae RIB40 : AO090010000476, Aspergillus wentii : Aspwe1_0170596 and Aspergillus sydowii : Aspsy1_0084827	813.427	1.18243	0.152954	7.73064	1.07005e-14	6.88954e-14
Afu5g05640	Has domain(s) with predicted role in response to stress and integral component of membrane localization	124.671	1.18177	0.320552	3.68667	0.000227204	0.000429735
Afu8g05165	Protein of unknown function	3967.72	1.17982	0.288609	4.08795	4.35199e-05	9.08448e-05
Afu7g06460	Ortholog of A. nidulans FGSC A4 : AN10379, A. niger CBS 513.88 : An03g05540, Neosartorya fischeri NRRL 181 : NFIA_027750, Aspergillus wentii : Aspwe1_0022967 and Aspergillus versicolor : Aspve1_0056237	105.149	1.17965	0.43149	2.73389	0.00625911	0.00956523
Afu8g05170	Ortholog(s) have role in macroautophagy and endosome, pre-autophagosomal structure localization	144.33	1.17885	0.209344	5.63117	1.78992e-08	5.83152e-08
Afu1g05770	Secreted beta-glucosidase; predicted secretory signal sequence; fibrinogen-binding	65.6254	1.17864	0.268957	4.38228	1.17446e-05	2.65478e-05
Afu2g16970	Ortholog(s) have structural constituent of ribosome activity and mitochondrial large ribosomal subunit localization	2822.02	1.1769	0.301368	3.90521	9.41455e-05	0.000186982
Afu6g08310	Putative proteosome component	3176.42	1.17511	0.265415	4.42743	9.53633e-06	2.17882e-05
Afu2g11060	Putative acylCoA binding family protein	8082.48	1.17464	0.373491	3.14503	0.0016607	0.00277489
Afu1g13660	Has domain(s) with predicted FAD binding, oxidoreductase activity and role in metabolic process	402.15	1.17438	0.295992	3.96761	7.25961e-05	0.000146404
Afu6g13050	Ortholog of A. nidulans FGSC A4 : AN5516, A. niger CBS 513.88 : An08g10440, A. oryzae RIB40 : AO090003001567, Aspergillus wentii : Aspwe1_0033619 and Aspergillus sydowii : Aspsy1_0057174	95.6531	1.17346	0.207356	5.65916	1.52116e-08	4.99945e-08
Afu7g01280	Ortholog(s) have role in DNA double-strand break processing, cellular response to oxidative stress, mitotic G2 DNA damage checkpoint and Mre11 complex, nucleus localization	306.836	1.17225	0.162849	7.1984	6.09252e-13	3.31418e-12
Afu6g10310	Has domain(s) with predicted RNA polymerase II transcription factor activity, sequence-specific DNA binding, zinc ion binding activity, role in regulation of transcription, DNA-templated and nucleus localization	21.0019	1.17151	0.319078	3.67156	0.000241072	0.000455087
Afu7g05680	Ortholog(s) have cytosol, nucleus localization	779.319	1.17133	0.357757	3.27409	0.00106001	0.00182957
Afu1g13300	Ortholog(s) have cyclohydrolase activity, role in riboflavin biosynthetic process and cytosol, nucleus localization	1310.35	1.17104	0.218705	5.35441	8.58354e-08	2.56462e-07
Afu1g07310	Ortholog of A. nidulans FGSC A4 : AN10645, A. niger CBS 513.88 : An07g09850, A. oryzae RIB40 : AO090012000984, Aspergillus wentii : Aspwe1_0040933 and Aspergillus sydowii : Aspsy1_0155965	402.064	1.17076	0.152384	7.68295	1.55464e-14	9.83228e-14
Afu1g02810	Ortholog(s) have RNA binding activity, role in mRNA polyadenylation, pre-mRNA cleavage required for polyadenylation, response to drug and cytosol, mRNA cleavage and polyadenylation specificity factor complex localization	187.622	1.1704	0.225284	5.19525	2.04444e-07	5.81007e-07
Afu2g05450	Mitochondrial NADH dehydrogenase involved in oxidative phosphorylation; repressed by exposure to artemisinin	3010.55	1.17004	0.220744	5.30046	1.15508e-07	3.40202e-07
Afu2g16640	Ortholog(s) have phosphatidylinositol-3,5-bisphosphate 5-phosphatase activity, role in phosphatidylinositol dephosphorylation and PAS complex, cytosol, fungal-type vacuole membrane, nuclear periphery localization	120.988	1.16963	0.212703	5.4989	3.82172e-08	1.18843e-07
Afu2g15915	Has domain(s) with predicted oxidoreductase activity and role in metabolic process	535.617	1.16924	0.201902	5.79112	6.99189e-09	2.40988e-08
Afu5g08490	Ortholog of A. nidulans FGSC A4 : AN4662, Aspergillus wentii : Aspwe1_0048145, Aspergillus sydowii : Aspsy1_0155692 and Aspergillus terreus NIH2624 : ATET_05768	173.355	1.16661	0.226719	5.14563	2.66626e-07	7.47715e-07
Afu6g06510	Has domain(s) with predicted triglyceride lipase activity and role in lipid metabolic process	295.982	1.1661	0.195546	5.96326	2.47248e-09	9.00385e-09
Afu6g07420	Ortholog of A. nidulans FGSC A4 : AN5209, A. niger CBS 513.88 : An07g09010, A. oryzae RIB40 : AO090005001558, Aspergillus wentii : Aspwe1_0516548 and Aspergillus sydowii : Aspsy1_0156708	99.0422	1.16593	0.223351	5.22014	1.78789e-07	5.13301e-07
Afu1g06240	Ortholog(s) have riboflavin synthase activity, role in riboflavin biosynthetic process and cytosol, nucleus localization	1621.51	1.16587	0.292202	3.98994	6.6091e-05	0.00013425
Afu2g11130	Has domain(s) with predicted role in regulation of transcription, DNA-templated and nucleus localization	766.523	1.16585	0.136986	8.51078	1.72774e-17	1.44994e-16
Afu4g14740	Putative serine/threonine protein kinase	46.2649	1.16553	0.342266	3.40534	0.000660815	0.0011741
Afu6g04060	Ortholog of A. nidulans FGSC A4 : AN6596, A. niger CBS 513.88 : An15g01300, A. oryzae RIB40 : AO090701000130, Aspergillus wentii : Aspwe1_0065449 and Aspergillus sydowii : Aspsy1_0051825	602.452	1.16494	0.180717	6.44618	1.14703e-10	4.84924e-10
Afu5g06760	Ortholog(s) have role in mRNA cis splicing, via spliceosome and Prp19 complex, spliceosomal complex localization	355.171	1.16431	0.18724	6.21828	5.02619e-10	1.977e-09
Afu2g12160	Ortholog of A. nidulans FGSC A4 : AN6309, A. niger CBS 513.88 : An02g04230, A. oryzae RIB40 : AO090026000430, Aspergillus wentii : Aspwe1_0044446 and Aspergillus sydowii : Aspsy1_0045350	304.493	1.16313	0.196938	5.90609	3.50328e-09	1.25654e-08
Afu5g14340	Has domain(s) with predicted oxidoreductase activity and role in metabolic process	157.116	1.16269	0.263302	4.41581	1.00633e-05	2.29521e-05
Afu2g01380	Ortholog(s) have cytosol, nucleus localization	36.7269	1.16156	0.324321	3.58151	0.00034162	0.000631542
Afu6g06910	Ortholog of A. nidulans FGSC A4 : AN5739, A. oryzae RIB40 : AO090003000073, Aspergillus wentii : Aspwe1_0038331, Aspergillus sydowii : Aspsy1_0088277 and Aspergillus terreus NIH2624 : ATET_02917	579.722	1.15987	0.136148	8.51919	1.60673e-17	1.35562e-16
Afu8g07235	Ortholog of A. niger CBS 513.88 : An01g01475, A. oryzae RIB40 : AO090023000051, Neosartorya fischeri NRRL 181 : NFIA_100080, Aspergillus wentii : Aspwe1_0170039 and Aspergillus versicolor : Aspve1_0045698	244.454	1.15911	0.29977	3.86666	0.000110335	0.000217104
Afu2g02700	Ortholog(s) have mitochondrion localization	1659.03	1.15845	0.417972	2.77158	0.00557843	0.00859861
Afu4g07320	Ortholog of Aspergillus fumigatus A1163 : AFUB_064410	412.353	1.15832	0.286662	4.04074	5.3283e-05	0.000109997
Afu1g01730	Has domain(s) with predicted catalytic activity	76.1092	1.15563	0.291461	3.96494	7.34148e-05	0.000147979
Afu5g09240	Cu/Zn superoxide dismutase; recognized by sera from aspergillosis patients; highly expressed in conidia; transcript induced by copper starvation, menadione, gliotoxin and growth at high temperature; protein induced by hydrogen peroxide	12431.8	1.15513	0.329358	3.50722	0.000452813	0.000821823
Afu5g06300	Ortholog(s) have protein binding, bridging activity and role in ER-dependent peroxisome organization, fatty acid metabolic process, hyphal growth, peroxisome inheritance, protein import into peroxisome membrane	675.771	1.15512	0.199575	5.78789	7.12741e-09	2.45444e-08
Afu8g04490	Transcript up-regulated in conidia exposed to neutrophils	171.957	1.15369	0.191287	6.03122	1.62724e-09	6.02355e-09
Afu5g13510	Ortholog(s) have Prp19 complex, cytosol, nuclear envelope, spliceosomal complex localization	2290.87	1.15348	0.202374	5.69974	1.19988e-08	3.99199e-08
Afu2g03850	Ortholog of A. nidulans FGSC A4 : AN3802, A. niger CBS 513.88 : An07g08470, A. oryzae RIB40 : AO090005001512, Aspergillus wentii : Aspwe1_0051551 and Aspergillus sydowii : Aspsy1_0088749	183.443	1.1532	0.183318	6.2907	3.16046e-10	1.26531e-09
Afu4g10570	Ortholog(s) have enzyme activator activity and role in ascospore wall assembly, meiotic DNA integrity checkpoint, positive regulation of protein catabolic process, proteolysis, synaptonemal complex assembly	75.2606	1.15149	0.308643	3.73081	0.000190868	0.000364165
Afu8g02810	Ortholog(s) have role in filamentous growth of a population of unicellular organisms, fungal-type cell wall organization and membrane localization	1021.42	1.15107	0.182391	6.31099	2.7726e-10	1.11973e-09
Afu3g13340	Has domain(s) with predicted GTP binding, GTPase activity, role in protein transport, signal transduction, small GTPase mediated signal transduction and intracellular, membrane localization	159.489	1.15024	0.340812	3.37499	0.000738197	0.00130451
Afu2g07340	Ortholog(s) have role in cleistothecium development and COP9 signalosome localization	1586.61	1.14895	0.277767	4.13637	3.52848e-05	7.46464e-05
Afu3g15050	Putative flavin-binding monooxygenase	461.924	1.14876	0.278352	4.127	3.67526e-05	7.73765e-05
Afu2g10350	Ortholog(s) have role in protein folding in endoplasmic reticulum and ER membrane protein complex localization	400.875	1.14871	0.262562	4.375	1.21431e-05	2.74014e-05
Afu1g16950	Protein required for the initiation of involved in glycosylphosphatidylinositol (GPI)-anchor biosynthesis; repressed mutant causes ER stress and increased cytosolic calcium	276.685	1.14848	0.168396	6.82009	9.09811e-12	4.34706e-11
Afu6g02950	Ortholog(s) have cytosol, nucleus localization	155.884	1.1469	0.268712	4.26812	1.97125e-05	4.32277e-05
Afu4g02970	Dual-function membrane protein that acts as a calcium-gated ion channel and calcium-dependent phospholipid scramblase	893.962	1.14669	0.197938	5.7932	6.90577e-09	2.38229e-08
Afu4g06000	Ortholog(s) have structural constituent of ribosome activity and mitochondrial large ribosomal subunit, mitochondrial membrane localization	2352.96	1.14505	0.303323	3.77501	0.000159999	0.000308189
Afu5g05700	Ortholog(s) have 3-hydroxyacyl-[acyl-carrier-protein] dehydratase activity, role in fatty acid biosynthetic process and mitochondrion localization	239.31	1.14411	0.282573	4.04892	5.14547e-05	0.000106446
Afu2g02275	Ortholog(s) have proton-transporting ATP synthase activity, rotational mechanism activity	6483.93	1.14346	0.301513	3.79239	0.000149206	0.000288248
Afu2g13730	Ortholog(s) have cytosol, nucleus localization	696.709	1.14325	0.243547	4.69419	2.6766e-06	6.63868e-06
Afu8g02740	Ortholog of A. nidulans FGSC A4 : AN8882, A. niger CBS 513.88 : An03g06840, Aspergillus wentii : Aspwe1_0055533, Aspergillus sydowii : Aspsy1_0522885 and Aspergillus terreus NIH2624 : ATET_10387	292.001	1.14281	0.297994	3.835	0.000125562	0.000245591
Afu7g01730	Phosphatidylserine decarboxylase family protein; transcript induced by exposure to human airway epithelial cells	47.3824	1.14245	0.393918	2.90022	0.00372897	0.00589357
Afu4g07620	Has domain(s) with predicted role in mitotic nuclear division and chromosome, centromeric region, nucleus localization	556.282	1.14157	0.166375	6.86141	6.81836e-12	3.31424e-11
Afu8g05560	Ortholog(s) have protein serine/threonine phosphatase activity	1876.58	1.14151	0.16747	6.81624	9.34544e-12	4.4571e-11
Afu5g04380	Has domain(s) with predicted DNA binding activity and role in DNA recombination, double-strand break repair	867.894	1.14018	0.251727	4.52945	5.91382e-06	1.38873e-05
Afu5g08290	Ortholog(s) have intracellular localization	1144.98	1.13947	0.250251	4.5533	5.28104e-06	1.25174e-05
Afu8g01910	Putative histidine acid phosphatase; calcium downregulated	253.512	1.13705	0.397756	2.85866	0.00425429	0.00667015
Afu3g13860	Predicted DDE1 transposon-related ORF; putative transposase	79.1166	1.13648	0.357761	3.17663	0.00148995	0.0025088
Afu1g09390	Has domain(s) with predicted nucleic acid binding, zinc ion binding activity	633.474	1.13588	0.349356	3.25136	0.00114853	0.00197498
Afu6g06345	Ortholog(s) have 6,7-dimethyl-8-ribityllumazine synthase activity, riboflavin binding activity, role in riboflavin biosynthetic process and mitochondrial intermembrane space, nucleus localization	2972.54	1.13569	0.336863	3.37138	0.000747924	0.00131903
Afu1g05350	Ortholog of A. nidulans FGSC A4 : AN4061, A. niger CBS 513.88 : An07g05870, An18g04190, A. oryzae RIB40 : AO090009000411, Aspergillus wentii : Aspwe1_0037258 and Aspergillus sydowii : Aspsy1_0201438	71.3726	1.13514	0.378799	2.99669	0.00272932	0.004414
Afu5g13600	Ortholog(s) have cytosol, nucleus localization	378.503	1.13444	0.125333	9.05137	1.41188e-19	1.42549e-18
Afu1g15966	Protein of unknown function	26.3796	1.1339	0.331047	3.42521	0.000614334	0.00109722
Afu6g13400	Ortholog of A. nidulans FGSC A4 : AN6362, A. oryzae RIB40 : AO090005001331, Neosartorya fischeri NRRL 181 : NFIA_059360, Aspergillus wentii : Aspwe1_0102326 and Aspergillus versicolor : Aspve1_0648560	190.277	1.1328	0.360136	3.14549	0.0016581	0.00277114
Afu7g03780	Has domain(s) with predicted nucleic acid binding, nucleotide binding activity	350.168	1.13148	0.192628	5.87392	4.25609e-09	1.51137e-08
Afu3g07310	Ortholog of A. nidulans FGSC A4 : AN12127, A. niger CBS 513.88 : An02g13400, A. oryzae RIB40 : AO090020000191, Aspergillus wentii : Aspwe1_0173528 and Aspergillus sydowii : Aspsy1_0043134, Aspsy1_0833750	3869.5	1.12978	0.286003	3.95023	7.80757e-05	0.00015669
Afu6g10480	Putative cyclophilin; peptidyl-prolyl cis-trans isomerase	445.418	1.12875	0.198547	5.68506	1.30764e-08	4.32894e-08
Afu6g03810	Putative mitochondrial ATP synthase D chain; hypoxia induced protein	10481	1.12771	0.330497	3.41216	0.000644494	0.00114744
Afu6g12650	Ortholog of A. nidulans FGSC A4 : AN10454, A. niger CBS 513.88 : An06g01860, A. oryzae RIB40 : AO090003000382, Neosartorya fischeri NRRL 181 : NFIA_058610 and Aspergillus wentii : Aspwe1_0033674	640.485	1.12764	0.248799	4.53236	5.83286e-06	1.37095e-05
Afu3g06425	Protein of unknown function; predicted gene pair with AFUA_1G00920	32.4389	1.12741	0.382481	2.94764	0.00320214	0.0051134
Afu4g03870	Ortholog(s) have role in karyogamy involved in conjugation with cellular fusion, protein targeting to vacuole involved in ubiquitin-dependent protein catabolic process via the multivesicular body sorting pathway	152.061	1.12713	0.243637	4.62628	3.723e-06	9.02598e-06
Afu1g07560	Has domain(s) with predicted DNA binding, chromatin binding activity	34.0194	1.12701	0.3909	2.88312	0.00393752	0.0062057
Afu2g04610	Ortholog(s) have role in posttranslational protein targeting to membrane and TRC complex, nucleus localization	918.26	1.12675	0.377812	2.98231	0.00286078	0.00460669
Afu4g11730	Putative glycerol dehydrogenase; calcium induced; transcript induced by exposure to human airway epithelial cells	9172.21	1.1265	0.184922	6.09175	1.11686e-09	4.22995e-09
Afu6g01940	Dienelactone hydrolase family protein; transcript up-regulated in conidia exposed to neutrophils	6747.73	1.12626	0.359681	3.13127	0.0017405	0.0028996
Afu3g04250	Ortholog(s) have inositol monophosphate 1-phosphatase activity and role in inositol phosphate dephosphorylation	1063.73	1.12505	0.285523	3.9403	8.13791e-05	0.000162655
Afu4g04100	Ortholog(s) have ubiquitin binding activity	467.375	1.12403	0.0965253	11.6449	2.435e-31	6.83104e-30
Afu6g03890	Spore-specific catalase; abundant protein in conidia; calcium downregulated; predicted secretory signal sequence	170.561	1.12322	0.303461	3.70136	0.00021445	0.000406885
Afu4g12650	Ortholog(s) have H3 histone acetyltransferase activity, lysine-acetylated histone binding activity	383.298	1.12302	0.218146	5.148	2.63275e-07	7.38581e-07
Afu1g02350	Has domain(s) with predicted role in transmembrane transport and integral component of membrane localization	29.2578	1.12225	0.305122	3.67805	0.000235027	0.00044421
Afu1g07670	Ortholog(s) have role in macroautophagy and Golgi apparatus, endoplasmic reticulum, pre-autophagosomal structure localization	903.861	1.12187	0.172802	6.49225	8.45645e-11	3.61794e-10
Afu2g06205	Ortholog of A. niger CBS 513.88 : An02g14850, A. oryzae RIB40 : AO090001000738, Aspergillus wentii : Aspwe1_0028348, Aspergillus clavatus NRRL 1 : ACLA_068110 and Aspergillus niger ATCC 1015 : 175113-mRNA	126.751	1.12173	0.317771	3.53001	0.000415548	0.000758394
Afu2g03410	Ortholog of A. nidulans FGSC A4 : AN4491, A. niger CBS 513.88 : An07g07870, A. oryzae RIB40 : AO090120000246, Aspergillus wentii : Aspwe1_0040682 and Aspergillus sydowii : Aspsy1_0555946	476.543	1.12084	0.298577	3.75392	0.00017409	0.000333612
Afu3g11390	Ortholog(s) have role in positive regulation of RNA polymerase II transcriptional preinitiation complex assembly, proteasome regulatory particle assembly, ubiquitin-dependent protein catabolic process	2972.65	1.11958	0.236348	4.73699	2.16912e-06	5.44706e-06
Afu2g03270	Has domain(s) with predicted catalytic activity	144.958	1.11917	0.217229	5.15204	2.5767e-07	7.23891e-07
Afu3g00170	Has domain(s) with predicted transferase activity, transferring glycosyl groups activity and membrane localization	45.8529	1.11804	0.327749	3.41126	0.000646634	0.00115073
Afu5g15010	Putative arsenite efflux transporter; predicted gene pair with AFUA_1G16100	129.735	1.11747	0.290373	3.8484	0.000118894	0.000233069
Afu3g05380	Ortholog of A. niger CBS 513.88 : An11g11270, Neosartorya fischeri NRRL 181 : NFIA_071810, Aspergillus wentii : Aspwe1_0042274 and Aspergillus clavatus NRRL 1 : ACLA_033400	825.024	1.11703	0.221424	5.04474	4.54145e-07	1.2408e-06
Afu6g02460	Putative glucosamine 6-phosphate N-acetyltransferase	635.038	1.1161	0.13949	8.00125	1.23158e-15	8.66079e-15
Afu1g01770	Ortholog(s) have cytosol localization	19.8738	1.11551	0.36769	3.03383	0.00241472	0.00393682
Afu4g01570	Ortholog of Aspergillus flavus NRRL 3357 : AFL2T_03032	20.944	1.115	0.356925	3.1239	0.0017847	0.00296694
Afu5g09770	Protein of unknown function	35.8343	1.11462	0.388002	2.87272	0.00406955	0.00640041
Afu1g05910	Ortholog of Neosartorya fischeri NRRL 181 : NFIA_018810, Aspergillus fumigatus A1163 : AFUB_006300 and Aspergillus clavatus NRRL 1 : ACLA_028690	140.109	1.11453	0.236737	4.70789	2.503e-06	6.23369e-06
Afu7g05785	Ortholog of A. nidulans FGSC A4 : AN11901, A. niger CBS 513.88 : An07g02120, Neosartorya fischeri NRRL 181 : NFIA_027020 and Aspergillus versicolor : Aspve1_0088350	283.464	1.11439	0.306562	3.63512	0.000277847	0.000519393
Afu5g09200	Ortholog(s) have protein homodimerization activity, ubiquitin protein ligase activity, ubiquitin-protein transferase activity	1396.48	1.11409	0.316613	3.51878	0.000433543	0.000789402
Afu4g10290	Ortholog of A. oryzae RIB40 : AO090003001192, Neosartorya fischeri NRRL 181 : NFIA_105770, Aspergillus wentii : Aspwe1_0166767 and Aspergillus versicolor : Aspve1_0467249	24.3716	1.11391	0.384674	2.89573	0.00378279	0.00597263
Afu8g04580	Ortholog(s) have protein serine/threonine phosphatase activity, role in protein dephosphorylation and mitochondrion, nuclear envelope localization	487.295	1.11353	0.120232	9.2615	2.01585e-20	2.18106e-19
Afu4g11000	Ortholog(s) have role in cellular response to drug, filamentous growth, late endosome to vacuole transport via multivesicular body sorting pathway and fungal-type vacuole membrane localization	708.893	1.11341	0.26003	4.28186	1.85337e-05	4.08022e-05
Afu7g02410	Protein of unknown function	89.4958	1.11252	0.311154	3.57547	0.000349605	0.000645091
Afu1g06100	Ortholog(s) have glutathione disulfide oxidoreductase activity, glutathione peroxidase activity, glutathione transferase activity	782.447	1.11108	0.317164	3.50315	0.000459782	0.000833634
Afu4g09100	Ortholog(s) have ferrous iron binding activity, role in peptidyl-diphthamide biosynthetic process from peptidyl-histidine and cytosol, nucleus localization	207.548	1.11024	0.267249	4.15431	3.2627e-05	6.94727e-05
Afu1g09540	Ortholog(s) have GTPase regulator activity, mRNA binding activity	678.943	1.10952	0.261686	4.23989	2.23631e-05	4.87545e-05
Afu6g06930	Has domain(s) with predicted oxidoreductase activity and role in metabolic process	62.746	1.10929	0.40035	2.77079	0.00559196	0.00861779
Afu3g07220	Has domain(s) with predicted transferase activity, transferring glycosyl groups activity and membrane localization	341.608	1.10926	0.155143	7.14992	8.68285e-13	4.62085e-12
Afu5g07450	Ortholog of A. nidulans FGSC A4 : AN5372, AN7785, A. fumigatus Af293 : Afu6g14060, A. niger CBS 513.88 : An08g08280, An15g02880, An12g10360 and A. oryzae RIB40 : AO090103000388, AO090701000652, AO090010000610	2935.88	1.10876	0.208082	5.32848	9.90407e-08	2.94015e-07
Afu2g01810	Ortholog of A. nidulans FGSC A4 : AN10578, A. oryzae RIB40 : AO090011000438, Neosartorya fischeri NRRL 181 : NFIA_034160 and Aspergillus versicolor : Aspve1_0053770	533.619	1.10862	0.226091	4.90343	9.41773e-07	2.47082e-06
Afu5g14880	Ortholog(s) have mitochondrion localization	1127.46	1.10771	0.130993	8.45624	2.76136e-17	2.28081e-16
Afu2g05170	Ortholog of Aspergillus fumigatus A1163 : AFUB_022200	71.5971	1.10684	0.234664	4.71672	2.39674e-06	5.98423e-06
Afu5g01950	Ortholog(s) have chromatin binding activity	1843.53	1.10683	0.318068	3.47987	0.000501658	0.000906076
Afu1g06400	Serine/threonine protein kinase related to the PKA catalytic subunit; involved in cAMP signaling	1829.83	1.10642	0.212248	5.21288	1.85928e-07	5.31465e-07
Afu1g16570	Ortholog(s) have role in mitotic spindle organization, protein localization to kinetochore, spindle localization and kinetochore localization	330.377	1.10586	0.262637	4.2106	2.54697e-05	5.51141e-05
Afu7g02240	Ortholog of A. nidulans FGSC A4 : AN9089, A. niger CBS 513.88 : An12g00400, Aspergillus wentii : Aspwe1_0173770, Aspergillus sydowii : Aspsy1_0050021 and Aspergillus terreus NIH2624 : ATET_01856	108.385	1.10564	0.349438	3.16405	0.00155592	0.00261419
Afu3g10255	Ortholog of A. nidulans FGSC A4 : AN4962, Neosartorya fischeri NRRL 181 : NFIA_067020, Aspergillus wentii : Aspwe1_0128259, Aspergillus versicolor : Aspve1_0039847 and Aspergillus zonatus : Aspzo1_0127564	333.872	1.10389	0.231097	4.77673	1.78164e-06	4.532e-06
Afu2g12380	Ortholog of A. nidulans FGSC A4 : AN6289, A. niger CBS 513.88 : An02g04500, A. oryzae RIB40 : AO090026000370, Aspergillus wentii : Aspwe1_0044464 and Aspergillus sydowii : Aspsy1_0151634	412.196	1.10377	0.169903	6.49647	8.22275e-11	3.52371e-10
Afu4g01555	Protein of unknown function	26.4961	1.10239	0.338478	3.25691	0.00112632	0.0019389
Afu2g03110	Putative alkaline phosphatase, phoB-regulated	898.049	1.10193	0.117468	9.38071	6.55323e-21	7.40656e-20
Afu6g09060	Ortholog(s) have structural constituent of ribosome activity and mitochondrial large ribosomal subunit, nucleus localization	1642.14	1.10157	0.296271	3.7181	0.000200729	0.000382329
Afu2g13620	Has domain(s) with predicted catalytic activity, magnesium ion binding, thiamine pyrophosphate binding activity	129.598	1.10143	0.394249	2.79374	0.00521016	0.00805626
Afu2g11970	Ortholog(s) have calcium-dependent phospholipase A2 activity, role in phospholipid metabolic process and mitochondrial intermembrane space localization	1114.38	1.10055	0.140506	7.83273	4.77401e-15	3.1486e-14
Afu4g12220	Ortholog of A. nidulans FGSC A4 : AN3655, A. niger CBS 513.88 : An01g07500, A. oryzae RIB40 : AO090009000424, Aspergillus wentii : Aspwe1_0166578 and Aspergillus sydowii : Aspsy1_0204923	2417.23	1.10039	0.242434	4.5389	5.65477e-06	1.33308e-05
Afu2g06260	Ortholog of Aspergillus fumigatus A1163 : AFUB_023340	60.7898	1.10015	0.212188	5.18479	2.16264e-07	6.12163e-07
Afu5g11000	Ortholog(s) have U2 snRNP, cytosol, spliceosomal complex localization	948.956	1.09911	0.257543	4.2677	1.975e-05	4.32979e-05
Afu8g00790	Ortholog of A. oryzae RIB40 : AO090026000110 and Neosartorya fischeri NRRL 181 : NFIA_094250	1448.43	1.09862	0.266533	4.12189	3.75773e-05	7.89434e-05
Afu4g05990	Ortholog(s) have role in mitochondrial respiratory chain complex IV assembly and integral component of mitochondrial inner membrane localization	1224.47	1.09804	0.288537	3.80553	0.000141499	0.000274167
Afu3g08020	Ortholog(s) have phosphatidylinositol binding activity and cytosol, mitochondrion, nucleus localization	2425.01	1.098	0.12451	8.81857	1.15933e-18	1.07388e-17
Afu2g02990	Has domain(s) with predicted DNA binding, chromatin binding activity	382.167	1.0977	0.276325	3.97251	7.11198e-05	0.000143648
Afu8g04170	Ortholog of A. nidulans FGSC A4 : AN1421, A. niger CBS 513.88 : An16g08920, A. oryzae RIB40 : AO090103000032, Aspergillus wentii : Aspwe1_0043825 and Aspergillus sydowii : Aspsy1_0041969	580.474	1.09764	0.264048	4.15699	3.2247e-05	6.87569e-05
Afu5g03900	Ortholog(s) have oxidoreductase activity, acting on NAD(P)H, heme protein as acceptor activity, role in heme a biosynthetic process, iron-sulfur cluster assembly, ubiquinone biosynthetic process and mitochondrial matrix localization	689.688	1.09698	0.275584	3.98056	6.87539e-05	0.000139268
Afu2g09530	Ortholog(s) have role in filamentous growth and intracellular localization	1340.97	1.09651	0.312151	3.51276	0.000443482	0.000806191
Afu7g04040	Ortholog(s) have role in cellular response to starvation, regulation of proteolysis and mitochondrion localization	103.029	1.09452	0.261548	4.18479	2.85424e-05	6.13072e-05
Afu1g07210	Ortholog of A. nidulans FGSC A4 : AN5145, A. oryzae RIB40 : AO090012000975, Aspergillus wentii : Aspwe1_0520822, Aspergillus sydowii : Aspsy1_0091604 and Aspergillus terreus NIH2624 : ATET_10152	466.956	1.09401	0.35331	3.09645	0.00195852	0.00323946
Afu1g03790	Ortholog of A. nidulans FGSC A4 : AN10496, A. niger CBS 513.88 : An18g03940, A. oryzae RIB40 : AO090003000968, Neosartorya fischeri NRRL 181 : NFIA_020880 and Aspergillus versicolor : Aspve1_0030612	777.819	1.09392	0.235928	4.63666	3.54085e-06	8.62429e-06
Afu3g00250	Has domain(s) with predicted FAD binding, oxidoreductase activity and role in metabolic process	16.574	1.09282	0.358839	3.04543	0.00232346	0.00379907
Afu5g03740	Putative isopenicillin N-CoA epimerase; transcript up-regulated in conidia exposed to neutrophils	58.1942	1.09271	0.222776	4.90498	9.34352e-07	2.45381e-06
Afu8g02770	Ortholog(s) have cytidine deaminase activity, role in cytidine catabolic process, deoxycytidine catabolic process, pyrimidine-containing compound salvage and cytosol, nucleus localization	564.73	1.0923	0.251668	4.34023	1.42337e-05	3.18262e-05
Afu4g06170	Has domain(s) with predicted sequence-specific DNA binding, transcription factor activity, sequence-specific DNA binding activity and role in regulation of transcription, DNA-templated	489.514	1.09117	0.288441	3.783	0.000154947	0.000298823
Afu1g09520	Ortholog of A. nidulans FGSC A4 : AN10183, A. niger CBS 513.88 : An08g01080, A. oryzae RIB40 : AO090012000920, Neosartorya fischeri NRRL 181 : NFIA_016090 and Aspergillus wentii : Aspwe1_0103125	51.7319	1.09094	0.340241	3.20638	0.00134417	0.00227749
Afu7g01910	Ortholog(s) have nucleus localization	434.36	1.09078	0.168077	6.48975	8.59772e-11	3.67638e-10
Afu2g12260	Cytochrome c oxidase assembly protein; transcript induced by exposure to human airway epithelial cells	1040.6	1.0902	0.289402	3.76708	0.00016517	0.000317604
Afu6g12860	Ortholog(s) have mitochondrial membrane localization	1050.03	1.08932	0.171925	6.33601	2.35795e-10	9.60667e-10
Afu2g15630	Has domain(s) with predicted catalytic activity, iron-sulfur cluster binding activity	194.452	1.08861	0.206526	5.27104	1.35649e-07	3.95812e-07
Afu6g07340	Ortholog(s) have kynurenine 3-monooxygenase activity	1238.23	1.08819	0.196755	5.53068	3.18996e-08	1.00229e-07
Afu5g04100	Putative G-protein coupled receptor; PQ loop repeat	227.412	1.08819	0.245951	4.4244	9.67122e-06	2.20836e-05
Afu3g11280	Putative family 18 (class V) chitinase; secreted protein	2044.8	1.08788	0.245563	4.43013	9.4177e-06	2.1536e-05
Afu2g07400	Ortholog(s) have 3'-phosphoadenosine 5'-phosphosulfate transmembrane transporter activity, 5'-adenylyl sulfate transmembrane transporter activity	1032.68	1.08753	0.242797	4.47918	7.4929e-06	1.73721e-05
Afu6g10030	Ortholog(s) have diacylglycerol diphosphate phosphatase activity, phosphatidate phosphatase activity and role in farnesol biosynthetic process, phospholipid metabolic process	443.012	1.0866	0.2185	4.97303	6.59152e-07	1.7611e-06
Afu6g05190	Ortholog(s) have cytoplasm localization	164.845	1.08646	0.296635	3.6626	0.000249668	0.000470072
Afu3g08420	Ortholog(s) have intracellular localization	1419.27	1.08581	0.341627	3.17836	0.00148111	0.00249444
Afu2g09900	Ortholog of Aspergillus fumigatus A1163 : AFUB_025740	209.934	1.08535	0.28505	3.80758	0.000140333	0.000271975
Afu3g06690	Putative Rho-type GTPase; predominantly localize to the hyphal tip	508.881	1.08495	0.270188	4.01555	5.9307e-05	0.000121538
Afu5g10680	Putative phosphomevalonate kinase; SrbA-regulated during hypoxia; no human homolog	592.825	1.08486	0.217041	4.99842	5.78017e-07	1.5565e-06
Afu5g10990	Ortholog(s) have extracellular region localization	324.544	1.08471	0.215364	5.03662	4.73819e-07	1.29007e-06
Afu3g08580	Putative glycine-rich RNA-binding protein with a predicted role in transcription; protein level decreases upon heat shock	3117.93	1.08446	0.385374	2.81405	0.00489218	0.00758848
Afu5g01850	Ortholog(s) have tRNA (adenine-N1-)-methyltransferase activity, role in tRNA methylation and nucleus, tRNA (m1A) methyltransferase complex localization	635.838	1.08376	0.205224	5.28083	1.28597e-07	3.76772e-07
Afu3g08750	Ortholog(s) have cytosol, nuclear envelope localization	1388.07	1.08277	0.203988	5.30799	1.10841e-07	3.27142e-07
Afu2g11475	Ortholog(s) have role in endocytosis, establishment or maintenance of actin cytoskeleton polarity, vacuole organization and integral component of Golgi membrane localization	1635.56	1.08262	0.205785	5.26094	1.43323e-07	4.16935e-07
Afu1g11470	Ortholog(s) have role in ER to Golgi vesicle-mediated transport, protein retention in ER lumen, vesicle organization and ER to Golgi transport vesicle, endoplasmic reticulum, plasma membrane localization	1607.62	1.0817	0.283168	3.81998	0.000133463	0.000259815
Afu2g10060	Ortholog of A. nidulans FGSC A4 : AN6003, A. niger CBS 513.88 : An03g02950, A. oryzae RIB40 : AO090011000631, Aspergillus wentii : Aspwe1_0045117 and Aspergillus sydowii : Aspsy1_0089378	125.898	1.08149	0.168992	6.39964	1.55745e-10	6.48318e-10
Afu4g09820	Ortholog(s) have role in DNA repair, chromatin silencing at telomere, histone exchange and NuA4 histone acetyltransferase complex, Swr1 complex, cytosol localization	383	1.08046	0.21991	4.91322	8.95934e-07	2.36001e-06
Afu4g14380	Protein of unknown function; transcript downregulated in response to voriconazole	5869.4	1.08011	0.272907	3.9578	7.56445e-05	0.000152044
Afu6g05045	Predicted adhesin-like protein; ortholog of A. nidulans AN6516	143.718	1.07895	0.296961	3.63331	0.000279813	0.000522819
Afu7g06820	Has domain(s) with predicted role in cell adhesion	30.533	1.07859	0.286492	3.76481	0.000166675	0.000320341
Afu1g04140	Has domain(s) with predicted RNA polymerase II transcription factor activity, sequence-specific DNA binding, zinc ion binding activity, role in regulation of transcription, DNA-templated and nucleus localization	29.697	1.07742	0.390734	2.75743	0.00582581	0.00895357
Afu8g04850	Has domain(s) with predicted role in transmembrane transport and integral component of membrane localization	108.497	1.07741	0.192918	5.58481	2.3396e-08	7.48658e-08
Afu1g07000	Ortholog(s) have role in DNA repair, G2 DNA damage checkpoint	298.977	1.07698	0.150424	7.15964	8.08878e-13	4.32816e-12
Afu5g10690	Putative monosaccharide transporter; predicted gene pair with AFUA_4G03110	36.4472	1.07687	0.289617	3.71826	0.000200602	0.000382181
Afu8g05800	C6 zinc finger domain protein; transcript induced by voriconazole	15.0287	1.07389	0.340826	3.15086	0.00162792	0.00272418
Afu7g05940	Ortholog of A. nidulans FGSC A4 : AN10851, A. niger CBS 513.88 : An07g01650, A. oryzae RIB40 : AO090005000458, Aspergillus wentii : Aspwe1_0291638 and Aspergillus sydowii : Aspsy1_0159486	176.52	1.07185	0.246472	4.34875	1.36917e-05	3.07282e-05
Afu1g03020	Ortholog(s) have endoplasmic reticulum localization	690.789	1.07129	0.341191	3.13986	0.0016903	0.00282256
Afu5g12450	Ortholog of A. nidulans FGSC A4 : AN12269, A. niger CBS 513.88 : An14g06770, A. oryzae RIB40 : AO090120000369, Aspergillus wentii : Aspwe1_0447955 and Aspergillus sydowii : Aspsy1_0596345	17.4296	1.07123	0.360603	2.97066	0.00297158	0.00477337
Afu3g05590	Ortholog(s) have cytosol, nucleus, site of double-strand break localization	277.329	1.07104	0.178087	6.01412	1.80861e-09	6.65416e-09
Afu1g12080	Putative ubiquitin-protein ligase; role in cleavage of SrbA precursor protein; mutants unable to grow under hypoxia and show increased sensitivity to fluconazole and voriconazole; required for virulence in mice	250.835	1.07033	0.131753	8.12377	4.51919e-16	3.33317e-15
Afu5g05570	Ortholog(s) have ATP binding, nucleoside-triphosphatase activity	1260.48	1.06979	0.372541	2.87161	0.00408384	0.00642085
Afu2g01570	Ortholog(s) have clathrin binding activity, role in Golgi to vacuole transport, endosomal transport and AP-1 adaptor complex, cytosol, endosome, nucleus localization	827.314	1.0697	0.390615	2.73851	0.00617179	0.00944077
Afu2g10100	Allergen Asp f 8; putative ribosomal protein P2; transcript induced by growth on hydrogen peroxide and menadione	35118.7	1.06928	0.37344	2.86331	0.00419236	0.00657961
Afu1g11670	Ortholog(s) have nucleus localization	248.166	1.06883	0.342925	3.11681	0.00182819	0.00303411
Afu7g08580	Has domain(s) with predicted GTP binding, GTPase activity	23.5168	1.0688	0.370329	2.88608	0.00390069	0.00615013
Afu2g10870	Protein of unknown function; transcript induced by exposure to human airway epithelial cells	383.43	1.06864	0.315755	3.38441	0.000713325	0.00126226
Afu4g00490	Ortholog of A. nidulans FGSC A4 : AN3530, AN2658, A. fumigatus Af293 : Afu1g13760, Afu4g14350, A. niger CBS 513.88 : An09g01580 and A. oryzae RIB40 : AO090166000071	60.4544	1.06832	0.348709	3.06363	0.00218667	0.00359261
Afu2g15190	Ortholog(s) have ribulose-phosphate 3-epimerase activity, role in pentose-phosphate shunt and cytosol, nucleus localization	872.738	1.06831	0.202543	5.27447	1.33142e-07	3.8893e-07
Afu4g11870	Ortholog(s) have alpha-tubulin binding activity, role in protein folding, tubulin complex assembly and cytosol, nucleus localization	266.564	1.0671	0.192882	5.53239	3.15904e-08	9.9416e-08
Afu5g14520	Ortholog of Neosartorya fischeri NRRL 181 : NFIA_072440, Aspergillus fumigatus A1163 : AFUB_062200, Aspergillus clavatus NRRL 1 : ACLA_017360 and Aspergillus zonatus : Aspzo1_0136732	269.043	1.06699	0.294105	3.62794	0.000285696	0.000532923
Afu4g10420	Ortholog(s) have role in mRNA cis splicing, via spliceosome and U4/U6 x U5 tri-snRNP complex localization	521.507	1.06689	0.149171	7.1521	8.5463e-13	4.55435e-12
Afu6g13760	Putative alpha-1,2-mannosidase subfamily protein; transcript up-regulated in hyphae upon exposure to neutrophils	116.718	1.06655	0.267628	3.98518	6.74296e-05	0.000136792
Afu2g14880	Ortholog(s) have cytosol, transcription factor TFIID complex localization	245.817	1.06631	0.183805	5.80131	6.57974e-09	2.27883e-08
Afu5g03580	Ortholog(s) have role in establishment of cell polarity, filamentous growth of a population of unicellular organisms, protein glycosylation and Golgi apparatus localization	327.452	1.06563	0.172004	6.19537	5.81494e-10	2.27246e-09
Afu5g07470	Ortholog(s) have 2,4-dienoyl-CoA reductase (NADPH) activity, role in ascospore formation, fatty acid catabolic process and peroxisomal matrix localization	261.008	1.06521	0.134398	7.9258	2.26678e-15	1.54966e-14
Afu2g00970	Putative zinc-containing alcohol dehydrogenase; transcript induced by exposure to human airway epithelial cells	405.982	1.06495	0.218371	4.87682	1.07811e-06	2.80787e-06
Afu8g04650	Ortholog(s) have 3-hydroxyanthranilate 3,4-dioxygenase activity, role in 'de novo' NAD biosynthetic process from tryptophan and cytoplasm localization	1392.91	1.06462	0.332847	3.19852	0.00138134	0.00233544
Afu1g15130	Ortholog(s) have GPI-anchor transamidase activity, role in attachment of GPI anchor to protein and GPI-anchor transamidase complex localization	636.299	1.06402	0.226476	4.69815	2.62533e-06	6.51924e-06
Afu3g03810	Ortholog of A. nidulans FGSC A4 : AN3518, Neosartorya fischeri NRRL 181 : NFIA_006070, Aspergillus versicolor : Aspve1_0034466 and Aspergillus niger ATCC 1015 : 43711-mRNA	18.756	1.06358	0.390145	2.72612	0.00640842	0.00978389
Afu5g08920	Ortholog of A. nidulans FGSC A4 : AN4689, A. niger CBS 513.88 : An07g04290, A. oryzae RIB40 : AO090020000494, Aspergillus wentii : Aspwe1_0167662 and Aspergillus sydowii : Aspsy1_0091330	216.057	1.06267	0.29375	3.61759	0.00029736	0.000554154
Afu6g10680	Ortholog(s) have role in DNA-templated transcription, termination, negative regulation of transcription, DNA-templated and nuclear chromatin localization	226.558	1.06234	0.233354	4.55251	5.30105e-06	1.2561e-05
Afu4g10090	Ortholog of A. nidulans FGSC A4 : AN3304, AN2043, A. fumigatus Af293 : Afu4g01230 and A. niger CBS 513.88 : An03g00230, An04g06970, An16g01920, An13g01860, An05g01440	54.6781	1.06175	0.36313	2.92389	0.00345685	0.00549668
Afu5g03300	Ortholog of A. nidulans FGSC A4 : AN11597, A. niger CBS 513.88 : An09g05625, Neosartorya fischeri NRRL 181 : NFIA_038810, Aspergillus wentii : Aspwe1_0114897 and Aspergillus versicolor : Aspve1_0203178	2439.04	1.06175	0.328534	3.23178	0.00123023	0.00210349
Afu7g03650	Ortholog(s) have cell division site, cytosol, mitotic spindle pole body, nucleus localization	1247.6	1.0589	0.314371	3.36832	0.000756284	0.00133138
Afu5g12420	Ortholog(s) have cytoplasmic mRNA processing body localization	816.537	1.05854	0.255765	4.13873	3.49238e-05	7.39623e-05
Afu4g04318	Ortholog(s) have role in cellular copper ion homeostasis and yeast-form cell wall localization	2280.02	1.05852	0.313996	3.37114	0.000748584	0.00131989
Afu3g12320	Ortholog of A. nidulans FGSC A4 : AN3084, A. niger CBS 513.88 : An02g08060, A. oryzae RIB40 : AO090005000735, Aspergillus wentii : Aspwe1_0049377 and Aspergillus sydowii : Aspsy1_0056187	555.605	1.05818	0.194789	5.43244	5.55891e-08	1.69772e-07
Afu3g06700	Ortholog(s) have role in SCF-dependent proteasomal ubiquitin-dependent protein catabolic process, cellular response to DNA damage stimulus, cleistothecium development and developmental growth, more	812.994	1.056	0.167845	6.29155	3.14302e-10	1.25961e-09
Afu5g05960	Putative serine/threonine protein kinase	3952.73	1.05506	0.131252	8.03844	9.09884e-16	6.50331e-15
Afu6g07250	Ortholog of A. nidulans FGSC A4 : AN5191, A. niger CBS 513.88 : An07g09220, A. oryzae RIB40 : AO090005001576, Neosartorya fischeri NRRL 181 : NFIA_052930 and Aspergillus wentii : Aspwe1_0040868	59.5834	1.05505	0.283769	3.71799	0.000200813	0.000382397
Afu1g09720	Ortholog of A. nidulans FGSC A4 : AN1293, A. niger CBS 513.88 : An08g01500, A. oryzae RIB40 : AO090012000872, Aspergillus wentii : Aspwe1_0103011 and Aspergillus sydowii : Aspsy1_0025452	218.689	1.05461	0.279429	3.77416	0.000160546	0.00030909
Afu7g05780	Ortholog(s) have role in establishment or maintenance of cell polarity, hyphal growth	557.162	1.05187	0.144627	7.27301	3.51574e-13	1.96556e-12
Afu4g11190	Ortholog(s) have cytosol, nucleus localization	1450.4	1.05178	0.127753	8.23288	1.82762e-16	1.41577e-15
Afu7g01900	Ortholog(s) have mitochondrial outer membrane translocase complex localization	1244.16	1.05117	0.321459	3.27001	0.00107544	0.00185538
Afu4g14100	Predicted glutathione S transferase	347.965	1.05112	0.299087	3.51443	0.000440702	0.000801323
Afu3g09870	Ortholog of Aspergillus fumigatus A1163 : AFUB_039300	321.825	1.05094	0.361673	2.90577	0.00366349	0.00579592
Afu5g02870	Has domain(s) with predicted oxidoreductase activity and role in metabolic process	540.027	1.05089	0.305566	3.43918	0.000583485	0.00104569
Afu1g10090	Ortholog of A. nidulans FGSC A4 : AN10174, A. oryzae RIB40 : AO090038000427, Neosartorya fischeri NRRL 181 : NFIA_015560, Aspergillus wentii : Aspwe1_0168735 and Aspergillus clavatus NRRL 1 : ACLA_025440	568.3	1.05086	0.360672	2.91362	0.00357268	0.00566365
Afu1g11535	Ortholog of S. cerevisiae : YDR286C, A. nidulans FGSC A4 : AN11843, Aspergillus wentii : Aspwe1_0040556, Aspergillus sydowii : Aspsy1_0083601 and Aspergillus carbonarius ITEM 5010 : Acar5010_202812	386.478	1.05012	0.35994	2.91748	0.00352873	0.00560076
Afu4g12170	Ortholog(s) have structural constituent of ribosome activity, role in mitochondrial translation and mitochondrial large ribosomal subunit localization	1782.93	1.04954	0.126926	8.2689	1.35201e-16	1.05462e-15
Afu5g13540	Ortholog(s) have role in cellular response to biotic stimulus, filamentous growth of a population of unicellular organisms in response to biotic stimulus, hyphal growth, vacuole inheritance	1183.94	1.04924	0.251597	4.17031	3.04186e-05	6.51413e-05
Afu4g13590	Transcript up-regulated in conidia exposed to neutrophils	371.195	1.04884	0.179058	5.85758	4.69669e-09	1.6566e-08
Afu4g06100	Ortholog of A. nidulans FGSC A4 : AN4318, A. niger CBS 513.88 : An04g00370, A. oryzae RIB40 : AO090023000985, Aspergillus wentii : Aspwe1_0034772 and Aspergillus sydowii : Aspsy1_0036599	370.437	1.04826	0.189733	5.52491	3.2965e-08	1.03328e-07
Afu2g03890	Has domain(s) with predicted catalytic activity	109.061	1.04812	0.270483	3.87497	0.000106636	0.000210511
Afu4g11477	Ortholog of A. nidulans FGSC A4 : AN6527, AN5581, A. fumigatus Af293 : Afu6g04900, A. niger CBS 513.88 : An14g03410, An04g05110 and A. oryzae RIB40 : AO090701000049, AO090003001075	401.712	1.04713	0.200268	5.22862	1.70775e-07	4.92091e-07
Afu5g13340	Ortholog(s) have magnesium-dependent protein serine/threonine phosphatase activity	527.283	1.04694	0.210435	4.97514	6.52016e-07	1.74322e-06
Afu7g04660	Ortholog(s) have role in establishment of cell polarity, mycelium development, spore germination and endoplasmic reticulum, hyphal tip, plasma membrane localization	466.57	1.04675	0.173082	6.0477	1.46926e-09	5.48789e-09
Afu3g11050	Ortholog of A. nidulans FGSC A4 : AN11253, A. niger CBS 513.88 : An02g06790, Neosartorya fischeri NRRL 181 : NFIA_066210, Aspergillus wentii : Aspwe1_0104961 and Aspergillus versicolor : Aspve1_0127034	27.7383	1.04656	0.37454	2.79426	0.00520181	0.00804494
Afu2g04840	Ortholog of A. nidulans FGSC A4 : AN2082, A. niger CBS 513.88 : An11g04530, A. oryzae RIB40 : AO090003000287, Aspergillus wentii : Aspwe1_0120888 and Aspergillus sydowii : Aspsy1_0127836	791.29	1.04581	0.147461	7.09212	1.32073e-12	6.9116e-12
Afu8g02470	Ortholog of A. nidulans FGSC A4 : AN9032, AN10883, A. fumigatus Af293 : Afu7g06950, A. niger CBS 513.88 : An03g06330, An03g00350, An05g02580 and A. oryzae RIB40 : AO090010000660	120.203	1.04498	0.18846	5.54487	2.94177e-08	9.30256e-08
Afu1g13130	Ortholog of Neosartorya fischeri NRRL 181 : NFIA_012390, Aspergillus wentii : Aspwe1_0040367, Aspergillus versicolor : Aspve1_0036174 and Aspergillus clavatus NRRL 1 : ACLA_022340	350.574	1.04355	0.160325	6.50898	7.56633e-11	3.26379e-10
Afu4g04140	Ortholog of A. nidulans FGSC A4 : AN11036, A. fumigatus Af293 : Afu1g02450, A. niger CBS 513.88 : An03g00240 and A. oryzae RIB40 : AO090003000331, AO090023000392	752.113	1.04351	0.253517	4.11614	3.85265e-05	8.08727e-05
Afu3g07430	Putative peptidyl-prolyl cis-trans isomerase; cyclophilin; allergen Asp f 27; protein abundant in conidia; Yap1-dependent induction in response to hydrogen peroxide; induced by L-tyrosine	13040.5	1.04344	0.306344	3.40611	0.000658967	0.00117108
Afu1g13260	Ortholog(s) have cytosol localization	1544.73	1.04273	0.30133	3.46043	0.000539316	0.000970745
Afu1g16350	Ortholog of A. niger CBS 513.88 : An12g03130, A. oryzae RIB40 : AO090120000028, Neosartorya fischeri NRRL 181 : NFIA_009090 and Aspergillus wentii : Aspwe1_0053463	336.757	1.04193	0.296877	3.50965	0.000448703	0.000814739
Afu3g14990	Ortholog(s) have cytoplasm localization	1062.87	1.04118	0.193773	5.37322	7.73414e-08	2.32231e-07
Afu2g12450	Putative hydroxymethylglutaryl-CoA lyase; transcript up-regulated in conidia exposed to neutrophils	474.873	1.04054	0.21826	4.76742	1.86605e-06	4.7329e-06
Afu6g08770	Ortholog of Neosartorya fischeri NRRL 181 : NFIA_054420, Aspergillus fumigatus A1163 : AFUB_074730 and Aspergillus clavatus NRRL 1 : ACLA_083640	127.061	1.04041	0.211032	4.93012	8.21778e-07	2.17635e-06
Afu7g02350	Ortholog(s) have role in conidium formation, syncytium formation by plasma membrane fusion and cell division site, cell tip, cytosol localization	1224.73	1.03937	0.157054	6.61795	3.64226e-11	1.63673e-10
Afu6g05174	Ortholog(s) have protein channel activity, role in protein import into mitochondrial matrix, protein import into mitochondrial outer membrane and mitochondrial outer membrane translocase complex localization	1673.73	1.03814	0.284502	3.64897	0.000263295	0.000494308
Afu4g08820	Predicted GDP/GTP exchange factor for G proteins, required for conidiation; partially complements A. nidulans ricA mutation	436.469	1.03796	0.293999	3.5305	0.000414778	0.00075734
Afu3g08440	Protein of unknown function; hypoxia induced protein	3169.01	1.03764	0.351991	2.94792	0.00319916	0.00510969
Afu2g07600	Ortholog(s) have GTP binding, signal recognition particle binding activity, role in protein targeting to ER and integral component of endoplasmic reticulum membrane, signal recognition particle receptor complex localization	1660.2	1.0376	0.224072	4.63064	3.64533e-06	8.85681e-06
Afu6g07500	Ortholog(s) have role in nucleotide-excision repair involved in interstrand cross-link repair and nucleus localization	101.189	1.03732	0.206701	5.01846	5.20871e-07	1.40987e-06
Afu6g10890	Ortholog(s) have role in receptor-mediated endocytosis and actin cortical patch localization	243.846	1.03558	0.216579	4.78152	1.73974e-06	4.42972e-06
Afu3g10590	Ortholog of Aspergillus fumigatus A1163 : AFUB_038570	63.3752	1.03395	0.213227	4.84904	1.24058e-06	3.21049e-06
Afu6g12460	Ortholog of A. nidulans FGSC A4 : AN3724, A. niger CBS 513.88 : An06g01620, A. oryzae RIB40 : AO090009000166, Aspergillus wentii : Aspwe1_0033694 and Aspergillus sydowii : Aspsy1_0044118	245.894	1.03391	0.283714	3.64421	0.00026821	0.000502694
Afu1g06000	Has domain(s) with predicted hydrolase activity	52.6555	1.03236	0.374162	2.75912	0.00579564	0.00891703
Afu2g16960	Ortholog(s) have 3'-5'-exoribonuclease activity and role in RNA phosphodiester bond hydrolysis, exonucleolytic, heterochromatin assembly involved in chromatin silencing by small RNA, ncRNA 3'-end processing	166.525	1.03159	0.325939	3.16498	0.00155094	0.00260703
Afu1g15350	Ortholog of A. nidulans FGSC A4 : AN0875, A. niger CBS 513.88 : An01g13580, A. oryzae RIB40 : AO090005001181, Aspergillus wentii : Aspwe1_0027582 and Aspergillus sydowii : Aspsy1_0053487	119.252	1.03	0.297478	3.46244	0.000535311	0.000964198
Afu2g02630	Protein of unknown function; calcium downregulated; transcript up-regulated in conidia exposed to neutrophils	20260.4	1.02954	0.353865	2.9094	0.0036212	0.00573594
Afu1g08920	Ortholog of A. nidulans FGSC A4 : AN1386, A. niger CBS 513.88 : An08g00410, A. oryzae RIB40 : AO090005001634, Aspergillus wentii : Aspwe1_0036270 and Aspergillus sydowii : Aspsy1_0138746	260.325	1.02902	0.236023	4.35985	1.3015e-05	2.92679e-05
Afu4g03840	Ortholog(s) have DNA-dependent ATPase activity, role in histone H2A-H2B dimer displacement, transcription-coupled nucleotide-excision repair and cytosol, nucleus localization	304.913	1.02872	0.20287	5.07082	3.96115e-07	1.0906e-06
Afu3g01260	Has domain(s) with predicted N-acetyltransferase activity	61.2133	1.02791	0.370031	2.7779	0.0054711	0.00844644
Afu7g04230	Ortholog(s) have endoplasmic reticulum, fungal-type vacuole membrane localization	1027.87	1.02752	0.192707	5.33204	9.71154e-08	2.88518e-07
Afu5g14970	Ortholog of A. oryzae RIB40 : AO090010000299 and Aspergillus fumigatus A1163 : AFUB_079080, AFUB_096660	212.508	1.0272	0.315371	3.25711	0.00112551	0.00193795
Afu2g13810	Has domain(s) with predicted oxidoreductase activity and role in oxidation-reduction process	104.739	1.02629	0.223867	4.58437	4.5535e-06	1.09115e-05
Afu1g15920	Ortholog(s) have ubiquitin-specific protease activity, role in cellular response to drug, protein deubiquitination and nuclear periphery localization	392.89	1.02365	0.164765	6.21277	5.2059e-10	2.04666e-09
Afu5g05510	Putative cyclin-dependent protein kinase	2102.32	1.02263	0.259413	3.94209	8.07739e-05	0.000161568
Afu6g05300	CCAAT-binding factor complex subunit	888.2	1.02254	0.182937	5.58962	2.27572e-08	7.29326e-08
Afu3g01330	Class II aldolase/adducin domain protein; transcript up-regulated in conidia exposed to neutrophils	384.322	1.02033	0.262513	3.88679	0.000101578	0.000201083
Afu1g03870	Ortholog(s) have cytosol, nucleus localization	119.051	1.01878	0.251108	4.05713	4.9679e-05	0.000103126
Afu6g02660	Ortholog(s) have role in chromatin silencing at centromere outer repeat region, mRNA cis splicing, via spliceosome and U2-type spliceosomal complex, nucleolus localization	173.625	1.0187	0.18393	5.53854	3.05e-08	9.62932e-08
Afu5g09550	Ortholog(s) have ceramide glucosyltransferase activity and role in filamentous growth, glucosylceramide biosynthetic process, pathogenesis	739.301	1.01828	0.15821	6.43629	1.22429e-10	5.14542e-10
Afu6g12770	Ortholog of A. nidulans FGSC A4 : AN3716, A. niger CBS 513.88 : An08g10710, A. oryzae RIB40 : AO090003000397, Aspergillus wentii : Aspwe1_0102826 and Aspergillus sydowii : Aspsy1_0032599	2265.06	1.01818	0.196149	5.19086	2.09321e-07	5.93796e-07
Afu1g03430	Ortholog(s) have mitochondrion localization	377.574	1.01731	0.185152	5.49447	3.9189e-08	1.21816e-07
Afu2g10360	Ortholog(s) have kynureninase activity, role in 'de novo' NAD biosynthetic process from tryptophan and cytoplasm, nucleus localization	1021.63	1.01684	0.124469	8.16944	3.0983e-16	2.32892e-15
Afu7g06340	Ortholog of A. fumigatus Af293 : Afu2g00210, A. niger CBS 513.88 : An01g11590, An01g01670, A. oryzae RIB40 : AO090009000035 and Aspergillus wentii : Aspwe1_0027365, Aspwe1_0046529	174.573	1.01646	0.240995	4.21775	2.4675e-05	5.34683e-05
Afu3g08370	Ortholog of A. nidulans FGSC A4 : AN11693, Aspergillus wentii : Aspwe1_0552246, Aspergillus sydowii : Aspsy1_0066686 and Aspergillus carbonarius ITEM 5010 : Acar5010_204063	676.018	1.01567	0.266159	3.81603	0.000135617	0.000263551
Afu1g04380	Ortholog of A. nidulans FGSC A4 : AN0460, A. niger CBS 513.88 : An01g03240, A. oryzae RIB40 : AO090003000911, Aspergillus wentii : Aspwe1_0037367 and Aspergillus sydowii : Aspsy1_0143565	318.381	1.01381	0.194548	5.2111	1.87724e-07	5.36012e-07
Afu3g10380	Ortholog(s) have chromatin insulator sequence binding, tDNA binding, transcription factor activity, core RNA polymerase III binding activity and role in transcription initiation from RNA polymerase III promoter	227.478	1.0114	0.205202	4.92883	8.27249e-07	2.1901e-06
Afu8g04760	Ortholog(s) have ureidoglycolate lyase activity and cytosol, nucleus localization	188.035	1.01113	0.184134	5.49125	3.9909e-08	1.23907e-07
Afu1g17000	Ortholog of A. nidulans FGSC A4 : AN0631, A. niger CBS 513.88 : An01g09850, A. oryzae RIB40 : AO090005000975, Aspergillus wentii : Aspwe1_0068188 and Aspergillus sydowii : Aspsy1_0041402	299.51	1.01061	0.212564	4.75439	1.9905e-06	5.02907e-06
Afu6g14470	Ortholog of A. nidulans FGSC A4 : AN5353, A. niger CBS 513.88 : An02g05680, A. oryzae RIB40 : AO090103000108, Aspergillus wentii : Aspwe1_0131073 and Aspergillus sydowii : Aspsy1_0050268	51.7387	1.00803	0.35687	2.82464	0.00473333	0.00736098
Afu1g08910	Has domain(s) with predicted catalytic activity	257.366	1.00786	0.173642	5.80424	6.46584e-09	2.24235e-08
Afu6g00650	Ortholog of Aspergillus glaucus : Aspgl1_0031856, Aspergillus fumigatus A1163 : AFUB_096820, Aspergillus zonatus : Aspzo1_0058781 and Aspergillus carbonarius ITEM 5010 : Acar5010_502725	145.535	1.00655	0.357411	2.81623	0.00485906	0.0075386
Afu4g06300	Ortholog of A. nidulans FGSC A4 : AN4333, A. oryzae RIB40 : AO090023000961, Neosartorya fischeri NRRL 181 : NFIA_109850, Aspergillus wentii : Aspwe1_0034740 and Aspergillus versicolor : Aspve1_0756547	209.526	1.00654	0.18704	5.38139	7.39122e-08	2.22871e-07
Afu4g07180	Ortholog of A. niger CBS 513.88 : An04g01590, A. oryzae RIB40 : AO090023000857, Aspergillus wentii : Aspwe1_0247174, Aspergillus sydowii : Aspsy1_0548380 and Aspergillus terreus NIH2624 : ATET_05493	195.71	1.00599	0.201492	4.99268	5.95472e-07	1.60076e-06
Afu6g04980	Has domain(s) with predicted oxidoreductase activity and role in oxidation-reduction process	418.974	1.00502	0.225166	4.46346	8.06481e-06	1.85829e-05
Afu5g07050	Proteasome regulatory particle subunit; transcript induced by exposure to human airway epithelial cells	2574.42	1.00409	0.133007	7.54912	4.38198e-14	2.64977e-13
Afu2g11340	Ortholog(s) have role in intracellular sterol transport and fungal-type vacuole lumen localization	2334.61	1.00301	0.302671	3.31387	0.000920146	0.00160068
Afu3g12620	Ortholog(s) have isopenicillin-N N-acyltransferase activity and role in penicillin biosynthetic process	53.8007	0.999698	0.227867	4.3872	1.14819e-05	2.60214e-05
Afu1g04610	Ortholog(s) have nucleolus localization	223.413	0.998536	0.218382	4.57242	4.82115e-06	1.15002e-05
Afu1g05570	Cysteine dioxygenase; SrbA-regulated during hypoxia	161.576	0.998439	0.329264	3.03233	0.00242673	0.00395476
Afu4g14650	Ortholog(s) have cytosol, nucleus localization	93.5621	0.998306	0.24096	4.14304	3.42729e-05	7.2623e-05
Afu3g06660	Putaive NIPSNAP family protein; transcript up-regulated in conidia exposed to neutrophils	299.423	0.997338	0.212091	4.7024	2.57125e-06	6.39354e-06
Afu6g07870	Ortholog(s) have GTPase activity, calcium ion binding activity and role in mitochondrion inheritance, mitochondrion-ER tethering, phospholipid homeostasis, regulation of mitochondrion organization	765.489	0.996643	0.174189	5.72163	1.05506e-08	3.53712e-08
Afu2g01830	Ortholog(s) have structural constituent of ribosome activity and mitochondrial large ribosomal subunit, mitochondrial membrane localization	1468.39	0.996219	0.18087	5.50791	3.63113e-08	1.1323e-07
Afu4g11860	Has domain(s) with predicted nucleic acid binding, zinc ion binding activity	261.02	0.995633	0.240225	4.14458	3.40436e-05	7.21955e-05
Afu1g04780	Putative peroxisomal ABC transporter; transcript up-regulated in conidia exposed to neutrophils	238.041	0.995547	0.184058	5.40887	6.34248e-08	1.92282e-07
Afu3g04260	Ortholog(s) have cytoplasm, nucleus localization	1532.89	0.995489	0.360953	2.75794	0.0058166	0.00894292
Afu6g12440	Ortholog of A. nidulans FGSC A4 : AN11729, A. niger CBS 513.88 : An06g01600, A. oryzae RIB40 : AO090009000168, Aspergillus wentii : Aspwe1_0033695 and Aspergillus terreus NIH2624 : ATET_03273	533.079	0.995394	0.172727	5.7628	8.27305e-09	2.81685e-08
Afu4g13950	Has domain(s) with predicted N-acetyltransferase activity	242.137	0.994676	0.31923	3.11586	0.00183408	0.0030428
Afu5g05550	Class V myosin; transcript induced by exposure to human airway epithelial cells	1831.25	0.994482	0.118025	8.42603	3.57589e-17	2.91376e-16
Afu8g05400	Ortholog of A. nidulans FGSC A4 : AN12471, A. niger CBS 513.88 : An16g07340, Aspergillus wentii : Aspwe1_0176282, Aspergillus sydowii : Aspsy1_0055766 and Aspergillus terreus NIH2624 : ATET_04774	396.551	0.994267	0.244885	4.06014	4.90423e-05	0.000101885
Afu1g13630	Has domain(s) with predicted NAD binding, oxidoreductase activity, acting on the CH-OH group of donors, NAD or NADP as acceptor activity and role in oxidation-reduction process	180.57	0.993216	0.286459	3.46721	0.000525881	0.000947865
Afu6g07570	Ortholog(s) have Golgi apparatus, endoplasmic reticulum localization	135.342	0.993083	0.341976	2.90395	0.00368483	0.00582851
Afu2g16770	Ortholog(s) have coenzyme A transmembrane transporter activity, role in coenzyme A transport and mitochondrial inner membrane localization	528.575	0.992847	0.137911	7.19916	6.05828e-13	3.30012e-12
Afu1g16650	Ortholog of A. nidulans FGSC A4 : AN0977, A. niger CBS 513.88 : An01g10460, A. oryzae RIB40 : AO090005001035, Aspergillus wentii : Aspwe1_0068230 and Aspergillus sydowii : Aspsy1_0053392	454.002	0.992442	0.155661	6.37567	1.82167e-10	7.52326e-10
Afu2g01990	Ortholog(s) have nucleolus localization	652.777	0.991838	0.280632	3.53431	0.000408846	0.000747726
Afu3g06922	Ortholog(s) have cytosol localization	81.5137	0.990763	0.223108	4.44073	8.96532e-06	2.05613e-05
Afu4g12680	Ortholog(s) have ATPase activity, G-quadruplex DNA binding, adenylate kinase activity, double-stranded telomeric DNA binding, single-stranded telomeric DNA binding activity	818.797	0.990588	0.161718	6.1254	9.04564e-10	3.45423e-09
Afu6g14300	Has domain(s) with predicted UDP-N-acetylmuramate dehydrogenase activity, flavin adenine dinucleotide binding activity and role in oxidation-reduction process	1345.27	0.990096	0.146322	6.76655	1.31889e-11	6.18132e-11
Afu4g07940	Has domain(s) with predicted catalytic activity, nitronate monooxygenase activity and role in oxidation-reduction process	33.4424	0.989833	0.297342	3.32893	0.000871797	0.00151974
Afu8g04290	Ortholog of A. nidulans FGSC A4 : AN1438, Aspergillus fumigatus A1163 : AFUB_083260 and Aspergillus sydowii : Aspsy1_0142928	34.4963	0.989821	0.297336	3.32897	0.000871693	0.00151974
Afu3g02216	Ortholog of A. nidulans FGSC A4 : AN7635/binA, AN11904, A. fumigatus Af293 : Afu7g00610, Afu2g00967 and A. niger CBS 513.88 : An10g00560	28.779	0.98977	0.347959	2.8445	0.00444809	0.00696011
Afu3g08810	Ortholog(s) have cytosol localization	593.078	0.989201	0.20712	4.77599	1.78826e-06	4.54588e-06
Afu1g06170	Ortholog(s) have role in positive regulation of RNA polymerase II transcriptional preinitiation complex assembly, proteasome regulatory particle assembly, ubiquitin-dependent protein catabolic process	4284.48	0.989189	0.179021	5.52556	3.28444e-08	1.02991e-07
Afu5g12480	Has domain(s) with predicted oxidoreductase activity and role in metabolic process	125.736	0.98869	0.307443	3.21585	0.00130057	0.00220981
Afu3g08450	Ortholog of A. nidulans FGSC A4 : AN2979, A. niger CBS 513.88 : An02g12090, A. oryzae RIB40 : AO090005001429, Aspergillus wentii : Aspwe1_0551961 and Aspergillus sydowii : Aspsy1_0056256	2849.79	0.987854	0.320975	3.07767	0.00208627	0.00344135
Afu5g10740	Ortholog(s) have role in cellular response to DNA damage stimulus, proteasome assembly, ubiquitin-dependent protein catabolic process and cytoplasm, nucleus localization	1225.1	0.987354	0.195606	5.04768	4.47207e-07	1.2227e-06
[truncated: 3,155 more rows]
