# Supplementary material for: Aspergillus fumigatus calcium-responsive transcription factors regulate cell wall architecture promoting stress tolerance, virulence and caspofungin resistance
Source: PLoS Genet. 2019 Dec 30;15(12):e1008551. doi: 10.1371/journal.pgen.1008551 (PMC6948819; doi:10.1371/journal.pgen.1008551)
Supplement: S4 Table — (XLSX) [file pgen.1008551.s010.xlsx]

## Sheet: Supplementary Table S4
Supplementary Table S4 - Genes transcriptionally modulated comparing the wild-type 30 min with the control
Gene	description	baseMean	log2FoldChange	lfcSE	stat	pvalue	padj
Afu4g14160	Ortholog of Neosartorya fischeri NRRL 181 : NFIA_102150, Aspergillus fumigatus A1163 : AFUB_071310 and Aspergillus clavatus NRRL 1 : ACLA_053070	4107.51	9.81416	0.439032	22.3541	1.10155e-110	1.08158e-107
Afu3g03050	Has domain(s) with predicted RNA binding, ribonuclease III activity and role in RNA processing	6050.06	9.29207	0.55349	16.7881	2.98036e-63	6.68877e-61
Afu3g00970	Ortholog of A. nidulans FGSC A4 : AN9310, A. niger CBS 513.88 : An08g08260, Neosartorya fischeri NRRL 181 : NFIA_001810 and Aspergillus versicolor : Aspve1_0418314	206.435	9.11246	0.67742	13.4517	3.00792e-41	1.95266e-39
Afu8g07160	Ortholog of A. nidulans FGSC A4 : AN6881, A. niger CBS 513.88 : An03g01630, Neosartorya fischeri NRRL 181 : NFIA_099950 and Aspergillus versicolor : Aspve1_0035247	3228.27	8.75766	0.552229	15.8588	1.22303e-56	1.96059e-54
Afu7g06330	Protein of unknown function	1132.47	8.6598	0.472282	18.3361	4.26429e-75	1.45635e-72
Afu6g12450	Putative heat shock protein	8907.89	8.12977	0.551397	14.744	3.36487e-49	3.57176e-47
Afu4g01210	Ortholog of A. nidulans FGSC A4 : AN9206, AN1849, A. fumigatus Af293 : Afu5g02320, Afu5g09930, A. niger CBS 513.88 : An03g02680, An12g10080, An12g02060 and A. oryzae RIB40 : AO090001000129, AO090010000537	777.873	8.03208	0.343445	23.3868	5.82479e-121	9.49478e-118
Afu3g13640	Ortholog of A. oryzae RIB40 : AO090026000221, Aspergillus brasiliensis : Aspbr1_0189154, Aspergillus flavus NRRL 3357 : AFL2T_07031 and Neosartorya fischeri NRRL 181 : NFIA_063720	837.381	8.01455	0.343641	23.3225	2.62408e-120	2.94459e-117
Afu5g14410	Putative cysteine dioxygenase; SrbA-regulated during hypoxia	1881	7.96194	0.511138	15.5769	1.04555e-54	1.46657e-52
Afu5g06915	Protein of unknown function	372.974	7.79644	0.400644	19.4598	2.40857e-84	1.1129e-81
Afu2g09480	Ortholog of A. nidulans FGSC A4 : AN5765, A. oryzae RIB40 : AO090011000718, Aspergillus flavus NRRL 3357 : AFL2T_05450 and Neosartorya fischeri NRRL 181 : NFIA_084970	5124.05	7.71233	0.28438	27.1198	5.75638e-162	2.26082e-158
Afu4g14180	Ortholog of Neosartorya fischeri NRRL 181 : NFIA_102120 and Aspergillus clavatus NRRL 1 : ACLA_053090	1957.9	7.6315	0.28097	27.1613	1.86342e-162	1.46372e-158
Afu7g00340	Has domain(s) with predicted hydrolase activity	5024.75	7.48469	0.356523	20.9935	7.5143e-98	4.91874e-95
Afu6g04690	Ortholog(s) have extracellular region localization	1980.33	7.48059	0.43963	17.0156	6.28729e-65	1.49657e-62
Afu2g02970	Ortholog of Aspergillus fumigatus A1163 : AFUB_020030	2465.86	7.46661	0.316698	23.5764	6.72738e-123	1.76145e-119
Afu4g00860	Dehydrin-like protein; plays a role in oxidative, osmotic and pH stress responses; conserved DPR motif; constitutively transcribed and expressed in dormant conidia; expression dependent on sakA and cAMP pathways; germination downregulated	764.839	7.24153	0.508817	14.2321	5.79214e-46	4.94535e-44
Afu1g13560	Protein of unknown function identified by mass spectrometry	2243.29	7.22455	0.308937	23.3852	6.04378e-121	9.49478e-118
Afu2g00625	Ortholog of A. nidulans FGSC A4 : AN7644, A. fumigatus Af293 : Afu5g12035, A. niger CBS 513.88 : An18g06380 and A. oryzae RIB40 : AO090012000357, AO090001000307	265.24	7.03258	0.356792	19.7106	1.74839e-86	8.58352e-84
Afu5g01410	Has domain(s) with predicted ATP binding activity	271.072	6.95059	0.386074	18.0033	1.83713e-72	5.55025e-70
Afu4g09930	Ortholog of Neosartorya fischeri NRRL 181 : NFIA_106120, Aspergillus fumigatus A1163 : AFUB_067040 and Aspergillus clavatus NRRL 1 : ACLA_049150	658.639	6.93071	0.394094	17.5864	3.13012e-69	8.78111e-67
Afu1g13550	Protein of unknown function identified by mass spectrometry	34775.1	6.80138	0.497117	13.6816	1.30705e-42	9.3335e-41
Afu2g08180	Ortholog(s) have role in establishment or maintenance of cell polarity, membrane raft organization and plasma membrane localization	7824.68	6.61437	0.361031	18.3207	5.65286e-75	1.85013e-72
Afu2g02500	Ortholog of Neosartorya fischeri NRRL 181 : NFIA_034900, Aspergillus wentii : Aspwe1_0040593, Aspergillus fumigatus A1163 : AFUB_019600 and Aspergillus clavatus NRRL 1 : ACLA_092300	3877.26	6.60698	0.468077	14.1152	3.06319e-45	2.58724e-43
Afu3g00550	Ortholog of A. oryzae RIB40 : AO090023000094, Neosartorya fischeri NRRL 181 : NFIA_001160, NFIA_095350, Aspergillus wentii : Aspwe1_0044386 and Aspergillus versicolor : Aspve1_0148566	62.6465	6.58438	0.56471	11.6598	2.04631e-31	7.3733e-30
Afu8g07225	Ortholog of Neosartorya fischeri NRRL 181 : NFIA_100040, Aspergillus fumigatus A1163 : AFUB_080540 and Aspergillus clavatus NRRL 1 : ACLA_060080	2463.33	6.4942	0.484134	13.4141	5.00228e-41	3.22073e-39
Afu5g14210	Glucose-repressible gene; transcript up-regulated in conidia exposed to neutrophils	84958.9	6.46527	0.545917	11.843	2.34065e-32	9.19289e-31
Afu3g11550	Ortholog of A. nidulans FGSC A4 : AN2894, A. niger CBS 513.88 : An02g07350, A. oryzae RIB40 : AO090003000710, Aspergillus wentii : Aspwe1_0025131 and Aspergillus sydowii : Aspsy1_0775782	7052.63	6.44971	0.474138	13.603	3.84211e-42	2.62433e-40
Afu7g06523	Ortholog of A. nidulans FGSC A4 : AN9205, AN9209, A. fumigatus Af293 : Afu5g00100, Afu8g01840, A. niger CBS 513.88 : An05g01030, An13g03050, An16g01380 and A. oryzae RIB40 : AO090012000290, AO090011000069	551.712	6.36951	0.437072	14.5731	4.16254e-48	4.13883e-46
Afu4g05900	Transcript up-regulated in conidia exposed to neutrophils	35708.8	6.32532	0.455913	13.874	9.1093e-44	6.81463e-42
Afu4g01170	Ortholog of Aspergillus fumigatus A1163 : AFUB_101680	853.405	6.30079	0.353244	17.8369	3.65103e-71	1.06218e-68
Afu8g01560	Putative aldo-keto reductase; predicted gene pair with AFUA_1G15970	1123.1	6.28267	0.291426	21.5584	4.41965e-103	3.85737e-100
Afu2g15810	Ortholog of A. nidulans FGSC A4 : AN12198, A. niger CBS 513.88 : An15g06100, Aspergillus wentii : Aspwe1_0026874 and Aspergillus sydowii : Aspsy1_0026968	8640.25	6.26867	0.456792	13.7232	7.36986e-43	5.31104e-41
Afu6g11530	Has domain(s) with predicted carbon-sulfur lyase activity and role in metabolic process	1432.32	6.24675	0.421111	14.834	8.8321e-50	9.77129e-48
Afu1g00560	Has domain(s) with predicted catalytic activity, nucleic acid binding, zinc ion binding activity and role in nucleoside metabolic process	2018.79	6.23624	0.393697	15.8402	1.64293e-56	2.58104e-54
Afu4g12940	Ortholog of A. nidulans FGSC A4 : AN3585, A. niger CBS 513.88 : An01g08510, A. oryzae RIB40 : AO090009000293, Neosartorya fischeri NRRL 181 : NFIA_103400 and Aspergillus versicolor : Aspve1_0862034	2522.63	6.2247	0.420712	14.7956	1.56335e-49	1.68221e-47
Afu1g15690	Ortholog of A. nidulans FGSC A4 : AN0903, A. niger CBS 513.88 : An01g14030, A. oryzae RIB40 : AO090005001138, Aspergillus wentii : Aspwe1_0027550 and Aspergillus sydowii : Aspsy1_0139000	704.411	6.13393	0.444264	13.807	2.31408e-43	1.69879e-41
Afu8g06165	Protein of unknown function	15451.4	6.12275	0.452197	13.54	9.07679e-42	6.04222e-40
Afu3g15070	Ortholog of A. nidulans FGSC A4 : AN6259, Neosartorya fischeri NRRL 181 : NFIA_062010, Aspergillus versicolor : Aspve1_0052545 and Aspergillus fumigatus A1163 : AFUB_034140	145.791	6.12107	0.467836	13.0838	4.07552e-39	2.40701e-37
Afu4g14175	Ortholog of Neosartorya fischeri NRRL 181 : NFIA_102130	2362.91	6.09559	0.337072	18.084	4.263e-73	1.33944e-70
Afu5g01230	RTA1 domain protein; transcript induced by voriconazole	69.9706	6.03658	0.490615	12.3041	8.60806e-35	4.07327e-33
Afu2g10020	Ortholog of A. nidulans FGSC A4 : AN6005, A. niger CBS 513.88 : An16g05030, Neosartorya fischeri NRRL 181 : NFIA_085440, Aspergillus wentii : Aspwe1_0176252 and Aspergillus versicolor : Aspve1_0040814	1102.67	6.0341	0.479376	12.5874	2.47666e-36	1.27152e-34
Afu4g00430	Has domain(s) with predicted UDP-N-acetylmuramate dehydrogenase activity, flavin adenine dinucleotide binding, oxidoreductase activity and role in oxidation-reduction process	68.834	5.9973	0.554739	10.811	3.05207e-27	7.96479e-26
Afu2g14440	Has domain(s) with predicted electron carrier activity, heme binding, iron ion binding, oxidoreductase activity, acting on paired donors, with incorporation or reduction of molecular oxygen activity and role in oxidation-reduction process	81.9901	5.99074	0.514582	11.642	2.52135e-31	9.04348e-30
Afu2g14655	Protein of unknown function	1653.79	5.94571	0.506006	11.7503	7.03887e-32	2.63287e-30
Afu2g17240	Ortholog of Neosartorya fischeri NRRL 181 : NFIA_092620 and Aspergillus fumigatus A1163 : AFUB_032890	1618.68	5.94406	0.399683	14.8719	5.01368e-50	5.79154e-48
Afu8g07170	Ortholog(s) have extracellular region localization	1241.01	5.9319	0.41496	14.2951	2.34763e-46	2.07198e-44
Afu4g01140	Putative multidrug resistance protein; major facilitator superfamily (MFS) multidrug transporter	1151.97	5.86064	0.453801	12.9146	3.72499e-38	2.15146e-36
Afu3g03750	Protein of unknown function	33.2318	5.83955	0.597012	9.78129	1.35469e-22	2.26406e-21
Afu1g17370	Putative heat shock protein; enriched in dormant conidia	907.448	5.8309	0.715141	8.1535	3.53533e-16	3.02506e-15
Afu4g14190	Ortholog of Aspergillus glaucus : Aspgl1_0029891, Aspgl1_0057413, Aspergillus wentii : Aspwe1_0039585, Aspergillus fumigatus A1163 : AFUB_071340 and Aspergillus clavatus NRRL 1 : ACLA_053100	6430.62	5.81501	0.277946	20.9214	3.41987e-97	1.91879e-94
Afu7g00530	Putative NACHT and ankyrin domain protein; transcript induced by voriconazole	1384.22	5.77507	0.275953	20.9277	2.99721e-97	1.81101e-94
Afu7g02440	Ortholog of A. nidulans FGSC A4 : AN9074, A. oryzae RIB40 : AO090038000622, Aspergillus wentii : Aspwe1_0052578, Aspergillus sydowii : Aspsy1_0093793 and Aspergillus terreus NIH2624 : ATET_01872	1739.39	5.68101	0.309493	18.3559	2.96244e-75	1.05772e-72
Afu5g12760	Has domain(s) with predicted nucleic acid binding, zinc ion binding activity	230.915	5.67091	0.355001	15.9743	1.92893e-57	3.22378e-55
Afu4g09230	Ortholog of A. nidulans FGSC A4 : AN1610, A. oryzae RIB40 : AO090023000613, Neosartorya fischeri NRRL 181 : NFIA_106900, Aspergillus wentii : Aspwe1_0166893 and Aspergillus versicolor : Aspve1_0440039	153.522	5.66255	0.397583	14.2424	4.99516e-46	4.31176e-44
Afu8g07190	Ortholog of A. nidulans FGSC A4 : AN9163, A. niger CBS 513.88 : An14g07150, A. oryzae RIB40 : AO090138000059, Aspergillus wentii : Aspwe1_0078799 and Aspergillus sydowii : Aspsy1_0061494	1577.78	5.64291	0.452225	12.4781	9.82863e-36	4.85559e-34
Afu8g05720	Ortholog of A. niger CBS 513.88 : An19g00030, A. oryzae RIB40 : AO090023000002, Neosartorya fischeri NRRL 181 : NFIA_098510 and Aspergillus wentii : Aspwe1_0142195	8645.6	5.62336	0.384877	14.6108	2.3965e-48	2.44474e-46
Afu5g13550	Ortholog of Aspergillus fumigatus A1163 : AFUB_061250	56.0073	5.60565	0.578382	9.69195	3.2623e-22	5.22967e-21
Afu1g13120	Protein of unknown function; transcript induced by voriconazole	2943.77	5.4645	0.440356	12.4093	2.32766e-35	1.12863e-33
Afu7g00360	Putative UDP-galactose 4-epimerase; predicted gene pair with AFUA_8G00860; calcium downregulated	1438.56	5.44506	0.428935	12.6944	6.35384e-37	3.34962e-35
Afu8g01570	Ortholog of A. nidulans FGSC A4 : AN3415, A. oryzae RIB40 : AO090005000802, Aspergillus flavus NRRL 3357 : AFL2T_00784 and Neosartorya fischeri NRRL 181 : NFIA_095060	1993.07	5.36824	0.383818	13.9864	1.88679e-44	1.51232e-42
Afu7g01500	Ortholog of Aspergillus fumigatus A1163 : AFUB_088070	126.458	5.35526	0.338188	15.8352	1.77993e-56	2.74145e-54
Afu1g03170	Has domain(s) with predicted hydrolase activity, hydrolase activity, acting on ester bonds activity and role in lipid metabolic process	578.017	5.34686	0.375383	14.2437	4.90256e-46	4.27884e-44
Afu1g14040	Has domain(s) with predicted FMN binding, oxidoreductase activity, pyridoxamine-phosphate oxidase activity and role in oxidation-reduction process	138.416	5.23784	0.57595	9.09428	9.52193e-20	1.20249e-18
Afu5g08730	Ortholog of A. nidulans AN10592; calcium induced	1930.29	5.2189	0.345934	15.0864	1.98963e-51	2.48072e-49
Afu3g09830	Ortholog of Neosartorya fischeri NRRL 181 : NFIA_067470 and Aspergillus fumigatus A1163 : AFUB_039340	6097.29	5.21238	0.478824	10.8858	1.3472e-27	3.6117e-26
Afu4g00420	Ortholog of Neosartorya fischeri NRRL 181 : NFIA_045220 and Aspergillus fumigatus A1163 : AFUB_100960	498.874	5.18119	0.312984	16.5542	1.49408e-61	3.00923e-59
Afu3g03900	Has domain(s) with predicted RNA polymerase II transcription factor activity, sequence-specific DNA binding, zinc ion binding activity, role in regulation of transcription, DNA-templated and nucleus localization	138.752	5.14856	0.341678	15.0684	2.61206e-51	3.15657e-49
Afu2g17930	Putative integral membrane protein; transcript induced by voriconazole	206.301	5.14298	0.40661	12.6484	1.14138e-36	5.93742e-35
Afu5g14180	Ortholog of A. nidulans FGSC A4 : AN7186, A. niger CBS 513.88 : An14g05580, A. oryzae RIB40 : AO090001000217, Aspergillus wentii : Aspwe1_0179974 and Aspergillus sydowii : Aspsy1_0026595	1044.79	5.14197	0.3458	14.8698	5.17827e-50	5.89498e-48
Afu2g16190	Ortholog of Neosartorya fischeri NRRL 181 : NFIA_091450 and Aspergillus fumigatus A1163 : AFUB_031870	52.9058	5.11221	0.449787	11.3658	6.18698e-30	2.03342e-28
Afu8g01900	Ortholog of A. nidulans FGSC A4 : AN3529, AN4144, AN8311, AN9211, AN4846 and A. fumigatus Af293 : Afu1g17260, Afu4g07950, Afu4g09380, Afu6g00560, Afu6g12140	45.2305	5.07483	0.484123	10.4825	1.03923e-25	2.30597e-24
Afu3g03040	Ortholog of A. oryzae RIB40 : AO090010000310, Aspergillus wentii : Aspwe1_0294100, Aspwe1_0531408, Aspergillus niger ATCC 1015 : 53802-mRNA and Aspergillus terreus NIH2624 : ATET_10090	45.6566	5.05216	0.593201	8.51678	1.64045e-17	1.61678e-16
Afu6g08280	Protein of unknown function	188.538	5.04467	0.380593	13.2548	4.23504e-40	2.64018e-38
Afu1g09750	Putative aldehyde reductase; conidia-enriched protein	284.94	5.00623	0.450424	11.1145	1.06654e-28	3.16139e-27
Afu1g11910	Histidine-rich protein of unknown function; calcium induced	521.89	4.98957	0.410941	12.1418	6.33966e-34	2.79764e-32
Afu1g04310	Ortholog of A. nidulans FGSC A4 : AN0467, AN0468, A. fumigatus Af293 : Afu1g01350, A. niger CBS 513.88 : An12g10460 and Aspergillus wentii : Aspwe1_0169394	4975.07	4.97352	0.489325	10.164	2.86953e-24	5.66335e-23
Afu8g06320	Ortholog of Aspergillus fumigatus A1163 : AFUB_078950	108.863	4.96932	0.516973	9.61234	7.09202e-22	1.10972e-20
Afu5g13100	Ortholog of A. nidulans FGSC A4 : AN6856, A. niger CBS 513.88 : An14g06050, A. oryzae RIB40 : AO090120000435, Aspergillus wentii : Aspwe1_0107169 and Aspergillus sydowii : Aspsy1_0040420	11268.4	4.96239	0.444311	11.1687	5.80082e-29	1.73914e-27
Afu2g01710	Putative GPI anchored protein	6218.27	4.95009	0.255359	19.3848	1.03672e-83	4.52412e-81
Afu5g01910	Ortholog of A. nidulans FGSC A4 : AN8036, A. niger CBS 513.88 : An16g01770, A. oryzae RIB40 : AO090003001328, Aspergillus wentii : Aspwe1_0042781 and Aspergillus sydowii : Aspsy1_0047861	2865.79	4.90296	0.325087	15.082	2.12734e-51	2.61098e-49
Afu5g01920	Ortholog of A. niger CBS 513.88 : An16g01780, A. oryzae RIB40 : AO090003001326, Aspergillus wentii : Aspwe1_0174201, Aspergillus sydowii : Aspsy1_0029040 and Aspergillus terreus NIH2624 : ATET_09813	7480.26	4.89153	0.399733	12.237	1.97196e-34	9.00568e-33
Afu1g01920	Ortholog of Aspergillus fumigatus A1163 : AFUB_002300	162.039	4.88865	0.397594	12.2956	9.56514e-35	4.44581e-33
Afu1g12970	Has domain(s) with predicted nutrient reservoir activity	810.637	4.80562	0.390809	12.2966	9.4446e-35	4.41591e-33
Afu1g02300	Ortholog of A. nidulans FGSC A4 : AN6408, A. niger CBS 513.88 : An01g05890, An02g00680, A. oryzae RIB40 : AO090005000870, AO090012000134 and Aspergillus wentii : Aspwe1_0025641, Aspwe1_0174993, Aspwe1_0177606	65.7726	4.79571	0.499738	9.59646	8.27405e-22	1.27938e-20
Afu5g11110	Ortholog(s) have 8-oxo-dGDP phosphatase activity, thiamine diphosphokinase activity, role in thiamine biosynthetic process and cytosol localization	3435.6	4.77071	0.343658	13.8822	8.12629e-44	6.13769e-42
Afu3g07160	Putative family 18 chitinase	329.538	4.76858	0.357652	13.333	1.48734e-40	9.42181e-39
Afu6g07400	Ortholog(s) have cytosol, nucleus localization	908.175	4.76108	0.359105	13.2582	4.04515e-40	2.54197e-38
Afu1g09754	Has domain(s) with predicted carbon-sulfur lyase activity and role in metabolic process	1430.47	4.73701	0.40407	11.7232	9.68917e-32	3.59002e-30
Afu8g01110	Ortholog of Neosartorya fischeri NRRL 181 : NFIA_094550 and Aspergillus fumigatus A1163 : AFUB_085490	64.6673	4.72429	0.388316	12.1661	4.71097e-34	2.09066e-32
Afu3g07110	Putative class III family 18 chitinase	563.775	4.65573	0.399012	11.6681	1.85413e-31	6.74267e-30
Afu8g07320	Ortholog of A. nidulans FGSC A4 : AN5841, AN8634, Aspergillus wentii : Aspwe1_0062778, Aspergillus sydowii : Aspsy1_0048400 and Aspergillus terreus NIH2624 : ATET_08649	69.2083	4.65057	0.363397	12.7975	1.69335e-37	9.36708e-36
Afu5g02390	Has domain(s) with predicted role in transmembrane transport and integral component of membrane localization	90.6594	4.64908	0.519839	8.94332	3.77643e-19	4.42085e-18
Afu2g09282	Has domain(s) with predicted metal ion transmembrane transporter activity, role in metal ion transport, transmembrane transport and membrane localization	339.427	4.62561	0.335167	13.8009	2.51574e-43	1.82973e-41
Afu5g08250	Ortholog of Neosartorya fischeri NRRL 181 : NFIA_079040 and Aspergillus fumigatus A1163 : AFUB_055800	152.62	4.61912	0.266675	17.3211	3.25875e-67	8.25726e-65
Afu8g06300	Ortholog of Aspergillus fumigatus A1163 : AFUB_078930	223.046	4.61702	0.658422	7.01225	2.34515e-12	1.15349e-11
Afu1g05050	Ortholog(s) have cytosine deaminase activity, role in cytidine metabolic process, cytosine metabolic process, pyrimidine-containing compound salvage and cytoplasm, nucleus localization	1155.32	4.6066	0.42975	10.7193	8.26647e-27	2.06137e-25
Afu4g14030	Ortholog of A. nidulans FGSC A4 : AN7850, A. oryzae RIB40 : AO090001000391, Neosartorya fischeri NRRL 181 : NFIA_102290, Aspergillus wentii : Aspwe1_0046564 and Aspergillus terreus NIH2624 : ATET_02187	1807.63	4.60583	0.443387	10.3878	2.81701e-25	6.09576e-24
Afu1g13270	Has domain(s) with predicted hydrolase activity and role in metabolic process	133.863	4.57966	0.464823	9.85248	6.68743e-23	1.16993e-21
Afu4g10770	Putative fatty acid oxygenase; 5,8-linoleate diol synthase (5,8-LDS); responsible for the formation of psi factor; transcript induced by voriconazole	7618.98	4.525	0.378795	11.9458	6.83089e-33	2.75162e-31
Afu4g12500	Ortholog of A. nidulans AN3680; calcium induced	9312.8	4.51807	0.478113	9.44981	3.39457e-21	4.92872e-20
Afu3g02990	Ortholog of A. nidulans FGSC A4 : AN3703, Neosartorya fischeri NRRL 181 : NFIA_004810, Aspergillus wentii : Aspwe1_0643479 and Aspergillus versicolor : Aspve1_0042072	154.691	4.51027	0.560283	8.04998	8.281e-16	6.76167e-15
Afu2g03670	Ortholog of Neosartorya fischeri NRRL 181 : NFIA_036020 and Aspergillus fumigatus A1163 : AFUB_020740	93.903	4.49731	0.455471	9.87398	5.39798e-23	9.59302e-22
Afu4g09330	Ortholog of A. oryzae RIB40 : AO090023000600, AO090138000106, Neosartorya fischeri NRRL 181 : NFIA_106680, Aspergillus versicolor : Aspve1_0079668 and Aspergillus clavatus NRRL 1 : ACLA_048690	11633.8	4.49038	0.266953	16.8208	1.71731e-63	3.9675e-61
Afu5g13840	Ortholog(s) have hydrolase activity, role in glycolytic process, nucleotide catabolic process, penicillin biosynthetic process, sterigmatocystin biosynthetic process and cytosol localization	5183.23	4.44046	0.3955	11.2275	2.9893e-29	9.13657e-28
Afu6g07480	Ortholog(s) have cellulase activity and role in xyloglucan catabolic process	50.6604	4.43341	0.498428	8.89479	5.85284e-19	6.6629e-18
Afu2g10180	Ortholog of Aspergillus fumigatus A1163 : AFUB_025990	72.2365	4.42393	0.533223	8.29658	1.07151e-16	9.69667e-16
Afu1g04300	Ortholog of A. niger CBS 513.88 : An01g03130, A. oryzae RIB40 : AO090003000919, AO090701000446, Aspergillus wentii : Aspwe1_0025379 and Aspergillus terreus NIH2624 : ATET_06531	9451.61	4.41883	0.351896	12.5572	3.62939e-36	1.83928e-34
Afu6g11290	Ortholog of A. nidulans FGSC A4 : AN0572, A. niger CBS 513.88 : An08g07465, Aspergillus wentii : Aspwe1_0027109 and Aspergillus sydowii : Aspsy1_0086207	380.732	4.41618	0.273612	16.1403	1.32872e-58	2.26893e-56
Afu1g16030	Protein of unknown function; predicted gene pair with AFUA_5G14930	15.9644	4.40208	0.509534	8.63942	5.64985e-18	5.80885e-17
Afu6g00540	Protein of unknown function	77.454	4.39735	0.3603	12.2047	2.93445e-34	1.33238e-32
Afu7g06770	Conserved protein of unknown function; protein abundantly expressed in conidia; transcript induced in conidia exposed to neutrophils and to human airway epithelial cells	6817.99	4.33536	0.483483	8.96692	3.04918e-19	3.6235e-18
Afu2g14870	Ortholog of A. nidulans FGSC A4 : AN7558, A. niger CBS 513.88 : An15g03380, A. oryzae RIB40 : AO090012000398, Aspergillus wentii : Aspwe1_0693466 and Aspergillus sydowii : Aspsy1_0153287	60.3129	4.33292	0.501575	8.63863	5.68921e-18	5.84166e-17
Afu8g02490	Ortholog of A. niger CBS 513.88 : An07g06230, Aspergillus brasiliensis : Aspbr1_0054487, Neosartorya fischeri NRRL 181 : NFIA_096210 and Aspergillus fumigatus A1163 : AFUB_084100	375.101	4.32525	0.357208	12.1085	9.52417e-34	4.11057e-32
Afu2g01730	Ortholog of Neosartorya fischeri NRRL 181 : NFIA_034050, NFIA_063470, Aspergillus wentii : Aspwe1_0038124, Aspwe1_0546044 and Aspergillus versicolor : Aspve1_0029373	100.99	4.31478	0.502612	8.58473	9.10505e-18	9.16925e-17
Afu4g00980	Ortholog of A. oryzae RIB40 : AO090003001388, Neosartorya fischeri NRRL 181 : NFIA_044520, Aspergillus fumigatus A1163 : AFUB_101480 and Aspergillus clavatus NRRL 1 : ACLA_078080	203.262	4.29457	0.419384	10.2402	1.30996e-24	2.68662e-23
Afu5g12700	Protein of unknown function	17.6528	4.28899	0.609473	7.03721	1.9613e-12	9.76921e-12
Afu3g02430	Ortholog of A. niger CBS 513.88 : An02g10610, Aspergillus tubingensis : Asptu1_0074938, Aspergillus brasiliensis : Aspbr1_0038097, Aspbr1_0207697 and Aspergillus flavus NRRL 3357 : AFL2T_08038	2220.69	4.28547	0.393382	10.8939	1.23225e-27	3.33769e-26
Afu2g14400	Ortholog of A. nidulans FGSC A4 : AN1725, AN5027, A. fumigatus Af293 : Afu3g12130 and A. niger CBS 513.88 : An11g08400, An02g07940, An12g01310, An02g00780	21.7504	4.26805	0.477966	8.92961	4.27502e-19	4.96016e-18
Afu3g00210	Has domain(s) with predicted DNA binding, RNA polymerase II transcription factor activity, sequence-specific DNA binding, zinc ion binding activity and role in regulation of transcription, DNA-templated, transcription, DNA-templated	34.6279	4.26615	0.497654	8.57253	1.0124e-17	1.01304e-16
Afu8g05650	Ortholog(s) have intracellular localization	16678.3	4.22739	0.401933	10.5177	7.16333e-26	1.6357e-24
Afu1g02040	Ortholog(s) have role in pathogenesis and cell surface, extracellular region localization	1006.31	4.22011	0.392428	10.7538	5.68546e-27	1.44998e-25
Afu2g10720	Ortholog of A. nidulans FGSC A4 : AN5933, A. niger CBS 513.88 : An02g02500, Aspergillus wentii : Aspwe1_0061884, Aspergillus sydowii : Aspsy1_0044922 and Aspergillus terreus NIH2624 : ATET_01504	343.626	4.21925	0.260707	16.1839	6.55079e-59	1.16947e-56
Afu8g07050	Ortholog of A. niger CBS 513.88 : An11g00330/pynE, An07g00480, A. oryzae RIB40 : AO090001000371, Aspergillus wentii : Aspwe1_0044827, Aspwe1_0167836 and Aspergillus sydowii : Aspsy1_0091667	91.4361	4.21521	0.441199	9.554	1.24783e-21	1.88858e-20
Afu4g03480	Ortholog of Aspergillus fumigatus A1163 : AFUB_099570	1092.04	4.21377	0.549678	7.66589	1.77591e-14	1.19638e-13
Afu6g00510	Has domain(s) with predicted oxidoreductase activity, transferase activity, transferring acyl groups other than amino-acyl groups, zinc ion binding activity and role in oxidation-reduction process	11198	4.20333	0.342284	12.2802	1.15643e-34	5.34337e-33
Afu7g02510	Ortholog of A. nidulans FGSC A4 : AN9070, A. niger CBS 513.88 : An12g00060, A. oryzae RIB40 : AO090038000629, Aspergillus wentii : Aspwe1_0173747 and Aspergillus sydowii : Aspsy1_0136164	1320.88	4.19953	0.179859	23.349	1.41056e-120	1.84666e-117
Afu5g12830	Ortholog of A. nidulans FGSC A4 : AN7959, A. oryzae RIB40 : AO090120000409, Neosartorya fischeri NRRL 181 : NFIA_074340, Aspergillus wentii : Aspwe1_0449236 and Aspergillus versicolor : Aspve1_0175438	179.364	4.18692	0.489774	8.54868	1.24507e-17	1.23955e-16
Afu1g16640	Ortholog of A. nidulans FGSC A4 : AN0964, A. niger CBS 513.88 : An01g10620, A. oryzae RIB40 : AO090005001050, Aspergillus wentii : Aspwe1_0039876 and Aspergillus sydowii : Aspsy1_0138532	53.3473	4.1861	0.476199	8.79065	1.48696e-18	1.6313e-17
Afu1g13820	Ortholog of Aspergillus glaucus : Aspgl1_0038114, Neosartorya fischeri NRRL 181 : NFIA_011700 and Aspergillus fumigatus A1163 : AFUB_013300	92.7352	4.18076	0.366437	11.4092	3.76117e-30	1.25719e-28
Afu6g09360	Ortholog of Aspergillus fumigatus A1163 : AFUB_092710	253.69	4.17275	0.290017	14.388	6.159e-47	5.69165e-45
Afu8g01840	Protein of unknown function; calcium induced	271.536	4.17132	0.249321	16.7307	7.83251e-63	1.66282e-60
Afu1g10770	Putative neutral amino acid permease; calcium induced	529.678	4.17036	0.277868	15.0084	6.46482e-51	7.57928e-49
Afu7g08237	Protein of unknown function	27.626	4.15902	0.445455	9.33657	9.9509e-21	1.38835e-19
Afu3g02820	Ortholog of Aspergillus fumigatus A1163 : AFUB_045420	46.5298	4.14465	0.534479	7.75456	8.86487e-15	6.23398e-14
Afu6g00555	Protein of unknown function	808.651	4.14459	0.382695	10.83	2.48105e-27	6.49623e-26
Afu4g13300	Ortholog of A. nidulans FGSC A4 : AN1946, A. niger CBS 513.88 : An01g09010, A. oryzae RIB40 : AO090009000247, Aspergillus wentii : Aspwe1_0208317 and Aspergillus sydowii : Aspsy1_0138807	85.1989	4.10123	0.404895	10.1291	4.10321e-24	7.97791e-23
Afu5g14160	Ortholog of Aspergillus fumigatus A1163 : AFUB_061850	36.1427	4.09826	0.528163	7.75947	8.5286e-15	6.01366e-14
Afu5g01010	Ortholog of A. fumigatus Af293 : Afu8g00342, A. niger CBS 513.88 : An11g08170, Neosartorya fischeri NRRL 181 : NFIA_041160, NFIA_057730 and Aspergillus fumigatus A1163 : AFUB_049470, AFUB_086230	332.639	4.09197	0.363287	11.2637	1.98216e-29	6.12987e-28
Afu2g15290	Conidia-enriched protein of unknown function; transcript downregulated in response to voriconazole; hypoxia repressed protein	6578.66	4.08112	0.39984	10.2069	1.84706e-24	3.68239e-23
Afu5g10250	Ortholog of Aspergillus wentii : Aspwe1_0588334, Aspergillus versicolor : Aspve1_0025765, Aspergillus fumigatus A1163 : AFUB_057840 and Aspergillus sydowii : Aspsy1_0084799	2920.65	4.08024	0.244418	16.6937	1.45713e-62	3.01205e-60
Afu2g04870	Has domain(s) with predicted oxidoreductase activity, acting on the aldehyde or oxo group of donors, disulfide as acceptor activity and role in metabolic process	485.437	4.07416	0.466123	8.74052	2.32038e-18	2.48657e-17
Afu6g00580	Ortholog of Neosartorya fischeri NRRL 181 : NFIA_047740, Aspergillus fumigatus A1163 : AFUB_096910 and Aspergillus clavatus NRRL 1 : ACLA_068870	138.628	4.07257	0.344684	11.8154	3.25095e-32	1.25178e-30
Afu1g04860	Ortholog of Neosartorya fischeri NRRL 181 : NFIA_019900, Aspergillus wentii : Aspwe1_0037494, Aspergillus versicolor : Aspve1_0048697 and Aspergillus niger ATCC 1015 : 55445-mRNA	3711.04	4.05411	0.430759	9.41153	4.88955e-21	7.02146e-20
Afu2g00440	Protein of unknown function; calcium downregulated	831.472	4.03765	0.528059	7.64622	2.06981e-14	1.36855e-13
Afu7g01930	Putative GTP-binding protein	268.385	4.03762	0.372665	10.8344	2.3644e-27	6.25331e-26
Afu5g14740	L-fucose-specific lectin; has hemagglutinin activity	12.9775	4.02854	0.575463	7.00053	2.54992e-12	1.24951e-11
Afu4g12020	Ortholog of A. fumigatus Af293 : Afu1g00520, A. niger CBS 513.88 : An01g07290, Neosartorya fischeri NRRL 181 : NFIA_104220 and Aspergillus wentii : Aspwe1_0123520	29.8709	3.99435	0.420019	9.50993	1.90796e-21	2.84384e-20
Afu6g00340	Ortholog of Aspergillus fumigatus A1163 : AFUB_097180	43.0147	3.9822	0.660807	6.02627	1.67783e-09	5.51206e-09
Afu4g11140	Has domain(s) with predicted DNA-directed DNA polymerase activity, damaged DNA binding activity and role in DNA repair	358.608	3.96987	0.328594	12.0814	1.32479e-33	5.68647e-32
Afu5g09960	Putative GPI-anchored protein; predicted adhesin-like protein	203.418	3.96804	0.269863	14.7039	6.08449e-49	6.37249e-47
Afu3g15080	Ortholog of Neosartorya fischeri NRRL 181 : NFIA_062000, Aspergillus wentii : Aspwe1_0110735, Aspergillus fumigatus A1163 : AFUB_034130 and Aspergillus clavatus NRRL 1 : ACLA_042370	726.546	3.94086	0.326814	12.0584	1.75081e-33	7.43384e-32
Afu8g05770	Ortholog of Aspergillus acidus : Aspfo1_0053584 and Aspergillus fumigatus A1163 : AFUB_081780	39.0903	3.93601	0.576244	6.83047	8.46373e-12	3.87654e-11
Afu8g06810	Ortholog of A. oryzae RIB40 : AO090003001576, Aspergillus glaucus : Aspgl1_0145643, Aspergillus flavus NRRL 3357 : AFL2T_01871 and Neosartorya fischeri NRRL 181 : NFIA_024040	4621.03	3.92849	0.205605	19.107	2.2095e-81	9.13452e-79
Afu5g07040	Ortholog(s) have ubiquitin-protein transferase activity	2589.38	3.92507	0.358097	10.9609	5.89104e-28	1.64676e-26
Afu5g12410	Ortholog of S. cerevisiae : YLR326W, A. nidulans FGSC A4 : AN0061, A. oryzae RIB40 : AO090120000361, Aspergillus wentii : Aspwe1_0026696 and Aspergillus sydowii : Aspsy1_0103462	975.692	3.92201	0.470998	8.32702	8.29052e-17	7.57233e-16
Afu6g03790	Protein of unknown function; transcript repressed by exposure to human airway epithelial cells	11035.8	3.89419	0.548212	7.10344	1.21689e-12	6.22308e-12
Afu7g01695	Ortholog of A. nidulans FGSC A4 : AN9137, Aspergillus clavatus NRRL 1 : ACLA_065860, Aspergillus zonatus : Aspzo1_0012532 and Aspergillus sydowii : Aspsy1_0093862	167.741	3.89067	0.478402	8.13263	4.20081e-16	3.55959e-15
Afu1g07430	Ortholog of A. nidulans FGSC A4 : AN5128, A. niger CBS 513.88 : An07g09970, A. oryzae RIB40 : AO090012000994, Neosartorya fischeri NRRL 181 : NFIA_017320 and Aspergillus wentii : Aspwe1_0069020	3807.55	3.88996	0.396341	9.81467	9.73539e-23	1.65165e-21
Afu8g00280	Has domain(s) with predicted oxidoreductase activity and role in metabolic process	222.284	3.88589	0.468544	8.29355	1.0992e-16	9.93577e-16
Afu6g02535	Ortholog of A. niger CBS 513.88 : An12g07920, Neosartorya fischeri NRRL 181 : NFIA_048820, Aspergillus wentii : Aspwe1_0179794 and Aspergillus versicolor : Aspve1_0086295	4765.7	3.86727	0.524741	7.36987	1.70792e-13	9.86448e-13
Afu8g01540	Ortholog of Aspergillus fumigatus A1163 : AFUB_085070	304.754	3.86144	0.337838	11.4299	2.96575e-30	1.00848e-28
Afu7g00820	Ortholog of A. niger CBS 513.88 : An04g03840, Aspergillus tubingensis : Asptu1_0032670, Neosartorya fischeri NRRL 181 : NFIA_113490 and Aspergillus kawachii : Aspka1_0173059	389.251	3.85454	0.358922	10.7392	6.66085e-27	1.68777e-25
Afu2g00980	Ortholog of A. oryzae RIB40 : AO090023000440, Aspergillus flavus NRRL 3357 : AFL2T_04282, Neosartorya fischeri NRRL 181 : NFIA_033290 and Aspergillus versicolor : Aspve1_0043932	142.238	3.84349	0.425199	9.03927	1.57723e-19	1.94492e-18
Afu1g09930	Putative glycerol dehydrogenase; protein level decreases upon heat shock; transcript up-regulated in conidia exposed to neutrophils	4867.65	3.84205	0.266729	14.4043	4.86013e-47	4.59955e-45
Afu3g12960	Putative cytochrome P450; absolutely required for hexadehydroastechrome biosynthesis; orthologous member of the has secondary metabolite biosynthetic gene cluster of strain A1163	123.178	3.83544	0.374398	10.2443	1.2554e-24	2.58147e-23
Afu3g11800	Ortholog of A. nidulans FGSC A4 : AN6763, Neosartorya fischeri NRRL 181 : NFIA_065520, Aspergillus fumigatus A1163 : AFUB_037380 and Aspergillus clavatus NRRL 1 : ACLA_039690	129.149	3.82944	0.299078	12.8041	1.55419e-37	8.65825e-36
Afu1g04100	Ortholog of A. nidulans FGSC A4 : AN8649, A. niger CBS 513.88 : An01g02930, A. oryzae RIB40 : AO090009000519, Aspergillus wentii : Aspwe1_0037325, Aspwe1_0104267 and Aspergillus sydowii : Aspsy1_0048337	59.4763	3.82855	0.550421	6.95568	3.50866e-12	1.69187e-11
Afu5g01300	Ortholog of Neosartorya fischeri NRRL 181 : NFIA_040820, Aspergillus fumigatus A1163 : AFUB_049800 and Aspergillus clavatus NRRL 1 : ACLA_003970	139.822	3.8278	0.290783	13.1638	1.41821e-39	8.63571e-38
Afu6g08290	Has domain(s) with predicted GTP binding, GTPase activity, role in intracellular protein transport, protein transport, signal transduction, small GTPase mediated signal transduction and intracellular, membrane localization	371.095	3.81679	0.389813	9.79132	1.22688e-22	2.05484e-21
Afu5g03830	Ortholog of Aspergillus glaucus : Aspgl1_0052417, Neosartorya fischeri NRRL 181 : NFIA_038290, Aspergillus wentii : Aspwe1_0030158 and Aspergillus fumigatus A1163 : AFUB_052340	20.8403	3.81453	0.633909	6.01748	1.77154e-09	5.79068e-09
Afu7g08645	Protein of unknown function	423.199	3.81089	0.272305	13.995	1.67324e-44	1.35498e-42
Afu5g08240	Ortholog(s) have ADP-ribose diphosphatase activity, role in ribose phosphate metabolic process and cytosol, mitochondrion, nucleus localization	1651.43	3.80467	0.362276	10.5021	8.44403e-26	1.91146e-24
Afu7g06900	Has domain(s) with predicted catalytic activity and role in metabolic process	28.6929	3.80182	0.515382	7.3767	1.62261e-13	9.39941e-13
Afu1g01900	Has domain(s) with predicted hydrolase activity	68.0568	3.7942	0.464974	8.16003	3.34952e-16	2.87546e-15
Afu2g14300	Has domain(s) with predicted carbon-sulfur lyase activity and role in metabolic process	132.024	3.78795	0.423949	8.93491	4.07507e-19	4.74921e-18
Afu6g13080	Ortholog(s) have DNA helicase activity, role in DNA unwinding involved in DNA replication, reciprocal meiotic recombination, synapsis and nucleus localization	90.2905	3.78402	0.297175	12.7333	3.86064e-37	2.0914e-35
Afu5g09720	Has domain(s) with predicted oxidoreductase activity and role in oxidation-reduction process	444.16	3.77938	0.320234	11.8019	3.81526e-32	1.4548e-30
Afu2g14650	Has domain(s) with predicted ATP binding, protein kinase activity and role in protein phosphorylation	136.287	3.76628	0.314434	11.978	4.63568e-33	1.90645e-31
Afu1g12990	Ortholog(s) have role in potassium ion transport, proton transport and integral component of mitochondrial inner membrane localization	2919.42	3.75155	0.285618	13.1348	2.07981e-39	1.24709e-37
Afu3g14260	Ortholog of A. niger CBS 513.88 : An09g04240, A. oryzae RIB40 : AO090012000670, Neosartorya fischeri NRRL 181 : NFIA_063040 and Aspergillus wentii : Aspwe1_0038047	10449.5	3.73699	0.462596	8.07831	6.56706e-16	5.42422e-15
Afu5g06490	Ortholog of A. nidulans FGSC A4 : AN12336, A. niger CBS 513.88 : An17g01160, Neosartorya fischeri NRRL 181 : NFIA_036630, Aspergillus wentii : Aspwe1_0167419 and Aspergillus clavatus NRRL 1 : ACLA_009820	1121.53	3.73176	0.388794	9.59829	8.12786e-22	1.25926e-20
Afu4g13430	Ortholog of A. nidulans FGSC A4 : AN1955, A. oryzae RIB40 : AO090009000231, Aspergillus wentii : Aspwe1_0022577, Aspergillus sydowii : Aspsy1_0026389 and Aspergillus terreus NIH2624 : ATET_03224	15.8904	3.72637	0.633817	5.87925	4.12137e-09	1.28167e-08
Afu6g13330	Putative RNA binding protein of unknown function; conidia-enriched protein; transcript up-regulated in conidia exposed to neutrophils	61312.2	3.69767	0.464169	7.96622	1.63595e-15	1.28248e-14
Afu4g01160	Ortholog of A. nidulans FGSC A4 : AN5364, A. fumigatus Af293 : Afu2g12780, Neosartorya fischeri NRRL 181 : NFIA_044160, NFIA_087930 and Aspergillus wentii : Aspwe1_0097047	1340.97	3.69497	0.290982	12.6982	6.04668e-37	3.20923e-35
Afu5g08680	Ortholog(s) have mitochondrion localization	772.052	3.6899	0.369723	9.98015	1.86183e-23	3.44922e-22
Afu1g02090	Has domain(s) with predicted oxidoreductase activity, transferase activity, transferring acyl groups other than amino-acyl groups, zinc ion binding activity and role in oxidation-reduction process	2507.13	3.6763	0.350217	10.4972	8.89787e-26	1.98631e-24
Afu8g07330	Has domain(s) with predicted NAD binding, oxidoreductase activity, acting on the aldehyde or oxo group of donors, NAD or NADP as acceptor activity and role in cellular amino acid metabolic process, oxidation-reduction process	44.0433	3.66848	0.382028	9.60265	7.79186e-22	1.21198e-20
Afu1g00500	FMN dependent dehydrogenase; SrbA-regulated during hypoxia	20151.5	3.66664	0.292789	12.5231	5.578e-36	2.80866e-34
Afu4g00700	Has domain(s) with predicted oxidoreductase activity, transferase activity, transferring acyl groups other than amino-acyl groups, zinc ion binding activity and role in oxidation-reduction process	34.7105	3.65071	0.320773	11.381	5.20197e-30	1.71687e-28
Afu2g15860	Ortholog of A. nidulans FGSC A4 : AN2165/llmA, A. niger CBS 513.88 : An15g06160, A. oryzae RIB40 : AO090012000226, Aspergillus wentii : Aspwe1_0050672 and Aspergillus sydowii : Aspsy1_0054382	645.478	3.63822	0.266293	13.6625	1.70109e-42	1.19304e-40
Afu3g00640	Protein of unknown function identified by mass spectrometry	134.924	3.63525	0.483663	7.51608	5.64412e-14	3.50748e-13
Afu3g14400	Ortholog of Neosartorya fischeri NRRL 181 : NFIA_062910 and Aspergillus fumigatus A1163 : AFUB_034830	302.375	3.63404	0.349088	10.4101	2.22985e-25	4.8654e-24
Afu4g06660	Ortholog of Aspergillus fumigatus A1163 : AFUB_063740	54.9848	3.62494	0.524287	6.91404	4.7105e-12	2.23166e-11
Afu5g00770	Ortholog of A. nidulans FGSC A4 : AN7822, Neosartorya fischeri NRRL 181 : NFIA_041410, Aspergillus wentii : Aspwe1_0052659 and Aspergillus versicolor : Aspve1_0026333, Aspve1_0046552	3516.02	3.60355	0.36581	9.85088	6.79459e-23	1.18603e-21
Afu6g03100	Protein of unknown function identified by mass spectrometry	2106.23	3.59829	0.356723	10.0871	6.30184e-24	1.20148e-22
Afu4g02805	Asp hemolysin-like protein; abundant in conidia	84.7192	3.59809	0.470578	7.64611	2.07157e-14	1.36856e-13
Afu6g12150	Putative bZip-type transcription factor with similarity to atfA	26.4835	3.58329	0.55092	6.50419	7.81149e-11	3.1242e-10
Afu4g11420	Ortholog of A. nidulans FGSC A4 : AN5594, A. niger CBS 513.88 : An04g05190, Neosartorya fischeri NRRL 181 : NFIA_104770, Aspergillus wentii : Aspwe1_0221510 and Aspergillus versicolor : Aspve1_0692965	38.0765	3.57734	0.469149	7.62518	2.43693e-14	1.59651e-13
Afu6g04495	Protein of unknown function	65.6812	3.55522	0.46953	7.57186	3.67909e-14	2.35336e-13
Afu5g13740	Has domain(s) with predicted catalytic activity	135.978	3.55186	0.445377	7.97496	1.52425e-15	1.2009e-14
Afu7g04870	Ortholog of A. nidulans AN8062; calcium induced	4770.55	3.53061	0.242475	14.5607	4.99368e-48	4.90317e-46
Afu4g00760	Ortholog of A. nidulans FGSC A4 : AN6409, A. oryzae RIB40 : AO090020000610, Aspergillus flavus NRRL 3357 : AFL2T_10736 and Neosartorya fischeri NRRL 181 : NFIA_044890	316.984	3.52384	0.420706	8.37602	5.47492e-17	5.11361e-16
Afu3g13450	Has domain(s) with predicted oxidoreductase activity and role in metabolic process	1941.62	3.51401	0.240585	14.6061	2.56792e-48	2.58603e-46
Afu5g14640	Has domain(s) with predicted hydrolase activity, hydrolase activity, acting on acid halide bonds, in C-halide compounds activity and role in metabolic process	19.6566	3.49267	0.668766	5.22256	1.76462e-07	4.31541e-07
Afu2g16560	Ortholog of A. nidulans FGSC A4 : AN10483, AN2809, AN2115, AN0033, AN12460, A. fumigatus Af293 : Afu2g00940, Afu3g15340, Afu7g00460, Afu7g06360 and A. niger CBS 513.88 : An14g02830, An16g00830	29.1566	3.49191	0.404332	8.63626	5.80812e-18	5.93274e-17
Afu2g10030	Immunoreactive protein; calcium induced; transcript induced by exposure to human airway epithelial cells; induced by gliotoxin exposure	35205.8	3.47287	0.321277	10.8096	3.10029e-27	8.06383e-26
Afu8g06430	Ortholog of Aspergillus fumigatus A1163 : AFUB_081340	52.9542	3.46863	0.708571	4.89524	9.81837e-07	2.18976e-06
Afu6g00560	Ortholog of A. nidulans FGSC A4 : AN3529, AN4144, AN8311, AN9211, AN4846 and A. fumigatus Af293 : Afu1g17260, Afu4g07950, Afu4g09380, Afu6g12140, Afu8g01900	167.229	3.46857	0.327082	10.6046	2.83777e-26	6.75476e-25
Afu1g16960	Protein of unknown function identified by mass spectrometry	109.464	3.45371	0.505513	6.83208	8.36908e-12	3.83542e-11
Afu2g00790	Ortholog(s) have extracellular region localization	3497.61	3.45297	0.467112	7.39217	1.44456e-13	8.45532e-13
Afu6g10940	Protein of unknown function; calcium induced	3588.52	3.45225	0.347889	9.92341	3.29312e-23	5.97401e-22
Afu5g14315	Ortholog of A. oryzae RIB40 : AO090701000372, Neosartorya fischeri NRRL 181 : NFIA_072570, Aspergillus wentii : Aspwe1_0042955, Aspwe1_0063639 and Aspergillus versicolor : Aspve1_0035102, Aspve1_0087828	85.1855	3.44703	0.293907	11.7283	9.12742e-32	3.39791e-30
Afu2g12280	Ortholog of Neosartorya fischeri NRRL 181 : NFIA_087440, Aspergillus fumigatus A1163 : AFUB_027950 and Aspergillus clavatus NRRL 1 : ACLA_071140	64.4597	3.43639	0.429335	8.004	1.20445e-15	9.62455e-15
Afu4g10750	Ortholog(s) have role in N-glycan processing and Golgi apparatus, endoplasmic reticulum localization	1197.24	3.43379	0.283574	12.109	9.46426e-34	4.10728e-32
Afu5g09730	Ortholog of Aspergillus fumigatus A1163 : AFUB_057280	327.399	3.4321	0.359494	9.54701	1.33488e-21	2.00487e-20
Afu7g00930	Ortholog of A. nidulans FGSC A4 : AN6413, AN6419, AN6946, AN5312, AN5664, AN8328, AN3241, AN10369, AN1930, AN2386, AN1738, AN11159, AN8984, AN8951, AN1540, AN8971, AN9387, AN9266, AN9306, AN1317, AN10886, AN7232, AN7774, AN12202	152.936	3.43114	0.216236	15.8676	1.06306e-56	1.73965e-54
Afu3g01196	Ortholog of A. nidulans FGSC A4 : AN11281, Aspergillus wentii : Aspwe1_0041157, Aspergillus clavatus NRRL 1 : ACLA_063740, Aspergillus zonatus : Aspzo1_0069971 and Aspergillus sydowii : Aspsy1_0281282	468.163	3.42936	0.450031	7.62026	2.53156e-14	1.65024e-13
Afu5g14990	Protein of unknown function; predicted gene pair with AFUA_1G16080	198.506	3.42477	0.434951	7.87393	3.43666e-15	2.5685e-14
Afu8g03870	Ortholog of Aspergillus wentii : Aspwe1_0186049, Aspergillus versicolor : Aspve1_0079412, Aspergillus fumigatus A1163 : AFUB_083710 and Aspergillus zonatus : Aspzo1_0133361	1175.34	3.41678	0.453192	7.53936	4.7229e-14	2.97501e-13
Afu2g13025	Has domain(s) with predicted L-ascorbic acid binding, iron ion binding, oxidoreductase activity, acting on paired donors, with incorporation or reduction of molecular oxygen activity and role in oxidation-reduction process	94.4169	3.41572	0.468348	7.29311	3.02872e-13	1.68728e-12
Afu6g13860	Ortholog of A. nidulans FGSC A4 : AN5401, A. niger CBS 513.88 : An08g08500, A. oryzae RIB40 : AO090103000362, Aspergillus sydowii : Aspsy1_0046494 and Aspergillus terreus NIH2624 : ATET_03448	37.2474	3.41518	0.565291	6.04145	1.52733e-09	5.0472e-09
Afu2g12080	Ortholog(s) have copper uptake transmembrane transporter activity, inorganic phosphate transmembrane transporter activity	1750.86	3.41517	0.41127	8.30397	1.00686e-16	9.1432e-16
Afu3g10175	Ortholog of Neosartorya fischeri NRRL 181 : NFIA_067110 and Aspergillus fumigatus A1163 : AFUB_038990	13.9066	3.41354	0.440688	7.74593	9.48873e-15	6.66672e-14
Afu3g10760	Putative phosphoketolase; calcium downregulated	2685.44	3.4123	0.395951	8.61798	6.81448e-18	6.93364e-17
Afu2g10170	Protein of unknown function identified by mass spectrometry	801.743	3.40851	0.345558	9.8638	5.97423e-23	1.05219e-21
Afu5g02320	Secreted protein of unknown function	1655.55	3.3914	0.371758	9.1226	7.334e-20	9.42857e-19
Afu1g16450	Ortholog of Aspergillus fumigatus A1163 : AFUB_015790	625.829	3.38708	0.44199	7.66325	1.81288e-14	1.21815e-13
Afu6g00140	Ortholog of Aspergillus fumigatus A1163 : AFUB_097360	122.367	3.38608	0.349184	9.69714	3.1008e-22	4.98781e-21
Afu7g02240	Ortholog of A. nidulans FGSC A4 : AN9089, A. niger CBS 513.88 : An12g00400, Aspergillus wentii : Aspwe1_0173770, Aspergillus sydowii : Aspsy1_0050021 and Aspergillus terreus NIH2624 : ATET_01856	108.385	3.37843	0.328019	10.2995	7.08381e-25	1.47988e-23
Afu2g08140	Has domain(s) with predicted catalytic activity, role in RNA metabolic process and intracellular localization	412.329	3.36695	0.294369	11.4379	2.70472e-30	9.23721e-29
Afu6g14270	Ortholog of Neosartorya fischeri NRRL 181 : NFIA_060150	424.402	3.35527	0.459804	7.29717	2.93892e-13	1.64028e-12
Afu2g04880	Ortholog of A. nidulans FGSC A4 : AN10243, A. fumigatus Af293 : Afu4g09900, A. oryzae RIB40 : AO090003001243, Aspergillus wentii : Aspwe1_0072976, Aspwe1_0166814 and Aspergillus sydowii : Aspsy1_0141212	35.0183	3.35477	0.44234	7.58415	3.34684e-14	2.14783e-13
Afu8g02250	Ortholog of Neosartorya fischeri NRRL 181 : NFIA_095820, Aspergillus versicolor : Aspve1_0152402, Aspergillus clavatus NRRL 1 : ACLA_043370 and Aspergillus niger ATCC 1015 : 177036-mRNA	112.526	3.35164	0.72563	4.61894	3.85702e-06	7.99391e-06
Afu2g05440	Ortholog(s) have cytosol, nucleus localization	2278.4	3.34925	0.384474	8.71127	3.00487e-18	3.18533e-17
Afu3g12830	Has domain(s) with predicted role in response to stress and integral component of membrane localization	127.514	3.34665	0.306457	10.9205	9.2002e-28	2.51803e-26
Afu5g14730	Has domain(s) with predicted oxidoreductase activity and role in oxidation-reduction process	55.8633	3.34024	0.330665	10.1016	5.43576e-24	1.03888e-22
Afu4g10050	Calmodulin	17609.8	3.33911	0.448848	7.43929	1.01231e-13	6.07464e-13
Afu2g16530	Ortholog(s) have extracellular region localization	5274.69	3.33776	0.372322	8.96471	3.11099e-19	3.6858e-18
Afu1g10250	Ortholog of Aspergillus fumigatus A1163 : AFUB_009660	49.9543	3.32907	0.453341	7.34342	2.08204e-13	1.18511e-12
Afu7g04520	Dehydrin-like protein; repressed upon conidial germination; acts downstream of SakA to confer cold tolerance	1773.27	3.32906	0.294269	11.313	1.13148e-29	3.65751e-28
Afu5g09070	Ortholog of A. nidulans FGSC A4 : AN4671, A. niger CBS 513.88 : An07g04010, Aspergillus wentii : Aspwe1_0281750, Aspergillus sydowii : Aspsy1_0059434 and Aspergillus terreus NIH2624 : ATET_06560	423.14	3.32429	0.264243	12.5804	2.70496e-36	1.3797e-34
Afu5g13920	Putative Hsp90 binding co-chaperone; reacts with rabbit immunosera exposed to A. fumigatus conidia	13042.9	3.3238	0.416938	7.97193	1.56217e-15	1.22708e-14
Afu5g14690	Has domain(s) with predicted ATP adenylyltransferase activity	26.2541	3.31958	0.364181	9.11519	7.85345e-20	1.00307e-18
Afu3g10750	Acetate kinase; calcium downregulated; SrbA-regulated during hypoxia	4603.87	3.31182	0.45507	7.2776	3.39802e-13	1.88366e-12
Afu6g00550	Glycosyl transferase family 8 family protein; calcium induced; induced by exposure to artemisinin	207.529	3.30774	0.290293	11.3945	4.45407e-30	1.47623e-28
Afu4g07860	Ortholog of A. oryzae RIB40 : AO090023000775, Neosartorya fischeri NRRL 181 : NFIA_108310, Aspergillus wentii : Aspwe1_0034509 and Aspergillus niger ATCC 1015 : 44171-mRNA	1250.87	3.3026	0.438343	7.5343	4.90973e-14	3.08774e-13
Afu4g13290	Ortholog(s) have cytoplasm, nucleus localization	993.728	3.30168	0.362074	9.11879	7.59644e-20	9.71825e-19
Afu3g02785	Ortholog of A. niger CBS 513.88 : An08g09080, A. oryzae RIB40 : AO090005000585, Neosartorya fischeri NRRL 181 : NFIA_004370 and Aspergillus niger ATCC 1015 : 38013-mRNA	33.3356	3.2916	0.456475	7.21091	5.55803e-13	2.97696e-12
Afu6g10840	Protein of unknown function identified by mass spectrometry	2307.46	3.28738	0.353116	9.30962	1.2829e-20	1.77103e-19
Afu2g00300	Ortholog of Aspergillus fumigatus A1163 : AFUB_017360	24.0183	3.27196	0.497735	6.57369	4.90827e-11	2.01962e-10
Afu3g15090	Adenosine deaminase family protein; secreted protein; predicted secretory signal sequence; ortholog of A. nidulans AN2494	184.305	3.27194	0.37296	8.7729	1.74129e-18	1.89507e-17
Afu6g04960	Ortholog of A. niger CBS 513.88 : An15g00360, A. oryzae RIB40 : AO090701000042, Neosartorya fischeri NRRL 181 : NFIA_051520 and Aspergillus wentii : Aspwe1_0327865	229.245	3.27104	0.291728	11.2126	3.53489e-29	1.07207e-27
Afu2g03300	Protein of unknown function; transcript repressed by exposure to human airway epithelial cells	41927.3	3.26816	0.428643	7.62444	2.45093e-14	1.60434e-13
Afu5g02500	Protein of unknown function	3688.58	3.26693	0.489775	6.67027	2.55335e-11	1.09419e-10
Afu5g03269	Ortholog of A. niger CBS 513.88 : An09g05520, A. oryzae RIB40 : AO090102000529, Aspergillus wentii : Aspwe1_0043022, Aspergillus sydowii : Aspsy1_0036113 and Aspergillus terreus NIH2624 : ATET_08090	59.6842	3.26451	0.391654	8.33519	7.7374e-17	7.10015e-16
Afu6g04610	Ortholog(s) have RNA polymerase I activity, RNA polymerase III activity and role in tRNA transcription from RNA polymerase III promoter, transcription from RNA polymerase I promoter	923.588	3.2633	0.310901	10.4963	8.98452e-26	1.99925e-24
Afu2g15430	Sorbitol/xylulose reductase	7620.99	3.25358	0.395165	8.23349	1.81842e-16	1.60311e-15
Afu3g10410	Ortholog of A. nidulans FGSC A4 : AN4946, A. niger CBS 513.88 : An16g04340, A. oryzae RIB40 : AO090003000590, Aspergillus wentii : Aspwe1_0169033 and Aspergillus sydowii : Aspsy1_0087645	187.067	3.25086	0.399183	8.14378	3.8313e-16	3.26055e-15
Afu3g03760	Protein of unknown function	392.246	3.24775	0.367736	8.83174	1.03061e-18	1.15155e-17
Afu3g02213	Ortholog of Aspergillus fumigatus A1163 : AFUB_046150 and Aspergillus niger ATCC 1015 : 36349-mRNA	42.0414	3.24759	0.307595	10.558	4.66536e-26	1.09067e-24
Afu1g13530	Ortholog of A. nidulans FGSC A4 : AN0691, A. niger CBS 513.88 : An08g06600, A. oryzae RIB40 : AO090012000522, Neosartorya fischeri NRRL 181 : NFIA_011970 and Aspergillus wentii : Aspwe1_0027806	274.067	3.24757	0.448461	7.24159	4.43462e-13	2.4207e-12
Afu2g16990	Ortholog of A. nidulans FGSC A4 : AN7273, A. oryzae RIB40 : AO090102000119, Aspergillus wentii : Aspwe1_0182487, Aspergillus sydowii : Aspsy1_0027170 and Aspergillus terreus NIH2624 : ATET_10043	683.87	3.23174	0.413922	7.80761	5.82839e-15	4.23124e-14
Afu5g13130	Putative chorismate mutase; no human homolog	2002.75	3.22804	0.255206	12.6488	1.13609e-36	5.93742e-35
Afu8g02480	Ortholog of A. nidulans FGSC A4 : AN2792, A. niger CBS 513.88 : An12g05730, Neosartorya fischeri NRRL 181 : NFIA_096170 and Aspergillus versicolor : Aspve1_0038333	1955.81	3.22611	0.414881	7.77598	7.4863e-15	5.34104e-14
Afu1g06580	Ortholog of A. nidulans FGSC A4 : AN4252, AN10165, A. fumigatus Af293 : Afu1g11910, A. niger CBS 513.88 : An18g05640, An08g04120 and A. oryzae RIB40 : AO090001000456, AO090001000373	62591.4	3.22555	0.333493	9.67202	3.96476e-22	6.32991e-21
Afu2g02050	Putative peptidyl-prolyl cis-trans isomerase	4867.27	3.22085	0.372235	8.65274	5.02795e-18	5.21188e-17
Afu8g06190	Protein of unknown function	55.3573	3.21671	0.525773	6.11805	9.47271e-10	3.23514e-09
Afu2g00380	Has domain(s) with predicted N-acetyltransferase activity	20.9396	3.21352	0.428546	7.49867	6.44663e-14	3.97475e-13
Afu5g06060	Putative sulfur metabolism regulator; higher expression in 48 h biofilm vs planktonic cells	6712.75	3.21159	0.360941	8.89784	5.69463e-19	6.49221e-18
Afu5g08360	Ortholog(s) have cytosol, nucleus localization	882.755	3.20133	0.298597	10.7213	8.09007e-27	2.03027e-25
Afu6g05040	Ortholog(s) have role in DNA strand elongation involved in DNA replication, UV-damage excision repair and Elg1 RFC-like complex, cytosol, nucleus localization	709.743	3.19654	0.282573	11.3123	1.14118e-29	3.65877e-28
Afu5g12590	Ortholog of Neosartorya fischeri NRRL 181 : NFIA_074620, Aspergillus wentii : Aspwe1_0170797, Aspergillus fumigatus A1163 : AFUB_060250 and Aspergillus clavatus NRRL 1 : ACLA_015640	1176.44	3.19018	0.266813	11.9566	5.99729e-33	2.44087e-31
Afu5g06160	Ortholog(s) have cytosol, nucleus localization	713.08	3.19006	0.356731	8.94249	3.80485e-19	4.44749e-18
Afu4g13600	Has domain(s) with predicted nucleic acid binding, zinc ion binding activity	132.178	3.17845	0.354548	8.96481	3.10823e-19	3.6858e-18
Afu4g06320	Ortholog of A. nidulans FGSC A4 : AN4340, A. niger CBS 513.88 : An04g00650, Neosartorya fischeri NRRL 181 : NFIA_109830 and Aspergillus versicolor : Aspve1_0085213	2119.92	3.17025	0.446075	7.10699	1.18604e-12	6.07321e-12
Afu5g00730	Has domain(s) with predicted cation-transporting ATPase activity, metal ion binding, nucleotide binding activity, role in cation transport and integral component of membrane localization	74.4863	3.16396	0.724245	4.36863	1.25027e-05	2.43091e-05
Afu5g09330	CipC-like, hyphal-specific protein; not concanamycin A or stress induced as it is in A. nidulans; reacts with rabbit immunosera exposed to A. fumigatus conidia	14266.5	3.16256	0.527526	5.99507	2.03392e-09	6.59638e-09
Afu7g01950	Ortholog of A. nidulans FGSC A4 : AN11176, A. oryzae RIB40 : AO090038000574, Neosartorya fischeri NRRL 181 : NFIA_114680 and Aspergillus versicolor : Aspve1_0047813	481.633	3.1598	0.340195	9.28821	1.56906e-20	2.15471e-19
Afu4g10090	Ortholog of A. nidulans FGSC A4 : AN3304, AN2043, A. fumigatus Af293 : Afu4g01230 and A. niger CBS 513.88 : An03g00230, An04g06970, An16g01920, An13g01860, An05g01440	54.6781	3.14565	0.343942	9.14586	5.91572e-20	7.67313e-19
Afu5g01580	Has domain(s) with predicted oxidoreductase activity and role in metabolic process	29.2645	3.14539	0.483246	6.50888	7.57152e-11	3.03905e-10
Afu3g09970	Ortholog(s) have ferrous iron transmembrane transporter activity, manganese ion transmembrane transporter activity	51.094	3.14425	0.318793	9.86299	6.02282e-23	1.05837e-21
Afu6g13765	Has domain(s) with predicted zinc ion binding activity and role in intracellular signal transduction	121.759	3.14353	0.300738	10.4527	1.42386e-25	3.13288e-24
Afu3g10340	Rho-type GTPase; mutants are sensitive to calcofluor white	2841.71	3.14111	0.358593	8.75955	1.96033e-18	2.11516e-17
Afu6g10560	Ortholog(s) have DNA-directed DNA polymerase activity, role in DNA strand elongation involved in DNA replication, DNA synthesis involved in UV-damage excision repair and cytosol, delta DNA polymerase complex localization	1427.74	3.13221	0.397804	7.87374	3.44205e-15	2.57009e-14
Afu8g02590	Ortholog(s) have steryl deacetylase activity, role in response to toxic substance, sterol deacetylation and endoplasmic reticulum lumen, integral component of membrane, lipid particle localization	27.8812	3.13178	0.420583	7.44629	9.60002e-14	5.77841e-13
Afu2g02820	Ortholog of S. cerevisiae : MOH1, A. nidulans FGSC A4 : AN4539, A. niger CBS 513.88 : An07g07170, A. oryzae RIB40 : AO090026000627 and Aspergillus wentii : Aspwe1_0168864	1931.37	3.11909	0.378818	8.23374	1.81458e-16	1.60152e-15
Afu3g12290	Ortholog(s) have role in mRNA splicing, via spliceosome, regulation of DNA methylation and U4/U6 x U5 tri-snRNP complex, U5 snRNP localization	1510.7	3.1183	0.483966	6.44321	1.16973e-10	4.5667e-10
Afu8g04440	Ortholog(s) have role in cleistothecium development and COP9 signalosome localization	693.717	3.11296	0.322689	9.64693	5.06476e-22	7.97269e-21
Afu6g12200	Ortholog of Neosartorya fischeri NRRL 181 : NFIA_058150, Aspergillus wentii : Aspwe1_0053881, Aspergillus versicolor : Aspve1_0046604 and Aspergillus niger ATCC 1015 : 40181-mRNA	33.2371	3.10622	0.405655	7.6573	1.89887e-14	1.26618e-13
Afu3g02210	Has domain(s) with predicted DNA binding, RNA polymerase II transcription factor activity, sequence-specific DNA binding, zinc ion binding activity and role in regulation of transcription, DNA-templated, transcription, DNA-templated	40.1651	3.10584	0.304185	10.2104	1.78201e-24	3.57084e-23
Afu1g17460	Putative C6 transcription factor; calcium induced	312.149	3.10356	0.264888	11.7165	1.04922e-31	3.86932e-30
Afu4g00330	Ortholog of Aspergillus fumigatus A1163 : AFUB_100850 and Aspergillus niger ATCC 1015 : 187232-mRNA	155.933	3.10027	0.354135	8.75448	2.05055e-18	2.20343e-17
Afu1g12475	Ortholog of Neosartorya fischeri NRRL 181 : NFIA_013070 and Aspergillus fumigatus A1163 : AFUB_011940	65.9405	3.08187	0.472587	6.52127	6.97156e-11	2.81117e-10
Afu6g07120	Essential protein involved in nuclear movement	2146.61	3.08116	0.37375	8.2439	1.66686e-16	1.47612e-15
Afu4g00360	Ortholog of Neosartorya fischeri NRRL 181 : NFIA_045280 and Aspergillus fumigatus A1163 : AFUB_100890	656.491	3.07754	0.25071	12.2753	1.22922e-34	5.64652e-33
Afu1g17290	Protein of unknown function; calcium induced	471.27	3.0741	0.380789	8.07297	6.86103e-16	5.63738e-15
Afu3g09260	Ortholog of Aspergillus fumigatus A1163 : AFUB_039860	754.011	3.07162	0.496042	6.19225	5.93103e-10	2.09104e-09
Afu1g12025	Ortholog of A. nidulans FGSC A4 : AN1067, A. oryzae RIB40 : AO090001000340, Neosartorya fischeri NRRL 181 : NFIA_013500 and Aspergillus versicolor : Aspve1_0024253	301.406	3.06211	0.397719	7.69919	1.36933e-14	9.41862e-14
Afu2g16830	Ortholog(s) have extracellular region localization	37.005	3.04131	0.517328	5.87888	4.13054e-09	1.28344e-08
Afu1g07710	Ortholog of A. nidulans FGSC A4 : AN5103, A. niger CBS 513.88 : An07g10393, A. oryzae RIB40 : AO090012001023, Neosartorya fischeri NRRL 181 : NFIA_017020 and Aspergillus versicolor : Aspve1_0139230	598.13	3.0371	0.344341	8.82003	1.1443e-18	1.27316e-17
Afu5g02330	Allergen Asp f 1; ribonuclease mitogillin family of cytotoxins; similar to restrictocin; inhibits protein synthesis in mammalian cells; 18kD IgE-binding protein; expression increases in vivo; biofilm-induced vs planktonic cells	1171.69	3.02335	0.417898	7.23465	4.6673e-13	2.53889e-12
Afu1g03195	Has domain(s) with predicted RNA polymerase II transcription factor activity, sequence-specific DNA binding, zinc ion binding activity, role in regulation of transcription, DNA-templated and nucleus localization	79.3368	3.02169	0.370237	8.1615	3.3089e-16	2.8437e-15
Afu4g01270	Ortholog of A. nidulans FGSC A4 : AN3285, Neosartorya fischeri NRRL 181 : NFIA_044020, Aspergillus versicolor : Aspve1_0066429 and Aspergillus fumigatus A1163 : AFUB_101760	69.1077	3.01959	0.301625	10.0111	1.36269e-23	2.54856e-22
Afu4g08410	Putative Mannose-6-phosphate isomerase, class I with a predicted role in GDP-mannose and dolichol-phosphate-mannose synthesis; repressed by exposure to artemisinin	45.5043	3.01825	0.664933	4.53919	5.64716e-06	1.14503e-05
Afu4g04745	Has domain(s) with predicted role in cell cycle, cellular response to DNA damage stimulus, replication fork protection and nucleus localization	739.985	3.01639	0.433487	6.95843	3.44087e-12	1.6602e-11
Afu6g11790	Ortholog of A. oryzae RIB40 : AO090102000303, Neosartorya fischeri NRRL 181 : NFIA_057550, Aspergillus wentii : Aspwe1_0032421 and Aspergillus fumigatus A1163 : AFUB_077800	55.942	3.01548	0.343019	8.79102	1.48209e-18	1.62822e-17
Afu8g02680	Ortholog of A. nidulans FGSC A4 : AN8888, Aspergillus wentii : Aspwe1_0122297, Aspergillus versicolor : Aspve1_0034587 and Aspergillus clavatus NRRL 1 : ACLA_043030	106.395	3.01364	0.387329	7.78058	7.21947e-15	5.16005e-14
Afu1g00550	Protein of unknown function: predicted gene pair with AFUA_1G00910	151.486	3.01214	0.447725	6.72765	1.72423e-11	7.57062e-11
Afu6g03160	Ortholog of Neosartorya fischeri NRRL 181 : NFIA_049530 and Aspergillus fumigatus A1163 : AFUB_095130	299.674	3.01007	0.361272	8.33187	7.95743e-17	7.29353e-16
Afu1g13410	Ortholog of Neosartorya fischeri NRRL 181 : NFIA_012090, Aspergillus fumigatus A1163 : AFUB_012900 and Aspergillus clavatus NRRL 1 : ACLA_022010	97.6008	3.00297	0.391843	7.6637	1.8065e-14	1.2149e-13
Afu6g08320	Putative conserved eisosome component; conidia-enriched protein	777.025	3.00295	0.382768	7.84535	4.31745e-15	3.18138e-14
Afu8g04380	Has domain(s) with predicted role in oxidation-reduction process	367.834	3.00164	0.289447	10.3703	3.38545e-25	7.24597e-24
Afu2g05720	Ortholog of A. nidulans FGSC A4 : AN7484, A. niger CBS 513.88 : An02g14170, A. oryzae RIB40 : AO090001000689, Aspergillus wentii : Aspwe1_0046318 and Aspergillus sydowii : Aspsy1_0153479	1671.13	3.00156	0.383899	7.81861	5.34079e-15	3.89164e-14
Afu7g04470	Ortholog of A. nidulans FGSC A4 : AN3750, A. niger CBS 513.88 : An13g01050, A. oryzae RIB40 : AO090005000133, Aspergillus wentii : Aspwe1_0038525 and Aspergillus sydowii : Aspsy1_0088662	24.6201	2.99332	0.489388	6.11646	9.56763e-10	3.26188e-09
Afu6g00530	Protein of unknown function	22.2377	2.98862	0.344799	8.66772	4.40861e-18	4.61728e-17
Afu2g08820	Ortholog of A. nidulans FGSC A4 : AN6116, A. niger CBS 513.88 : An12g04450, A. oryzae RIB40 : AO090011000818, Aspergillus wentii : Aspwe1_0044988 and Aspergillus sydowii : Aspsy1_0045203	82.1011	2.9884	0.39707	7.52612	5.22716e-14	3.25868e-13
Afu7g04820	Ortholog(s) have role in filamentous growth of a population of unicellular organisms in response to biotic stimulus, more	166.656	2.98727	0.461915	6.46716	9.98641e-11	3.94187e-10
Afu2g14860	Has domain(s) with predicted catalytic activity	50.836	2.98213	0.344839	8.64788	5.24648e-18	5.41539e-17
Afu3g14340	Protein of unknown function	659.799	2.98028	0.3939	7.56607	3.84694e-14	2.44876e-13
Afu1g16020	Protein of unknown function	16.3482	2.97991	0.590467	5.0467	4.49517e-07	1.04559e-06
Afu5g02300	Has domain(s) with predicted peroxidase activity	89.1001	2.97979	0.528816	5.63483	1.75233e-08	4.97634e-08
Afu3g02800	Ortholog(s) have carboxylic ester hydrolase activity	28.5172	2.97856	0.533509	5.58296	2.36464e-08	6.61947e-08
Afu1g15530	Ortholog(s) have role in nitrogen compound metabolic process	19.4039	2.96611	0.551574	5.37753	7.55141e-08	1.9512e-07
Afu5g03310	Ortholog of A. nidulans FGSC A4 : AN8200, A. niger CBS 513.88 : An09g05630, A. oryzae RIB40 : AO090102000535, Aspergillus wentii : Aspwe1_0030105 and Aspergillus sydowii : Aspsy1_0136711	2113.37	2.95996	0.314948	9.39825	5.54801e-21	7.88058e-20
Afu3g10370	Protein of unknown function; transcript induced by voriconazole	2999.81	2.95768	0.278895	10.605	2.82498e-26	6.74475e-25
Afu1g05760	Putative arsenite efflux transporter; predicted gene pair with AFUA_5G15010	18.3326	2.95726	0.426783	6.92918	4.23287e-12	2.02246e-11
Afu6g12180	Fungal dehydrin-like protein that plays a role in oxidative, osmotic and pH stress responses; conserved DPR motif; cytoplasm and peroxisome localized; calcium and germination downregulated; transcript induced in neutrophil-exposed conidia	12712	2.95375	0.317629	9.29936	1.41297e-20	1.94717e-19
Afu1g09890	Protein with Yap1-dependent induction in response to hydrogen peroxide; calcium downregulated	21935.9	2.95221	0.468026	6.3078	2.83029e-10	1.04375e-09
Afu2g02710	Ortholog(s) have ATPase activator activity, role in assembly of large subunit precursor of preribosome, cellular response to drug, ribosomal large subunit biogenesis and nucleolus, preribosome, large subunit precursor localization	1677.24	2.95052	0.367108	8.03719	9.192e-16	7.45131e-15
Afu2g03190	Ortholog of A. nidulans FGSC A4 : AN11476, Neosartorya fischeri NRRL 181 : NFIA_035550, Aspergillus wentii : Aspwe1_0167491, Aspwe1_0172197 and Aspergillus versicolor : Aspve1_0086542, Aspve1_0089117	34.6083	2.94934	0.480241	6.14138	8.18081e-10	2.81967e-09
Afu3g13440	Stomatin family protein; hypoxia induced protein	13235.2	2.94618	0.312399	9.43081	4.06921e-21	5.86822e-20
Afu1g04690	Ortholog of A. nidulans FGSC A4 : AN0448, A. niger CBS 513.88 : An01g03390, A. oryzae RIB40 : AO090003000900, Aspergillus wentii : Aspwe1_0037393 and Aspergillus sydowii : Aspsy1_0055292	950.776	2.94488	0.291967	10.0863	6.34905e-24	1.20755e-22
Afu4g14205	Ortholog of Aspergillus fumigatus A1163 : AFUB_071360	43.6168	2.93665	0.342477	8.57473	9.93167e-18	9.97613e-17
Afu4g13550	Has domain(s) with predicted oxidoreductase activity and role in metabolic process	474.09	2.93371	0.320683	9.14834	5.78178e-20	7.51918e-19
Afu6g09210	Has domain(s) with predicted NAD+ binding activity	281.129	2.9332	0.306504	9.56985	1.07059e-21	1.62974e-20
Afu4g14630	Has domain(s) with predicted UDP-N-acetylmuramate dehydrogenase activity, flavin adenine dinucleotide binding activity and role in oxidation-reduction process	63.0107	2.93109	0.372957	7.85907	3.86995e-15	2.87049e-14
Afu4g08980	Ortholog of A. nidulans FGSC A4 : AN1633, A. niger CBS 513.88 : An04g03880, A. oryzae RIB40 : AO090023000634, Aspergillus wentii : Aspwe1_0166944 and Aspergillus sydowii : Aspsy1_0144993	302.682	2.92282	0.346463	8.43616	3.27945e-17	3.12243e-16
Afu4g06220	Ortholog of A. nidulans FGSC A4 : AN10547, A. oryzae RIB40 : AO090023000968, Neosartorya fischeri NRRL 181 : NFIA_109920, Aspergillus clavatus NRRL 1 : ACLA_045540 and Aspergillus zonatus : Aspzo1_0134944	1068.55	2.90173	0.430985	6.73278	1.66448e-11	7.36177e-11
Afu3g08630	Ortholog(s) have transcription coactivator activity, role in pathogenesis, positive regulation of transcription from RNA polymerase II promoter and cytosol, mitochondrion, nucleolus localization	1774.77	2.89705	0.425628	6.80654	9.99743e-12	4.54982e-11
Afu4g11810	Ortholog of A. nidulans FGSC A4 : AN10678, A. oryzae RIB40 : AO090003001035, Aspergillus wentii : Aspwe1_0033965, Aspergillus sydowii : Aspsy1_0043963 and Aspergillus terreus NIH2624 : ATET_03902	686.575	2.89561	0.522348	5.54344	2.9658e-08	8.17704e-08
AfuMt00060	Ortholog(s) have cytochrome-c oxidase activity, role in aerobic respiration, mitochondrial electron transport, cytochrome c to oxygen and mitochondrial respiratory chain complex IV localization	61.5844	2.88783	0.956173	3.0202	0.00252611	0.00375877
Afu5g14890	Ortholog of A. nidulans FGSC A4 : AN4143, AN12170, A. fumigatus Af293 : Afu1g00760, Aspergillus wentii : Aspwe1_0177868, Aspwe1_0403846 and Aspergillus niger ATCC 1015 : 41666-mRNA	265.074	2.88661	0.415083	6.95428	3.54366e-12	1.7077e-11
Afu2g17390	Ortholog of Neosartorya fischeri NRRL 181 : NFIA_092800, Aspergillus fumigatus A1163 : AFUB_033060 and Aspergillus terreus NIH2624 : ATET_10166	139.363	2.88524	0.322259	8.95318	3.45388e-19	4.05534e-18
Afu7g04950	Has domain(s) with predicted triglyceride lipase activity and role in lipid metabolic process	29.5941	2.88454	0.578882	4.98295	6.26216e-07	1.42867e-06
Afu7g05730	Ortholog of Neosartorya fischeri NRRL 181 : NFIA_026960, Aspergillus wentii : Aspwe1_0101000, Aspergillus versicolor : Aspve1_0046472 and Aspergillus niger ATCC 1015 : 200329-mRNA	19002.8	2.88395	0.432533	6.66758	2.60049e-11	1.11197e-10
Afu2g03570	Predicted DDE1 transposon-related ORF	556.346	2.87497	0.377496	7.61588	2.61896e-14	1.70297e-13
Afu7g08245	Protein of unknown function	51.8669	2.86872	0.408257	7.02676	2.11387e-12	1.04826e-11
Afu5g03110	Has domain(s) with predicted arylformamidase activity and role in tryptophan catabolic process to kynurenine	71.2028	2.86686	0.382659	7.49195	6.78597e-14	4.17741e-13
Afu4g14600	Has domain(s) with predicted ATP binding, phosphotransferase activity, alcohol group as acceptor activity and role in amino sugar metabolic process, peptidoglycan turnover	89.9607	2.86583	0.376117	7.61952	2.54612e-14	1.65836e-13
Afu5g14830	Ortholog of A. nidulans FGSC A4 : AN8989, A. oryzae RIB40 : AO090001000186, Neosartorya fischeri NRRL 181 : NFIA_041290 and Aspergillus wentii : Aspwe1_0039524, Aspwe1_0045369	742.019	2.85753	0.473859	6.03034	1.63617e-09	5.38421e-09
Afu4g13980	Ortholog of Aspergillus fumigatus A1163 : AFUB_070890	90.4522	2.85598	0.462535	6.17463	6.63186e-10	2.31732e-09
Afu6g02830	Has domain(s) with predicted oxidoreductase activity, role in oxidation-reduction process and mitochondrion localization	3039.25	2.85221	0.397994	7.16645	7.6966e-13	4.04935e-12
Afu6g06590	Ortholog(s) have endoplasmic reticulum localization	2900.27	2.85012	0.364165	7.82646	5.01806e-15	3.66328e-14
Afu4g14410	Ortholog of Aspergillus fumigatus A1163 : AFUB_071670	215.09	2.85	0.406836	7.00528	2.4649e-12	1.21011e-11
Afu2g17060	Ortholog(s) have role in assembly of large subunit precursor of preribosome, maturation of LSU-rRNA from tricistronic rRNA transcript (SSU-rRNA, 5.8S rRNA, LSU-rRNA) and cytosol, nucleolus, preribosome, large subunit precursor localization	810.434	2.84984	0.394398	7.2258	4.98159e-13	2.69493e-12
Afu3g07050	Putative WSC domain protein; ortholog of the S. cerevisiae cell surface sensor Wsc2p	671.277	2.84868	0.215161	13.2397	5.17259e-40	3.17427e-38
Afu3g07730	Protein of unknown function; transcript repressed by exposure to human airway epithelial cells	123.997	2.8477	0.453667	6.27708	3.44984e-10	1.25631e-09
Afu3g02216	Ortholog of A. nidulans FGSC A4 : AN7635/binA, AN11904, A. fumigatus Af293 : Afu7g00610, Afu2g00967 and A. niger CBS 513.88 : An10g00560	28.779	2.84655	0.320442	8.88319	6.49721e-19	7.38576e-18
Afu5g13900	Has domain(s) with predicted nucleic acid binding activity	35.0302	2.84252	0.446141	6.37134	1.87387e-10	7.1073e-10
Afu4g11580	Putative manganese-superoxide dismutase; contains a putative mitochondrial targeting signal; conidia-enriched protein; transcript induced by menadione, by growth at high temperature and by exposure of conidia to neutrophils	16846.2	2.84011	0.398925	7.1194	1.08395e-12	5.59793e-12
Afu2g12680	Ortholog of A. nidulans FGSC A4 : AN7941, A. fumigatus Af293 : Afu7g00370, A. niger CBS 513.88 : An03g01770, Aspergillus sydowii : Aspsy1_0156290 and Aspergillus terreus NIH2624 : ATET_07370	18.1646	2.83693	0.501877	5.65264	1.57998e-08	4.51793e-08
Afu6g07840	Ortholog(s) have peptide-methionine (R)-S-oxide reductase activity, role in cellular response to oxidative stress and cytosol, mitochondrion, nucleus localization	894.788	2.83311	0.275218	10.2941	7.49466e-25	1.56155e-23
Afu1g06380	Ortholog(s) have RNA polymerase III activity and role in tRNA 3'-trailer cleavage, tRNA transcription from RNA polymerase III promoter, termination of RNA polymerase III transcription	360.034	2.82407	0.36277	7.78475	6.98522e-15	5.01086e-14
Afu3g00500	Ortholog of A. nidulans FGSC A4 : AN2488, A. fumigatus Af293 : Afu4g03010, A. niger CBS 513.88 : An14g03080, A. oryzae RIB40 : AO090012000174 and Aspergillus wentii : Aspwe1_0176515, Aspwe1_0622364	702.152	2.82344	0.380801	7.41447	1.22108e-13	7.23348e-13
Afu5g06647	Ortholog of A. nidulans FGSC A4 : AN2253, A. niger CBS 513.88 : An17g01020, A. oryzae RIB40 : AO090701000197, Aspergillus wentii : Aspwe1_0023504 and Aspergillus sydowii : Aspsy1_0039679	221.763	2.8214	0.413679	6.82025	9.08833e-12	4.15293e-11
Afu1g13380	Ortholog(s) have cytosol, nucleus localization	804.145	2.82007	0.326338	8.64155	5.5455e-18	5.70903e-17
Afu1g05040	Ortholog(s) have ATPase activator activity, unfolded protein binding activity	6549.75	2.80976	0.179726	15.6335	4.3026e-55	6.37678e-53
Afu5g05480	Ras-related signaling protein; transcript levels higher in mice than in vitro; transcript induced by nitrogen starvation	2815.57	2.80789	0.286594	9.79745	1.15469e-22	1.94637e-21
Afu8g06160	Protein of unknown function; predicted gene pair with AFUA_1G01050	327.802	2.80122	0.265262	10.5602	4.55665e-26	1.06843e-24
Afu4g03830	Ortholog(s) have extracellular region localization	1776.66	2.79863	0.480101	5.82926	5.56748e-09	1.69506e-08
Afu6g13970	Ortholog(s) have role in austinol biosynthetic process, dehydroaustinol biosynthetic process, sporocarp development involved in sexual reproduction	18.6598	2.7986	0.529211	5.28825	1.23492e-07	3.10112e-07
Afu6g00180	Fibrinogen-binding protein of unknown function	89.1276	2.7944	0.486464	5.74431	9.22968e-09	2.72144e-08
Afu6g06445	Has domain(s) with predicted role in regulation of transcription, DNA-templated	2005.5	2.79282	0.394967	7.07103	1.53785e-12	7.77338e-12
Afu1g14695	Ortholog(s) have role in double-strand break repair via homologous recombination, intra-S DNA damage checkpoint, positive regulation of DNA binding, strand invasion and Swi5-Sfr1 complex, cytosol, site of double-strand break localization	96.3074	2.78967	0.346649	8.04754	8.44714e-16	6.88302e-15
Afu1g05780	Ortholog of A. nidulans FGSC A4 : AN4191, A. niger CBS 513.88 : An18g03720, Neosartorya fischeri NRRL 181 : NFIA_018940, Aspergillus wentii : Aspwe1_0170107 and Aspergillus versicolor : Aspve1_0031814	66.3248	2.78861	0.374791	7.44044	1.00348e-13	6.02624e-13
Afu6g05100	Ortholog(s) have cytosol localization	860.362	2.78432	0.267536	10.4073	2.29723e-25	4.99855e-24
Afu4g12350	Ortholog of A. nidulans FGSC A4 : AN3664, A. niger CBS 513.88 : An01g07660, A. oryzae RIB40 : AO090009000437, Aspergillus wentii : Aspwe1_0047309 and Aspergillus sydowii : Aspsy1_1056088	4938.63	2.77896	0.162318	17.1205	1.04386e-65	2.56235e-63
Afu7g05500	Putative theta class glutathione transferase; transcript induced by voriconazole	614.481	2.77581	0.312929	8.87039	7.28871e-19	8.26159e-18
Afu6g09050	Ortholog of Aspergillus wentii : Aspwe1_0164334, Aspergillus versicolor : Aspve1_0161353, Aspergillus zonatus : Aspzo1_0570040 and Aspergillus sydowii : Aspsy1_0026156	27.8484	2.77448	0.44627	6.21704	5.06631e-10	1.80072e-09
Afu1g13822	Protein of unknown function	64.6368	2.77283	0.502717	5.51568	3.47441e-08	9.46825e-08
Afu5g09130	Polysaccharide deacetylase family protein; predicted gene pair with AFUA_6G05030	17.5456	2.77017	0.435379	6.36267	1.98275e-10	7.48773e-10
Afu5g12630	Has domain(s) with predicted zinc ion binding activity	376.11	2.76837	0.33587	8.24236	1.68845e-16	1.49355e-15
Afu7g00290	Ortholog(s) have catalytic activity and role in sterigmatocystin biosynthetic process	9.81452	2.7654	0.661111	4.18296	2.87737e-05	5.35332e-05
Afu4g10350	Polyubiquitin; calcium induced	165845	2.76444	0.456345	6.05779	1.38008e-09	4.59931e-09
Afu7g05830	Ortholog(s) have plasma membrane localization	30.8331	2.76274	0.308357	8.95955	3.26019e-19	3.85094e-18
Afu1g09350	Has domain(s) with predicted protein heterodimerization activity, role in DNA-templated transcription, initiation, transcription from RNA polymerase II promoter and nucleus localization	939.602	2.76233	0.250192	11.0409	2.42677e-28	7.03404e-27
Afu2g07440	Ortholog of A. nidulans FGSC A4 : AN10738, AN12062, A. fumigatus Af293 : Afu4g04355, A. niger CBS 513.88 : An14g00490 and A. oryzae RIB40 : AO090011000949	2034.37	2.76108	0.397068	6.95369	3.55864e-12	1.71387e-11
Afu2g10710	Ortholog(s) have role in intra-S DNA damage checkpoint, mitotic DNA replication checkpoint, negative regulation of double-strand break repair via homologous recombination and checkpoint clamp complex, cytosol localization	199.971	2.75711	0.271745	10.1459	3.45442e-24	6.7667e-23
Afu4g00930	Protein described as similar to the S. cervisiae magnesium transporter, Alr1	1211.27	2.75652	0.191364	14.4046	4.84261e-47	4.59955e-45
Afu4g10650	Ortholog(s) have Mis6-Sim4 complex, cytosol, nucleus localization	123.543	2.75401	0.399912	6.88654	5.71643e-12	2.67596e-11
Afu5g04290	WW domain protein; calcium induced; transcript induced by exposure to human airway epithelial cells	5001.2	2.75383	0.253305	10.8716	1.57413e-27	4.19144e-26
Afu3g03910	Ortholog of A. nidulans FGSC A4 : AN9192, A. niger CBS 513.88 : An13g01790, A. oryzae RIB40 : AO090038000138, Neosartorya fischeri NRRL 181 : NFIA_006190 and Aspergillus kawachii : Aspka1_0177086	180.566	2.74218	0.334754	8.19162	2.57728e-16	2.24939e-15
Afu2g07550	Ortholog(s) have protein serine/threonine kinase activity	1708.69	2.73964	0.295897	9.25875	2.06841e-20	2.82072e-19
Afu1g16080	Protein of unknown function; predicted gene pair with AFUA_5G14990	60.3035	2.73713	0.491481	5.56916	2.55971e-08	7.12492e-08
Afu4g12370	Ortholog of Aspergillus fumigatus A1163 : AFUB_069330	639.734	2.72932	0.294362	9.27199	1.82707e-20	2.50028e-19
Afu6g08030	Ortholog of Aspergillus fumigatus A1163 : AFUB_074020	374.285	2.72068	0.35202	7.72878	1.08579e-14	7.55439e-14
Afu5g05705	Ortholog(s) have role in ER-associated ubiquitin-dependent protein catabolic process, endoplasmic reticulum unfolded protein response	881.768	2.7194	0.364961	7.45121	9.24865e-14	5.58832e-13
Afu4g04355	Ortholog(s) have cytosol, nucleus localization	599.303	2.71864	0.40215	6.76025	1.37753e-11	6.15421e-11
Afu2g04930	Protein of unknown function identified by mass spectrometry	2685.98	2.71213	0.307685	8.81464	1.2007e-18	1.33214e-17
Afu4g06170	Has domain(s) with predicted sequence-specific DNA binding, transcription factor activity, sequence-specific DNA binding activity and role in regulation of transcription, DNA-templated	489.514	2.7117	0.287156	9.44331	3.61176e-21	5.23439e-20
Afu5g13750	Has domain(s) with predicted calcium ion binding activity	4313.35	2.70126	0.379128	7.12494	1.04129e-12	5.38469e-12
Afu8g04150	Has domain(s) with predicted transporter activity, role in transmembrane transport and integral component of membrane, plasma membrane localization	404.743	2.69929	0.246946	10.9307	8.22353e-28	2.2745e-26
Afu4g11330	Ortholog(s) have ATPase activator activity, chaperone binding activity, role in cellular response to heat, positive regulation of ATPase activity, protein folding and cytosol localization	5236.73	2.69886	0.345744	7.80593	5.90644e-15	4.28394e-14
Afu4g14640	Putative zinc transporter; transcript upregulated during iron starvation	1641.32	2.69858	0.346596	7.78596	6.9185e-15	4.97663e-14
Afu4g08380	Ortholog of A. nidulans FGSC A4 : AN1718, AN1714, A. fumigatus Af293 : Afu4g08420, A. niger CBS 513.88 : An04g03190, An04g03210 and A. oryzae RIB40 : AO090023000718	331.078	2.69648	0.256814	10.4998	8.65874e-26	1.94327e-24
Afu5g11240	Ortholog(s) have carbonyl reductase (NADPH) activity, serine 3-dehydrogenase activity and cytosol, nucleus, ribosome localization	2931.14	2.69485	0.277023	9.72787	2.29345e-22	3.75314e-21
Afu2g00180	Ortholog of A. nidulans FGSC A4 : AN2821, A. fumigatus Af293 : Afu2g17480, A. niger CBS 513.88 : An03g05360, An04g09420 and A. oryzae RIB40 : AO090102000063, AO090009000716	2014.09	2.69241	0.227477	11.8359	2.54486e-32	9.89596e-31
AfuMt00140	Has domain(s) with predicted NADH dehydrogenase (ubiquinone) activity and role in ATP synthesis coupled electron transport	51.4825	2.68494	0.938233	2.8617	0.00421379	0.00611592
Afu2g15210	Ortholog(s) have RNA binding activity and role in mRNA splicing, via spliceosome	1778.54	2.68273	0.432972	6.19609	5.78843e-10	2.04167e-09
Afu7g04120	Has domain(s) with predicted carbon-sulfur lyase activity and role in metabolic process	903.103	2.68244	0.312756	8.57678	9.75677e-18	9.81298e-17
Afu7g03700	Ortholog(s) have diacylglycerol O-acyltransferase activity, role in triglyceride biosynthetic process and endoplasmic reticulum localization	227.201	2.68139	0.317599	8.44269	3.10116e-17	2.95627e-16
Afu3g12680	Ortholog of Aspergillus fumigatus A1163 : AFUB_036490	231.282	2.68003	0.384964	6.96175	3.3607e-12	1.62351e-11
Afu8g01820	Protein of unknown function	61.9914	2.67865	0.331133	8.08932	5.99972e-16	4.98707e-15
Afu5g06350	Putative transcription factor and DNA repair protein	71.5074	2.67793	0.365655	7.32365	2.41308e-13	1.36365e-12
Afu5g02240	NAD dependent epimerase/dehydratase family protein	1982.57	2.67742	0.320984	8.34127	7.34954e-17	6.76795e-16
Afu4g08240	Putative zinc-containing alcohol dehydrogenase; conidia-enriched protein; transcript up-regulated in conidia exposed to neutrophils	32386.7	2.67571	0.289324	9.24815	2.28403e-20	3.08797e-19
Afu2g15510	Ortholog(s) have cytosol, nucleus localization	1179.97	2.67376	0.441866	6.05107	1.43883e-09	4.78333e-09
Afu7g05490	Protein of unknown function; transcript induced by voriconazole	2999.11	2.67275	0.364356	7.33554	2.20825e-13	1.25241e-12
Afu6g10000	Ortholog of Aspergillus fumigatus A1163 : AFUB_076050	2408.02	2.67099	0.334197	7.99228	1.32466e-15	1.05529e-14
Afu3g04150	Ortholog(s) have enoyl-[acyl-carrier-protein] reductase activity, role in aerobic respiration, fatty acid biosynthetic process and mitochondrion localization	4246.02	2.6685	0.221441	12.0506	1.92545e-33	8.13139e-32
Afu3g14620	Predicted adhesin-like protein; ortholog of A. nidulans abnA	33.4272	2.66674	0.487442	5.47089	4.47783e-08	1.20005e-07
Afu4g07070	Ortholog of A. nidulans FGSC A4 : AN10554, A. oryzae RIB40 : AO090023000869, Aspergillus wentii : Aspwe1_0248748, Aspergillus sydowii : Aspsy1_0547613 and Aspergillus terreus NIH2624 : ATET_05504	312.247	2.6644	0.253055	10.5289	6.3557e-26	1.45977e-24
Afu1g16430	Ortholog(s) have extracellular region localization	20.6643	2.66108	0.486983	5.46442	4.64431e-08	1.24127e-07
Afu6g09090	Ortholog of A. nidulans FGSC A4 : AN8402, A. oryzae RIB40 : AO090010000632, Neosartorya fischeri NRRL 181 : NFIA_054750, Aspergillus wentii : Aspwe1_0032492 and Aspergillus versicolor : Aspve1_0056791	309.689	2.65967	0.403964	6.58393	4.58181e-11	1.89422e-10
Afu7g03830	DNA repair protein	360.823	2.65932	0.253266	10.5001	8.62817e-26	1.94196e-24
Afu8g05360	Ortholog(s) have cytosol, nucleus localization	1259.71	2.65684	0.45013	5.9024	3.58255e-09	1.12564e-08
Afu2g15690	Ortholog of A. nidulans FGSC A4 : AN10272, Aspergillus wentii : Aspwe1_0170945, Aspergillus clavatus NRRL 1 : ACLA_074640 and Aspergillus zonatus : Aspzo1_0138260	334.566	2.65308	0.360234	7.36489	1.77296e-13	1.02038e-12
Afu3g12190	Has domain(s) with predicted zinc ion binding activity	3885.57	2.65111	0.351941	7.53282	4.96569e-14	3.11795e-13
Afu3g06650	Ortholog of A. nidulans FGSC A4 : AN4778, A. niger CBS 513.88 : An11g09660, A. oryzae RIB40 : AO090020000724, Aspergillus wentii : Aspwe1_0112598 and Aspergillus sydowii : Aspsy1_0147186	811.224	2.64714	0.303061	8.73469	2.44327e-18	2.61114e-17
Afu2g16985	Ortholog of A. oryzae RIB40 : AO090701000470, Aspergillus flavus NRRL 3357 : AFL2T_06096, Aspergillus wentii : Aspwe1_0171101 and Aspergillus fumigatus A1163 : AFUB_032670	2767.28	2.64594	0.208233	12.7066	5.43277e-37	2.92291e-35
Afu7g04530	Has domain(s) with predicted oxidoreductase activity, transferase activity, transferring acyl groups other than amino-acyl groups, zinc ion binding activity and role in oxidation-reduction process	281.586	2.64471	0.295927	8.93704	3.99745e-19	4.66567e-18
Afu4g07950	Ortholog of A. nidulans FGSC A4 : AN3529, AN4144, AN8311, AN9211, AN4846 and A. fumigatus Af293 : Afu1g17260, Afu4g09380, Afu6g00560, Afu6g12140, Afu8g01900	90.4402	2.6417	0.253168	10.4346	1.72423e-25	3.78319e-24
Afu8g06880	Ortholog(s) have pectinesterase activity and role in pectin catabolic process	326.865	2.63719	0.205637	12.8245	1.19578e-37	6.7092e-36
Afu1g03580	Ortholog of Aspergillus fumigatus A1163 : AFUB_003990	116.428	2.63674	0.389602	6.76777	1.30784e-11	5.85693e-11
Afu2g15680	Ortholog(s) have RNA polymerase II transcription factor activity, TBP-class protein binding, involved in preinitiation complex assembly, TBP-class protein binding activity	3234.76	2.63339	0.460093	5.7236	1.04293e-08	3.05337e-08
Afu5g08100	Ortholog of Aspergillus fumigatus A1163 : AFUB_055630	1734.34	2.63151	0.287983	9.13773	6.37768e-20	8.25316e-19
Afu4g13210	Ortholog of A. nidulans FGSC A4 : AN1939, Aspergillus wentii : Aspwe1_0099602, Aspergillus sydowii : Aspsy1_0053881 and Aspergillus terreus NIH2624 : ATET_03204	1888.18	2.63059	0.310982	8.45896	2.69775e-17	2.60011e-16
Afu8g04330	Ortholog(s) have protein-histidine N-methyltransferase activity, role in peptidyl-histidine methylation, to form tele-methylhistidine and cytosol, nucleus localization	399.662	2.62946	0.359739	7.30934	2.68458e-13	1.50624e-12
Afu6g02705	Ortholog of A. nidulans FGSC A4 : AN11630, A. niger CBS 513.88 : An12g08250, Aspergillus wentii : Aspwe1_0035841 and Aspergillus sydowii : Aspsy1_0157566	160.41	2.62817	0.339329	7.74518	9.54477e-15	6.7001e-14
Afu1g11535	Ortholog of S. cerevisiae : YDR286C, A. nidulans FGSC A4 : AN11843, Aspergillus wentii : Aspwe1_0040556, Aspergillus sydowii : Aspsy1_0083601 and Aspergillus carbonarius ITEM 5010 : Acar5010_202812	386.478	2.62443	0.358454	7.32151	2.4519e-13	1.38459e-12
Afu4g08750	Ortholog of A. nidulans FGSC A4 : AN1654, A. niger CBS 513.88 : An04g03610, Aspergillus wentii : Aspwe1_0034423 and Aspergillus sydowii : Aspsy1_0084030	245.751	2.62443	0.446623	5.87616	4.19901e-09	1.30214e-08
Afu5g11090	Ortholog of A. nidulans FGSC A4 : AN0200, A. fumigatus Af293 : Afu4g03700, A. niger CBS 513.88 : An14g01450, An01g02170, A. oryzae RIB40 : AO090011000307 and Aspergillus wentii : Aspwe1_0038807	683.739	2.62031	0.377888	6.93408	4.08878e-12	1.9548e-11
Afu3g02340	Ortholog(s) have transcription coactivator activity, role in cellular response to drug and cytosol, nucleus localization	460.15	2.6165	0.408775	6.40083	1.54536e-10	5.93006e-10
Afu8g06335	Protein of unknown function	179.324	2.61379	0.262217	9.96806	2.10293e-23	3.87759e-22
Afu6g14050	Has domain(s) with predicted UDP-N-acetylmuramate dehydrogenase activity, flavin adenine dinucleotide binding activity and role in oxidation-reduction process	261.824	2.61263	0.220544	11.8463	2.24922e-32	8.87821e-31
Afu4g10520	Ortholog(s) have electron carrier activity, iron ion binding, zinc ion binding activity, role in peptidyl-diphthamide biosynthetic process from peptidyl-histidine, tRNA wobble uridine modification and cytosol, nucleus localization	285.683	2.61196	0.322967	8.08739	6.0959e-16	5.05631e-15
Afu3g00660	Ortholog of A. nidulans FGSC A4 : AN11083, A. niger CBS 513.88 : An03g00720, Aspergillus wentii : Aspwe1_0055457 and Aspergillus sydowii : Aspsy1_0049802	947.42	2.61095	0.431667	6.04854	1.46168e-09	4.8486e-09
Afu2g17880	Has domain(s) with predicted RNA polymerase II transcription factor activity, sequence-specific DNA binding, zinc ion binding activity, role in regulation of transcription, DNA-templated and nucleus localization	55.3126	2.61042	0.370748	7.04094	1.90941e-12	9.53493e-12
Afu5g12120	Ortholog of A. nidulans FGSC A4 : AN0090, A. niger CBS 513.88 : An18g02220/atg16, Aspergillus wentii : Aspwe1_0170744, Aspergillus sydowii : Aspsy1_0040537 and Aspergillus terreus NIH2624 : ATET_02061	132.862	2.60939	0.369632	7.05941	1.67213e-12	8.40342e-12
Afu6g00330	Ortholog of Aspergillus fumigatus A1163 : AFUB_097190	39.1316	2.60636	0.616533	4.22745	2.36357e-05	4.44052e-05
Afu4g03360	Ortholog of A. nidulans FGSC A4 : AN3215, AN7166, AN8609, A. fumigatus Af293 : Afu3g14210, Afu4g12510 and A. niger CBS 513.88 : An09g04200, An14g01840	38152.5	2.60098	0.252723	10.2918	7.67228e-25	1.59433e-23
Afu3g04260	Ortholog(s) have cytoplasm, nucleus localization	1532.89	2.60005	0.360574	7.21086	5.55977e-13	2.97696e-12
Afu5g08640	Ortholog of A. nidulans FGSC A4 : AN10581, A. niger CBS 513.88 : An07g04900, Neosartorya fischeri NRRL 181 : NFIA_078640 and Aspergillus versicolor : Aspve1_0042746	16777.7	2.59951	0.348599	7.45704	8.84871e-14	5.36317e-13
Afu5g14080	Ortholog of A. nidulans FGSC A4 : AN2640, A. niger CBS 513.88 : An12g05640, Neosartorya fischeri NRRL 181 : NFIA_072900 and Aspergillus versicolor : Aspve1_0040725	56.0111	2.59868	0.327944	7.92416	2.29701e-15	1.75858e-14
Afu2g09750	Ortholog(s) have phosphoprotein phosphatase activity, thiosulfate sulfurtransferase activity, role in protein dephosphorylation and cytosol, nucleus localization	610.682	2.59794	0.369738	7.02645	2.11858e-12	1.04961e-11
Afu2g16620	Ortholog(s) have eukaryotic translation initiation factor 2alpha kinase activity	352.21	2.59641	0.228775	11.3492	7.48688e-30	2.45039e-28
Afu4g06960	Ortholog(s) have cytosol, nucleus localization	1834.16	2.5943	0.225014	11.5295	9.36689e-31	3.24128e-29
Afu3g06380	Ortholog of A. nidulans FGSC A4 : AN10590, A. niger CBS 513.88 : An11g09960, A. oryzae RIB40 : AO090020000113, Aspergillus sydowii : Aspsy1_0087862 and Aspergillus terreus NIH2624 : ATET_08788	469.302	2.59196	0.381651	6.79144	1.11023e-11	5.02644e-11
Afu2g08540	Ortholog(s) have DNA-directed RNA polymerase activity, RNA-directed RNA polymerase activity	1143.15	2.5907	0.358705	7.22236	5.10912e-13	2.75699e-12
Afu1g02930	Has domain(s) with predicted calcium ion binding activity	1084.83	2.59042	0.33771	7.67056	1.7125e-14	1.15863e-13
Afu5g11985	Ortholog(s) have cytosol, nucleus localization	240.166	2.58806	0.36264	7.13671	9.559e-13	4.96929e-12
Afu6g04240	Putative PAP2 domain protein with a predicted role in phospholipids and triacylglycerol biosynthesis; repressed by exposure to artemisinin	425.009	2.58739	0.34578	7.48277	7.27733e-14	4.45892e-13
Afu4g02890	Ortholog of Aspergillus fumigatus A1163 : AFUB_100230	53.8734	2.58411	0.522893	4.94194	7.73485e-07	1.74489e-06
Afu3g03810	Ortholog of A. nidulans FGSC A4 : AN3518, Neosartorya fischeri NRRL 181 : NFIA_006070, Aspergillus versicolor : Aspve1_0034466 and Aspergillus niger ATCC 1015 : 43711-mRNA	18.756	2.58373	0.366634	7.04716	1.82607e-12	9.13619e-12
Afu1g04900	Proliferating cell nuclear antigen (PCNA); conidia-enriched protein	3979.81	2.58095	0.373641	6.90757	4.93026e-12	2.32735e-11
Afu8g04350	Ortholog(s) have RNA polymerase III activity, role in transcription initiation from RNA polymerase III type 2 promoter and DNA-directed RNA polymerase III complex, cytosol, nuclear chromatin localization	578.318	2.57874	0.342387	7.53166	5.0101e-14	3.13831e-13
Afu8g04280	Ortholog of Aspergillus fumigatus A1163 : AFUB_083270	407.083	2.57511	0.435552	5.91228	3.37401e-09	1.06224e-08
Afu3g06320	Ortholog of A. nidulans FGSC A4 : AN4751, A. niger CBS 513.88 : An11g10000, A. oryzae RIB40 : AO090020000118, Aspergillus wentii : Aspwe1_0042146 and Aspergillus sydowii : Aspsy1_0043261	214.91	2.57493	0.273736	9.40661	5.12417e-21	7.30497e-20
Afu4g13150	Ortholog of A. nidulans FGSC A4 : AN4161, A. niger CBS 513.88 : An01g08840, Aspergillus wentii : Aspwe1_0033808, Aspergillus sydowii : Aspsy1_0090938 and Aspergillus terreus NIH2624 : ATET_03198	1505.54	2.57172	0.226695	11.3444	7.90577e-30	2.57676e-28
Afu2g16610	Has domain(s) with predicted oxidoreductase activity and role in oxidation-reduction process	182.037	2.5682	0.381599	6.7301	1.6955e-11	7.47792e-11
Afu4g09850	Ortholog of A. nidulans FGSC A4 : AN3507, A. oryzae RIB40 : AO090103000215, Neosartorya fischeri NRRL 181 : NFIA_106200 and Aspergillus versicolor : Aspve1_0085394	23.6411	2.56405	0.62056	4.13183	3.59887e-05	6.60647e-05
Afu5g02190	Has domain(s) with predicted electron carrier activity, metal ion binding, molybdenum ion binding, oxidoreductase activity and role in nitrate assimilation, oxidation-reduction process	117.472	2.56298	0.370524	6.91719	4.60696e-12	2.18969e-11
Afu5g04336	Ortholog of A. nidulans FGSC A4 : AN4284, A. niger CBS 513.88 : An09g06820, Neosartorya fischeri NRRL 181 : NFIA_037740 and Aspergillus versicolor : Aspve1_0047298	476.928	2.56247	0.313458	8.17484	2.96261e-16	2.56292e-15
Afu1g16500	Ortholog(s) have cytosol, nucleus localization	865.287	2.56115	0.184849	13.8553	1.18149e-43	8.75528e-42
Afu3g00590	Asp-hemolysin; hemolytic toxin; highly secreted; enriched in conidia; expression increases in vivo; binds lysophosphatidylcholine	30.2498	2.56032	0.537961	4.75931	1.94259e-06	4.17827e-06
Afu6g06470	Putative integral plasma membrane heat shock protein; transcript downregulated in response to amphotericin B and to to voriconazole; induction in response to hydrogen peroxide Yap1-dependent	22059.8	2.55999	0.477233	5.36423	8.12943e-08	2.09043e-07
Afu4g11970	Ortholog(s) have RNA polymerase I activity, RNA polymerase II activity, RNA polymerase III activity, RNA-directed RNA polymerase activity, zinc ion binding activity	567.92	2.55984	0.313052	8.17705	2.9088e-16	2.52192e-15
Afu1g13150	Ortholog(s) have cytosol, nucleus localization	280.123	2.55369	0.273982	9.32063	1.15656e-20	1.60226e-19
Afu1g01460	Has domain(s) with predicted hydrolase activity	12.4081	2.55163	0.436541	5.8451	5.06262e-09	1.55252e-08
Afu4g01220	Ortholog of A. oryzae RIB40 : AO090012000742, Neosartorya fischeri NRRL 181 : NFIA_044090, Aspergillus wentii : Aspwe1_0037909 and Aspergillus versicolor : Aspve1_0075682	201.724	2.55118	0.414095	6.16084	7.23581e-10	2.51381e-09
Afu1g14780	Ortholog(s) have endoplasmic reticulum, plasma membrane localization	6083.8	2.55093	0.352234	7.24215	4.41624e-13	2.41235e-12
Afu5g11320	Allergen Asp f 29; putative thioredoxin	26634.1	2.54915	0.356555	7.14938	8.71689e-13	4.56779e-12
Afu2g12250	Ortholog(s) have role in DNA strand elongation involved in DNA replication, UV-damage excision repair and Elg1 RFC-like complex, cytosol, nucleus localization	516.814	2.54641	0.313676	8.11795	4.74143e-16	3.99185e-15
Afu2g02340	Ortholog of A. nidulans FGSC A4 : AN4617, A. niger CBS 513.88 : An07g06510, A. oryzae RIB40 : AO090011000514, Aspergillus wentii : Aspwe1_0036764 and Aspergillus sydowii : Aspsy1_0047194	559.93	2.54546	0.285195	8.92533	4.44373e-19	5.14072e-18
Afu2g15790	Ortholog(s) have cyclin-dependent protein serine/threonine kinase regulator activity	537.868	2.53982	0.312623	8.12421	4.50273e-16	3.80311e-15
Afu5g11245	Ortholog of Aspergillus niger ATCC 1015 : 170145-mRNA and Aspergillus zonatus : Aspzo1_0130726	16.9564	2.53533	0.393701	6.43974	1.19676e-10	4.66296e-10
Afu6g12920	Ortholog(s) have ribosomal large subunit binding activity, role in cellular bud site selection, ribosomal large subunit export from nucleus and cytoplasm, nucleolus, preribosome, large subunit precursor localization	1294.2	2.53403	0.385717	6.56967	5.04264e-11	2.07165e-10
Afu2g05480	Ortholog(s) have RNA polymerase I activity and role in termination of RNA polymerase I transcription, transcription of nuclear large rRNA transcript from RNA polymerase I promoter	406.648	2.52819	0.374071	6.7586	1.39333e-11	6.21855e-11
Afu5g14190	Beta gluconase	33.4143	2.52684	0.526182	4.80223	1.56912e-06	3.40763e-06
Afu6g05340	Ortholog(s) have tryptophan-tRNA ligase activity, role in mitochondrial tryptophanyl-tRNA aminoacylation and mitochondrion localization	2991.19	2.52639	0.365391	6.9142	4.70494e-12	2.23038e-11
Afu1g07470	Protein involved in autophagy; GFP-atg8 used as a marker of autophagosome delivery into the vacuole	20291.3	2.52515	0.424109	5.95402	2.61631e-09	8.35752e-09
Afu3g00175	Ortholog of Aspergillus fumigatus A1163 : AFUB_048260	24.9566	2.52143	0.531998	4.73956	2.14182e-06	4.58295e-06
Afu2g07830	Ortholog of Neosartorya fischeri NRRL 181 : NFIA_083540, Aspergillus fumigatus A1163 : AFUB_023860 and Aspergillus clavatus NRRL 1 : ACLA_079800	104.193	2.52007	0.35299	7.13921	9.38678e-13	4.88947e-12
Afu8g06270	Ortholog of Aspergillus kawachii : Aspka1_0178117, Aspergillus fumigatus A1163 : AFUB_078910 and Aspergillus sydowii : Aspsy1_0129516	254.216	2.51611	0.314142	8.00945	1.15224e-15	9.24502e-15
Afu6g04770	Ortholog of Aspergillus fumigatus A1163 : AFUB_093520 and Aspergillus niger ATCC 1015 : 127270-mRNA	77.4583	2.51606	0.257366	9.77619	1.42466e-22	2.37595e-21
Afu1g10355	Ortholog of A. nidulans FGSC A4 : AN1245, A. niger CBS 513.88 : An08g02270, Aspergillus wentii : Aspwe1_0036569, Aspergillus sydowii : Aspsy1_0053120 and Aspergillus terreus NIH2624 : ATET_00225	3916.9	2.51528	0.424247	5.9288	3.05153e-09	9.66522e-09
Afu7g06590	Ortholog of A. nidulans FGSC A4 : AN7942, AN7872, AN5510, AN3420, AN2700, AN9050, AN8973, AN11222, AN10911, AN1749 and A. fumigatus Af293 : Afu1g12450, Afu2g00880, Afu2g17800, Afu2g17880, Afu5g14720	143.168	2.51345	0.256025	9.8172	9.49441e-23	1.61776e-21
Afu4g11920	Ortholog(s) have mitochondrial intermembrane space localization	1181.16	2.51086	0.309152	8.12178	4.59395e-16	3.87599e-15
Afu2g00890	Protein of unknown function	88.0448	2.51034	0.491425	5.10828	3.25102e-07	7.671e-07
Afu1g07500	Ortholog of A. niger CBS 513.88 : An07g10060, Aspergillus wentii : Aspwe1_0046372, Aspergillus versicolor : Aspve1_0045780 and Aspergillus clavatus NRRL 1 : ACLA_027110	1746.7	2.50907	0.416254	6.02774	1.6627e-09	5.46466e-09
Afu8g03890	Putative cyclophilin; peptidyl-prolyl cis-trans isomerase	525.744	2.50831	0.41968	5.97672	2.27678e-09	7.33858e-09
Afu2g05570	Ortholog of Aspergillus fumigatus A1163 : AFUB_022590	385.892	2.50386	0.346465	7.22689	4.94197e-13	2.68088e-12
Afu8g02750	Nucleolar rRNA processing protein; primarily localized to the nucleolus at low temps, cytoplasmic levels increase at higher temps; required for rapid growth and establishment of cell polarity at elevated temps; SrbA-regulated during hypoxia	1037.61	2.5029	0.409242	6.11596	9.59795e-10	3.2708e-09
Afu3g08410	Ortholog(s) have role in vacuolar proton-transporting V-type ATPase complex assembly and endoplasmic reticulum membrane localization	372.079	2.5024	0.429376	5.82799	5.60985e-09	1.70664e-08
Afu2g01300	Ortholog of A. niger CBS 513.88 : An03g05130, Neosartorya fischeri NRRL 181 : NFIA_033600, Aspergillus wentii : Aspwe1_0307772 and Aspergillus versicolor : Aspve1_0036298	58.8456	2.50009	0.403931	6.1894	6.03934e-10	2.12636e-09
Afu2g10830	Ortholog of Aspergillus fumigatus A1163 : AFUB_026610	231.006	2.49964	0.203256	12.298	9.28398e-35	4.3668e-33
Afu4g00350	Ortholog of Neosartorya fischeri NRRL 181 : NFIA_045290 and Aspergillus fumigatus A1163 : AFUB_100880	143.788	2.4974	0.339765	7.35039	1.97632e-13	1.13281e-12
Afu8g04920	LEA domain protein; transcript induced by exposure to human airway epithelial cells	222.952	2.49581	0.518973	4.80913	1.51585e-06	3.29743e-06
Afu7g02620	Has domain(s) with predicted DNA binding, DNA-directed RNA polymerase activity and role in transcription, DNA-templated	2013.67	2.49578	0.345224	7.22946	4.84924e-13	2.6324e-12
Afu6g10530	Ortholog(s) have ubiquitin-protein transferase activity and role in global genome nucleotide-excision repair, protein ubiquitination involved in ubiquitin-dependent protein catabolic process	550.462	2.49467	0.403755	6.17868	6.46386e-10	2.26696e-09
Afu2g03210	Ortholog(s) have role in positive regulation of transcription from RNA polymerase II promoter, regulation of cell aging, telomere maintenance via recombination and EKC/KEOPS complex, cytosol, nucleus localization	678.381	2.49422	0.313569	7.95429	1.80157e-15	1.4053e-14
Afu5g13890	Ortholog(s) have role in asexual sporulation resulting in formation of a cellular spore, cellular response to pH, endosome organization, hyphal growth and intralumenal vesicle formation, more	595.324	2.48863	0.370243	6.72162	1.79716e-11	7.84697e-11
Afu2g01480	Ortholog(s) have role in ribosomal large subunit biogenesis and nucleolus, preribosome, large subunit precursor localization	897.967	2.48656	0.380643	6.53253	6.46694e-11	2.62115e-10
Afu2g09140	Ortholog of A. niger CBS 513.88 : An12g04790, Aspergillus clavatus NRRL 1 : ACLA_080950, Aspergillus niger ATCC 1015 : 42387-mRNA and Aspergillus tubingensis : Asptu1_0047655	3874.78	2.4861	0.393504	6.31786	2.65202e-10	9.81696e-10
Afu5g13580	Ortholog of A. oryzae RIB40 : AO090009000162, Aspergillus glaucus : Aspgl1_0157437, Neosartorya fischeri NRRL 181 : NFIA_073460 and Aspergillus clavatus NRRL 1 : ACLA_016570	29.1263	2.48062	0.439555	5.64348	1.66644e-08	4.74788e-08
Afu5g14000	Has domain(s) with predicted oxidoreductase activity and role in metabolic process	968.655	2.47943	0.338751	7.31932	2.49222e-13	1.40534e-12
Afu8g05600	Ortholog of A. nidulans FGSC A4 : AN1549, A. niger CBS 513.88 : An16g07080, A. oryzae RIB40 : AO090005000583, Aspergillus wentii : Aspwe1_0187131 and Aspergillus sydowii : Aspsy1_0086712	95247.3	2.47916	0.447476	5.54032	3.01914e-08	8.31825e-08
Afu7g02040	Ortholog(s) have triglyceride lipase activity, role in triglyceride catabolic process and mitochondrion localization	705.908	2.47912	0.329234	7.52998	5.07492e-14	3.16977e-13
Afu6g04920	Putative NAD-dependent formate dehydrogenase; protein more abundant in conidia than mycelia; transcript up-regulated in conidia exposed to neutrophils; protein induced by heat shock; SrbA-regulated during hypoxia	90503.9	2.47856	0.397061	6.24226	4.31282e-10	1.55115e-09
Afu2g05430	Ortholog(s) have uridine kinase activity, role in pyrimidine-containing compound salvage and cell division site, cytosol, mitotic spindle pole body, nucleus localization	1359.94	2.47168	0.253827	9.73763	2.08354e-22	3.43108e-21
Afu5g13440	Protein of unknown function	744.638	2.46896	0.257974	9.57057	1.06315e-21	1.62156e-20
Afu4g14620	Has domain(s) with predicted zinc ion binding activity	3807.85	2.46789	0.43037	5.73434	9.78908e-09	2.87344e-08
Afu5g04440	Ortholog(s) have RNA stem-loop binding, double-stranded RNA binding, ribonuclease III activity	916.857	2.46639	0.317926	7.75776	8.64417e-15	6.08968e-14
Afu3g00520	Has domain(s) with predicted NAD+ binding activity	311.113	2.46276	0.208317	11.8222	2.99887e-32	1.1604e-30
Afu1g01350	Ortholog of A. nidulans FGSC A4 : AN0467, AN0468, A. fumigatus Af293 : Afu1g04310, A. niger CBS 513.88 : An12g10460 and Aspergillus wentii : Aspwe1_0169394	643.953	2.46271	0.319824	7.70022	1.35836e-14	9.35137e-14
Afu7g08231	Ortholog of Aspergillus fumigatus A1163 : AFUB_080320	8331.57	2.45342	0.434705	5.64388	1.66259e-08	4.73864e-08
Afu5g05560	Ortholog(s) have GTP diphosphatase activity, ITP diphosphatase activity, UTP diphosphatase activity, XTP diphosphatase activity, dATP pyrophosphohydrolase activity and dCTP diphosphatase activity, more	1019.2	2.45035	0.362987	6.75052	1.47318e-11	6.56373e-11
Afu5g12970	Protein of unknown function; transcript repressed by exposure to human airway epithelial cells	38.2348	2.44993	0.505738	4.84426	1.27086e-06	2.79156e-06
Afu1g04800	Ortholog(s) have protein phosphatase type 1 activator activity and role in positive regulation of mitotic metaphase/anaphase transition, regulation of phosphoprotein phosphatase activity	889.486	2.4492	0.245242	9.98686	1.74e-23	3.23113e-22
Afu6g02930	Ortholog of A. nidulans AN8766; calcium induced	1168.61	2.44918	0.391039	6.26327	3.76993e-10	1.3659e-09
Afu2g05560	Putative exonuclease	487.101	2.44874	0.326526	7.49938	6.41205e-14	3.95653e-13
Afu4g05890	Ortholog(s) have cytoplasm localization	563.319	2.44721	0.311329	7.86051	3.82576e-15	2.84308e-14
Afu6g12500	Ortholog(s) have cytosol, mitochondrion, nucleus localization	2931.65	2.44621	0.392438	6.23337	4.56499e-10	1.63762e-09
Afu6g14060	Protein of unknown function; calcium induced	1722.49	2.44599	0.237729	10.289	7.89968e-25	1.63726e-23
Afu4g14380	Protein of unknown function; transcript downregulated in response to voriconazole	5869.4	2.44459	0.272783	8.96167	3.19804e-19	3.78322e-18
Afu4g11930	Ortholog(s) have oxidized purine nucleobase lesion DNA N-glycosylase activity	575.668	2.44372	0.281883	8.66927	4.3489e-18	4.56692e-17
Afu4g13480	Ortholog of Aspergillus fumigatus A1163 : AFUB_070400	677.841	2.44358	0.43518	5.61511	1.9644e-08	5.5485e-08
Afu6g06450	Proteasome component	8162.96	2.43856	0.345187	7.06445	1.61255e-12	8.13001e-12
Afu2g02060	Ortholog(s) have D-leucyl-tRNA(Leu) deacylase activity, D-tyrosyl-tRNA(Tyr) deacylase activity, role in D-leucine catabolic process, D-tyrosine catabolic process, tRNA metabolic process and cytosol, nucleus localization	778.937	2.43825	0.387438	6.29328	3.10832e-10	1.1388e-09
Afu5g05800	Has domain(s) with predicted peptidase activity, role in signal peptide processing and integral component of membrane, signal peptidase complex localization	290.098	2.43769	0.342932	7.10839	1.17407e-12	6.0198e-12
Afu4g00450	Ortholog of Aspergillus fumigatus A1163 : AFUB_100990	102.57	2.43169	0.409961	5.93153	3.00126e-09	9.51752e-09
Afu5g05790	Ortholog(s) have protein binding, bridging, ubiquitin protein ligase activity	3194.16	2.43083	0.340336	7.14244	9.16893e-13	4.78551e-12
Afu1g05160	Ortholog(s) have RNA polymerase I activity, RNA polymerase II activity, RNA polymerase III activity, RNA-directed RNA polymerase activity	1371.23	2.42936	0.361359	6.72284	1.78212e-11	7.79429e-11
Afu4g01120	Ortholog of A. nidulans FGSC A4 : AN11048, AN5410, A. fumigatus Af293 : Afu3g01150, A. niger CBS 513.88 : An12g10330, An11g03520, An02g14500 and A. oryzae RIB40 : AO090005000691	173.778	2.42804	0.258095	9.40751	5.08038e-21	7.25571e-20
Afu7g02550	Xylitol dehydrogenase similar to xdhA	368.757	2.42797	0.220855	10.9935	4.10708e-28	1.16466e-26
Afu1g14050	Putative F-box protein; transcript induced by voriconazole	296.229	2.42743	0.424685	5.71585	1.09159e-08	3.18872e-08
Afu4g13400	Ortholog(s) have N-acetylglucosaminyldiphosphodolichol N-acetylglucosaminyltransferase activity and role in dolichol-linked oligosaccharide biosynthetic process	598.208	2.4269	0.266588	9.10359	8.73904e-20	1.11256e-18
Afu7g02220	Ortholog of A. nidulans FGSC A4 : AN9091, A. niger CBS 513.88 : An12g00440, Aspergillus wentii : Aspwe1_0042339, Aspergillus sydowii : Aspsy1_0120658 and Aspergillus terreus NIH2624 : ATET_01854	4692.89	2.42516	0.367588	6.5975	4.18161e-11	1.73883e-10
Afu3g12070	Protein of unknown function	19.2007	2.42499	0.520571	4.65833	3.18784e-06	6.67569e-06
Afu1g01870	Ortholog(s) have role in protein import into mitochondrial matrix and plasma membrane, presequence translocase-associated import motor localization	1601.22	2.42466	0.326291	7.43098	1.07797e-13	6.43421e-13
Afu3g00720	Protein of unknown function; transcript induced by voriconazole	1140.39	2.42354	0.267659	9.05458	1.37098e-19	1.69859e-18
Afu1g07540	Ortholog(s) have role in cellular response to drug and nuclear envelope, proteasome regulatory particle, lid subcomplex, proteasome storage granule localization	3530.55	2.42023	0.292483	8.27478	1.28694e-16	1.15663e-15
Afu4g11750	Ortholog of A. nidulans FGSC A4 : AN10696, Neosartorya fischeri NRRL 181 : NFIA_104470, Aspergillus versicolor : Aspve1_0042218 and Aspergillus clavatus NRRL 1 : ACLA_050800	625.075	2.41876	0.316257	7.64808	2.04004e-14	1.35114e-13
Afu3g05460	Ortholog(s) have structural constituent of ribosome activity and mitochondrial large ribosomal subunit localization	2654.07	2.41868	0.369202	6.5511	5.71146e-11	2.33178e-10
Afu3g00170	Has domain(s) with predicted transferase activity, transferring glycosyl groups activity and membrane localization	45.8529	2.41557	0.315445	7.65766	1.89347e-14	1.26473e-13
Afu6g11320	Has domain(s) with predicted role in transmembrane transport and integral component of membrane localization	15.9506	2.41506	0.419593	5.75572	8.62709e-09	2.55431e-08
Afu4g12510	Ortholog of A. nidulans FGSC A4 : AN3215, AN7166, AN8609, A. fumigatus Af293 : Afu3g14210, Afu4g03360 and A. niger CBS 513.88 : An09g04200, An14g01840	202.425	2.41482	0.322483	7.48819	6.98275e-14	4.29182e-13
Afu3g03940	Putative 2,3-diketo-5-methylthio-1-phosphopentane phosphatase; transcript induced by exposure to human airway epithelial cells	924.353	2.41303	0.512137	4.71169	2.45666e-06	5.2112e-06
Afu8g03960	Has domain(s) with predicted role in anaphase-promoting complex-dependent proteasomal ubiquitin-dependent protein catabolic process, regulation of mitotic metaphase/anaphase transition and anaphase-promoting complex localization	467.687	2.41267	0.451631	5.34212	9.18666e-08	2.34442e-07
Afu7g05460	Ortholog(s) have nucleolus localization	1362.32	2.40325	0.29474	8.15381	3.52629e-16	3.02061e-15
Afu3g07390	Ortholog of Aspergillus fumigatus A1163 : AFUB_041690	48.7438	2.39741	0.38227	6.27152	3.57541e-10	1.29962e-09
Afu1g10410	Ortholog(s) have ATP binding, ATPase activity, double-stranded telomeric DNA binding, recombinase activity, single-stranded telomeric DNA binding activity	1476.59	2.39066	0.226701	10.5454	5.33347e-26	1.24316e-24
Afu3g13430	Ortholog of A. nidulans FGSC A4 : AN3164, A. niger CBS 513.88 : An02g09300, A. oryzae RIB40 : AO090012000788, Aspergillus wentii : Aspwe1_0108170 and Aspergillus sydowii : Aspsy1_0118629	1269.47	2.39018	0.220652	10.8323	2.41878e-27	6.37568e-26
Afu3g08580	Putative glycine-rich RNA-binding protein with a predicted role in transcription; protein level decreases upon heat shock	3117.93	2.38845	0.385264	6.19953	5.66334e-10	2.00205e-09
Afu6g10700	Ortholog(s) have chaperone binding, unfolded protein binding activity, role in chaperone-mediated protein complex assembly, protein import into mitochondrial intermembrane space, protein refolding and mitochondrial matrix localization	4087.62	2.38192	0.373742	6.37317	1.85158e-10	7.03295e-10
Afu5g01290	Putative zinc-binding oxidoreductase	23.7467	2.3798	0.314124	7.576	3.56366e-14	2.28138e-13
Afu2g16410	Ortholog of A. nidulans FGSC A4 : AN7347, Aspergillus wentii : Aspwe1_0039276, Aspergillus versicolor : Aspve1_0038665, Aspergillus clavatus NRRL 1 : ACLA_075330 and Aspergillus zonatus : Aspzo1_0156160	414.595	2.37706	0.345893	6.87225	6.31978e-12	2.94087e-11
Afu4g04715	Ortholog(s) have role in mitochondrial respiratory chain complex IV assembly and mitochondrial inner membrane localization	952.042	2.37582	0.420723	5.647	1.63271e-08	4.65683e-08
Afu3g05470	Ortholog of Neosartorya fischeri NRRL 181 : NFIA_071720 and Aspergillus fumigatus A1163 : AFUB_043530	780.742	2.37565	0.297799	7.97735	1.49508e-15	1.18147e-14
Afu4g06510	Ortholog of A. nidulans FGSC A4 : AN1972, AN4371, A. niger CBS 513.88 : An04g05970, An08g04550, A. oryzae RIB40 : AO090003001143, AO090023000935 and Aspergillus wentii : Aspwe1_0023317	539.354	2.37564	0.261835	9.07301	1.15772e-19	1.44348e-18
Afu6g11420	Ortholog of A. nidulans FGSC A4 : AN6205, A. niger CBS 513.88 : An05g02520, An02g13310, An08g07320 and A. oryzae RIB40 : AO090010000327, AO090103000241, AO090023000470	15.3655	2.37533	0.503896	4.71392	2.42992e-06	5.16004e-06
Afu5g04060	Ortholog(s) have ubiquitin-protein transferase activity	1247.76	2.37427	0.305688	7.76698	8.03813e-15	5.69851e-14
Afu8g02120	Protein of unknown function; transcript induced by voriconazole	1498.09	2.37411	0.389205	6.09989	1.06139e-09	3.57821e-09
Afu6g05330	Ortholog(s) have structural constituent of ribosome activity and mitochondrial small ribosomal subunit localization	2197.34	2.37405	0.264738	8.96756	3.0316e-19	3.60806e-18
Afu2g08990	Ortholog(s) have GDP-dissociation inhibitor activity, GTPase activator activity, translation initiation factor activity, translation initiation factor binding activity	5175.68	2.37275	0.210092	11.2939	1.40703e-29	4.40327e-28
Afu6g05250	Ortholog of A. nidulans FGSC A4 : AN6497, Neosartorya fischeri NRRL 181 : NFIA_051820, Aspergillus wentii : Aspwe1_0103504 and Aspergillus versicolor : Aspve1_0085986	1741.14	2.37205	0.456736	5.19348	2.06395e-07	5.00227e-07
Afu6g09292	Ortholog of A. niger CBS 513.88 : An11g07930, A. oryzae RIB40 : AO090001000608, Neosartorya fischeri NRRL 181 : NFIA_054960 and Aspergillus wentii : Aspwe1_0032470	9.53939	2.37113	0.450682	5.2612	1.43119e-07	3.55545e-07
Afu2g02700	Ortholog(s) have mitochondrion localization	1659.03	2.3682	0.417789	5.66842	1.44118e-08	4.14669e-08
Afu6g14370	AraC-like ligand binding domain protein	69.5678	2.3681	0.437578	5.41183	6.23839e-08	1.63487e-07
Afu2g04180	Predicted adhesin-like protein	14.9307	2.36793	0.587642	4.02955	5.58838e-05	0.000100404
Afu8g04320	Ortholog(s) have mitochondrion localization	2989.5	2.36685	0.386737	6.12003	9.35555e-10	3.19651e-09
Afu1g13540	Ortholog(s) have cytosol, nucleus localization	1142.44	2.36657	0.287195	8.24029	1.7179e-16	1.5179e-15
Afu1g01140	Ortholog of A. niger CBS 513.88 : An03g00980, A. oryzae RIB40 : AO090102000017, Neosartorya fischeri NRRL 181 : NFIA_023450 and Aspergillus versicolor : Aspve1_0142180	50.4021	2.36622	0.358032	6.60898	3.86985e-11	1.61776e-10
Afu3g03790	Ortholog of A. nidulans FGSC A4 : AN3519, AN2646, AN0587, AN0866, AN7370 and A. fumigatus Af293 : Afu1g15200, Afu4g14040, Afu5g06900, Afu7g08575	64.4349	2.36481	0.279257	8.46822	2.4918e-17	2.41941e-16
Afu1g00610	Has domain(s) with predicted role in positive regulation of autophagy	31.3689	2.36477	0.382771	6.17801	6.49129e-10	2.27325e-09
Afu3g12910	Putative O-methyltransferase; absolutely required for hexadehydroastechrome biosynthesis; orthologous member of the has secondary metabolite biosynthetic gene cluster of strain A1163; hypoxia induced protein	8.44702	2.36334	0.55847	4.23181	2.31816e-05	4.36251e-05
Afu2g03410	Ortholog of A. nidulans FGSC A4 : AN4491, A. niger CBS 513.88 : An07g07870, A. oryzae RIB40 : AO090120000246, Aspergillus wentii : Aspwe1_0040682 and Aspergillus sydowii : Aspsy1_0555946	476.543	2.35939	0.297501	7.9307	2.17911e-15	1.68142e-14
Afu7g05860	Has domain(s) with predicted zinc ion binding activity	437.093	2.35851	0.253311	9.31072	1.26969e-20	1.75589e-19
Afu6g07750	Ortholog(s) have glycerophosphodiester transmembrane transporter activity and role in glycerophosphodiester transport	388.918	2.35763	0.272982	8.63659	5.79155e-18	5.92352e-17
Afu2g05050	Ortholog of Aspergillus fumigatus A1163 : AFUB_022080	335.622	2.35569	0.468467	5.02851	4.94312e-07	1.14504e-06
Afu5g01870	Ortholog(s) have ATPase activity, DNA clamp loader activity and role in UV-damage excision repair, leading strand elongation, mitotic DNA damage checkpoint, sister chromatid cohesion	363.748	2.35273	0.223263	10.5379	5.77564e-26	1.33434e-24
Afu2g07460	Has domain(s) with predicted DNA binding, transcription coactivator activity and role in regulation of transcription, DNA-templated	1569.35	2.35243	0.438354	5.36651	8.02736e-08	2.06602e-07
Afu2g03940	Ortholog of Aspergillus fumigatus A1163 : AFUB_021010	23.7017	2.35118	0.481598	4.88203	1.04997e-06	2.33046e-06
Afu8g02740	Ortholog of A. nidulans FGSC A4 : AN8882, A. niger CBS 513.88 : An03g06840, Aspergillus wentii : Aspwe1_0055533, Aspergillus sydowii : Aspsy1_0522885 and Aspergillus terreus NIH2624 : ATET_10387	292.001	2.3497	0.296479	7.92535	2.27499e-15	1.74342e-14
Afu2g02040	Has domain(s) with predicted role in transmembrane transport and integral component of membrane localization	27.962	2.34611	0.367186	6.38943	1.66501e-10	6.35502e-10
Afu5g10420	Has domain(s) with predicted electron carrier activity, heme binding, metal ion binding, molybdenum ion binding, oxidoreductase activity and role in nitrate assimilation, oxidation-reduction process	254.441	2.34449	0.422349	5.55107	2.83928e-08	7.85024e-08
Afu1g02000	Ortholog(s) have DNA binding activity, role in reciprocal meiotic recombination and nuclear chromosome localization	26.2328	2.34393	0.391356	5.98926	2.108e-09	6.81976e-09
Afu8g04240	Ortholog(s) have DNA replication origin binding, chromatin binding activity	321.291	2.34361	0.261756	8.95343	3.44617e-19	4.05234e-18
Afu2g12950	Ortholog of Aspergillus fumigatus A1163 : AFUB_028570	426.758	2.34115	0.390587	5.99394	2.04817e-09	6.63713e-09
Afu7g03720	Ortholog(s) have RNA polymerase II carboxy-terminal domain kinase activity, cyclin-dependent protein kinase activating kinase activity, cyclin-dependent protein serine/threonine kinase activity	720.238	2.34057	0.307755	7.6053	2.84234e-14	1.84061e-13
Afu5g02600	Ortholog of A. nidulans FGSC A4 : AN8003, A. niger CBS 513.88 : An02g10100, Aspergillus wentii : Aspwe1_0174280, Aspergillus sydowii : Aspsy1_0033725 and Aspergillus terreus NIH2624 : ATET_09228	347.589	2.33986	0.294922	7.93382	2.12507e-15	1.64134e-14
Afu6g08730	Has domain(s) with predicted NADP binding, coenzyme binding, oxidoreductase activity, acting on the CH-OH group of donors, NAD or NADP as acceptor, phosphogluconate dehydrogenase (decarboxylating) activity	40.2741	2.33979	0.425186	5.50297	3.73443e-08	1.01326e-07
Afu1g02610	Ortholog(s) have nucleolus localization	662.251	2.33974	0.308607	7.5816	3.41331e-14	2.1887e-13
Afu6g08990	Ortholog of A. nidulans FGSC A4 : AN1759, A. niger CBS 513.88 : An11g06740, Aspergillus wentii : Aspwe1_0032502, Aspergillus sydowii : Aspsy1_0053695 and Aspergillus terreus NIH2624 : ATET_06657	484.645	2.33844	0.255023	9.1695	4.75198e-20	6.22114e-19
Afu2g02870	Ortholog of A. nidulans FGSC A4 : AN4534, A. niger CBS 513.88 : An07g07250, A. oryzae RIB40 : AO090026000636, Aspergillus wentii : Aspwe1_0103173 and Aspergillus sydowii : Aspsy1_0059259	299.997	2.33819	0.318327	7.34525	2.05376e-13	1.17155e-12
Afu2g03780	Ortholog of A. nidulans FGSC A4 : AN3808, A. niger CBS 513.88 : An07g08350, Aspergillus wentii : Aspwe1_0051545, Aspergillus sydowii : Aspsy1_0907892 and Aspergillus terreus NIH2624 : ATET_09511	198.918	2.33775	0.337735	6.92184	4.45819e-12	2.12237e-11
Afu8g05130	Ortholog of Aspergillus fumigatus A1163 : AFUB_082370	31.6079	2.33759	0.520018	4.49522	6.94985e-06	1.39299e-05
Afu2g04950	Ortholog of A. nidulans FGSC A4 : AN2088, A. niger CBS 513.88 : An11g04660, A. oryzae RIB40 : AO090003000298, Aspergillus wentii : Aspwe1_0177253 and Aspergillus sydowii : Aspsy1_0054006	127.594	2.33579	0.318462	7.33461	2.2237e-13	1.26026e-12
Afu6g04680	GDP-mannose:inositol-phosphorylceramide (MIPC) transferase	2536.58	2.33495	0.228181	10.2329	1.41235e-24	2.86668e-23
Afu2g08550	Parvulin-like peptidyl-prolyl cis-trans isomerase; conidia-enriched protein; hypoxia repressed	860.163	2.33329	0.379557	6.14741	7.87595e-10	2.72415e-09
Afu3g05320	Ortholog(s) have ATPase activator activity and role in endocytosis, rRNA processing, regulation of cell size, ribosomal large subunit biogenesis, ribosomal large subunit export from nucleus	599.518	2.33319	0.288273	8.09368	5.78889e-16	4.83228e-15
Afu5g14060	Putative Rho-type GTPase	865.221	2.33288	0.349047	6.68359	2.33164e-11	1.00356e-10
Afu5g07160	Has domain(s) with predicted carbon-sulfur lyase activity and role in metabolic process	36.5931	2.33139	0.378596	6.158	7.36693e-10	2.5571e-09
Afu8g05420	Protein of unknown function	33.3468	2.32942	0.351263	6.63156	3.32162e-11	1.39975e-10
Afu2g15080	Ortholog(s) have Rab guanyl-nucleotide exchange factor activity and role in ER to Golgi vesicle-mediated transport, chromosome organization	724.846	2.32651	0.273733	8.4992	1.90897e-17	1.87672e-16
Afu3g15330	Protein of unknown function identified by mass spectrometry	2173.28	2.32639	0.432406	5.3801	7.44439e-08	1.92671e-07
Afu5g15070	Has domain(s) with predicted antioxidant activity, oxidoreductase activity, peroxiredoxin activity and role in oxidation-reduction process	20.451	2.3256	0.429728	5.41179	6.23975e-08	1.63487e-07
Afu2g13320	Ortholog(s) have role in chronological cell aging, hyphal growth, mitochondrial fission, peroxisome fission and mitochondrial outer membrane, peroxisome localization	3004.72	2.32551	0.392371	5.92682	3.08866e-09	9.77101e-09
Afu5g00540	Ortholog of A. fumigatus Af293 : Afu3g14910, Neosartorya fischeri NRRL 181 : NFIA_041970, NFIA_062340, Aspergillus wentii : Aspwe1_0435722 and Aspergillus versicolor : Aspve1_0042882	28.0224	2.32471	0.372286	6.24444	4.25326e-10	1.53184e-09
Afu3g08880	Ortholog of A. nidulans FGSC A4 : AN3024, A. oryzae RIB40 : AO090005001351, Neosartorya fischeri NRRL 181 : NFIA_068240, Aspergillus wentii : Aspwe1_0173345 and Aspergillus versicolor : Aspve1_0039444	1255.29	2.32464	0.252032	9.22358	2.87331e-20	3.83189e-19
Afu6g07790	Ortholog of Aspergillus fumigatus A1163 : AFUB_073750	82.3096	2.32368	0.430145	5.4021	6.58664e-08	1.72173e-07
Afu1g09160	Ortholog of A. nidulans FGSC A4 : AN1371, A. oryzae RIB40 : AO090005001607, Aspergillus wentii : Aspwe1_0104655 and Aspergillus terreus NIH2624 : ATET_08540	144.244	2.32318	0.314455	7.38796	1.49094e-13	8.71377e-13
Afu2g03400	Ortholog(s) have ubiquitin-specific protease activity and role in mitochondrial fission, peroxisome fission, proteasome storage granule assembly, proteasome-mediated ubiquitin-dependent protein catabolic process, protein deubiquitination	3714.18	2.32049	0.108713	21.345	4.33501e-101	3.09559e-98
Afu6g06440	Putative proteasome component; transcript induced by exposure to human airway epithelial cells	5131.2	2.31923	0.340764	6.80597	1.0037e-11	4.56518e-11
Afu2g07590	Ortholog(s) have role in (1->6)-beta-D-glucan biosynthetic process, cellular response to toxic substance, filamentous growth of a population of unicellular organisms in response to biotic stimulus and extracellular region localization	172.594	2.31858	0.378295	6.12903	8.84166e-10	3.02752e-09
Afu5g04360	Ortholog(s) have phosphoenolpyruvate transmembrane transporter activity, role in phosphoenolpyruvate transmembrane import into Golgi lumen and Golgi apparatus localization	849.817	2.31852	0.31702	7.31348	2.60318e-13	1.46475e-12
Afu8g01870	Ortholog of Aspergillus fumigatus A1163 : AFUB_084730	28.4303	2.31824	0.328295	7.06146	1.64763e-12	8.28563e-12
Afu2g16910	Ortholog of A. nidulans FGSC A4 : AN7291, A. oryzae RIB40 : AO090102000654, Aspergillus wentii : Aspwe1_0171092, Aspergillus sydowii : Aspsy1_0027159 and Aspergillus terreus NIH2624 : ATET_10094	469.995	2.31696	0.344386	6.72781	1.7224e-11	7.5671e-11
Afu4g10480	Ortholog(s) have structural constituent of ribosome activity and mitochondrial large ribosomal subunit localization	1123.71	2.31688	0.342177	6.77099	1.27901e-11	5.73766e-11
Afu3g10770	RTA1 domain protein	1015.52	2.31662	0.306536	7.55744	4.1109e-14	2.60833e-13
Afu5g01245	Ortholog(s) have cytosol, nucleus localization	422.55	2.31545	0.410128	5.64569	1.64517e-08	4.69067e-08
Afu7g04830	Ortholog of Aspergillus fumigatus A1163 : AFUB_090380	124.258	2.31254	0.412741	5.60287	2.10829e-08	5.93145e-08
Afu2g10370	Has domain(s) with predicted iron-sulfur cluster binding, structural molecule activity and role in iron-sulfur cluster assembly	3407.68	2.31149	0.397759	5.81128	6.19953e-09	1.87586e-08
Afu1g14250	Ortholog(s) have voltage-gated potassium channel activity, role in cellular potassium ion homeostasis, potassium ion transport and plasma membrane localization	110.583	2.31065	0.317775	7.27137	3.55872e-13	1.96719e-12
Afu3g03990	Ortholog of A. oryzae RIB40 : AO090124000057, Neosartorya fischeri NRRL 181 : NFIA_006280, Aspergillus clavatus NRRL 1 : ACLA_060770 and Aspergillus niger ATCC 1015 : 127791-mRNA	49.6281	2.30704	0.461219	5.00205	5.67251e-07	1.30095e-06
Afu1g06590	Ortholog of A. fumigatus Af293 : Afu7g06750, A. niger CBS 513.88 : An15g07520, A. oryzae RIB40 : AO090011000051 and Aspergillus wentii : Aspwe1_0046559, Aspwe1_0170184	1697.77	2.30664	0.420565	5.48462	4.14353e-08	1.11693e-07
Afu5g10270	Ortholog(s) have identical protein binding, mRNA binding, unfolded protein binding activity	6174.35	2.3062	0.411604	5.60297	2.10713e-08	5.93033e-08
Afu5g11355	Ortholog of A. nidulans FGSC A4 : AN11849, Neosartorya fischeri NRRL 181 : NFIA_075910, Aspergillus wentii : Aspwe1_0442664 and Aspergillus versicolor : Aspve1_0035503	206.935	2.30555	0.377924	6.10056	1.05698e-09	3.56638e-09
Afu4g00340	Has domain(s) with predicted iron ion binding, oxidoreductase activity and role in fatty acid biosynthetic process, oxidation-reduction process	46.1506	2.30279	0.271193	8.49132	2.043e-17	2.00097e-16
Afu2g13615	Has domain(s) with predicted catalytic activity and role in metabolic process	944.022	2.30005	0.267437	8.60033	7.94899e-18	8.07753e-17
Afu2g17230	Ortholog of Neosartorya fischeri NRRL 181 : NFIA_092610 and Aspergillus fumigatus A1163 : AFUB_032880	292.441	2.29936	0.459867	5.00006	5.73119e-07	1.31326e-06
Afu2g06205	Ortholog of A. niger CBS 513.88 : An02g14850, A. oryzae RIB40 : AO090001000738, Aspergillus wentii : Aspwe1_0028348, Aspergillus clavatus NRRL 1 : ACLA_068110 and Aspergillus niger ATCC 1015 : 175113-mRNA	126.751	2.29881	0.313763	7.32659	2.36084e-13	1.33605e-12
Afu8g05975	Has domain(s) with predicted transferase activity, transferring phosphorus-containing groups activity	33.5532	2.2974	0.38952	5.89803	3.67858e-09	1.15304e-08
Afu2g08250	Has domain(s) with predicted NAD binding, coenzyme binding, glycerol-3-phosphate dehydrogenase [NAD+] activity, oxidoreductase activity, acting on the CH-OH group of donors, NAD or NADP as acceptor activity	96.077	2.2968	0.702499	3.26947	0.0010775	0.00167732
Afu5g05650	Ortholog of Aspergillus fumigatus A1163 : AFUB_053190	21.8389	2.29616	0.570735	4.02317	5.74196e-05	0.000103046
Afu5g05460	Cytosine deaminase-uracil phosphoribosyltransferase fusion protein; transcript induced by exposure to human airway epithelial cells	2068.95	2.29598	0.270105	8.50034	1.8904e-17	1.86079e-16
Afu3g06850	Has domain(s) with predicted guanyl-nucleotide exchange factor activity, role in small GTPase mediated signal transduction and intracellular localization	165.737	2.29403	0.379572	6.04372	1.506e-09	4.98301e-09
Afu1g14840	Has domain(s) with predicted hydrolase activity	79.4608	2.29383	0.396637	5.7832	7.32921e-09	2.19402e-08
Afu1g06300	Ortholog(s) have cytosol, nucleus localization	3768.8	2.29275	0.338019	6.7829	1.17791e-11	5.30533e-11
Afu1g12880	Has domain(s) with predicted hydrolase activity	79.3588	2.29265	0.377273	6.07689	1.22534e-09	4.10976e-09
Afu2g03155	Ortholog of A. nidulans FGSC A4 : AN4512, A. niger CBS 513.88 : An07g07580, A. oryzae RIB40 : AO090120000271, Aspergillus wentii : Aspwe1_0155259 and Aspergillus sydowii : Aspsy1_0036813	588.764	2.29259	0.425114	5.39288	6.93378e-08	1.80288e-07
Afu5g09060	Ortholog(s) have U4/U6 x U5 tri-snRNP complex, cytosol localization	173.297	2.2903	0.283002	8.09287	5.82772e-16	4.85952e-15
Afu6g13100	Ortholog(s) have cytosol, nucleus localization	342.326	2.28915	0.294262	7.77931	7.29222e-15	5.20731e-14
Afu5g12570	Ortholog(s) have RNA binding activity, role in mRNA splicing, via spliceosome and Lsm1-7-Pat1 complex, U4/U6 x U5 tri-snRNP complex, U6 snRNP, cytoplasm, nucleolus, small nucleolar ribonucleoprotein complex localization	1355.34	2.2884	0.369096	6.20003	5.64529e-10	1.99657e-09
Afu1g07680	Has domain(s) with predicted GTP binding, GTPase activity and role in intracellular protein transport, nucleocytoplasmic transport, protein transport, signal transduction, small GTPase mediated signal transduction	1170.89	2.28811	0.28933	7.9083	2.60924e-15	1.98216e-14
Afu4g07640	Ortholog(s) have cytosol, mitochondrial ribosome, nucleus localization	1320.04	2.28731	0.371664	6.15423	7.54442e-10	2.61409e-09
Afu2g14040	Has domain(s) with predicted phosphatidylinositol phosphate kinase activity and role in phosphatidylinositol metabolic process	810.552	2.28498	0.372615	6.13229	8.66217e-10	2.97326e-09
Afu3g09040	Ortholog(s) have nucleus, ribosome localization	411.664	2.28305	0.418513	5.45514	4.89332e-08	1.30295e-07
Afu2g06320	Ortholog(s) have single-stranded DNA binding activity and role in DNA repair, mitotic DNA replication, premeiotic DNA replication, telomere maintenance	1924.81	2.28227	0.253084	9.01781	1.91886e-19	2.34411e-18
Afu1g00350	Has domain(s) with predicted oxidoreductase activity and role in oxidation-reduction process	73.6581	2.28143	0.439983	5.18527	2.15703e-07	5.21338e-07
Afu6g02600	Ortholog(s) have 2,3-bisphosphoglycerate-dependent phosphoglycerate mutase activity, sedoheptulose-bisphosphatase activity, role in ribose phosphate biosynthetic process and cytosol, nucleus localization	519.286	2.2807	0.234133	9.74102	2.0152e-22	3.32551e-21
Afu1g12875	Ortholog(s) have Mis6-Sim4 complex, condensed nuclear chromosome kinetochore, cytoplasm localization	299.199	2.27997	0.315684	7.22233	5.11035e-13	2.75699e-12
Afu1g01440	Ortholog of Aspergillus fumigatus A1163 : AFUB_079340	16.1186	2.27953	0.651974	3.49635	0.000471667	0.000769298
Afu3g03610	Has domain(s) with predicted cellulase activity, hydrolase activity, hydrolyzing O-glycosyl compounds activity and role in polysaccharide catabolic process	3099.32	2.27875	0.329831	6.90884	4.88634e-12	2.30801e-11
Afu1g04850	Ortholog(s) have ATP-dependent microtubule motor activity, plus-end-directed activity	2685.37	2.27829	0.368767	6.17812	6.48676e-10	2.27268e-09
Afu4g07080	Ortholog(s) have protein tyrosine phosphatase activity	205.52	2.27628	0.176989	12.8612	7.44586e-38	4.23821e-36
Afu4g14390	Predicted DDE1 transposon-related ORF	1249.69	2.27626	0.365846	6.22189	4.91207e-10	1.75065e-09
Afu3g14150	Ortholog(s) have role in asexual sporulation resulting in formation of a cellular spore, cleistothecium development, sexual sporulation resulting in formation of a cellular spore	686.518	2.27514	0.28154	8.08105	6.42129e-16	5.3206e-15
Afu4g07510	Proteasome component	4240.87	2.27478	0.398153	5.71334	1.1078e-08	3.23487e-08
Afu6g13130	Ortholog(s) have RNA polymerase II core binding, TFIIH-class transcription factor binding, single-stranded DNA binding activity and role in transcription from RNA polymerase II promoter	642.803	2.27198	0.299891	7.57602	3.56317e-14	2.28138e-13
Afu7g06340	Ortholog of A. fumigatus Af293 : Afu2g00210, A. niger CBS 513.88 : An01g11590, An01g01670, A. oryzae RIB40 : AO090009000035 and Aspergillus wentii : Aspwe1_0027365, Aspwe1_0046529	174.573	2.26869	0.237421	9.55556	1.2292e-21	1.86398e-20
Afu2g15600	Ortholog(s) have cytosol, nucleus localization	408.715	2.26769	0.261743	8.66381	4.56238e-18	4.7593e-17
Afu3g11900	Ortholog(s) have alcohol dehydrogenase (NADP+) activity, hydroxymethylfurfural reductase (NADH) activity, hydroxymethylfurfural reductase (NADPH) activity and role in alcohol metabolic process, furaldehyde metabolic process	255.727	2.26704	0.278903	8.1284	4.34992e-16	3.678e-15
Afu1g10960	Ortholog(s) have cytosol, nucleus localization	1719.88	2.26646	0.410759	5.51774	3.43383e-08	9.3753e-08
Afu3g10460	Putative nuclear transport factor	7690.37	2.265	0.409061	5.53708	3.07562e-08	8.45902e-08
Afu4g00440	Has domain(s) with predicted oxidoreductase activity and role in metabolic process	262.547	2.26436	0.211328	10.7149	8.6636e-27	2.15356e-25
Afu5g13420	Has domain(s) with predicted ATP binding, protein kinase activity, protein tyrosine kinase activity and role in protein phosphorylation	14.9387	2.26379	0.429083	5.27589	1.32112e-07	3.30702e-07
Afu5g02490	Has domain(s) with predicted oxidoreductase activity, transferase activity, transferring acyl groups other than amino-acyl groups, zinc ion binding activity and role in oxidation-reduction process	123.891	2.26361	0.425394	5.3212	1.03087e-07	2.61125e-07
Afu5g06150	Ortholog of Aspergillus fumigatus A1163 : AFUB_053710	1319	2.26169	0.395469	5.71902	1.07138e-08	3.13433e-08
Afu2g11550	Putative ergosterol biosynthesis protein	807.656	2.25892	0.310738	7.26952	3.60771e-13	1.99007e-12
Afu3g11820	Ortholog(s) have 3'-5'-exoribonuclease activity	218.31	2.25889	0.362999	6.22284	4.88232e-10	1.7437e-09
Afu6g08960	Putative proteasome component	4552.25	2.25779	0.327645	6.89097	5.54136e-12	2.59865e-11
Afu7g04100	Ortholog(s) have nucleus localization	429.935	2.25718	0.313194	7.20699	5.72014e-13	3.05658e-12
Afu7g04735	Has domain(s) with predicted ATP binding, protein kinase activity and role in protein phosphorylation	309.596	2.25664	0.386642	5.83651	5.33058e-09	1.62798e-08
Afu5g12840	Putative hydroxyacylglutathione hydrolase; conidia-enriched protein; transcript up-regulated in conidia exposed to neutrophils	2037.33	2.25644	0.315221	7.1583	8.16855e-13	4.28904e-12
Afu1g02100	Ortholog of A. niger CBS 513.88 : An01g06160, Neosartorya fischeri NRRL 181 : NFIA_022550, Aspergillus wentii : Aspwe1_0169700 and Aspergillus versicolor : Aspve1_0067312	72.8367	2.25499	0.238354	9.46065	3.06021e-21	4.49308e-20
Afu2g11120	Has domain(s) with predicted methyltransferase activity	307.302	2.25275	0.372457	6.04836	1.46327e-09	4.85182e-09
Afu7g04220	Ortholog of A. nidulans FGSC A4 : AN5685, A. niger CBS 513.88 : An13g00770, A. oryzae RIB40 : AO090005000107, Aspergillus wentii : Aspwe1_0170355 and Aspergillus sydowii : Aspsy1_0148814	377.075	2.25227	0.382173	5.89333	3.78495e-09	1.18402e-08
Afu5g03230	Has domain(s) with predicted integral component of membrane localization	4463.28	2.25219	0.425983	5.28704	1.2431e-07	3.11868e-07
Afu6g02480	Ortholog(s) have carboxylic ester hydrolase activity	15.4885	2.24919	0.495286	4.5412	5.59338e-06	1.13471e-05
Afu4g05920	Ortholog(s) have role in cardiolipin metabolic process, cell-abiotic substrate adhesion, cristae formation, negative regulation of phosphatidylcholine biosynthetic process, phosphatidylethanolamine metabolic process	2448.72	2.24748	0.332309	6.76321	1.34968e-11	6.03745e-11
Afu4g08820	Predicted GDP/GTP exchange factor for G proteins, required for conidiation; partially complements A. nidulans ricA mutation	436.469	2.24692	0.292936	7.67033	1.71556e-14	1.1597e-13
Afu3g12580	Has domain(s) with predicted transmembrane transporter activity, role in transmembrane transport and integral component of membrane localization	53.7664	2.24681	0.258711	8.68461	3.80048e-18	4.00708e-17
Afu3g09780	Ortholog(s) have role in cellular copper ion homeostasis, mitochondrial respiratory chain complex IV assembly and mitochondrial intermembrane space, nucleus localization	892.745	2.24588	0.379239	5.92208	3.1789e-09	1.00403e-08
Afu3g14110	Ortholog(s) have S-adenosylmethionine-dependent methyltransferase activity, role in chromatin silencing at rDNA, nicotinamide metabolic process and cytosol localization	1039.95	2.24522	0.301946	7.43584	1.03905e-13	6.22557e-13
Afu2g11860	Ortholog of A. nidulans FGSC A4 : AN6203, A. oryzae RIB40 : AO090026000457, Aspergillus tubingensis : Asptu1_0039119 and Aspergillus brasiliensis : Aspbr1_0038813	2257.66	2.24496	0.262213	8.5616	1.11313e-17	1.111e-16
Afu1g15100	Has domain(s) with predicted cholestenol delta-isomerase activity, role in sterol metabolic process and endoplasmic reticulum, integral component of membrane localization	75.7563	2.24447	0.36604	6.13176	8.69137e-10	2.98125e-09
Afu4g09630	Ortholog of A. nidulans FGSC A4 : AN1842, Aspergillus wentii : Aspwe1_0233801, Aspergillus sydowii : Aspsy1_0141115 and Aspergillus terreus NIH2624 : ATET_00772	412.64	2.24344	0.283985	7.89983	2.79274e-15	2.11339e-14
Afu3g14540	Putative 30-kilodalton heat shock protein; conidia-enriched protein; protein levels increase in response to amphotericin B and hydrogen peroxide	81501.6	2.24216	0.408695	5.48613	4.10839e-08	1.1086e-07
Afu2g02480	Ortholog(s) have role in ascospore wall assembly and ascospore wall, lipid particle, prospore membrane localization	1296.37	2.24118	0.349521	6.41214	1.43495e-10	5.54155e-10
Afu2g08190	Ortholog(s) have intracellular localization	1898.77	2.24078	0.401736	5.57775	2.43651e-08	6.80127e-08
Afu5g03870	Ortholog(s) have role in maturation of 5.8S rRNA from tricistronic rRNA transcript (SSU-rRNA, 5.8S rRNA, LSU-rRNA), maturation of LSU-rRNA from tricistronic rRNA transcript (SSU-rRNA, 5.8S rRNA, LSU-rRNA)	637.914	2.2386	0.372811	6.00466	1.91735e-09	6.23634e-09
Afu5g13490	Ortholog(s) have structural constituent of ribosome activity and mitochondrial large ribosomal subunit localization	2042.2	2.23564	0.38623	5.78835	7.10796e-09	2.13185e-08
Afu5g08920	Ortholog of A. nidulans FGSC A4 : AN4689, A. niger CBS 513.88 : An07g04290, A. oryzae RIB40 : AO090020000494, Aspergillus wentii : Aspwe1_0167662 and Aspergillus sydowii : Aspsy1_0091330	216.057	2.23471	0.291641	7.66254	1.82288e-14	1.22382e-13
Afu8g01810	Ortholog(s) have extracellular region localization	73.3862	2.23439	0.238527	9.36746	7.4296e-21	1.04775e-19
Afu6g09010	Ortholog(s) have mRNA binding activity, role in mRNA splice site selection and U1 snRNP, U2-type prespliceosome, cytosol localization	1058.37	2.23322	0.302661	7.37862	1.59944e-13	9.29948e-13
Afu4g05830	Protein of unknown function; induced by hydrogen peroxide; transcript induced by exposure to human airway epithelial cells	1656.59	2.23301	0.279096	8.00088	1.23529e-15	9.86099e-15
Afu6g07360	Ortholog(s) have structural constituent of ribosome activity and mitochondrial small ribosomal subunit localization	871.511	2.23211	0.291685	7.65247	1.97157e-14	1.30911e-13
Afu8g05450	Ortholog of A. nidulans FGSC A4 : AN1535, Neosartorya fischeri NRRL 181 : NFIA_098190, Aspergillus wentii : Aspwe1_0176287 and Aspergillus versicolor : Aspve1_0435110	464.59	2.23096	0.20312	10.9835	4.58942e-28	1.29211e-26
Afu6g04090	Ortholog(s) have mitochondrion localization	469.588	2.22851	0.283577	7.8586	3.8846e-15	2.87864e-14
Afu2g11440	Putative proteasome component; reacts with rabbit immunosera exposed to A. fumigatus conidia	3011.11	2.22832	0.305241	7.30019	2.87358e-13	1.60769e-12
Afu6g02960	Ortholog(s) have mitochondrion localization	3351.52	2.22735	0.424117	5.25174	1.50671e-07	3.7288e-07
Afu6g11060	Ortholog(s) have nucleus localization	414.971	2.22356	0.24964	8.90708	5.23956e-19	6.00828e-18
Afu7g04390	Ortholog of A. nidulans FGSC A4 : AN3742, A. niger CBS 513.88 : An13g00970, A. oryzae RIB40 : AO090005000126, Aspergillus wentii : Aspwe1_0170372 and Aspergillus sydowii : Aspsy1_0149869	59.417	2.22066	0.244882	9.06831	1.20877e-19	1.50474e-18
Afu6g13170	Ortholog(s) have APC-Cdc20 complex activity, ubiquitin conjugating enzyme activity	553.303	2.22055	0.264598	8.39216	4.77286e-17	4.47384e-16
Afu6g05045	Predicted adhesin-like protein; ortholog of A. nidulans AN6516	143.718	2.21921	0.294156	7.54434	4.54593e-14	2.87044e-13
Afu1g12010	Ortholog of A. nidulans FGSC A4 : AN1090, A. oryzae RIB40 : AO090001000352, Aspergillus wentii : Aspwe1_0504431 and Aspergillus terreus NIH2624 : ATET_00399	519.558	2.21911	0.39108	5.67432	1.39244e-08	4.01234e-08
Afu6g07970	Putative calpain-like protein; calcium-dependent cysteine-type endopeptidase	499.874	2.21884	0.397628	5.58019	2.40252e-08	6.71832e-08
Afu6g13700	Ortholog of Aspergillus fumigatus A1163 : AFUB_001040	76.2004	2.21784	0.403867	5.49151	3.98522e-08	1.07796e-07
Afu3g09350	Ortholog(s) have tubulin binding activity, role in positive regulation of transcription elongation from RNA polymerase II promoter, protein folding, tubulin complex assembly and cytosol, nucleus, prefoldin complex localization	732.451	2.21732	0.3682	6.02205	1.72223e-09	5.64378e-09
Afu7g02020	Has domain(s) with predicted hydrolase activity, acting on acid anhydrides, catalyzing transmembrane movement of substances activity, role in proton transport and vacuolar proton-transporting V-type ATPase complex localization	3885.84	2.216	0.39715	5.57976	2.40845e-08	6.73252e-08
Afu4g06410	Ortholog of Neosartorya fischeri NRRL 181 : NFIA_109740, Aspergillus wentii : Aspwe1_0023328, Aspergillus fumigatus A1163 : AFUB_063530 and Aspergillus clavatus NRRL 1 : ACLA_045720	1551.76	2.21509	0.422388	5.2442	1.56964e-07	3.86793e-07
Afu8g04230	Ortholog of A. nidulans FGSC A4 : AN12056, A. oryzae RIB40 : AO090103000038, Aspergillus wentii : Aspwe1_0175151, Aspergillus sydowii : Aspsy1_0086843 and Aspergillus terreus NIH2624 : ATET_00036	277.24	2.21227	0.377472	5.86076	4.6075e-09	1.41929e-08
Afu2g02210	Ortholog of A. nidulans FGSC A4 : AN4600, A. niger CBS 513.88 : An07g06630, Aspergillus wentii : Aspwe1_0104597, Aspergillus sydowii : Aspsy1_0180963 and Aspergillus terreus NIH2624 : ATET_05692	447.313	2.21061	0.320068	6.9067	4.96064e-12	2.34029e-11
Afu2g09310	Has domain(s) with predicted proton-transporting ATP synthase activity, rotational mechanism, proton-transporting ATPase activity, rotational mechanism activity and role in ATP synthesis coupled proton transport	7190.05	2.20861	0.379338	5.82228	5.80491e-09	1.76188e-08
Afu6g04630	Ortholog of A. nidulans FGSC A4 : AN6556, A. niger CBS 513.88 : An15g00680, A. oryzae RIB40 : AO090701000082, Neosartorya fischeri NRRL 181 : NFIA_051160 and Aspergillus clavatus NRRL 1 : ACLA_095930	383.567	2.20799	0.347541	6.35319	2.10899e-10	7.93396e-10
Afu6g06430	Ortholog(s) have unfolded protein binding activity	1324.68	2.2077	0.287536	7.67798	1.61616e-14	1.09628e-13
Afu2g14090	Ortholog(s) have cytosol localization	737.193	2.20761	0.183652	12.0206	2.76872e-33	1.15682e-31
Afu1g05010	Putative MFS transporter; mutation causes increased azole sensitivity	149.008	2.20684	0.206031	10.7112	9.01955e-27	2.22794e-25
Afu5g03330	Ortholog of A. nidulans FGSC A4 : AN7517, A. niger CBS 513.88 : An09g05650, A. oryzae RIB40 : AO090102000538, Aspergillus wentii : Aspwe1_0043027 and Aspergillus sydowii : Aspsy1_0146077	1348.37	2.2055	0.254437	8.66817	4.39107e-18	4.60506e-17
Afu5g06910	Has domain(s) with predicted carbon-sulfur lyase activity and role in metabolic process	826.742	2.2038	0.433263	5.08652	3.64689e-07	8.54094e-07
Afu1g06230	Ortholog(s) have rRNA binding activity, role in conjugation with cellular fusion, ribosomal large subunit assembly and nucleolus localization	684.979	2.20342	0.267982	8.22229	1.99657e-16	1.75622e-15
Afu2g08630	Ortholog(s) have endoplasmic reticulum localization	600.146	2.2025	0.344252	6.39792	1.57507e-10	6.03814e-10
Afu7g02210	Ortholog(s) have role in rRNA processing, ribosomal small subunit assembly and CURI complex, UTP-C complex, cytosol localization	565.648	2.19981	0.250049	8.7975	1.39903e-18	1.53935e-17
Afu5g14845	Has domain(s) with predicted zinc ion binding activity	34.9043	2.19938	0.502463	4.37721	1.2021e-05	2.34248e-05
Afu5g02110	Has domain(s) with predicted carbon-sulfur lyase activity and role in metabolic process	118.032	2.1985	0.383684	5.72997	1.0045e-08	2.94415e-08
Afu1g05570	Cysteine dioxygenase; SrbA-regulated during hypoxia	161.576	2.19801	0.326652	6.72889	1.70965e-11	7.5234e-11
Afu8g06132	Ortholog of Aspergillus brasiliensis : Aspbr1_0060310, Aspergillus glaucus : Aspgl1_1496032, Neosartorya fischeri NRRL 181 : NFIA_069850 and Aspergillus fumigatus A1163 : AFUB_001950	288.924	2.19786	0.215309	10.2079	1.82694e-24	3.65156e-23
Afu7g03690	Ortholog(s) have enzyme activator activity, telomerase inhibitor activity, role in box C/D snoRNA 3'-end processing, negative regulation of telomere maintenance via telomerase and nucleolus, nucleoplasm localization	1088.41	2.19696	0.275853	7.96425	1.66223e-15	1.30048e-14
Afu5g01380	Transcript up-regulated in conidia exposed to neutrophils	21.6574	2.19454	0.625209	3.51009	0.000447947	0.000732589
Afu4g10010	Ortholog(s) have heat shock protein binding activity, role in protein folding and cytosol, nucleus localization	4593.14	2.18984	0.334701	6.54267	6.04305e-11	2.46204e-10
Afu7g06010	Ortholog(s) have mitochondrion localization	1465.75	2.18975	0.394871	5.54548	2.93154e-08	8.0911e-08
Afu7g04460	Ortholog(s) have Rab geranylgeranyltransferase activity and role in ER to Golgi vesicle-mediated transport, negative regulation of G0 to G1 transition, protein geranylgeranylation, protein targeting to membrane	464.308	2.1894	0.268174	8.16409	3.23866e-16	2.78638e-15
Afu2g02550	Ortholog(s) have G-protein beta/gamma-subunit complex binding, actin binding activity, role in positive regulation of transcription from RNA polymerase II promoter by pheromones, protein folding and cytoplasm localization	1610.1	2.18891	0.368183	5.94518	2.76154e-09	8.79282e-09
Afu2g03260	Ortholog(s) have cytosol, nucleus localization	930.186	2.1882	0.307588	7.11407	1.12668e-12	5.80332e-12
Afu8g06180	Has domain(s) with predicted kinase activity	36.6247	2.18531	0.369508	5.91411	3.33673e-09	1.05177e-08
Afu3g11290	Ortholog of A. nidulans FGSC A4 : AN4870, A. niger CBS 513.88 : An02g07030, Aspergillus wentii : Aspwe1_0169120, Aspergillus sydowii : Aspsy1_0087725 and Aspergillus terreus NIH2624 : ATET_04661	240.85	2.18402	0.449956	4.85386	1.21084e-06	2.66642e-06
Afu2g16380	Ortholog(s) have oxidoreductase activity, role in NADPH regeneration and cytoplasm, nucleus localization	1201.65	2.18361	0.213528	10.2263	1.51115e-24	3.05143e-23
Afu1g13360	Protein with similarity to sulphite efflux pumps	250.878	2.18349	0.252419	8.65028	5.13732e-18	5.30969e-17
Afu7g08235	Protein of unknown function	728.351	2.18321	0.380563	5.7368	9.64824e-09	2.83422e-08
Afu7g01380	Ortholog(s) have ubiquitin-protein transferase activity, role in anaphase-promoting complex-dependent proteasomal ubiquitin-dependent protein catabolic process, protein ubiquitination and anaphase-promoting complex localization	172.716	2.182	0.44183	4.93854	7.87089e-07	1.77406e-06
Afu6g06390	Ortholog of Aspergillus fumigatus A1163 : AFUB_072310	269.639	2.18139	0.310974	7.01471	2.3042e-12	1.13619e-11
Afu4g00670	Ortholog of A. nidulans FGSC A4 : AN3421, A. oryzae RIB40 : AO090010000321, Neosartorya fischeri NRRL 181 : NFIA_045000, Aspergillus wentii : Aspwe1_0111301 and Aspergillus versicolor : Aspve1_0040449	245.761	2.18099	0.324962	6.71151	1.92614e-11	8.38219e-11
Afu6g02515	Ortholog of A. nidulans FGSC A4 : AN8711, A. niger CBS 513.88 : An12g07890, Neosartorya fischeri NRRL 181 : NFIA_048790, Aspergillus wentii : Aspwe1_0103407 and Aspergillus versicolor : Aspve1_0044454	341.499	2.17846	0.34667	6.28396	3.30063e-10	1.20644e-09
Afu8g06200	Ortholog of Aspergillus glaucus : Aspgl1_0069677	86.72	2.1781	0.395386	5.50879	3.61301e-08	9.81675e-08
Afu5g11120	Ortholog(s) have RNA polymerase I activity, RNA polymerase II activity, RNA polymerase III activity, RNA-directed RNA polymerase activity	697.36	2.17793	0.282696	7.70413	1.31743e-14	9.09349e-14
Afu2g12000	Ortholog of A. nidulans FGSC A4 : AN10790, A. niger CBS 513.88 : An02g04060, A. oryzae RIB40 : AO090026000447, Aspergillus sydowii : Aspsy1_0031545 and Aspergillus carbonarius ITEM 5010 : Acar5010_203382	52.0511	2.17416	0.356275	6.10246	1.04446e-09	3.53021e-09
Afu1g09380	Ortholog(s) have U2-type spliceosomal complex, cytosol localization	351.939	2.17348	0.343545	6.32663	2.50579e-10	9.33286e-10
Afu1g14970	Ortholog(s) have role in regulation of microtubule cytoskeleton organization and cytosol, nucleus localization	271.191	2.17283	0.41122	5.28387	1.26485e-07	3.17223e-07
Afu2g11040	Has domain(s) with predicted ubiquitin-protein transferase activity, role in protein ubiquitination and ubiquitin ligase complex localization	1063.33	2.17262	0.233809	9.2923	1.50989e-20	2.07709e-19
Afu5g11000	Ortholog(s) have U2 snRNP, cytosol, spliceosomal complex localization	948.956	2.17213	0.25707	8.44956	2.92409e-17	2.80107e-16
Afu6g14210	Ortholog(s) have single-stranded DNA binding, single-stranded DNA-dependent ATPase activity, ubiquitin conjugating enzyme activity	2742.79	2.17102	0.328533	6.60821	3.88996e-11	1.62357e-10
Afu1g09220	Ortholog(s) have role in cellular response to lithium ion, cellular response to pH and filamentous growth of a population of unicellular organisms in response to neutral pH, more	429.852	2.17017	0.345758	6.27657	3.46113e-10	1.25983e-09
Afu1g11220	Predicted adhesin-like protein; ortholog of A. nidulans AN1160	10857.3	2.16968	0.39939	5.43249	5.55724e-08	1.46779e-07
Afu5g11480	Ortholog of Aspergillus fumigatus A1163 : AFUB_059060	35.1599	2.16903	0.449419	4.82628	1.39104e-06	3.04278e-06
Afu1g12220	Ortholog of Aspergillus brasiliensis : Aspbr1_0514153, Aspergillus fumigatus A1163 : AFUB_011690 and Aspergillus aculeatus ATCC16872 : Aacu16872_028039	128.769	2.16892	0.178689	12.138	6.64572e-34	2.91632e-32
Afu4g10660	Ortholog(s) have role in DNA repair, establishment or maintenance of cell polarity regulating cell shape, histone deacetylation and negative regulation of antisense RNA transcription, more	381.996	2.16867	0.262803	8.2521	1.55632e-16	1.39235e-15
Afu5g13590	Protein of unknown function	115.919	2.16738	0.277019	7.82396	5.11874e-15	3.73331e-14
Afu1g14010	Ortholog(s) have AP-2 adaptor complex, cytosol, nucleus, prospore membrane localization	903.296	2.16665	0.410714	5.27532	1.32524e-07	3.31521e-07
Afu6g01940	Dienelactone hydrolase family protein; transcript up-regulated in conidia exposed to neutrophils	6747.73	2.16646	0.359627	6.02419	1.69956e-09	5.57645e-09
Afu8g00930	Ortholog of A. fumigatus Af293 : Afu4g01290/csn, A. niger CBS 513.88 : An04g04530, A. oryzae RIB40 : AO090011000027, AO090020000697/csnA and Neosartorya fischeri NRRL 181 : NFIA_043990, NFIA_094360	23.8707	2.16613	0.438744	4.93711	7.92867e-07	1.78657e-06
Afu2g06295	Ortholog(s) have role in glycolipid translocation and endoplasmic reticulum membrane localization	1100.95	2.16219	0.218322	9.90367	4.01265e-23	7.17982e-22
Afu2g16100	Ortholog(s) have G-rich strand telomeric DNA binding activity and role in chromosome segregation, negative regulation of telomere maintenance via telomerase, regulation of mitotic nuclear division, telomere capping	156.527	2.16098	0.255906	8.44443	3.05537e-17	2.91615e-16
Afu3g06980	Ortholog(s) have role in attachment of mitotic spindle microtubules to kinetochore, kinetochore assembly, protein localization to kinetochore and NMS complex, condensed nuclear chromosome kinetochore localization	470.585	2.15936	0.280899	7.68732	1.50251e-14	1.02718e-13
Afu2g01570	Ortholog(s) have clathrin binding activity, role in Golgi to vacuole transport, endosomal transport and AP-1 adaptor complex, cytosol, endosome, nucleus localization	827.314	2.15826	0.390288	5.52991	3.20398e-08	8.79053e-08
Afu2g15930	Ortholog(s) have cytoplasm, nucleus localization	87.5111	2.15819	0.483354	4.46504	8.00547e-06	1.59238e-05
Afu6g13310	Ortholog(s) have role in proteasome regulatory particle assembly and cytosol, nucleus localization	1589.26	2.15587	0.373757	5.76811	8.01652e-09	2.38431e-08
Afu1g02160	Ortholog of Aspergillus fumigatus A1163 : AFUB_002540	246.072	2.15547	0.297054	7.25616	3.98221e-13	2.18743e-12
Afu4g07960	Ortholog of Aspergillus brasiliensis : Aspbr1_0607466, Aspergillus glaucus : Aspgl1_0047581, Aspergillus kawachii : Aspka1_0172929 and Aspergillus acidus : Aspfo1_0044892	18.1529	2.15466	0.361412	5.96179	2.49496e-09	7.99915e-09
Afu8g06150	Putative sensor histidine kinase	283.761	2.1529	0.27098	7.94487	1.94399e-15	1.5089e-14
Afu2g12130	Ortholog(s) have cytosol, trimeric positive transcription elongation factor complex b localization	389.64	2.15283	0.338049	6.3684	1.91014e-10	7.23789e-10
Afu6g05270	Ortholog(s) have nucleolus localization	279.843	2.15157	0.386647	5.56468	2.62637e-08	7.28979e-08
Afu3g09870	Ortholog of Aspergillus fumigatus A1163 : AFUB_039300	321.825	2.1496	0.360697	5.95957	2.52897e-09	8.09167e-09
Afu3g07840	Ortholog of A. oryzae RIB40 : AO090005001481, Aspergillus flavus NRRL 3357 : AFL2T_01383, Neosartorya fischeri NRRL 181 : NFIA_069320 and Aspergillus fumigatus A1163 : AFUB_041270	16.6185	2.14911	0.53825	3.99278	6.53029e-05	0.000116395
Afu6g03400	Transcript up-regulated in conidia exposed to neutrophils	8923.07	2.14836	0.361235	5.94728	2.72636e-09	8.68786e-09
Afu8g01638	Has domain(s) with predicted carbon-sulfur lyase activity and role in metabolic process	250.689	2.14745	0.460299	4.66534	3.08112e-06	6.46944e-06
Afu5g12220	Ortholog of Aspergillus fumigatus A1163 : AFUB_059850	11.5773	2.14743	0.566408	3.7913	0.000149858	0.000257317
Afu6g13840	Ortholog of A. nidulans FGSC A4 : AN2193, A. niger CBS 513.88 : An12g06000, Aspergillus wentii : Aspwe1_0033514, Aspergillus sydowii : Aspsy1_0090654 and Aspergillus terreus NIH2624 : ATET_03424	60.9447	2.14742	0.427145	5.02737	4.97252e-07	1.15049e-06
Afu5g02060	Ortholog(s) have role in coenzyme A biosynthetic process and CoA-synthesizing protein complex, endoplasmic reticulum, lipid particle, mitochondrion, nuclear envelope localization	298.178	2.14634	0.296832	7.23084	4.80008e-13	2.60751e-12
Afu2g02740	Ortholog of Aspergillus fumigatus A1163 : AFUB_019840	28.4756	2.14597	0.392933	5.46142	4.72342e-08	1.26113e-07
Afu1g02490	Ortholog of A. nidulans FGSC A4 : AN0319, A. niger CBS 513.88 : An01g05680, A. oryzae RIB40 : AO090005000843, Aspergillus wentii : Aspwe1_0049702 and Aspergillus sydowii : Aspsy1_0144752	415.396	2.14581	0.202753	10.5833	3.56089e-26	8.39963e-25
Afu1g04010	Ortholog(s) have role in cell separation after cytokinesis, regulation of Rho protein signal transduction, vesicle-mediated transport and cytosol, endoplasmic reticulum, nucleus localization	585.981	2.14486	0.23589	9.09265	9.6657e-20	1.21868e-18
Afu3g04180	Has domain(s) with predicted nucleic acid binding, zinc ion binding activity	397.927	2.14375	0.368724	5.81398	6.1003e-09	1.84797e-08
Afu3g07000	Ortholog of A. nidulans FGSC A4 : AN4806, A. niger CBS 513.88 : An02g13810, Aspergillus wentii : Aspwe1_0042056, Aspergillus sydowii : Aspsy1_0043180 and Aspergillus terreus NIH2624 : ATET_08722	765.811	2.14268	0.348809	6.14283	8.10631e-10	2.79645e-09
Afu3g09750	Ortholog(s) have role in cellular response to biotic stimulus, cellular response to starvation and filamentous growth of a population of unicellular organisms in response to biotic stimulus, more	375.666	2.14205	0.340678	6.28761	3.22399e-10	1.18008e-09
Afu1g03992	Thermotolerance protein, essential for growth at high temperatures; wild-type virulence	1040.26	2.14051	0.183931	11.6376	2.65388e-31	9.47556e-30
Afu1g13430	Ortholog of A. nidulans FGSC A4 : AN1574, AN0682, A. fumigatus Af293 : Afu8g05950, A. niger CBS 513.88 : An09g02840 and A. oryzae RIB40 : AO090012000536	1675.96	2.13963	0.335656	6.37448	1.83587e-10	6.98003e-10
Afu4g04470	Ortholog of A. nidulans FGSC A4 : AN7001, A. niger CBS 513.88 : An14g00350, A. oryzae RIB40 : AO090206000046, Aspergillus wentii : Aspwe1_0043221 and Aspergillus sydowii : Aspsy1_0048992	583.206	2.13896	0.247005	8.65956	4.7357e-18	4.92701e-17
Afu5g10360	Has domain(s) with predicted actin binding activity	33.2453	2.1356	0.326838	6.53411	6.39872e-11	2.59617e-10
Afu3g02310	Pyrroline-5-carboxylate reductase; SrbA-regulated during hypoxia	24.392	2.13544	0.410301	5.20457	1.94446e-07	4.72578e-07
Afu6g04660	Ortholog(s) have role in CENP-A containing chromatin organization and CENP-A containing nucleosome, chromosome, centromeric core domain, condensed nuclear chromosome, centromeric region localization	293.88	2.13525	0.258605	8.2568	1.49625e-16	1.34014e-15
Afu5g03750	Putative WW domain protein	2184.42	2.13398	0.257117	8.29963	1.04437e-16	9.47286e-16
Afu6g02140	Putative cyclophilin; peptidyl-prolyl cis-trans isomerase-like protein	711.736	2.13326	0.401522	5.31294	1.07873e-07	2.72196e-07
Afu4g05850	Ortholog(s) have mitochondrion localization	585.975	2.13259	0.219279	9.72544	2.34879e-22	3.83571e-21
Afu3g08590	Ortholog of A. nidulans FGSC A4 : AN2991, A. oryzae RIB40 : AO090005001413, Aspergillus wentii : Aspwe1_0029140, Aspergillus sydowii : Aspsy1_0042545 and Aspergillus terreus NIH2624 : ATET_01611	1476.39	2.13216	0.352189	6.05402	1.41278e-09	4.70427e-09
Afu7g04280	Ortholog(s) have RNA binding activity, role in mRNA splicing, via spliceosome and Lsm1-7-Pat1 complex, U4/U6 x U5 tri-snRNP complex, U6 snRNP, nucleolus, small nucleolar ribonucleoprotein complex localization	702.428	2.13083	0.39339	5.41659	6.07471e-08	1.59482e-07
Afu7g06460	Ortholog of A. nidulans FGSC A4 : AN10379, A. niger CBS 513.88 : An03g05540, Neosartorya fischeri NRRL 181 : NFIA_027750, Aspergillus wentii : Aspwe1_0022967 and Aspergillus versicolor : Aspve1_0056237	105.149	2.13041	0.428728	4.96915	6.72476e-07	1.52712e-06
Afu5g08350	Ortholog(s) have structural constituent of ribosome activity and mitochondrial small ribosomal subunit localization	774.92	2.13038	0.364171	5.84993	4.91781e-09	1.51073e-08
Afu3g14120	Protein of unknown function	2199.74	2.13011	0.2815	7.56702	3.81884e-14	2.43284e-13
Afu2g09470	Ortholog of A. nidulans FGSC A4 : AN6059, A. niger CBS 513.88 : An16g06820, A. oryzae RIB40 : AO090011000717, Aspergillus wentii : Aspwe1_0054380 and Aspergillus sydowii : Aspsy1_0045140	541.677	2.1295	0.23348	9.12069	7.46441e-20	9.58055e-19
Afu6g10870	Predicted DDE1 transposon-related ORF	13.3964	2.1293	0.498666	4.26999	1.95482e-05	3.71794e-05
Afu5g08740	Ortholog(s) have palmitoyltransferase activity, role in protein palmitoylation, vacuole fusion, non-autophagic and Golgi apparatus, fungal-type vacuole membrane localization	740.519	2.1286	0.299712	7.10214	1.22835e-12	6.27763e-12
Afu2g13330	Ortholog(s) have NMS complex, Ndc80 complex, condensed nuclear chromosome kinetochore, cytosol, mitotic spindle pole body localization	375.365	2.12834	0.316238	6.73018	1.6945e-11	7.47772e-11
Afu8g00950	Ortholog(s) have role in asexual sporulation resulting in formation of a cellular spore and diterpenoid biosynthetic process, more	178.487	2.12833	0.175529	12.1252	7.76517e-34	3.38863e-32
Afu4g10790	Ortholog(s) have ribose phosphate diphosphokinase activity and role in 5-phosphoribose 1-diphosphate biosynthetic process, cellular response to drug, cytokinesis, fungal-type cell wall organization	1135.72	2.12775	0.248196	8.57287	1.00939e-17	1.01132e-16
Afu2g04610	Ortholog(s) have role in posttranslational protein targeting to membrane and TRC complex, nucleus localization	918.26	2.12756	0.377398	5.63745	1.7259e-08	4.9066e-08
Afu4g13040	Ortholog(s) have role in vesicle-mediated transport and endoplasmic reticulum, integral component of Golgi membrane localization	432.609	2.12584	0.332785	6.38802	1.68048e-10	6.41096e-10
Afu2g02370	Ortholog of A. nidulans FGSC A4 : AN7889, AN4657, A. fumigatus Af293 : Afu1g00920, Afu2g05115, Afu3g06425 and A. niger CBS 513.88 : An07g04250, An05g02120, An01g11840, An12g06960, An03g03340	14.3068	2.12548	0.42639	4.98483	6.20173e-07	1.41571e-06
Afu3g07945	Ortholog of A. nidulans FGSC A4 : AN10371, A. oryzae RIB40 : AO090005001494, Neosartorya fischeri NRRL 181 : NFIA_069220, Aspergillus wentii : Aspwe1_0029211 and Aspergillus versicolor : Aspve1_0127963	236.793	2.12447	0.354148	5.99882	1.98753e-09	6.46194e-09
Afu1g09960	Ortholog of A. nidulans FGSC A4 : AN1271, A. niger CBS 513.88 : An08g01780, Aspergillus wentii : Aspwe1_0036525 and Aspergillus sydowii : Aspsy1_0141432	670.91	2.12313	0.238143	8.91538	4.86132e-19	5.59884e-18
Afu8g05985	Ortholog of A. nidulans FGSC A4 : AN1603, Neosartorya fischeri NRRL 181 : NFIA_098760, NFIA_099140, Aspergillus wentii : Aspwe1_0689083 and Aspergillus versicolor : Aspve1_0037404	37162.6	2.12283	0.488733	4.34353	1.40211e-05	2.70604e-05
Afu4g11380	Ortholog(s) have cytosol, nucleus localization	247.813	2.1227	0.312893	6.7841	1.16812e-11	5.27029e-11
Afu8g05430	Ribosome biogenesis protein	396.395	2.12222	0.199477	10.6389	1.96398e-26	4.76071e-25
Afu6g10450	Ortholog of Aspergillus fumigatus A1163 : AFUB_076500	13344.4	2.12159	0.411095	5.16083	2.45862e-07	5.90775e-07
Afu3g09020	Ortholog(s) have cytoplasm, nuclear chromatin localization	407.681	2.12082	0.171212	12.3871	3.07051e-35	1.47066e-33
Afu4g09730	Ortholog(s) have metalloendopeptidase activity, role in misfolded or incompletely synthesized protein catabolic process and mitochondrial inner membrane localization	851.685	2.12031	0.204177	10.3846	2.91282e-25	6.25143e-24
Afu2g04040	Ortholog(s) have mitochondrion localization	887.352	2.1193	0.276589	7.66226	1.82692e-14	1.22549e-13
Afu6g04640	Ortholog(s) have role in medium-chain fatty acid biosynthetic process	307.296	2.11802	0.298392	7.09809	1.26492e-12	6.46032e-12
Afu7g04650	Ortholog(s) have endopeptidase activity and role in proteasomal ubiquitin-independent protein catabolic process, proteasome-mediated ubiquitin-dependent protein catabolic process	3695.87	2.11588	0.335903	6.29907	2.99437e-10	1.10013e-09
Afu7g00205	Protein of unknown function	111.228	2.11582	0.28465	7.43305	1.06118e-13	6.33886e-13
Afu5g12270	Ortholog(s) have mRNA binding activity, role in nuclear division, rRNA processing, ribosomal large subunit biogenesis and mitotic spindle pole body, nuclear periphery, nucleolus, preribosome, large subunit precursor localization	1102.77	2.11562	0.309892	6.82698	8.67237e-12	3.96978e-11
Afu5g05760	Ortholog(s) have G-protein beta/gamma-subunit complex binding activity, role in positive regulation of transcription from RNA polymerase II promoter by pheromones, protein folding and cytosol, nucleus localization	1013.52	2.114	0.296577	7.12799	1.01846e-12	5.27704e-12
Afu8g05030	Ortholog of A. nidulans FGSC A4 : AN10816, A. oryzae RIB40 : AO090003001446, AO090009000107, Aspergillus versicolor : Aspve1_0130291 and Aspergillus clavatus NRRL 1 : ACLA_058430	550.679	2.11228	0.369778	5.7123	1.11462e-08	3.25236e-08
Afu5g03210	Ortholog of Aspergillus fumigatus A1163 : AFUB_051720	192.355	2.11218	0.333711	6.32938	2.46151e-10	9.18973e-10
Afu3g10690	Putative calcium-translocating P-type ATPase involved in depleting the cytosol of calcium ions; calcium induced	914.138	2.10924	0.381197	5.53319	3.14459e-08	8.63361e-08
Afu4g08810	Ortholog(s) have cytosol, nucleus, ribosome localization	1681.73	2.10617	0.338044	6.23045	4.65095e-10	1.6659e-09
Afu4g05960	Has domain(s) with predicted catalytic activity	399.93	2.10515	0.381588	5.5168	3.4523e-08	9.4159e-08
Afu4g10310	Ortholog of A. nidulans FGSC A4 : AN10250, A. niger CBS 513.88 : An04g06590, A. oryzae RIB40 : AO090003001191, Aspergillus wentii : Aspwe1_0022860 and Aspergillus sydowii : Aspsy1_0317295	1017.41	2.10386	0.250364	8.40323	4.34367e-17	4.07641e-16
Afu7g02270	Ortholog(s) have Rab guanyl-nucleotide exchange factor activity and role in ER to Golgi vesicle-mediated transport, intra-Golgi vesicle-mediated transport	1325.19	2.10341	0.410797	5.12031	3.05036e-07	7.2214e-07
Afu5g12325	Ortholog of A. nidulans FGSC A4 : AN0070/uaW, A. niger CBS 513.88 : An01g02080, Aspergillus wentii : Aspwe1_0038965, Aspergillus sydowii : Aspsy1_0054888 and Aspergillus terreus NIH2624 : ATET_02043	364.43	2.10333	0.392114	5.36409	8.13579e-08	2.09119e-07
Afu8g00342	Ortholog of A. fumigatus Af293 : Afu5g01010, A. niger CBS 513.88 : An11g08170, Neosartorya fischeri NRRL 181 : NFIA_041160, NFIA_057730 and Aspergillus fumigatus A1163 : AFUB_049470, AFUB_086230	16.9436	2.10292	0.378388	5.55758	2.73537e-08	7.5736e-08
Afu3g02380	Ortholog(s) have role in mRNA cis splicing, via spliceosome and U2-type prespliceosome, U2AF, commitment complex, cytosol localization	1554.59	2.10007	0.335787	6.25416	3.9966e-10	1.44337e-09
Afu8g04960	Ortholog(s) have role in mRNA splicing, via spliceosome and U1 snRNP, U2 snRNP, U2-type prespliceosome, U4/U6 x U5 tri-snRNP complex, U5 snRNP, cytosol localization	1189.54	2.09748	0.419919	4.99497	5.88446e-07	1.34602e-06
Afu2g02280	Ortholog(s) have DASH complex localization	296.471	2.09704	0.331812	6.31995	2.6164e-10	9.68968e-10
Afu1g06220	Ortholog(s) have cytosol, nucleus localization	495.79	2.09693	0.241516	8.68235	3.87686e-18	4.07668e-17
Afu4g06360	Has domain(s) with predicted RNA binding activity, role in mRNA processing and cytoplasm, nucleus localization	219.389	2.09683	0.36144	5.80132	6.57964e-09	1.98171e-08
Afu3g11600	Ortholog(s) have role in chromosome segregation and kinetochore, spindle midzone localization	780.188	2.09669	0.391089	5.36116	8.2691e-08	2.12267e-07
Afu6g05170	Ortholog(s) have FAD transmembrane transporter activity, role in FAD transport and mitochondrion localization	456.785	2.09606	0.331226	6.32818	2.48066e-10	9.25242e-10
Afu2g05550	Ortholog of A. nidulans FGSC A4 : AN10943, A. niger CBS 513.88 : An02g13890, A. oryzae RIB40 : AO090001000666, Neosartorya fischeri NRRL 181 : NFIA_082270 and Aspergillus clavatus NRRL 1 : ACLA_089150	996.66	2.09574	0.212916	9.84304	7.34549e-23	1.27652e-21
Afu5g04040	Ortholog of A. nidulans FGSC A4 : AN12205, A. niger CBS 513.88 : An09g06130, A. oryzae RIB40 : AO090102000607, Aspergillus sydowii : Aspsy1_0061903 and Aspergillus terreus NIH2624 : ATET_08008	452.312	2.0957	0.442797	4.73288	2.21352e-06	4.72479e-06
Afu8g02670	Ortholog of Aspergillus fumigatus A1163 : AFUB_083920	43.1625	2.09474	0.454217	4.61176	3.99277e-06	8.2513e-06
Afu4g07725	Protein of unknown function	1243.48	2.09318	0.535993	3.90523	9.41368e-05	0.000165202
Afu6g10960	Protein of unknown function	163.923	2.09282	0.314302	6.6586	2.7644e-11	1.17757e-10
Afu5g08270	Putative HAD superfamily hydrolase; hypoxia repressed protein	4318.09	2.09256	0.327471	6.39004	1.6584e-10	6.3376e-10
Afu3g00800	Predicted oxidoreductase, 2OG-Fe(II) oxygenase family protein; SrbA-regulated during hypoxia	63.8385	2.09197	0.314947	6.6423	3.08832e-11	1.30634e-10
Afu6g05290	Has domain(s) with predicted role in vesicle docking involved in exocytosis and exocyst localization	1115.06	2.0899	0.254174	8.22233	1.99594e-16	1.75622e-15
Afu3g00200	Has domain(s) with predicted substrate-specific transmembrane transporter activity, transmembrane transporter activity, role in transmembrane transport and integral component of membrane, membrane localization	112.049	2.08984	0.296355	7.05181	1.76602e-12	8.86739e-12
Afu3g10380	Ortholog(s) have chromatin insulator sequence binding, tDNA binding, transcription factor activity, core RNA polymerase III binding activity and role in transcription initiation from RNA polymerase III promoter	227.478	2.08803	0.202523	10.3101	6.34523e-25	1.32911e-23
Afu5g06380	Ortholog of A. nidulans FGSC A4 : AN2273, A. niger CBS 513.88 : An17g01340, A. oryzae RIB40 : AO090009000618, Aspergillus wentii : Aspwe1_0146932 and Aspergillus sydowii : Aspsy1_0026850	748.317	2.08711	0.334837	6.23321	4.56965e-10	1.63828e-09
Afu1g02210	Ortholog(s) have cell division site, cytosol, nucleolus localization	1040.29	2.08553	0.237339	8.78713	1.53433e-18	1.68091e-17
Afu1g12270	Ortholog of Aspergillus fumigatus A1163 : AFUB_011740	1464.9	2.08417	0.388679	5.36219	8.222e-08	2.11196e-07
Afu2g17500	Ortholog(s) have cyanide hydratase activity, nitrilase activity and role in cyanide catabolic process	24.6602	2.08099	0.489839	4.24832	2.15384e-05	4.06399e-05
Afu2g02270	Ortholog(s) have structural constituent of ribosome activity	2031.82	2.07993	0.379099	5.48652	4.09923e-08	1.10689e-07
Afu2g07540	Putative TOR signaling pathway protein	394.207	2.07977	0.208043	9.99682	1.5737e-23	2.92925e-22
Afu5g01490	Putative hydrophobin; upregulated in 24&#8201;h biofilm vs planktonic culture	819.544	2.07928	0.469494	4.42877	9.47703e-06	1.869e-05
Afu2g13790	Ortholog of Aspergillus fumigatus A1163 : AFUB_029420	19.5841	2.07673	0.477027	4.35349	1.3399e-05	2.5949e-05
Afu4g05860	Ortholog(s) have role in iron-sulfur cluster assembly, mitochondrial respiratory chain complex I assembly and mitochondrial respiratory chain complex I, peripheral segment, plasma membrane localization	6195.19	2.07636	0.386465	5.3727	7.75677e-08	2.00097e-07
Afu5g11730	Ortholog(s) have protein kinase activity, role in maturation of SSU-rRNA from tricistronic rRNA transcript (SSU-rRNA, 5.8S rRNA, LSU-rRNA), positive regulation of RNA import into nucleus and cytosol, nucleus localization	730.1	2.07601	0.230434	9.00913	2.0769e-19	2.52539e-18
Afu6g10965	Ortholog(s) have role in cellular response to DNA damage stimulus and FANCM-MHF complex localization	111.052	2.07503	0.294935	7.03555	1.9848e-12	9.86747e-12
Afu6g12710	Ortholog(s) have protein complex scaffold, ubiquitin-specific protease activity and role in RNA splicing, histone H3-K4 methylation, histone H3-K79 methylation, histone deubiquitination	880.038	2.07475	0.319874	6.48613	8.80704e-11	3.49921e-10
Afu8g05110	Has domain(s) with predicted ribonuclease activity and role in U6 snRNA 3'-end processing	159.336	2.0738	0.261495	7.93056	2.18161e-15	1.6817e-14
Afu3g05610	Ortholog of A. nidulans FGSC A4 : AN10418, A. niger CBS 513.88 : An11g11020, A. oryzae RIB40 : AO090020000033, Aspergillus wentii : Aspwe1_0042240 and Aspergillus sydowii : Aspsy1_0088183	216.674	2.07289	0.299273	6.92644	4.31561e-12	2.05949e-11
Afu1g16564	Ortholog of A. nidulans FGSC A4 : AN11896, Neosartorya fischeri NRRL 181 : NFIA_008860, Aspergillus versicolor : Aspve1_0275963 and Aspergillus clavatus NRRL 1 : ACLA_019010	300.769	2.07226	0.506234	4.09349	4.24922e-05	7.73525e-05
Afu3g11060	Ortholog(s) have RNA binding activity, role in tRNA modification and cytoplasm, nucleus localization	3145.68	2.07121	0.314189	6.59226	4.33174e-11	1.79901e-10
Afu1g04740	Ortholog of Aspergillus fumigatus A1163 : AFUB_005080	13.3799	2.06703	0.562282	3.67615	0.000236783	0.000398784
Afu2g01880	Has domain(s) with predicted protein tyrosine phosphatase activity and role in protein dephosphorylation	961.78	2.06681	0.345383	5.98411	2.17581e-09	7.02178e-09
Afu5g05610	Ortholog(s) have role in cellular bud site selection, mRNA splicing, via spliceosome and U2 snRNP, U2-type spliceosomal complex localization	968.43	2.06573	0.36494	5.66048	1.50947e-08	4.33208e-08
Afu2g16750	Putative nonsense-mediated mRNA decay protein	1204.94	2.06539	0.274219	7.53188	5.00147e-14	3.1354e-13
Afu3g11300	Putative proteasome component	4810.72	2.06477	0.379942	5.43442	5.49742e-08	1.45297e-07
Afu3g06260	Ortholog(s) have ribosomal small subunit binding, translation initiation factor activity, translation initiation factor binding activity and role in formation of translation preinitiation complex, maintenance of translational fidelity	9199.41	2.06392	0.377435	5.46827	4.5444e-08	1.21664e-07
Afu3g09580	Ortholog of A. nidulans FGSC A4 : AN10364, Neosartorya fischeri NRRL 181 : NFIA_067710, Aspergillus wentii : Aspwe1_0074802 and Aspergillus versicolor : Aspve1_0081595	452.246	2.06109	0.296744	6.94568	3.76635e-12	1.81057e-11
Afu1g09360	Ortholog of S. cerevisiae : KSH1, A. nidulans FGSC A4 : AN1352, Aspergillus wentii : Aspwe1_0105636, Aspergillus versicolor : Aspve1_0037067 and Aspergillus niger ATCC 1015 : 128550-mRNA	951.993	2.06096	0.439885	4.68523	2.7964e-06	5.90477e-06
Afu7g00540	Has domain(s) with predicted peptidase activity	189.318	2.06068	0.283606	7.26599	3.70312e-13	2.03983e-12
Afu1g07600	Ortholog(s) have RNA-DNA hybrid ribonuclease activity, role in DNA replication, removal of RNA primer, RNA phosphodiester bond hydrolysis, endonucleolytic, ribonucleotide excision repair and nucleus, ribonuclease H2 complex localization	226.548	2.06032	0.21483	9.59047	8.76876e-22	1.34792e-20
Afu8g04020	Has domain(s) with predicted role in positive regulation of autophagy	284.556	2.05959	0.349824	5.88751	3.92051e-09	1.22399e-08
Afu4g10720	Ortholog of Aspergillus fumigatus A1163 : AFUB_067800	56.1348	2.05918	0.343512	5.99448	2.04139e-09	6.61789e-09
Afu2g12040	Protein of unknown function	25.9489	2.05811	0.466949	4.40757	1.04535e-05	2.05024e-05
Afu7g06270	Has domain(s) with predicted catalytic activity, metal ion binding, phosphoric diester hydrolase activity	161.781	2.05685	0.406235	5.06321	4.12256e-07	9.61197e-07
Afu3g02360	Has domain(s) with predicted oxidoreductase activity and role in oxidation-reduction process	15.1926	2.05601	0.462969	4.44093	8.95699e-06	1.77195e-05
Afu2g03770	Ortholog(s) have nicotinamidase activity, role in chromatin silencing at rDNA, chromatin silencing at telomere, negative regulation of DNA amplification, replicative cell aging and cytosol, nucleus, peroxisome localization	163.874	2.05575	0.266568	7.71193	1.23925e-14	8.57649e-14
Afu4g04530	Ortholog(s) have acylglycerone-phosphate reductase activity, triglyceride lipase activity and role in phosphatidic acid biosynthetic process, triglyceride catabolic process	145.295	2.05531	0.354003	5.80592	6.40149e-09	1.93176e-08
Afu7g01270	Ortholog(s) have role in mitotic DNA damage checkpoint, translesion synthesis and cytosol, nuclear chromatin localization	273.196	2.05495	0.209276	9.81933	9.29552e-23	1.58731e-21
Afu1g00770	Ortholog of A. niger CBS 513.88 : An08g12010 and Aspergillus fumigatus A1163 : AFUB_075320, AFUB_096610	63.6241	2.05473	0.48299	4.25417	2.09823e-05	3.9686e-05
Afu1g16570	Ortholog(s) have role in mitotic spindle organization, protein localization to kinetochore, spindle localization and kinetochore localization	330.377	2.05411	0.261643	7.85083	4.13299e-15	3.05693e-14
Afu6g08430	Ortholog of A. nidulans FGSC A4 : AN3921, A. niger CBS 513.88 : An11g01600, Aspergillus wentii : Aspwe1_0120527, Aspergillus sydowii : Aspsy1_0122151 and Aspergillus terreus NIH2624 : ATET_05812	591.799	2.05352	0.305299	6.72628	1.74053e-11	7.6379e-11
Afu2g04160	Ortholog of Aspergillus fumigatus A1163 : AFUB_021230	30.5734	2.05134	0.468479	4.37873	1.19375e-05	2.32736e-05
Afu2g13590	Transcript up-regulated in conidia exposed to neutrophils	3045.11	2.05013	0.348005	5.89109	3.83658e-09	1.19874e-08
Afu3g08180	Ortholog(s) have copper uptake transmembrane transporter activity and role in cellular copper ion homeostasis, copper ion import, copper ion transmembrane transport, intracellular copper ion transport	184.703	2.04959	0.372356	5.50438	3.70472e-08	1.00555e-07
Afu4g13540	Putative potassium uptake transporter	271.007	2.04782	0.338697	6.04618	1.48324e-09	4.91389e-09
Afu3g12350	Ortholog(s) have role in cation transport, cellular response to drug, regulation of membrane potential and cytoplasm, plasma membrane localization	25613.7	2.04592	0.372594	5.49101	3.9963e-08	1.08021e-07
Afu4g12240	Ortholog(s) have cytosol, nucleus localization	254.408	2.04529	0.331024	6.17866	6.46467e-10	2.26696e-09
Afu4g08200	GPI transamidase component PIG-U involved in the transfer of GPI to proteins; transcript repressed by exposure to human airway epithelial cells; induced by exposure to artemisinin	594.752	2.04488	0.255441	8.00529	1.19187e-15	9.53371e-15
Afu2g15560	Ortholog(s) have endoplasmic reticulum, integral component of membrane localization	1469.11	2.0426	0.388259	5.26092	1.43333e-07	3.55798e-07
Afu1g02850	Ortholog of A. nidulans FGSC A4 : AN0275, A. fumigatus Af293 : Afu6g14530, A. niger CBS 513.88 : An01g04970, A. oryzae RIB40 : AO090005000775 and Aspergillus wentii : Aspwe1_0106139	187.182	2.04216	0.388709	5.25369	1.49084e-07	3.69302e-07
Afu3g11510	Putative O-acetyltransferase	198.704	2.04056	0.354736	5.75233	8.80218e-09	2.60321e-08
Afu3g01790	Ortholog(s) have role in cellular response to oxidative stress	121.938	2.04047	0.429706	4.74853	2.04905e-06	4.39163e-06
Afu6g02680	Ortholog(s) have cytosol, ubiquitin ligase complex localization	593.894	2.03925	0.199873	10.2027	1.92758e-24	3.82352e-23
Afu5g10520	Has domain(s) with predicted carbohydrate binding, catalytic activity and role in carbohydrate metabolic process	30.6196	2.03911	0.320024	6.37173	1.8691e-10	7.09266e-10
Afu1g09240	Has domain(s) with predicted ATP binding, ATP-dependent helicase activity, helicase activity, nucleic acid binding activity	594.491	2.03884	0.258396	7.89037	3.01299e-15	2.26913e-14
Afu4g10190	Putative oxidoreductase; calcium induced	2325.48	2.03867	0.203519	10.0171	1.28224e-23	2.40382e-22
Afu1g06100	Ortholog(s) have glutathione disulfide oxidoreductase activity, glutathione peroxidase activity, glutathione transferase activity	782.447	2.0384	0.31679	6.43454	1.23846e-10	4.81129e-10
Afu3g14970	Putative thioredoxin; transcript downregulated in response to amphotericin B	228.502	2.03789	0.442114	4.60943	4.03775e-06	8.33329e-06
Afu2g06140	Ortholog(s) have uracil DNA N-glycosylase activity, role in DNA repair and mitochondrion, nucleus localization	988.095	2.03774	0.232552	8.76251	1.90957e-18	2.06323e-17
Afu6g07570	Ortholog(s) have Golgi apparatus, endoplasmic reticulum localization	135.342	2.03689	0.339685	5.99641	2.01727e-09	6.54778e-09
Afu6g10720	Putative alpha-ketoglutarate-dependent taurine dioxygenase; transcript up-regulated in conidia exposed to neutrophils; SrbA-regulated during hypoxia	372.619	2.03626	0.210717	9.66348	4.30967e-22	6.85132e-21
Afu2g16940	Ortholog of Aspergillus fumigatus A1163 : AFUB_032620	21.0758	2.03566	0.380011	5.35684	8.46898e-08	2.17256e-07
Afu3g01960	Predicted adhesin-like protein; transcript induced by voriconazole	94.9341	2.03547	0.514235	3.95824	7.55034e-05	0.000133607
Afu2g07610	Has domain(s) with predicted oxidoreductase activity and role in metabolic process	29.7091	2.03542	0.470538	4.32573	1.52025e-05	2.92112e-05
Afu2g00800	PelA protein; putative pectin lyase; predicted gene pairs with AFUA_7G05030 (pectin lyase B) and AFUA_5G10380	48.6511	2.03447	0.391765	5.19309	2.06831e-07	5.01128e-07
Afu8g05165	Protein of unknown function	3967.72	2.03444	0.288538	7.05086	1.77816e-12	8.9185e-12
Afu6g13800	Ortholog of A. nidulans FGSC A4 : AN6413, AN6419, AN6946, AN5312, AN5664, AN8328, AN3241, AN10369, AN1930, AN2386, AN1738, AN11159, AN8984, AN8951, AN1540, AN8971, AN9387, AN9266, AN9306, AN1317, AN10886, AN7232, AN7774, AN12202	1128.42	2.03297	0.276617	7.34941	1.99089e-13	1.13983e-12
Afu3g10290	Has domain(s) with predicted nucleus localization	164.257	2.03217	0.188197	10.7981	3.51431e-27	9.05079e-26
Afu8g03920	Ortholog(s) have cyclin-dependent protein serine/threonine kinase activator activity, histone binding, protein complex binding, ubiquitin binding, zinc ion binding activity	1454.52	2.03168	0.231275	8.78469	1.56797e-18	1.71299e-17
Afu2g01050	Ortholog(s) have protein transporter activity, unfolded protein binding activity and role in protein import into mitochondrial inner membrane, protein import into mitochondrial outer membrane, regulation of growth rate	1867.7	2.03022	0.342883	5.92102	3.19947e-09	1.00972e-08
Afu6g03810	Putative mitochondrial ATP synthase D chain; hypoxia induced protein	10481	2.02996	0.330472	6.14263	8.11661e-10	2.79877e-09
Afu3g12630	Putative cytochrome b561; SrbA-regulated during hypoxia	396.778	2.0291	0.417239	4.86316	1.15524e-06	2.55257e-06
Afu2g04850	Ortholog of A. nidulans FGSC A4 : AN2083, A. niger CBS 513.88 : An11g04540, A. oryzae RIB40 : AO090003000288, Aspergillus wentii : Aspwe1_0046199 and Aspergillus sydowii : Aspsy1_0039236	357.586	2.02834	0.200045	10.1394	3.69301e-24	7.21606e-23
Afu6g08930	Ortholog(s) have endoplasmic reticulum, mitochondrial outer membrane localization	948.2	2.02735	0.305938	6.62666	3.43361e-11	1.44076e-10
Afu1g04680	Ortholog(s) have mitochondrion localization	4580.36	2.02651	0.263797	7.6821	1.56498e-14	1.06524e-13
Afu2g14340	Ortholog of A. nidulans FGSC A4 : AN10301, A. niger CBS 513.88 : An08g01260, An02g00910, A. oryzae RIB40 : AO090103000486 and Aspergillus wentii : Aspwe1_0072512, Aspwe1_0148005	651.577	2.02567	0.404022	5.01377	5.3375e-07	1.22878e-06
Afu6g05310	Ortholog(s) have nucleolus localization	1912.14	2.0233	0.279176	7.2474	4.2486e-13	2.32239e-12
Afu3g12280	Ortholog(s) have GU repeat RNA binding, microsatellite binding, single-stranded telomeric DNA binding activity, role in tRNA processing and cytosol, nucleus localization	1059.14	2.02208	0.386898	5.22639	1.72853e-07	4.23243e-07
Afu2g02080	Protein of unknown function; calcium induced	1643.33	2.02179	0.271445	7.44824	9.4595e-14	5.70694e-13
Afu6g02370	Ortholog(s) have structural molecule activity and role in Arp2/3 complex-mediated actin nucleation, actin cortical patch assembly, cellular response to drug, spore germination	2723	2.02172	0.326606	6.19009	6.01301e-10	2.11899e-09
Afu2g16880	60S ribosomal protein L37a	16397.3	2.02128	0.393719	5.13381	2.83929e-07	6.75424e-07
Afu7g05280	Ortholog(s) have role in interstrand cross-link repair and nucleus localization	131.905	2.0212	0.266332	7.58902	3.22344e-14	2.07372e-13
Afu4g04750	NADH-ubiquinone oxidoreductase 21 kda subunit; repressed by exposure to artemisinin	5653.28	2.01955	0.379294	5.32449	1.01236e-07	2.56767e-07
Afu5g13865	Ortholog(s) have ATP-dependent RNA helicase inhibitor activity, RNA binding activity	2404.63	2.01923	0.270288	7.47063	7.98106e-14	4.85978e-13
Afu6g08310	Putative proteosome component	3176.42	2.01884	0.265319	7.60908	2.76055e-14	1.7906e-13
Afu6g06325	Ortholog(s) have RNA binding activity and role in mRNA splicing, via spliceosome, maturation of SSU-rRNA	1199.24	2.01631	0.418808	4.8144	1.47641e-06	3.21608e-06
Afu1g11040	Ortholog of A. nidulans FGSC A4 : AN10896, A. niger CBS 513.88 : An09g03860, An09g00570, A. oryzae RIB40 : AO090113000167 and Aspergillus wentii : Aspwe1_0137373, Aspwe1_0169359	17.6244	2.01587	0.372679	5.40914	6.33279e-08	1.65869e-07
Afu2g00990	Ortholog(s) have phosphatidylglycerol phospholipase C activity, role in phosphatidylglycerol catabolic process and lipid particle, mitochondrion localization	77.5649	2.01584	0.373569	5.39617	6.80802e-08	1.77194e-07
Afu7g02030	Ortholog of A. nidulans FGSC A4 : AN11175, A. niger CBS 513.88 : An12g00650, Neosartorya fischeri NRRL 181 : NFIA_114750, Aspergillus wentii : Aspwe1_0112582 and Aspergillus clavatus NRRL 1 : ACLA_065500	1067.24	2.01451	0.417571	4.82436	1.40455e-06	3.06891e-06
Afu2g04800	Ortholog(s) have role in maturation of SSU-rRNA from tricistronic rRNA transcript (SSU-rRNA, 5.8S rRNA, LSU-rRNA) and cytoplasm, nucleus localization	458.059	2.01379	0.32057	6.28191	3.34437e-10	1.22129e-09
Afu1g09490	Ortholog(s) have poly(A) binding activity, role in nuclear-transcribed mRNA poly(A) tail shortening and Mmi1 nuclear focus complex, cytoplasm, nuclear chromatin, nucleolus, nucleoplasm, polysome localization	1960.9	2.01279	0.326741	6.1602	7.26513e-10	2.52288e-09
Afu8g06390	Ortholog of Aspergillus fumigatus A1163 : AFUB_079220	629.983	2.01083	0.370256	5.43091	5.60663e-08	1.47984e-07
Afu4g10580	Ortholog(s) have Rab geranylgeranyltransferase activity and role in ER to Golgi vesicle-mediated transport, protein geranylgeranylation, protein targeting to membrane	393.448	2.01071	0.301126	6.67732	2.43359e-11	1.0463e-10
Afu7g05980	Ortholog(s) have role in mRNA splicing, via spliceosome and U1 snRNP, U2 snRNP, U2-type prespliceosome, U4/U6 x U5 tri-snRNP complex, U5 snRNP, cytosol localization	1859.82	2.01027	0.390649	5.14596	2.66154e-07	6.36032e-07
Afu5g08660	Ortholog(s) have Smc5-Smc6 complex localization	317.7	2.01023	0.239596	8.39007	4.85847e-17	4.54866e-16
Afu7g02400	Has domain(s) with predicted oxidoreductase activity, transferase activity, transferring acyl groups other than amino-acyl groups, zinc ion binding activity and role in oxidation-reduction process	45.8364	2.01011	0.306644	6.55519	5.55722e-11	2.27236e-10
Afu3g12370	Ortholog(s) have proton-transporting ATPase activity, rotational mechanism activity	4800.7	2.00974	0.291771	6.88807	5.65553e-12	2.65061e-11
Afu4g04540	Has domain(s) with predicted role in transmembrane transport and integral component of membrane localization	135.678	2.00953	0.264775	7.58958	3.20942e-14	2.0664e-13
Afu4g01280	Ortholog of A. nidulans FGSC A4 : AN10390, AN3286, A. fumigatus Af293 : Afu5g00830, A. niger CBS 513.88 : An12g00980, An11g04090, An06g00150 and A. oryzae RIB40 : AO090138000050, AO090010000179	32.9662	2.00908	0.269476	7.45551	8.95231e-14	5.41759e-13
Afu7g06981	Has domain(s) with predicted ATP adenylyltransferase activity, catalytic activity	18.699	2.00814	0.50218	3.99884	6.36525e-05	0.00011366
Afu3g04110	Ortholog(s) have snoRNA binding activity	909.898	2.00804	0.232096	8.65175	5.07151e-18	5.24858e-17
Afu1g01450	Ortholog of A. nidulans FGSC A4 : AN8025, A. niger CBS 513.88 : An11g08050, An05g01890, An11g03950, A. oryzae RIB40 : AO090010000064, AO090701000602 and Aspergillus wentii : Aspwe1_0051796	77.097	2.00622	0.290198	6.91326	4.73631e-12	2.24254e-11
Afu3g08300	Ortholog(s) have DNA clamp loader activity and role in UV-damage excision repair, leading strand elongation, mitotic DNA replication checkpoint, sister chromatid cohesion	460.521	2.00255	0.237659	8.42613	3.57288e-17	3.3854e-16
Afu2g08150	Ortholog(s) have protein tag activity, role in protein neddylation and SCF ubiquitin ligase complex, cytosol, nucleus localization	1770.01	2.00148	0.387748	5.1618	2.4458e-07	5.88163e-07
Afu5g09690	Ortholog of Aspergillus fumigatus A1163 : AFUB_057240	25.7877	2.00094	0.308479	6.48648	8.78644e-11	3.49279e-10
Afu2g12190	Ortholog(s) have protein transporter activity, role in protein import into mitochondrial inner membrane and cytosol, mitochondrial intermembrane space protein transporter complex, nucleus localization	1405.15	1.99978	0.272961	7.32625	2.36679e-13	1.33845e-12
Afu3g14270	Putative aldo-keto reductase; transcript induced by exposure to human airway epithelial cells	218.65	1.99952	0.300441	6.65527	2.82774e-11	1.19999e-10
Afu8g07260	Has domain(s) with predicted transferase activity, transferring glycosyl groups activity and membrane localization	107.759	1.99844	0.347785	5.74619	9.12793e-09	2.69453e-08
Afu2g08570	Ortholog(s) have RNA cap binding activity, role in mRNA splicing, via spliceosome and commitment complex, cytosol, mitotic spindle, nuclear cap binding complex localization	1069.62	1.99719	0.321221	6.21748	5.052e-10	1.79807e-09
Afu6g06600	Ortholog of A. nidulans FGSC A4 : AN5771, A. oryzae RIB40 : AO090003000035, Aspergillus wentii : Aspwe1_0107421 and Aspergillus sydowii : Aspsy1_0030191	288.642	1.99712	0.236259	8.4531	2.83678e-17	2.72741e-16
Afu5g04255	Protein of unknown function	1622.24	1.99657	0.419776	4.75627	1.972e-06	4.24036e-06
Afu1g04470	Ortholog(s) have protein transporter activity, unfolded protein binding activity and role in protein import into mitochondrial inner membrane, protein import into mitochondrial outer membrane	2112.95	1.99582	0.37159	5.37103	7.82866e-08	2.01693e-07
Afu3g12200	OPT family small oligopeptide transporter; 14 transmembrane domains	387.036	1.99538	0.369758	5.39646	6.79699e-08	1.77083e-07
Afu7g02170	Putative peptidyl-prolyl cis-trans isomerase with a central RNA recognition motif (RRM)	1029.15	1.99365	0.250028	7.97371	1.53976e-15	1.21069e-14
Afu3g08890	Protein of unknown function	122.824	1.99355	0.360709	5.52675	3.2622e-08	8.94088e-08
Afu7g05990	Ortholog(s) have mitochondrion localization	298.297	1.99231	0.342076	5.82416	5.74018e-09	1.74359e-08
Afu3g09110	Ortholog(s) have cytoplasm, nucleus localization	1622.71	1.9896	0.307917	6.46148	1.03686e-10	4.07634e-10
Afu5g04430	Ortholog(s) have structural constituent of ribosome activity and mitochondrial small ribosomal subunit localization	1755.2	1.98943	0.356059	5.58737	2.30539e-08	6.46283e-08
Afu3g10540	Has domain(s) with predicted oxidoreductase activity and role in metabolic process	80.286	1.98937	0.345662	5.75525	8.65123e-09	2.56049e-08
Afu5g01950	Ortholog(s) have chromatin binding activity	1843.53	1.98888	0.317947	6.25537	3.96583e-10	1.43358e-09
Afu3g13040	Ortholog of A. nidulans FGSC A4 : AN3135, A. niger CBS 513.88 : An02g08930, A. oryzae RIB40 : AO090012000826, Aspergillus wentii : Aspwe1_0050040 and Aspergillus sydowii : Aspsy1_0087186	322.835	1.98502	0.272382	7.28762	3.1549e-13	1.75384e-12
Afu3g11220	Ortholog(s) have endoribonuclease activity, role in RNA catabolic process, apoptotic process, cell morphogenesis and cytosol, extracellular region, fungal-type vacuole localization	464.678	1.98479	0.304824	6.51125	7.45272e-11	2.99596e-10
Afu1g15840	Ortholog of A. nidulans FGSC A4 : AN0920, A. niger CBS 513.88 : An01g14230, A. oryzae RIB40 : AO090005001115, Aspergillus wentii : Aspwe1_0039943 and Aspergillus sydowii : Aspsy1_0038467	142.041	1.98378	0.237303	8.3597	6.28805e-17	5.83148e-16
Afu7g01850	Ortholog(s) have RNA polymerase III activity, role in tRNA transcription from RNA polymerase III promoter and DNA-directed RNA polymerase III complex, cytosol, mitochondrion localization	479.454	1.98374	0.233808	8.48449	2.16664e-17	2.11942e-16
Afu1g03830	Ortholog(s) have tubulin binding activity, role in tubulin complex assembly and cytoplasm, prefoldin complex localization	844.897	1.983	0.312151	6.3527	2.11563e-10	7.95513e-10
Afu2g10980	Ortholog(s) have GTPase activity, role in Golgi to plasma membrane protein transport, cellular response to drug, endocytosis, protein targeting to vacuole and cytosol, trans-Golgi network localization	808.598	1.98237	0.268676	7.3783	1.60329e-13	9.30807e-13
Afu3g08040	Ortholog(s) have DNA-directed RNA polymerase activity, role in transcription from RNA polymerase II promoter and DNA-directed RNA polymerase II, holoenzyme localization	418.236	1.98147	0.315442	6.28158	3.35155e-10	1.22325e-09
Afu6g12650	Ortholog of A. nidulans FGSC A4 : AN10454, A. niger CBS 513.88 : An06g01860, A. oryzae RIB40 : AO090003000382, Neosartorya fischeri NRRL 181 : NFIA_058610 and Aspergillus wentii : Aspwe1_0033674	640.485	1.98024	0.248322	7.9745	1.52993e-15	1.20417e-14
Afu3g06597	Ortholog of A. nidulans FGSC A4 : AN12223, A. oryzae RIB40 : AO090020000340, Neosartorya fischeri NRRL 181 : NFIA_070660, Aspergillus versicolor : Aspve1_0040154 and Aspergillus sydowii : Aspsy1_0043228	897.536	1.97999	0.368376	5.37492	7.66155e-08	1.97835e-07
Afu3g10600	Ortholog(s) have role in vesicle-mediated transport and clathrin-coated vesicle, integral component of Golgi membrane localization	1793.25	1.97975	0.311041	6.3649	1.95412e-10	7.38673e-10
Afu4g06770	Ortholog(s) have 2 iron, 2 sulfur cluster binding, ferrous iron binding, iron-sulfur transferase activity	3435.04	1.97967	0.320495	6.1769	6.53705e-10	2.28724e-09
Afu7g01900	Ortholog(s) have mitochondrial outer membrane translocase complex localization	1244.16	1.97964	0.321248	6.16235	7.16734e-10	2.49223e-09
Afu5g11140	Has domain(s) with predicted nuclease activity, nucleic acid binding, tRNA-intron endonuclease activity and role in tRNA splicing, via endonucleolytic cleavage and ligation	112.201	1.9782	0.34339	5.7608	8.37185e-09	2.48436e-08
Afu5g05660	Ortholog(s) have rRNA (adenine) methyltransferase activity and nucleolus localization	151.569	1.97559	0.241922	8.16623	3.18181e-16	2.74348e-15
Afu2g02430	Ortholog(s) have role in protein import into mitochondrial inner membrane, protein import into mitochondrial matrix and mitochondrial inner membrane presequence translocase complex, plasma membrane localization	2013.34	1.9754	0.326455	6.05106	1.43896e-09	4.78333e-09
Afu5g13530	Ortholog(s) have role in exonucleolytic trimming to generate mature 3'-end of 5.8S rRNA from tricistronic rRNA transcript (SSU-rRNA, 5.8S rRNA and LSU-rRNA), more	463.001	1.97517	0.274859	7.1861	6.66694e-13	3.54083e-12
Afu7g08410	Predicted mariner Ant1 transposon-related ORF	89.8046	1.97429	0.38469	5.13217	2.86418e-07	6.80731e-07
Afu3g05390	Ortholog(s) have cytosol, nucleus localization	922.223	1.97373	0.294512	6.70169	2.06023e-11	8.92125e-11
Afu4g08640	Ortholog of A. nidulans FGSC A4 : AN11312, A. niger CBS 513.88 : An04g03470, Aspergillus zonatus : Aspzo1_0018137, Aspergillus sydowii : Aspsy1_0142288 and Aspergillus brasiliensis : Aspbr1_0127846	75.6122	1.97343	0.336357	5.86708	4.43546e-09	1.36921e-08
Afu2g16700	Ortholog(s) have single-stranded DNA binding, single-stranded DNA-dependent ATPase activity, ubiquitin protein ligase activity	188.722	1.97298	0.181467	10.8724	1.56094e-27	4.17046e-26
Afu5g13610	Ortholog of A. nidulans FGSC A4 : AN6912, A. niger CBS 513.88 : An14g05140, Aspergillus wentii : Aspwe1_0067652 and Aspergillus sydowii : Aspsy1_0075810	488.282	1.97209	0.319191	6.17841	6.47497e-10	2.26956e-09
Afu2g13110	Cytochrome c; transcript derepressed during iron starvation in hapX mutant; SrbA-regulated during hypoxia; loss of cycA results in increased levels of AoxA activity, delayed germination and reduced growth in normoxia and hypoxia	30775.2	1.97184	0.403801	4.88319	1.04383e-06	2.31779e-06
Afu2g13200	Has domain(s) with predicted hydrolase activity, zinc ion binding activity	598.499	1.97069	0.259599	7.5913	3.16709e-14	2.04249e-13
Afu5g11780	Ortholog(s) have role in TOR signaling, positive regulation of transcription from RNA polymerase I promoter and cytosol, extrinsic component of membrane, nucleus localization	396.753	1.9704	0.245159	8.03723	9.18925e-16	7.45131e-15
Afu3g01190	Putative serine/threonine protein kinase	97.8278	1.96885	0.349323	5.63617	1.73871e-08	4.94122e-08
Afu2g13210	Ortholog(s) have nucleolus localization	164.971	1.9688	0.202815	9.7074	2.80387e-22	4.54111e-21
Afu1g12160	Has domain(s) with predicted translation initiation factor activity and role in translational initiation	431.379	1.96848	0.266688	7.3812	1.56866e-13	9.13406e-13
Afu1g14770	Ortholog(s) have mRNA binding, tRNA dihydrouridine synthase activity, role in tRNA modification and cytoplasm, nuclear periphery localization	515.089	1.96845	0.144242	13.6468	2.10869e-42	1.46582e-40
Afu6g10770	Ortholog of A. nidulans FGSC A4 : AN9498, A. niger CBS 513.88 : An11g00650, A. oryzae RIB40 : AO090023000195, Aspergillus wentii : Aspwe1_0039441 and Aspergillus sydowii : Aspsy1_0045568	426.418	1.96788	0.311307	6.32135	2.59282e-10	9.61142e-10
Afu5g12910	Ortholog(s) have role in mRNA splicing, via spliceosome and Prp19 complex, U1 snRNP, U2 snRNP, U2-type prespliceosome, U4/U6 x U5 tri-snRNP complex, U5 snRNP localization	1264.41	1.96732	0.272615	7.21648	5.33502e-13	2.86639e-12
Afu4g07440	Ortholog of Neosartorya fischeri NRRL 181 : NFIA_108770, Aspergillus wentii : Aspwe1_0034601, Aspergillus terreus NIH2624 : ATET_05461 and Aspergillus tubingensis : Asptu1_0193323	77.0231	1.96639	0.321417	6.11787	9.48338e-10	3.23597e-09
Afu5g08410	Ortholog(s) have role in cellular response to biotic stimulus, cellular response to starvation and filamentous growth of a population of unicellular organisms in response to biotic stimulus, more	24.99	1.96566	0.295144	6.66	2.73819e-11	1.16767e-10
Afu5g08300	Ortholog(s) have role in conidium formation, hyphal growth, mitotic actomyosin contractile ring assembly and actomyosin contractile ring localization	688.534	1.96546	0.248806	7.89956	2.79901e-15	2.11609e-14
Afu5g04420	Ortholog(s) have U2 snRNP localization	1582.32	1.9647	0.202576	9.69859	3.05691e-22	4.9306e-21
Afu8g06820	Has domain(s) with predicted 5-amino-6-(5-phosphoribosylamino)uracil reductase activity and role in oxidation-reduction process, riboflavin biosynthetic process	36.5714	1.96446	0.371358	5.28992	1.22368e-07	3.07485e-07
Afu4g13240	Has domain(s) with predicted NADH dehydrogenase (ubiquinone) activity, electron carrier activity and membrane localization	1200.72	1.96406	0.297568	6.60038	4.10107e-11	1.70806e-10
Afu5g03850	Ortholog(s) have role in conidiophore development, conidium formation, hyphal growth, regulation of protein secretion, response to salt stress, sporocarp development involved in sexual reproduction	666.71	1.96296	0.294825	6.65803	2.77519e-11	1.18152e-10
Afu3g07240	Ortholog of A. nidulans FGSC A4 : AN4832, A. niger CBS 513.88 : An02g13480/atg29, A. oryzae RIB40 : AO090020000200, Aspergillus wentii : Aspwe1_0042020 and Aspergillus sydowii : Aspsy1_0148063	194.493	1.96182	0.313503	6.25775	3.90577e-10	1.41317e-09
Afu6g02350	Ortholog(s) have tRNA methyltransferase activity, role in tRNA methylation, wybutosine biosynthetic process and cytosol, nucleus localization	123.576	1.96161	0.239975	8.17419	2.97856e-16	2.57388e-15
Afu1g12190	Has domain(s) with predicted arylformamidase activity and role in tryptophan catabolic process to kynurenine	64.1387	1.96009	0.358034	5.47458	4.38546e-08	1.1777e-07
Afu1g00920	Protein of unknown function; predicted gene pair with AFUA_3G06425	71.3099	1.96	0.358037	5.47431	4.39227e-08	1.17913e-07
Afu2g07840	Ortholog of A. niger CBS 513.88 : An05g00430, A. oryzae RIB40 : AO090701000806, Neosartorya fischeri NRRL 181 : NFIA_083550, Aspergillus wentii : Aspwe1_0629899 and Aspergillus versicolor : Aspve1_0082834	282.453	1.95916	0.354681	5.52374	3.31862e-08	9.08283e-08
Afu4g10920	Ortholog(s) have NADH dehydrogenase (ubiquinone) activity and role in mitochondrial respiratory chain complex I assembly, programmed cell death	3478.61	1.95909	0.380145	5.15353	2.55625e-07	6.11616e-07
Afu2g16970	Ortholog(s) have structural constituent of ribosome activity and mitochondrial large ribosomal subunit localization	2822.02	1.95777	0.301299	6.49778	8.15121e-11	3.25344e-10
Afu1g12740	Ortholog of Neosartorya fischeri NRRL 181 : NFIA_012820, Aspergillus kawachii : Aspka1_0178730 and Aspergillus fumigatus A1163 : AFUB_012210	2977.19	1.95707	0.397836	4.91928	8.68638e-07	1.94614e-06
Afu3g06000	Ortholog(s) have acetyltransferase activity, chromatin binding activity	973.363	1.95583	0.174297	11.2213	3.20584e-29	9.76043e-28
Afu7g05580	Putative phospholipase D	19138.4	1.95461	0.280793	6.96104	3.37767e-12	1.6307e-11
Afu2g16630	Has domain(s) with predicted acyl-CoA dehydrogenase activity, flavin adenine dinucleotide binding, oxidoreductase activity, acting on the CH-CH group of donors activity and role in oxidation-reduction process	580.833	1.95356	0.44226	4.41723	9.99748e-06	1.96571e-05
Afu6g07220	Ortholog(s) have ubiquinone binding activity, role in cellular respiration, ubiquinone biosynthetic process and mitochondrial inner membrane localization	596.669	1.95309	0.329288	5.93125	3.00636e-09	9.52984e-09
Afu1g09390	Has domain(s) with predicted nucleic acid binding, zinc ion binding activity	633.474	1.95297	0.349072	5.59474	2.20956e-08	6.20526e-08
Afu4g09800	Ortholog(s) have Prp19 complex, spliceosomal complex localization	518.467	1.95202	0.220328	8.85957	8.03202e-19	9.0389e-18
Afu8g04390	Ortholog of A. nidulans FGSC A4 : AN1451, A. niger CBS 513.88 : An16g08650, A. oryzae RIB40 : AO090103000064, Aspergillus wentii : Aspwe1_0116823 and Aspergillus sydowii : Aspsy1_0144294	379.057	1.9516	0.27007	7.22628	4.96395e-13	2.68909e-12
Afu3g14550	Ortholog(s) have role in nucleotide-excision repair, phosphorylation of RNA polymerase II C-terminal domain, transcription from RNA polymerase II promoter and core TFIIH complex, cytosol, holo TFIIH complex localization	444.397	1.95106	0.334278	5.83664	5.32632e-09	1.62732e-08
Afu3g06610	Proteasome regulatory particle subunit; transcript induced by exposure to human airway epithelial cells	4159.87	1.95053	0.228741	8.52726	1.49852e-17	1.48061e-16
Afu2g07420	Putative actin-bundling protein, fimbrin; conidia-enriched protein	14566.4	1.94981	0.149669	13.0275	8.53884e-39	5.00542e-37
Afu5g12895	Ortholog(s) have role in posttranscriptional gene silencing, production of small RNA involved in gene silencing by RNA	1192.07	1.94937	0.314588	6.1966	5.76964e-10	2.03596e-09
Afu4g04800	Putative AAA family ATPase	774.054	1.94827	0.23713	8.21604	2.10326e-16	1.848e-15
Afu3g06940	Ortholog of A. oryzae RIB40 : AO090020000301, Neosartorya fischeri NRRL 181 : NFIA_070320 and Aspergillus fumigatus A1163 : AFUB_042120	31.8794	1.94524	0.347172	5.60309	2.10568e-08	5.92836e-08
Afu5g12035	Ortholog of A. nidulans FGSC A4 : AN7644, A. fumigatus Af293 : Afu2g00625, A. niger CBS 513.88 : An18g06380 and A. oryzae RIB40 : AO090012000357, AO090001000307	561.515	1.94475	0.39567	4.91509	8.87438e-07	1.98599e-06
Afu6g06490	Has domain(s) with predicted nucleic acid binding, nucleotide binding activity	603.975	1.94472	0.250622	7.75959	8.52033e-15	6.01322e-14
Afu3g06310	Has domain(s) with predicted nucleic acid binding, nucleotide binding activity	637.913	1.94457	0.245064	7.93495	2.10582e-15	1.62807e-14
Afu1g09230	Ortholog(s) have cytosol, nucleus localization	198.973	1.94342	0.326488	5.95249	2.64093e-09	8.42586e-09
Afu5g01930	Protein of unknown function	20.455	1.94111	0.491317	3.95083	7.78819e-05	0.000137691
Afu4g00195	Ortholog of A. nidulans FGSC A4 : AN2117, Aspergillus wentii : Aspwe1_0038802, Aspergillus zonatus : Aspzo1_0076627 and Aspergillus carbonarius ITEM 5010 : Acar5010_210760	216.842	1.94093	0.460275	4.2169	2.47687e-05	4.64228e-05
Afu3g02140	Has domain(s) with predicted ion channel activity, role in transport and integral component of membrane localization	58.1271	1.9395	0.483505	4.01133	6.0377e-05	0.000108032
Afu2g00970	Putative zinc-containing alcohol dehydrogenase; transcript induced by exposure to human airway epithelial cells	405.982	1.93727	0.217041	8.92582	4.42426e-19	5.12575e-18
Afu3g06060	Ortholog(s) have 5'-3' exodeoxyribonuclease activity involved in UV-damage excision repair, 5'-flap endonuclease activity, double-stranded DNA 5'-3' exodeoxyribonuclease activity, single-stranded DNA 5'-3' exodeoxyribonuclease activity	332.451	1.93722	0.263819	7.34299	2.08876e-13	1.18807e-12
Afu2g03450	Ortholog of A. nidulans AN4487; calcium induced	2629.56	1.93698	0.248444	7.79647	6.36647e-15	4.60484e-14
Afu5g02430	Has domain(s) with predicted ATP binding, DNA binding, DNA ligase (ATP) activity and role in DNA recombination, DNA repair	41.059	1.93544	0.25247	7.66601	1.77436e-14	1.19636e-13
Afu5g04320	Ortholog(s) have GTPase activity and role in ER to Golgi vesicle-mediated transport, Golgi organization, cellular response to drug, negative regulation of G0 to G1 transition, protein secretion	3845.98	1.9346	0.298778	6.47506	9.4773e-11	3.75602e-10
Afu3g13460	Ortholog of A. niger CBS 513.88 : An02g09330, A. oryzae RIB40 : AO090012000779, Neosartorya fischeri NRRL 181 : NFIA_063890, Aspergillus wentii : Aspwe1_0038130 and Aspergillus versicolor : Aspve1_0070181	897.884	1.9338	0.232862	8.30448	1.00256e-16	9.1147e-16
Afu3g14430	Ortholog(s) have role in regulation of mitotic cell cycle and cytosol, nucleus localization	2185.16	1.93281	0.306705	6.30186	2.94096e-10	1.08253e-09
Afu4g01555	Protein of unknown function	26.4961	1.93252	0.330819	5.84162	5.16956e-09	1.58247e-08
Afu7g05870	Putative proteasome subunit; immunoreactive protein; reacts with rabbit immunosera exposed to A. fumigatus conidia	3326.42	1.93055	0.264563	7.29711	2.94018e-13	1.64028e-12
Afu1g13195	Ortholog(s) have role in cristae formation and MICOS complex, mitochondrial crista junction localization	3060.5	1.92941	0.392735	4.91276	8.98032e-07	2.00913e-06
Afu1g07570	Ortholog(s) have tRNA (uracil) methyltransferase activity, role in cellular response to drug, chronological cell aging, tRNA methylation, tRNA wobble uridine modification and cytosol, nucleus localization	281.822	1.92778	0.330674	5.82985	5.54774e-09	1.69036e-08
Afu1g15710	Ortholog(s) have role in positive regulation of mitotic metaphase/anaphase transition and anaphase-promoting complex, cell division site, cytosol, mitotic spindle pole body localization	339.515	1.92694	0.206219	9.34416	9.26203e-21	1.29454e-19
Afu3g13090	Protein of unknown function; calcium induced	339.438	1.92648	0.303955	6.33805	2.32695e-10	8.7122e-10
Afu3g02370	Ortholog(s) have cytosol, nucleus localization	614.715	1.92588	0.267061	7.21138	5.53896e-13	2.96987e-12
Afu5g11790	Ortholog(s) have double-stranded DNA binding, double-stranded RNA binding, euchromatin binding, ribonuclease activity, zinc ion binding activity	153.472	1.92454	0.27824	6.91683	4.61862e-12	2.19343e-11
Afu5g13120	Ortholog(s) have endoplasmic reticulum, nuclear envelope localization	664.578	1.92388	0.256535	7.49949	6.40673e-14	3.95636e-13
Afu1g03600	Ortholog(s) have cell adhesion molecule binding, glucan endo-1,6-beta-glucosidase activity, glucan exo-1,3-beta-glucosidase activity	50.5876	1.92342	0.398559	4.82594	1.39343e-06	3.04717e-06
Afu3g13080	Transcript up-regulated in conidia exposed to neutrophils	596.705	1.92326	0.346492	5.55065	2.84607e-08	7.86624e-08
Afu4g12110	Ortholog(s) have nucleolus localization	629.178	1.9219	0.241893	7.94525	1.93807e-15	1.50579e-14
Afu6g10620	Ortholog(s) have role in cellular protein localization, signal transduction involved in mitotic spindle assembly checkpoint and bub1-bub3 complex, condensed nuclear chromosome kinetochore, nucleoplasm localization	1119.06	1.9212	0.313732	6.1237	9.14254e-10	3.12509e-09
Afu2g15500	Ortholog(s) have role in mRNA splicing, via spliceosome and U1 snRNP, U2 snRNP, U4/U6 x U5 tri-snRNP complex, U5 snRNP, cytosol, spliceosomal complex localization	2226.49	1.92053	0.36504	5.26115	1.43161e-07	3.55545e-07
Afu1g05940	Ortholog(s) have role in negative regulation of transcription from RNA polymerase II promoter, positive regulation of transcription from RNA polymerase II promoter and core mediator complex localization	254.606	1.919	0.374359	5.12609	2.95821e-07	7.02441e-07
Afu4g06710	Ortholog(s) have ATPase activity and cytosol, nucleus localization	399.535	1.91879	0.412464	4.65202	3.28703e-06	6.86874e-06
Afu3g06400	Ortholog(s) have protein-lysine N-methyltransferase activity, role in peptidyl-lysine methylation and cytosol, nucleolus localization	169.082	1.91732	0.198796	9.64462	5.18027e-22	8.13821e-21
Afu5g00600	Ortholog(s) have extracellular region localization	15.8257	1.91668	0.625069	3.06634	0.00216694	0.00325268
Afu5g03570	Ortholog(s) have structural constituent of ribosome activity and mitochondrial large ribosomal subunit, nucleolus localization	1559.75	1.91536	0.244099	7.84663	4.27362e-15	3.15501e-14
Afu2g10670	Has domain(s) with predicted plasma membrane localization	260.368	1.91339	0.333451	5.73815	9.57169e-09	2.81489e-08
Afu5g02785	Ortholog of Neosartorya fischeri NRRL 181 : NFIA_039310 and Aspergillus fumigatus A1163 : AFUB_051320	76.5699	1.9132	0.438087	4.36717	1.25869e-05	2.44546e-05
Afu3g06492	Ortholog(s) have cysteine desulfurase activity, role in iron-sulfur cluster assembly and L-cysteine desulfurase complex, extrinsic component of mitochondrial inner membrane, mitochondrial matrix, nucleus localization	1246.75	1.91308	0.356638	5.36422	8.13019e-08	2.09043e-07
Afu7g06675	Ortholog of A. niger CBS 513.88 : An07g05230, Aspergillus wentii : Aspwe1_0041406, Aspergillus niger ATCC 1015 : 143591-mRNA and Aspergillus zonatus : Aspzo1_0011465	40.4472	1.91299	0.441813	4.32985	1.49208e-05	2.8705e-05
Afu1g06910	Ortholog(s) have arabinogalactan endo-1,4-beta-galactosidase activity, role in pectin catabolic process and extracellular region localization	41.7982	1.91221	0.346153	5.52418	3.3103e-08	9.06323e-08
Afu3g13860	Predicted DDE1 transposon-related ORF; putative transposase	79.1166	1.9122	0.355833	5.37389	7.70564e-08	1.98843e-07
Afu4g12090	Ortholog of A. nidulans FGSC A4 : AN3645, Aspergillus wentii : Aspwe1_0102093, Aspergillus sydowii : Aspsy1_0154146, Aspergillus terreus NIH2624 : ATET_03856 and Aspergillus glaucus : Aspgl1_0068126	318.908	1.91174	0.26945	7.09495	1.29396e-12	6.60431e-12
Afu6g04170	Ortholog(s) have ATPase activity, tRNA binding activity, role in tRNA modification and Elongator holoenzyme complex, cytosol, nucleus localization	219.019	1.91142	0.19809	9.64922	4.953e-22	7.82813e-21
Afu6g04040	Ortholog(s) have dodecenoyl-CoA delta-isomerase activity, role in fatty acid beta-oxidation, filamentous growth and peroxisome localization	304.698	1.9109	0.225294	8.48182	2.21704e-17	2.16334e-16
Afu4g03400	Protein of unknown function	159.701	1.90737	0.517696	3.68433	0.000229301	0.000386763
Afu5g09000	Ortholog(s) have peptidyl-lysine N-acetyltransferase activity, acting on acetyl phosphate as donor activity	359.827	1.90693	0.148531	12.8386	9.96796e-38	5.63297e-36
Afu2g12870	Putative vesicular-fusion protein; transcript induced by exposure to human airway epithelial cells	1761.31	1.90574	0.297424	6.40747	1.47954e-10	5.69976e-10
Afu2g07890	Ortholog of A. nidulans FGSC A4 : AN6298, A. niger CBS 513.88 : An05g00450, A. oryzae RIB40 : AO090011000911, Neosartorya fischeri NRRL 181 : NFIA_083580 and Aspergillus wentii : Aspwe1_0053560	11.5201	1.90403	0.388366	4.90266	9.4546e-07	2.11163e-06
Afu4g03150	Ortholog(s) have O6-alkylguanine-DNA binding activity, role in DNA dealkylation involved in DNA repair and cytosol, nucleus localization	107.685	1.90249	0.423905	4.48802	7.18875e-06	1.4372e-05
Afu3g14990	Ortholog(s) have cytoplasm localization	1062.87	1.90178	0.193343	9.83632	7.85344e-23	1.3558e-21
Afu1g14030	Ortholog(s) have transcription cofactor activity	532.73	1.90167	0.340676	5.58205	2.37707e-08	6.65189e-08
Afu4g06700	Ortholog of A. nidulans FGSC A4 : AN1338, AN9450, AN4381, A. fumigatus Af293 : Afu1g03040, Afu1g09510 and A. niger CBS 513.88 : An01g05230, An04g01090	2714.08	1.90029	0.397469	4.78098	1.74446e-06	3.76657e-06
Afu6g04705	Ortholog of A. nidulans FGSC A4 : AN6537, A. oryzae RIB40 : AO090701000069, Aspergillus wentii : Aspwe1_0168393, Aspergillus sydowii : Aspsy1_0051755 and Aspergillus terreus NIH2624 : ATET_06977	686.223	1.89933	0.356364	5.32973	9.83568e-08	2.49861e-07
Afu2g08130	60S ribosomal protein L44	25570.2	1.89867	0.409275	4.63911	3.49913e-06	7.29063e-06
Afu1g09700	Ortholog(s) have cytosol, nucleus localization	616.14	1.89772	0.329524	5.75898	8.46255e-09	2.50843e-08
Afu6g09060	Ortholog(s) have structural constituent of ribosome activity and mitochondrial large ribosomal subunit, nucleus localization	1642.14	1.89233	0.296143	6.3899	1.65992e-10	6.33868e-10
Afu4g12210	Ortholog(s) have 5' overhang single-stranded DNA endodeoxyribonuclease activity, 5'-flap endonuclease activity, ATP-dependent DNA helicase activity and chromatin binding, more	326.445	1.89146	0.174634	10.831	2.45492e-27	6.44929e-26
Afu2g15110	Ortholog of A. nidulans FGSC A4 : AN7580, A. niger CBS 513.88 : An15g02960, A. oryzae RIB40 : AO090012000329, Aspergillus wentii : Aspwe1_0044605 and Aspergillus sydowii : Aspsy1_0046014	502.107	1.88912	0.370595	5.09754	3.44098e-07	8.09007e-07
Afu7g04170	Ortholog(s) have role in growth of symbiont in host, nitrogen utilization	58.3802	1.88809	0.265444	7.11297	1.13573e-12	5.83847e-12
Afu2g12370	Ortholog of A. nidulans FGSC A4 : AN6290, A. niger CBS 513.88 : An02g04480, A. oryzae RIB40 : AO090026000369, Aspergillus sydowii : Aspsy1_0045374 and Aspergillus terreus NIH2624 : ATET_01169	627.731	1.88794	0.253533	7.44653	9.58297e-14	5.77257e-13
Afu1g08950	Ortholog(s) have protein-arginine omega-N monomethyltransferase activity and role in peptidyl-arginine methylation	308.326	1.88729	0.266298	7.08715	1.36898e-12	6.97362e-12
Afu2g05635	Ortholog of Neosartorya fischeri NRRL 181 : NFIA_082360 and Aspergillus fumigatus A1163 : AFUB_022660	15.2749	1.88715	0.509689	3.70255	0.000213445	0.000360793
Afu1g13040	Ortholog(s) have role in regulation of spore germination	241.11	1.88674	0.350176	5.38797	7.12595e-08	1.84978e-07
Afu2g08880	Has domain(s) with predicted RNA polymerase II transcription cofactor activity, role in regulation of transcription from RNA polymerase II promoter and mediator complex localization	377.362	1.88539	0.448481	4.20395	2.62301e-05	4.90331e-05
Afu3g08770	Mitochondrial NADH:ubiquinone oxidoreductase subunit involved in oxidative phosphorylation; induced by exposure to artemisinin	4039.12	1.88504	0.368685	5.11287	3.17293e-07	7.50026e-07
Afu3g14130	Ortholog of A. nidulans FGSC A4 : AN2502, A. oryzae RIB40 : AO090012000651, Aspergillus wentii : Aspwe1_0038072 and Aspergillus sydowii : Aspsy1_0056074	19.0777	1.88474	0.456295	4.13054	3.6192e-05	6.63914e-05
Afu5g08560	Ortholog(s) have endoplasmic reticulum, fungal-type vacuole, integral component of membrane localization	815.325	1.88334	0.280704	6.70932	1.95528e-11	8.49486e-11
Afu1g05560	Ortholog(s) have GTP binding activity, role in cytoplasmic translation, filamentous growth and cytosol, nucleus, polysomal ribosome, polysome localization	1121.74	1.88328	0.190016	9.91118	3.7223e-23	6.70612e-22
Afu2g06240	Ortholog(s) have dCMP deaminase activity, role in dTMP biosynthetic process, dUMP biosynthetic process and cytosol, nucleus localization	1729.36	1.88294	0.308907	6.09549	1.09102e-09	3.67336e-09
Afu1g10340	Putative Mpv17/PMP22 family integral membrane protein; calcium induced	2122.72	1.88164	0.342915	5.48719	4.08378e-08	1.1031e-07
Afu4g05950	Ortholog(s) have glutathione disulfide oxidoreductase activity, role in cellular response to oxidative stress, response to osmotic stress and mitochondrial matrix localization	2834.33	1.88037	0.374587	5.01985	5.1713e-07	1.19297e-06
Afu1g04230	Ortholog(s) have mitochondrion localization	739.862	1.87932	0.251082	7.48489	7.16097e-14	4.39105e-13
Afu1g12230	Ortholog of A. oryzae RIB40 : AO090023000461, Neosartorya fischeri NRRL 181 : NFIA_013280, Aspergillus fumigatus A1163 : AFUB_011700 and Aspergillus clavatus NRRL 1 : ACLA_023230	159.794	1.8786	0.198101	9.48302	2.47025e-21	3.6611e-20
Afu6g03930	Has domain(s) with predicted 2 iron, 2 sulfur cluster binding, iron ion binding, oxidoreductase activity, acting on paired donors, with incorporation or reduction of molecular oxygen and NAD(P)H as one donor, more	496.134	1.87847	0.351274	5.34758	8.91369e-08	2.28069e-07
Afu8g02870	Ortholog of A. nidulans FGSC A4 : AN8871, A. niger CBS 513.88 : An03g06980, Aspergillus wentii : Aspwe1_0046794, Aspergillus sydowii : Aspsy1_0061946 and Aspergillus terreus NIH2624 : ATET_10403	537.455	1.87662	0.237125	7.91406	2.49132e-15	1.89809e-14
Afu1g13480	Ortholog(s) have ubiquinol-cytochrome-c reductase activity, role in aerobic respiration, mitochondrial electron transport, ubiquinol to cytochrome c and mitochondrial respiratory chain complex III, plasma membrane localization	9645.3	1.87635	0.373115	5.02889	4.93338e-07	1.14312e-06
Afu6g00190	Ortholog of Aspergillus fumigatus A1163 : AFUB_097338	16.2266	1.87619	0.446168	4.20513	2.60937e-05	4.87898e-05
Afu2g05950	Ortholog(s) have U3 snoRNA binding, U4 snRNA binding activity and role in mRNA splicing, via spliceosome, maturation of SSU-rRNA from tricistronic rRNA transcript (SSU-rRNA, 5.8S rRNA, LSU-rRNA)	2881.96	1.87511	0.262315	7.14834	8.78321e-13	4.59947e-12
Afu2g00740	Ortholog of A. oryzae RIB40 : AO090701000367, Aspergillus flavus NRRL 3357 : AFL2T_06000, Neosartorya fischeri NRRL 181 : NFIA_033010 and Aspergillus wentii : Aspwe1_0029685	677.714	1.87471	0.244617	7.66386	1.80423e-14	1.21442e-13
Afu6g14120	Ortholog of A. nidulans FGSC A4 : AN10664, A. oryzae RIB40 : AO090103000398, Aspergillus wentii : Aspwe1_0100298, Aspergillus sydowii : Aspsy1_0035748 and Aspergillus terreus NIH2624 : ATET_00923	16851.8	1.87445	0.241429	7.76398	8.2307e-15	5.82977e-14
Afu3g13780	Predicted adhesin-like protein; transcript repressed by exposure to human airway epithelial cells	24.5139	1.87414	0.500696	3.74307	0.000181785	0.000308806
Afu3g08420	Ortholog(s) have intracellular localization	1419.27	1.87352	0.341496	5.48623	4.10608e-08	1.10836e-07
Afu6g03260	Putative aspartic endopeptidase; predicted signal sequence for secretion	13.0212	1.87313	0.551275	3.39781	0.000679287	0.00108716
Afu2g08100	Ortholog of Aspergillus fumigatus A1163 : AFUB_024119	12.6399	1.87076	0.545852	3.42723	0.000609778	0.000981518
Afu1g11670	Ortholog(s) have nucleus localization	248.166	1.87057	0.342237	5.46572	4.61033e-08	1.23303e-07
Afu4g05870	Ortholog(s) have cytosol, nucleus localization	163.951	1.87037	0.325003	5.75492	8.66815e-09	2.56453e-08
Afu5g01020	Ortholog(s) have N-terminal protein N-methyltransferase activity, role in N-terminal peptidyl-proline dimethylation, cytoplasmic translation, single-species biofilm formation on inanimate substrate and cytosol, nucleus localization	203.363	1.86968	0.238803	7.8294	4.9019e-15	3.58181e-14
Afu4g06110	Ortholog of A. nidulans FGSC A4 : AN4319, A. niger CBS 513.88 : An04g00380, A. oryzae RIB40 : AO090023000984, Neosartorya fischeri NRRL 181 : NFIA_110030 and Aspergillus versicolor : Aspve1_0085237	35.3257	1.86937	0.318098	5.87671	4.18504e-09	1.29832e-08
Afu2g00967	Ortholog of A. nidulans FGSC A4 : AN7635/binA, AN11904, A. fumigatus Af293 : Afu3g02216, Afu7g00610 and A. niger CBS 513.88 : An10g00560	17.2513	1.86918	0.588913	3.17395	0.00150377	0.00230391
Afu1g02670	ARP2/3 complex 34 kDa subunit; hypoxia induced protein	4210.81	1.86891	0.365739	5.10994	3.22262e-07	7.60857e-07
Afu6g06328	Ortholog of A. nidulans FGSC A4 : AN5796, Aspergillus wentii : Aspwe1_0107312, Aspergillus sydowii : Aspsy1_0056900 and Aspergillus terreus NIH2624 : ATET_07402	114.921	1.86865	0.280746	6.65604	2.81307e-11	1.19506e-10
Afu4g04210	Putative secreted aminopeptidase; predicted signal sequence for secretion	453.002	1.86864	0.253216	7.37961	1.58749e-13	9.23687e-13
Afu4g13140	Protein of unknown function; transcript induced by exposure to human airway epithelial cells	655.799	1.86538	0.360128	5.17976	2.22171e-07	5.36475e-07
Afu2g05110	Ortholog(s) have U1 snRNP, U2 snRNP, cytosol localization	1617.67	1.86396	0.354988	5.25077	1.51465e-07	3.74492e-07
Afu3g06420	Has domain(s) with predicted DNA binding activity	533.035	1.8631	0.295179	6.31176	2.7588e-10	1.01978e-09
Afu3g12490	Ortholog(s) have histone-arginine N-methyltransferase activity, ribosome binding activity and role in peptidyl-arginine methylation, to asymmetrical-dimethyl arginine, ribosome biogenesis	651.09	1.8621	0.184287	10.1043	5.28493e-24	1.01499e-22
Afu2g02165	Ortholog(s) have cytosol, nuclear periphery, nuclear pore, spindle pole body localization	492.582	1.8614	0.220047	8.45913	2.69381e-17	2.60011e-16
Afu6g12700	Has domain(s) with predicted role in attachment of spindle microtubules to kinetochore, mitotic spindle organization in nucleus and DASH complex, mitotic spindle localization	364.363	1.86132	0.293998	6.33107	2.43465e-10	9.1024e-10
Afu4g06000	Ortholog(s) have structural constituent of ribosome activity and mitochondrial large ribosomal subunit, mitochondrial membrane localization	2352.96	1.86122	0.303261	6.13736	8.39037e-10	2.88683e-09
Afu1g14060	Ortholog(s) have role in mRNA splicing, via spliceosome and U4/U6 x U5 tri-snRNP complex localization	456.053	1.8612	0.292416	6.36491	1.95404e-10	7.38673e-10
Afu2g05960	Has domain(s) with predicted nucleic acid binding, nucleotide binding activity	1293.01	1.86056	0.328684	5.66062	1.50825e-08	4.33015e-08
Afu4g13680	Putative phosphatidylserine synthase; calcium induced	3020.83	1.85993	0.280606	6.62828	3.39612e-11	1.42731e-10
Afu2g18050	FAD-dependent oxidoreductase with a predicted role in festuclavine biosynthesis, present in the fumigaclavine C (fga) biosynthetic gene cluster; required for chanoclavine-I production	9.58902	1.85952	0.564838	3.29212	0.000994335	0.0015565
Afu2g07530	Ortholog of Aspergillus fumigatus A1163 : AFUB_023580	815.229	1.85783	0.353546	5.25484	1.4815e-07	3.67219e-07
Afu6g03025	Ortholog of A. nidulans FGSC A4 : AN1656, Neosartorya fischeri NRRL 181 : NFIA_049360, Aspergillus wentii : Aspwe1_0175985, Aspergillus versicolor : Aspve1_0037520 and Aspergillus zonatus : Aspzo1_0144926	52.5095	1.85706	0.394315	4.70959	2.48219e-06	5.26252e-06
Afu1g11840	Ortholog of Aspergillus fumigatus A1163 : AFUB_011290	11.2408	1.85605	0.451562	4.11029	3.95157e-05	7.22018e-05
Afu7g05015	Glyoxalase family protein	789.317	1.85584	0.384777	4.82316	1.413e-06	3.08566e-06
Afu2g01620	Ortholog of A. niger CBS 513.88 : An03g04820, A. oryzae RIB40 : AO090701000786, Neosartorya fischeri NRRL 181 : NFIA_033930 and Aspergillus wentii : Aspwe1_0041654	75.9466	1.85502	0.222647	8.33166	7.97189e-17	7.29827e-16
Afu1g05820	Ortholog(s) have role in NADH oxidation and mitochondrial respiratory chain complex I, membrane segment localization	2113.97	1.85468	0.323223	5.73808	9.57555e-09	2.81497e-08
Afu1g10040	Ortholog(s) have role in ascospore formation, asexual sporulation resulting in formation of a cellular spore and mitochondrion, nucleus localization	3643.8	1.85351	0.338936	5.46861	4.53572e-08	1.21473e-07
Afu5g03630	Ortholog(s) have mitochondrial outer membrane localization	764.398	1.85333	0.295571	6.27034	3.60254e-10	1.30888e-09
Afu1g03640	Protein of unknown function	300.809	1.85255	0.327986	5.64825	1.62086e-08	4.62641e-08
Afu1g13400	Has domain(s) with predicted zinc ion binding activity	4301.16	1.85085	0.37003	5.00189	5.67703e-07	1.30161e-06
Afu3g03740	Putative protein kinase	994.47	1.85081	0.241904	7.651	1.99425e-14	1.32304e-13
Afu6g07170	Putative transcription factor	230.459	1.85053	0.207187	8.9317	4.19528e-19	4.88207e-18
Afu2g01420	Predicted DDE1 transposon-related ORF	11.9642	1.85033	0.556605	3.32431	0.000886372	0.00139745
Afu2g05325	Has domain(s) with predicted role in transmembrane transport and integral component of membrane localization	994.256	1.85027	0.261757	7.06866	1.56435e-12	7.90224e-12
Afu1g00570	Predicted mariner Ant1 transposon-related ORF	178.835	1.84972	0.387589	4.77236	1.82079e-06	3.92382e-06
Afu4g03420	Protein of unknown function	358.516	1.84951	0.359139	5.14983	2.60717e-07	6.23608e-07
Afu4g10280	Putative histidine-containing phosphotransfer intermediate protein	3386.6	1.84897	0.263631	7.01348	2.32468e-12	1.14532e-11
Afu1g11715	Ortholog of Neosartorya fischeri NRRL 181 : NFIA_013830, Aspergillus fumigatus A1163 : AFUB_011150 and Aspergillus clavatus NRRL 1 : ACLA_023930	11.7647	1.84841	0.435105	4.2482	2.15496e-05	4.06514e-05
Afu4g12100	Ortholog(s) have role in cellular response to biotic stimulus, cellular response to starvation and cytoplasmic translation, more	589.861	1.84605	0.226095	8.16494	3.21598e-16	2.76991e-15
Afu3g06810	Predicted DDE1 transposon-related ORF	51.745	1.84392	0.391628	4.70835	2.49733e-06	5.29319e-06
Afu2g07400	Ortholog(s) have 3'-phosphoadenosine 5'-phosphosulfate transmembrane transporter activity, 5'-adenylyl sulfate transmembrane transporter activity	1032.68	1.84201	0.242553	7.59426	3.09562e-14	2.00132e-13
Afu1g07100	Ortholog of A. nidulans FGSC A4 : AN5153, A. niger CBS 513.88 : An07g09720, A. oryzae RIB40 : AO090012000962, Aspergillus wentii : Aspwe1_0051660 and Aspergillus sydowii : Aspsy1_0047644	593.841	1.84192	0.218848	8.41643	3.88125e-17	3.66874e-16
Afu3g13340	Has domain(s) with predicted GTP binding, GTPase activity, role in protein transport, signal transduction, small GTPase mediated signal transduction and intracellular, membrane localization	159.489	1.8414	0.340036	5.41531	6.11838e-08	1.60521e-07
Afu3g10740	Putative RAB GTPase with a predicted role in regulation of endocytosis; transcript downregulated in response to amphotericin B	2080.24	1.84019	0.267467	6.88007	5.98243e-12	2.79382e-11
Afu6g04780	Ortholog(s) have role in late endosome to vacuole transport via multivesicular body sorting pathway and Golgi apparatus, Vps55/Vps68 complex, fungal-type vacuole membrane, late endosome localization	1044.06	1.83962	0.272862	6.74196	1.56262e-11	6.94254e-11
Afu1g08830	Ortholog of A. nidulans FGSC A4 : AN10186, A. niger CBS 513.88 : An08g00290, Neosartorya fischeri NRRL 181 : NFIA_016830, Aspergillus wentii : Aspwe1_0036259 and Aspergillus clavatus NRRL 1 : ACLA_026670	1128.95	1.83917	0.242203	7.5935	3.1137e-14	2.00971e-13
Afu3g08130	Ortholog of A. nidulans FGSC A4 : AN10374, Neosartorya fischeri NRRL 181 : NFIA_069010, Aspergillus wentii : Aspwe1_0173436 and Aspergillus versicolor : Aspve1_0039578	293.698	1.83876	0.369996	4.96967	6.70655e-07	1.52342e-06
Afu7g05360	Ortholog(s) have role in cellular protein localization, cellular response to biotic stimulus, cellular response to starvation and chromatin silencing at centromere outer repeat region, more	2131.72	1.83828	0.217189	8.46395	2.58464e-17	2.50029e-16
Afu4g11860	Has domain(s) with predicted nucleic acid binding, zinc ion binding activity	261.02	1.83825	0.238928	7.69375	1.4289e-14	9.79405e-14
Afu6g08610	Ortholog(s) have RNA trimethylguanosine synthase activity and role in 7-methylguanosine cap hypermethylation, meiotic nuclear division, nucleologenesis, regulation of telomere maintenance via telomerase	857.07	1.83809	0.357616	5.13985	2.74958e-07	6.56273e-07
Afu8g02040	Putative alpha-1,6-mannosyltransferase	540.803	1.83657	0.269964	6.80303	1.02438e-11	4.65117e-11
Afu1g15160	Protein of unknown function; transcript induced by voriconazole	1119.76	1.83586	0.244574	7.50634	6.08038e-14	3.76965e-13
Afu3g01020	Ortholog of A. nidulans FGSC A4 : AN11082, A. niger CBS 513.88 : An13g02710, A. oryzae RIB40 : AO090009000080, Aspergillus wentii : Aspwe1_0114128 and Aspergillus sydowii : Aspsy1_0159929	212.38	1.83582	0.285044	6.4405	1.19082e-10	4.64443e-10
Afu4g07420	Ortholog(s) have endopeptidase activator activity and role in proteasomal ubiquitin-independent protein catabolic process, proteasome-mediated ubiquitin-dependent protein catabolic process	2014.38	1.8352	0.265357	6.91599	4.64619e-12	2.20386e-11
Afu2g14760	Putative BCS1-like ATPase; transcript induced by voriconazole	1542.38	1.83397	0.24965	7.34616	2.03977e-13	1.16442e-12
Afu4g07110	Ortholog(s) have SNAP receptor activity, role in Golgi to vacuole transport, vacuole inheritance and Golgi apparatus, endoplasmic reticulum, fungal-type vacuole membrane, late endosome localization	1364.72	1.83342	0.314302	5.8333	5.43424e-09	1.659e-08
Afu6g10030	Ortholog(s) have diacylglycerol diphosphate phosphatase activity, phosphatidate phosphatase activity and role in farnesol biosynthetic process, phospholipid metabolic process	443.012	1.83168	0.217832	8.40867	4.14681e-17	3.89631e-16
Afu5g03130	Ortholog(s) have sequence-specific DNA binding activity and role in CENP-A containing chromatin organization, kinetochore assembly, mitotic sister chromatid segregation, negative regulation of G0 to G1 transition	1273.13	1.83077	0.171687	10.6634	1.50971e-26	3.67144e-25
Afu3g08370	Ortholog of A. nidulans FGSC A4 : AN11693, Aspergillus wentii : Aspwe1_0552246, Aspergillus sydowii : Aspsy1_0066686 and Aspergillus carbonarius ITEM 5010 : Acar5010_204063	676.018	1.83069	0.265789	6.88775	5.66822e-12	2.65497e-11
Afu1g06740	Has domain(s) with predicted nucleic acid binding, zinc ion binding activity	819.937	1.83007	0.385335	4.7493	2.0412e-06	4.37718e-06
Afu4g00235	Ortholog of A. nidulans FGSC A4 : AN7617, A. niger CBS 513.88 : An16g01350, Neosartorya fischeri NRRL 181 : NFIA_045390, Aspergillus wentii : Aspwe1_0160305 and Aspergillus versicolor : Aspve1_0054503	808.617	1.82985	0.441168	4.14775	3.35763e-05	6.18096e-05
Afu6g04350	Has domain(s) with predicted phosphoric diester hydrolase activity, role in DNA repair and nucleus localization	85.5367	1.82699	0.201036	9.08786	1.01009e-19	1.27152e-18
Afu1g04400	Ortholog(s) have structural constituent of ribosome activity, role in mitochondrial translation and cytosol, mitochondrial small ribosomal subunit, nucleus localization	1411.59	1.82659	0.32485	5.62287	1.87806e-08	5.31417e-08
Afu6g08770	Ortholog of Neosartorya fischeri NRRL 181 : NFIA_054420, Aspergillus fumigatus A1163 : AFUB_074730 and Aspergillus clavatus NRRL 1 : ACLA_083640	127.061	1.82539	0.208275	8.76429	1.87956e-18	2.0364e-17
Afu1g16553	Has domain(s) with predicted role in DNA repair, kinetochore assembly	310.927	1.82528	0.338628	5.39023	7.03658e-08	1.82779e-07
Afu8g03905	Ortholog of A. nidulans FGSC A4 : AN9422, A. oryzae RIB40 : AO090103000004, Neosartorya fischeri NRRL 181 : NFIA_096610, Aspergillus wentii : Aspwe1_0030770 and Aspergillus versicolor : Aspve1_0049677	2437.45	1.82486	0.30007	6.08145	1.19103e-09	4.00322e-09
Afu6g00230	Ortholog of A. nidulans FGSC A4 : AN8354, AN9181, AN8970, A. fumigatus Af293 : Afu1g12440, Afu1g12460 and A. niger CBS 513.88 : An12g03270, An10g01010, An01g11070, An11g04060, An16g00990	94.1633	1.82441	0.408095	4.47054	7.80229e-06	1.55354e-05
Afu2g13860	Histone H4	4895.22	1.82406	0.283884	6.42537	1.31546e-10	5.10018e-10
Afu5g05700	Ortholog(s) have 3-hydroxyacyl-[acyl-carrier-protein] dehydratase activity, role in fatty acid biosynthetic process and mitochondrion localization	239.31	1.82346	0.281993	6.46632	1.00417e-10	3.9597e-10
Afu6g06330	Ortholog(s) have protein methyltransferase activity, rRNA (guanine) methyltransferase activity, tRNA (guanine-N2-)-methyltransferase activity	983.496	1.82309	0.445196	4.09503	4.22111e-05	7.69122e-05
Afu6g02780	Ortholog(s) have palmitoyl-(protein) hydrolase activity, role in protein deacylation and cytosol, nucleus localization	2031.97	1.82284	0.355828	5.12283	3.00983e-07	7.12975e-07
Afu3g06100	Has domain(s) with predicted role in attachment of spindle microtubules to kinetochore, mitotic spindle organization in nucleus and DASH complex, spindle microtubule localization	377.948	1.82109	0.203896	8.93147	4.20388e-19	4.88483e-18
Afu8g05310	Ortholog(s) have role in sphingoid catabolic process and endoplasmic reticulum localization	1023.65	1.82108	0.322279	5.65062	1.59869e-08	4.56811e-08
Afu8g01920	Ortholog of A. nidulans FGSC A4 : AN12392, Neosartorya fischeri NRRL 181 : NFIA_095530, Aspergillus wentii : Aspwe1_0177490 and Aspergillus versicolor : Aspve1_0034524	312.309	1.81831	0.431276	4.21612	2.48544e-05	4.65501e-05
Afu8g03950	Ortholog of A. nidulans FGSC A4 : AN1405, A. niger CBS 513.88 : An16g09240, A. oryzae RIB40 : AO090103000008, Aspergillus wentii : Aspwe1_0043787 and Aspergillus sydowii : Aspsy1_0041996	2188.31	1.81785	0.254637	7.13897	9.40296e-13	4.89465e-12
Afu1g12140	Ortholog of A. nidulans FGSC A4 : AN1081, A. niger CBS 513.88 : An08g04440, A. oryzae RIB40 : AO090001000330, Aspergillus wentii : Aspwe1_0503520 and Aspergillus sydowii : Aspsy1_0053292	359.056	1.81481	0.231173	7.85042	4.14657e-15	3.06409e-14
Afu1g09980	Ortholog of A. nidulans FGSC A4 : AN1269, A. fumigatus Af293 : Afu8g01400, A. niger CBS 513.88 : An08g01800, A. oryzae RIB40 : AO090038000434, AO090011000869 and Aspergillus wentii : Aspwe1_0048977	231.896	1.81464	0.294149	6.16913	6.86674e-10	2.39406e-09
Afu6g12170	Putative peptidyl-prolyl cis-trans isomerase; binds FK506 and inhibits calcineurin; transcript induced by exposure to human airway epithelial cells	3583.08	1.81453	0.311545	5.82428	5.73591e-09	1.74296e-08
Afu2g03140	Ortholog(s) have L-methionine-(S)-S-oxide reductase activity, peptide-methionine (S)-S-oxide reductase activity and role in L-methionine biosynthetic process from methionine sulphoxide, cellular response to hydrogen peroxide	1331.06	1.81355	0.278655	6.50822	7.60466e-11	3.04924e-10
Afu6g05190	Ortholog(s) have cytoplasm localization	164.845	1.81229	0.295625	6.13036	8.7681e-10	3.00626e-09
Afu3g07660	Ortholog of A. nidulans FGSC A4 : AN11766, A. oryzae RIB40 : AO090020000405, Neosartorya fischeri NRRL 181 : NFIA_069490, Aspergillus wentii : Aspwe1_0173499 and Aspergillus clavatus NRRL 1 : ACLA_035620	23.411	1.8108	0.508891	3.55832	0.000373232	0.000615136
Afu4g09870	Ortholog of Aspergillus fumigatus A1163 : AFUB_066980	15476.1	1.81059	0.393472	4.60156	4.19332e-06	8.64076e-06
Afu2g12320	Ortholog of A. nidulans FGSC A4 : AN6294, A. niger CBS 513.88 : An02g04360, Aspergillus wentii : Aspwe1_0117092, Aspergillus sydowii : Aspsy1_0985663 and Aspergillus terreus NIH2624 : ATET_01165	279.553	1.80759	0.287398	6.28949	3.18516e-10	1.16641e-09
Afu5g08965	Ortholog(s) have role in mitochondrial respiratory chain complex IV assembly and cytosol, integral component of mitochondrial inner membrane, mitochondrial intermembrane space, nucleus localization	938.45	1.80712	0.370582	4.87643	1.08023e-06	2.39154e-06
Afu5g05720	Ortholog(s) have cytosol, nucleus localization	421.928	1.8069	0.286755	6.30121	2.95337e-10	1.08608e-09
Afu4g10430	Ortholog(s) have aminoacyl-tRNA hydrolase activity, role in negative regulation of proteasomal ubiquitin-dependent protein catabolic process and mitochondrial outer membrane localization	715.011	1.80655	0.337419	5.35401	8.60262e-08	2.20397e-07
Afu7g02630	Ortholog of Neosartorya fischeri NRRL 181 : NFIA_115340, Aspergillus versicolor : Aspve1_0416695, Aspergillus clavatus NRRL 1 : ACLA_064930 and Aspergillus niger ATCC 1015 : 189693-mRNA	1139.97	1.80637	0.227269	7.94818	1.89265e-15	1.47342e-14
Afu5g06320	Ortholog(s) have role in cellular protein localization, endoplasmic reticulum inheritance, endoplasmic reticulum tubular network organization, nuclear pore complex assembly, vesicle-mediated transport	6816.5	1.80579	0.269931	6.68981	2.23456e-11	9.63891e-11
Afu7g05150	Ortholog of Neosartorya fischeri NRRL 181 : NFIA_026270, Aspergillus fumigatus A1163 : AFUB_090730, Aspergillus clavatus NRRL 1 : ACLA_076810 and Aspergillus sydowii : Aspsy1_0135134	72.8483	1.80544	0.299868	6.02079	1.73572e-09	5.68324e-09
Afu3g06590	Has domain(s) with predicted catalytic activity, deoxyribose-phosphate aldolase activity, lyase activity, role in deoxyribonucleotide catabolic process and cytoplasm localization	1222.64	1.80535	0.285177	6.33064	2.44146e-10	9.12353e-10
Afu4g12200	Ortholog of A. nidulans FGSC A4 : AN3652, A. niger CBS 513.88 : An01g07470, Aspergillus wentii : Aspwe1_0166581, Aspergillus sydowii : Aspsy1_1056636 and Aspergillus terreus NIH2624 : ATET_03106	198.148	1.80505	0.19948	9.04878	1.44569e-19	1.78833e-18
Afu3g13310	Ortholog(s) have structural constituent of ribosome activity and mitochondrial membrane, mitochondrial small ribosomal subunit localization	1688.33	1.80505	0.276454	6.52928	6.60866e-11	2.67583e-10
Afu8g02690	Ortholog of A. niger CBS 513.88 : An03g02990, A. oryzae RIB40 : AO090010000760, Aspergillus wentii : Aspwe1_0122416 and Aspergillus sydowii : Aspsy1_0162865	642.448	1.80422	0.19882	9.07464	1.14054e-19	1.42554e-18
Afu6g12750	Ortholog(s) have COPI-coated vesicle, Golgi apparatus, nuclear periphery localization	311.481	1.80336	0.222095	8.11975	4.67137e-16	3.93708e-15
Afu1g12240	Putative MFS peptide transporter; induced by growth on BSA as a sole nitrogen source; SrbA-regulated during hypoxia	74.1895	1.80298	0.467373	3.85769	0.000114464	0.000198699
Afu6g05174	Ortholog(s) have protein channel activity, role in protein import into mitochondrial matrix, protein import into mitochondrial outer membrane and mitochondrial outer membrane translocase complex localization	1673.73	1.80253	0.284382	6.33841	2.32154e-10	8.70024e-10
Afu6g02080	Ortholog of Aspergillus fumigatus A1163 : AFUB_096260	332.499	1.80241	0.181817	9.91334	3.64243e-23	6.59247e-22
Afu6g09350	Ortholog of Aspergillus fumigatus A1163 : AFUB_092740	63.5517	1.8015	0.419889	4.29042	1.78338e-05	3.40341e-05
Afu3g11390	Ortholog(s) have role in positive regulation of RNA polymerase II transcriptional preinitiation complex assembly, proteasome regulatory particle assembly, ubiquitin-dependent protein catabolic process	2972.65	1.80125	0.236279	7.62339	2.47106e-14	1.61617e-13
Afu6g02450	Ortholog(s) have cytoplasmic stress granule, cytosol, nucleus localization	25589.6	1.80115	0.383641	4.69488	2.66764e-06	5.63895e-06
Afu5g11350	Ortholog(s) have role in attachment of mitotic spindle microtubules to kinetochore and NMS complex, Ndc80 complex, condensed nuclear chromosome kinetochore, meiotic spindle pole body, mitotic spindle pole body localization	476.688	1.80037	0.270915	6.64551	3.02163e-11	1.27951e-10
Afu6g10520	Has domain(s) with predicted oxidoreductase activity and role in metabolic process	220.232	1.79969	0.208364	8.63727	5.75728e-18	5.90384e-17
Afu3g06860	Ortholog of Aspergillus fumigatus A1163 : AFUB_042190	250.415	1.79862	0.40926	4.3948	1.10873e-05	2.1686e-05
Afu4g09920	Protein of unknown function; transcript repressed by exposure to human airway epithelial cells	57.8217	1.79861	0.330435	5.44317	5.23392e-08	1.38706e-07
Afu1g07740	Ortholog(s) have phospholipid-translocating ATPase activity and role in actin cortical patch localization, endocytosis, intracellular protein transport, phospholipid translocation	706.399	1.79827	0.262846	6.84154	7.83458e-12	3.60519e-11
Afu3g00560	Has domain(s) with predicted catalytic activity, molybdenum ion binding, pyridoxal phosphate binding activity	29.1548	1.79804	0.480324	3.74339	0.000181552	0.000308478
Afu4g10240	Ortholog(s) have mRNA binding activity and role in chromatin silencing at centromere outer repeat region, mRNA splicing, via spliceosome, negative regulation of G0 to G1 transition	1722.25	1.79775	0.360571	4.98584	6.16943e-07	1.40875e-06
Afu2g15180	Ortholog of A. nidulans FGSC A4 : AN7587, A. niger CBS 513.88 : An09g03440, A. oryzae RIB40 : AO090012000301, Aspergillus wentii : Aspwe1_0054076 and Aspergillus sydowii : Aspsy1_0058595	5353.34	1.79749	0.215151	8.35458	6.56655e-17	6.06826e-16
Afu1g03870	Ortholog(s) have cytosol, nucleus localization	119.051	1.79732	0.248833	7.22297	5.08628e-13	2.74778e-12
Afu5g03590	Ortholog of A. nidulans FGSC A4 : AN8227, A. niger CBS 513.88 : An09g06000, A. oryzae RIB40 : AO090102000569, Aspergillus wentii : Aspwe1_0093098 and Aspergillus sydowii : Aspsy1_0509058	283.917	1.79708	0.228656	7.85934	3.86158e-15	2.86699e-14
Afu6g07550	Ortholog(s) have transcription regulatory region DNA binding activity, role in DNA methylation, chromatin silencing at telomere, histone H3-K9 methylation, regulation of growth and heterochromatin, nucleus localization	991.693	1.79671	0.27909	6.43773	1.2127e-10	4.71808e-10
Afu4g06340	Ortholog(s) have endoplasmic reticulum localization	500.804	1.79588	0.310997	5.77458	7.71468e-09	2.30064e-08
Afu1g15220	Ortholog of A. nidulans FGSC A4 : AN0864, Aspergillus wentii : Aspwe1_0483683, Aspergillus sydowii : Aspsy1_0083917 and Aspergillus terreus NIH2624 : ATET_00831	227.166	1.79463	0.373817	4.80081	1.58022e-06	3.42989e-06
Afu5g12000	Ortholog of Aspergillus fumigatus A1163 : AFUB_059580	463.337	1.79462	0.300889	5.96439	2.45554e-09	7.88565e-09
Afu4g08210	Ortholog(s) have histone acetyltransferase activity, role in histone acetylation, phenotypic switching, regulation of chromatin silencing at rDNA and cell division site, cytosol, nucleus localization	101.634	1.79444	0.395968	4.53178	5.84893e-06	1.1838e-05
Afu7g02580	Predicted DDE1 transposon-related ORF; transcript induced by exposure to human airway epithelial cells	10.0602	1.79443	0.521774	3.43909	0.000583669	0.000941421
Afu2g05580	Ortholog(s) have RNA 7-methylguanosine cap binding, exoribonuclease activator activity, m7G(5')pppN diphosphatase activity	445.02	1.79276	0.321942	5.56859	2.56805e-08	7.14307e-08
Afu1g11470	Ortholog(s) have role in ER to Golgi vesicle-mediated transport, protein retention in ER lumen, vesicle organization and ER to Golgi transport vesicle, endoplasmic reticulum, plasma membrane localization	1607.62	1.79193	0.283072	6.33028	2.4472e-10	9.14065e-10
Afu1g09757	Ortholog(s) have copper ion binding activity, role in metal ion transport, mitochondrial respiratory chain complex IV assembly and cytosol, mitochondrial intermembrane space, nucleus localization	827.72	1.79114	0.407475	4.39571	1.10411e-05	2.16009e-05
Afu4g13560	Ortholog(s) have ubiquitin-specific protease activity, role in protein deubiquitination and cytosol, ribosome localization	321.377	1.79041	0.266548	6.71705	1.85446e-11	8.08817e-11
Afu2g07570	Ortholog(s) have glutamate 5-kinase activity, role in proline biosynthetic process and cytoplasm localization	730.494	1.78924	0.290718	6.15454	7.52944e-10	2.61005e-09
Afu2g02990	Has domain(s) with predicted DNA binding, chromatin binding activity	382.167	1.78886	0.275935	6.48291	8.99721e-11	3.57296e-10
Afu1g09420	Ortholog of A. nidulans FGSC A4 : AN1347, Aspergillus wentii : Aspwe1_0024553, Aspergillus sydowii : Aspsy1_0074209 and Aspergillus terreus NIH2624 : ATET_08565	555.464	1.78861	0.40419	4.42517	9.63681e-06	1.89812e-05
Afu5g13410	Ortholog(s) have role in asexual sporulation resulting in formation of a cellular spore, intralumenal vesicle formation and protein retention in Golgi apparatus, more	1937.67	1.78777	0.373616	4.78504	1.70956e-06	3.69425e-06
Afu2g15670	Ortholog of A. nidulans FGSC A4 : AN2182, A. niger CBS 513.88 : An15g05910, Aspergillus wentii : Aspwe1_0039157, Aspergillus sydowii : Aspsy1_0139789 and Aspergillus terreus NIH2624 : ATET_02443	81.598	1.78744	0.289498	6.17427	6.64705e-10	2.32159e-09
Afu2g08370	Predicted glutathione S transferase	985.086	1.78705	0.330083	5.41392	6.16598e-08	1.61716e-07
Afu5g03485	Ortholog of Aspergillus fumigatus A1163 : AFUB_052000	311.869	1.78634	0.246334	7.25173	4.11493e-13	2.25246e-12
Afu5g12800	Ortholog(s) have structural constituent of ribosome activity and mitochondrial large ribosomal subunit localization	1405.5	1.78626	0.231006	7.73253	1.05427e-14	7.3481e-14
Afu7g03680	Ortholog(s) have calcium ion binding, inositol-1,2,4,5,6-pentakisphosphate 5-phosphatase activity and inositol-1,2,4,5-tetrakisphosphate 5-phosphatase activity, more	295.292	1.78569	0.150715	11.8481	2.20089e-32	8.73132e-31
Afu2g17320	Ortholog of A. nidulans FGSC A4 : AN7535, A. oryzae RIB40 : AO090023000622, Neosartorya fischeri NRRL 181 : NFIA_092740, Aspergillus wentii : Aspwe1_0022988 and Aspergillus fumigatus A1163 : AFUB_032980	393.447	1.78477	0.352418	5.06436	4.09771e-07	9.55686e-07
Afu5g06170	Ortholog of A. nidulans FGSC A4 : AN2292, A. niger CBS 513.88 : An17g01630, Aspergillus wentii : Aspwe1_0074221, Aspergillus sydowii : Aspsy1_0084848 and Aspergillus terreus NIH2624 : ATET_09412	266.004	1.78471	0.245498	7.26977	3.60092e-13	1.98772e-12
Afu7g05680	Ortholog(s) have cytosol, nucleus localization	779.319	1.78424	0.357668	4.98853	6.08392e-07	1.38963e-06
Afu2g11650	Protein of unknown function; transcript repressed by exposure to human airway epithelial cells	812.153	1.78216	0.341369	5.22062	1.78325e-07	4.35555e-07
Afu2g04890	Ortholog of A. niger CBS 513.88 : An11g04600, A. oryzae RIB40 : AO090003000293, Neosartorya fischeri NRRL 181 : NFIA_081620 and Aspergillus clavatus NRRL 1 : ACLA_089760	380.88	1.78133	0.23886	7.45763	8.80955e-14	5.34355e-13
Afu6g04760	Ortholog(s) have role in late endosome to vacuole transport via multivesicular body sorting pathway, protein targeting to vacuole and Golgi apparatus, Vps55/Vps68 complex, fungal-type vacuole membrane, mitochondrion localization	950.995	1.78069	0.368783	4.82855	1.3753e-06	3.00919e-06
Afu6g12280	Ortholog(s) have role in mitochondrial respiratory chain complex I assembly and mitochondrial membrane localization	4819.19	1.77928	0.312769	5.68878	1.27948e-08	3.70996e-08
Afu1g09920	Ortholog of A. nidulans FGSC A4 : AN1275, A. niger CBS 513.88 : An08g01730, A. oryzae RIB40 : AO090038000461, Aspergillus wentii : Aspwe1_0343642 and Aspergillus sydowii : Aspsy1_0228584	365.285	1.77898	0.340413	5.22595	1.73262e-07	4.24024e-07
Afu1g14580	Has domain(s) with predicted role in rRNA processing and small-subunit processome localization	289.366	1.77845	0.275154	6.46347	1.0233e-10	4.02705e-10
Afu5g06970	Ortholog of A. nidulans FGSC A4 : AN10975, A. niger CBS 513.88 : An17g00170, A. oryzae RIB40 : AO090701000290, Aspergillus versicolor : Aspve1_0135244 and Aspergillus clavatus NRRL 1 : ACLA_010110	1996.88	1.77835	0.212814	8.35637	6.46754e-17	5.9838e-16
Afu6g12620	Ortholog(s) have structural constituent of ribosome activity and mitochondrial large ribosomal subunit localization	987.028	1.77761	0.217875	8.15885	3.38235e-16	2.90048e-15
Afu3g09570	Ortholog of A. nidulans FGSC A4 : AN3068, A. niger CBS 513.88 : An16g03070, Aspergillus wentii : Aspwe1_0065972, Aspergillus sydowii : Aspsy1_0029214 and Aspergillus terreus NIH2624 : ATET_01537	1262.49	1.7772	0.360064	4.9358	7.98229e-07	1.79762e-06
Afu5g10750	Ortholog(s) have mitochondrion, ribosome localization	1809.11	1.77718	0.341453	5.20474	1.94266e-07	4.72286e-07
Afu7g02300	Ortholog of A. niger CBS 513.88 : An12g00330, A. oryzae RIB40 : AO090038000609, Aspergillus wentii : Aspwe1_0029503 and Aspergillus sydowii : Aspsy1_0161249	447.817	1.77638	0.248632	7.14463	9.02401e-13	4.71301e-12
Afu7g03860	Ortholog(s) have DNA binding, RNA polymerase II activity, RNA-directed RNA polymerase activity, role in termination of RNA polymerase II transcription and DNA-directed RNA polymerase II, core complex, cytosol localization	405.515	1.77563	0.267788	6.63071	3.34083e-11	1.40634e-10
Afu6g10330	Ortholog(s) have GTPase activity, role in cellular protein localization, exit from mitosis, mitotic M phase, positive regulation of barrier septum assembly, septation initiation signaling and mitotic spindle pole body localization	1530.93	1.77543	0.254178	6.98497	2.84907e-12	1.38487e-11
Afu2g16980	Ortholog of A. nidulans FGSC A4 : AN7283, Neosartorya fischeri NRRL 181 : NFIA_092310, Aspergillus wentii : Aspwe1_0106882 and Aspergillus versicolor : Aspve1_0123900	356.894	1.77538	0.383836	4.62535	3.73969e-06	7.76507e-06
Afu3g04250	Ortholog(s) have inositol monophosphate 1-phosphatase activity and role in inositol phosphate dephosphorylation	1063.73	1.77349	0.285416	6.21368	5.1757e-10	1.83794e-09
Afu4g03730	Ortholog of A. nidulans FGSC A4 : AN7139, A. niger CBS 513.88 : An14g01430, A. oryzae RIB40 : AO090011000309, Aspergillus wentii : Aspwe1_0030342 and Aspergillus sydowii : Aspsy1_0034590	5209.2	1.77339	0.37877	4.68198	2.84119e-06	5.99451e-06
Afu5g04340	Ortholog(s) have cytoplasm localization	20.4259	1.77334	0.337218	5.25874	1.45043e-07	3.5986e-07
Afu3g04020	Ortholog of A. nidulans FGSC A4 : AN12386, A. oryzae RIB40 : AO090124000070, Aspergillus wentii : Aspwe1_0041008 and Aspergillus sydowii : Aspsy1_0150607	192.689	1.77276	0.281648	6.29425	3.08885e-10	1.1322e-09
Afu3g05380	Ortholog of A. niger CBS 513.88 : An11g11270, Neosartorya fischeri NRRL 181 : NFIA_071810, Aspergillus wentii : Aspwe1_0042274 and Aspergillus clavatus NRRL 1 : ACLA_033400	825.024	1.77152	0.221215	8.00812	1.16479e-15	9.33611e-15
Afu1g14110	Ortholog(s) have RNA polymerase I activity, RNA polymerase II activity, RNA polymerase III activity, RNA-directed RNA polymerase activity	773.601	1.77141	0.209751	8.44527	3.03355e-17	2.89885e-16
Afu7g05590	Ortholog(s) have cytosol, nucleus localization	2134.89	1.77067	0.264183	6.70244	2.04974e-11	8.8807e-11
Afu5g01830	Has domain(s) with predicted catalytic activity, hydrolase activity, hydrolyzing O-glycosyl compounds activity and role in carbohydrate metabolic process	65.9698	1.76936	0.304574	5.80929	6.27385e-09	1.89616e-08
Afu7g08500	Ortholog of A. oryzae RIB40 : AO090010000783, Aspergillus glaucus : Aspgl1_0068939, Aspgl1_0124292, Aspergillus flavus NRRL 3357 : AFL2T_00932 and Aspergillus kawachii : Aspka1_0182640	188.911	1.76907	0.419321	4.21889	2.45506e-05	4.60471e-05
Afu7g00510	Ortholog of A. niger CBS 513.88 : An13g01780, An14g06900, A. oryzae RIB40 : AO090011000220, AO090026000634 and Aspergillus wentii : Aspwe1_0030162, Aspwe1_0067292, Aspwe1_0174726	45.7775	1.76898	0.397512	4.45014	8.58143e-06	1.7022e-05
Afu3g07430	Putative peptidyl-prolyl cis-trans isomerase; cyclophilin; allergen Asp f 27; protein abundant in conidia; Yap1-dependent induction in response to hydrogen peroxide; induced by L-tyrosine	13040.5	1.76889	0.306332	5.77441	7.72233e-09	2.30205e-08
Afu1g12065	Ortholog(s) have structural constituent of ribosome activity and mitochondrial small ribosomal subunit localization	1555.65	1.76885	0.38083	4.64472	3.40537e-06	7.10659e-06
Afu5g03260	Ortholog(s) have Golgi apparatus, endoplasmic reticulum localization	1301.36	1.76802	0.302529	5.84413	5.09207e-09	1.5606e-08
Afu6g04620	Putative NADH-ubiquinone oxidoreductase B14 subunit; involved in oxidative phosphorylation; induced by exposure to artemisinin	2016.47	1.76793	0.31213	5.66409	1.47805e-08	4.24655e-08
Afu6g11130	Ortholog(s) have single-stranded DNA binding activity and DNA replication factor A complex, cytosol, site of double-strand break localization	703.564	1.76791	0.247966	7.12965	1.00622e-12	5.21709e-12
Afu6g04030	Ortholog(s) have role in hyphal growth	973.982	1.76668	0.378246	4.67073	3.00137e-06	6.31551e-06
Afu3g05840	Ortholog(s) have nucleolus, preribosome localization	402.832	1.76637	0.34027	5.19109	2.09072e-07	5.064e-07
Afu1g00750	Ortholog of A. nidulans FGSC A4 : AN7282, AN12169, A. fumigatus Af293 : Afu3g15220, Afu5g14880, Afu6g11540, Afu8g05975 and A. niger CBS 513.88 : An02g04650, An04g08640, An14g02500, An12g01680	888.924	1.76621	0.204123	8.6527	5.02942e-18	5.21188e-17
Afu4g05910	Ortholog(s) have role in mitochondrial respiratory chain complex I assembly, pathogenesis and membrane, mitochondrion localization	4705.18	1.76599	0.316608	5.57785	2.43514e-08	6.79986e-08
Afu3g08940	Ortholog(s) have role in proteasome-mediated ubiquitin-dependent protein catabolic process and CENP-A containing chromatin, nucleus, proteasome regulatory particle, lid subcomplex, proteasome storage granule localization	2181.41	1.76483	0.284322	6.20718	5.39447e-10	1.90958e-09
Afu1g07210	Ortholog of A. nidulans FGSC A4 : AN5145, A. oryzae RIB40 : AO090012000975, Aspergillus wentii : Aspwe1_0520822, Aspergillus sydowii : Aspsy1_0091604 and Aspergillus terreus NIH2624 : ATET_10152	466.956	1.76424	0.353052	4.99712	5.81928e-07	1.33267e-06
Afu5g10590	Ortholog(s) have plasma membrane localization	3422.12	1.76322	0.390192	4.51884	6.21798e-06	1.25365e-05
Afu3g10260	Has domain(s) with predicted role in mitotic nuclear division, mitotic spindle organization in nucleus and DASH complex, mitotic spindle localization	371.352	1.76255	0.310241	5.68122	1.33734e-08	3.86491e-08
Afu1g12940	Putative mitogen-activated protein kinase (MAPK) with predicted roles in the osmotic and oxidative stress responses; involved in sensing nitrogen in the medium	6761.83	1.76178	0.230399	7.64664	2.06294e-14	1.36516e-13
Afu4g07250	Ortholog(s) have structural constituent of ribosome activity and mitochondrial small ribosomal subunit localization	1203.25	1.76061	0.226029	7.78932	6.73708e-15	4.85071e-14
Afu1g10497	Ortholog(s) have SNAP receptor activity, role in Golgi vesicle transport, vesicle fusion and Golgi medial cisterna, SNARE complex localization	1362.69	1.75925	0.337174	5.21764	1.81222e-07	4.42492e-07
Afu1g05680	Protein of unknown function; calcium induced	725.456	1.75914	0.3499	5.02755	4.96783e-07	1.14974e-06
Afu4g02802	Has domain(s) with predicted 2 iron, 2 sulfur cluster binding, oxidoreductase activity and role in oxidation-reduction process	238.037	1.75603	0.364772	4.81405	1.47903e-06	3.22001e-06
Afu1g02410	Ortholog(s) have ATP-dependent 3'-5' DNA helicase activity, ATP-dependent 5'-3' DNA helicase activity and role in box C/D snoRNP assembly, histone exchange, rRNA processing, regulation of transcription from RNA polymerase II promoter	1420.99	1.75601	0.184343	9.52577	1.63827e-21	2.45117e-20
Afu1g15040	Ortholog of A. nidulans FGSC A4 : AN0846, A. niger CBS 513.88 : An01g13210, A. oryzae RIB40 : AO090005001223, Aspergillus wentii : Aspwe1_0040051 and Aspergillus sydowii : Aspsy1_0038559	155.41	1.75444	0.214664	8.17294	3.00953e-16	2.59779e-15
Afu5g12620	Has domain(s) with predicted metal ion transmembrane transporter activity, role in metal ion transport, transmembrane transport and membrane localization	1491.31	1.75374	0.162368	10.801	3.4041e-27	8.79579e-26
Afu2g11030	Ortholog of Aspergillus fumigatus A1163 : AFUB_026800	26.6235	1.75354	0.37693	4.65215	3.28485e-06	6.86784e-06
Afu8g07235	Ortholog of A. niger CBS 513.88 : An01g01475, A. oryzae RIB40 : AO090023000051, Neosartorya fischeri NRRL 181 : NFIA_100080, Aspergillus wentii : Aspwe1_0170039 and Aspergillus versicolor : Aspve1_0045698	244.454	1.75288	0.299401	5.85463	4.78087e-09	1.47096e-08
Afu5g12850	Ortholog of A. nidulans FGSC A4 : AN6822, A. niger CBS 513.88 : An14g06350, A. oryzae RIB40 : AO090120000405, Neosartorya fischeri NRRL 181 : NFIA_074310 and Aspergillus wentii : Aspwe1_0026733	295.147	1.7517	0.209313	8.36881	5.82046e-17	5.42346e-16
Afu1g14020	Ortholog(s) have diphthine synthase activity, role in peptidyl-diphthamide biosynthetic process from peptidyl-histidine and cytosol, nucleus localization	834.136	1.75113	0.26404	6.63207	3.31005e-11	1.39562e-10
Afu1g12410	Has domain(s) with predicted FAD binding, oxidoreductase activity and role in metabolic process	30.7595	1.75083	0.464974	3.76542	0.000166267	0.000283858
Afu8g01680	Protein of unknown function	16.3185	1.75018	0.51195	3.41866	0.000629302	0.00101005
Afu5g08235	Has domain(s) with predicted hydrolase activity	2241.49	1.74955	0.303214	5.77001	7.92675e-09	2.3603e-08
Afu5g12350	Ortholog(s) have CDP reductase activity, role in CDP metabolic process, dCDP biosynthetic process and cytosol, nucleus, ribonucleoside-diphosphate reductase complex localization	3365.98	1.74941	0.153067	11.429	2.99398e-30	1.01369e-28
Afu8g05490	Ortholog(s) have transcription factor activity, core RNA polymerase II binding activity and role in transcription elongation from RNA polymerase II promoter, transcriptional start site selection at RNA polymerase II promoter	1328.79	1.74928	0.267406	6.54168	6.08318e-11	2.47711e-10
Afu2g10120	Ortholog(s) have ATP-dependent NAD(P)H-hydrate dehydratase activity, role in nicotinamide nucleotide metabolic process and cytosol localization	970.777	1.74912	0.201147	8.69573	3.44593e-18	3.63814e-17
Afu4g04810	Small Rab family GTPase; GFP-SrgA accumulates preferentially at hyphal tips and to a distinct spot at the apex of young conidiophores; mutants have abnormal conidiophores and display diverse colony morphology phenotypes	1729.38	1.74874	0.32715	5.34537	9.02322e-08	2.30645e-07
Afu6g09410	Ortholog of Aspergillus fumigatus A1163 : AFUB_092640	195.127	1.74845	0.235186	7.43434	1.05092e-13	6.2871e-13
Afu6g04670	Small ERAD ER-resident membrane protein involved in ER-associated degradation; four predicted transmembrane helices and a short cytosolic C-terminal domain; mutants compensate by increasing the activity of the unfolded protein response	211.006	1.74827	0.162005	10.7914	3.77802e-27	9.69814e-26
Afu5g06690	Ortholog(s) have rDNA binding activity	437.918	1.74758	0.292711	5.97034	2.3676e-09	7.6188e-09
Afu2g15070	Ortholog(s) have K48-linked polyubiquitin binding, structural molecule activity, role in ubiquitin-dependent protein catabolic process and cytosol, nucleus, proteasome regulatory particle, base subcomplex localization	2023.78	1.74698	0.217097	8.04698	8.48606e-16	6.90757e-15
Afu3g12790	Transcript up-regulated in conidia exposed to neutrophils	3104.52	1.74662	0.293061	5.95993	2.52353e-09	8.08086e-09
Afu8g05670	Ortholog(s) have cytoplasm localization	695.302	1.74572	0.41064	4.25122	2.12611e-05	4.01746e-05
Afu5g11340	Ortholog(s) have enzyme regulator activity, guanyl-nucleotide exchange factor activity, translation initiation factor activity	674.726	1.74552	0.2347	7.43723	1.02818e-13	6.16516e-13
Afu2g10110	Ortholog of A. nidulans FGSC A4 : AN5995, A. niger CBS 513.88 : An16g04920, A. oryzae RIB40 : AO090011000625, Aspergillus wentii : Aspwe1_0045120 and Aspergillus sydowii : Aspsy1_0031289	1636.62	1.74518	0.214328	8.14255	3.87023e-16	3.28656e-15
Afu5g03240	Ortholog(s) have pyruvate dehydrogenase (acetyl-transferring) kinase activity, role in carbon utilization, negative regulation of catalytic activity, peptidyl-serine phosphorylation and mitochondrion localization	1658.22	1.74472	0.283416	6.15606	7.45772e-10	2.58747e-09
Afu5g11200	Ortholog(s) have Arp2/3 complex binding activity, role in actin cortical patch assembly, negative regulation of Arp2/3 complex-mediated actin nucleation and actin cortical patch, cytosol, nucleus localization	456.498	1.74466	0.242349	7.19898	6.06629e-13	3.23495e-12
Afu4g00460	Ortholog of A. nidulans FGSC A4 : AN8593, A. fumigatus Af293 : Afu3g02790, A. niger CBS 513.88 : An11g01410 and A. oryzae RIB40 : AO090009000455, AO090138000169	40.9333	1.74392	0.27623	6.31329	2.73159e-10	1.0102e-09
Afu7g05785	Ortholog of A. nidulans FGSC A4 : AN11901, A. niger CBS 513.88 : An07g02120, Neosartorya fischeri NRRL 181 : NFIA_027020 and Aspergillus versicolor : Aspve1_0088350	283.464	1.74356	0.30624	5.69347	1.24486e-08	3.61225e-08
Afu7g01580	Ortholog(s) have nitrate reductase (NADPH) activity and role in molybdopterin cofactor biosynthetic process	330.605	1.74182	0.378443	4.60261	4.17231e-06	8.60196e-06
Afu1g02390	Ortholog of Aspergillus fumigatus A1163 : AFUB_002780	412.325	1.74067	0.29492	5.90217	3.58749e-09	1.12674e-08
Afu8g00910	Ortholog(s) have role in asperfuranone biosynthetic process	87.3867	1.74062	0.238787	7.28941	3.11319e-13	1.73188e-12
Afu4g12220	Ortholog of A. nidulans FGSC A4 : AN3655, A. niger CBS 513.88 : An01g07500, A. oryzae RIB40 : AO090009000424, Aspergillus wentii : Aspwe1_0166578 and Aspergillus sydowii : Aspsy1_0204923	2417.23	1.73873	0.242375	7.17371	7.29918e-13	3.85058e-12
Afu3g09600	Ortholog(s) have mRNA binding activity, role in rRNA processing and 90S preribosome, box C/D snoRNP complex, small-subunit processome localization	2598.97	1.73657	0.203251	8.54397	1.29687e-17	1.28461e-16
Afu4g02710	Ortholog of A. nidulans FGSC A4 : AN6969, A. oryzae RIB40 : AO090012000359, Neosartorya fischeri NRRL 181 : NFIA_036150 and Aspergillus versicolor : Aspve1_0677286	48.9821	1.73569	0.324533	5.34828	8.87956e-08	2.27269e-07
Afu6g09430	Ortholog of Aspergillus fumigatus A1163 : AFUB_092620	77.1649	1.73494	0.280289	6.18981	6.02364e-10	2.12178e-09
Afu4g07290	Ortholog(s) have Y-form DNA binding, crossed form four-way junction DNA binding, crossover junction endodeoxyribonuclease activity, flap-structured DNA binding activity and role in mitochondrial DNA metabolic process	185.307	1.73457	0.230389	7.5289	5.11696e-14	3.19251e-13
Afu1g05530	Ortholog(s) have nicotinamide riboside hydrolase activity, nicotinic acid riboside hydrolase activity, uridine nucleosidase activity	237.965	1.73448	0.276124	6.28152	3.35284e-10	1.22325e-09
Afu3g12050	Ortholog of A. nidulans FGSC A4 : AN10347, Neosartorya fischeri NRRL 181 : NFIA_065260, Aspergillus wentii : Aspwe1_0037097 and Aspergillus clavatus NRRL 1 : ACLA_039920	356.125	1.73189	0.24238	7.14536	8.97575e-13	4.69092e-12
Afu7g06490	Has domain(s) with predicted catalytic activity, deoxyribose-phosphate aldolase activity, lyase activity, role in deoxyribonucleotide catabolic process and cytoplasm localization	14.159	1.73093	0.459198	3.76947	0.000163594	0.000279658
Afu3g00870	Has domain(s) with predicted N-acetyltransferase activity	2624.41	1.73072	0.381496	4.53668	5.71477e-06	1.15814e-05
Afu5g09570	Ortholog of A. nidulans FGSC A4 : AN8804, A. niger CBS 513.88 : An07g03360, A. oryzae RIB40 : AO090020000584, Aspergillus wentii : Aspwe1_0035346 and Aspergillus sydowii : Aspsy1_0049430	434.049	1.73012	0.280003	6.17892	6.45399e-10	2.26625e-09
Afu2g06310	Ortholog(s) have ATP-dependent RNA helicase activity and role in endonucleolytic cleavage in ITS1 upstream of 5.8S rRNA from tricistronic rRNA transcript (SSU-rRNA, 5.8S rRNA, LSU-rRNA)	1630.67	1.73007	0.285084	6.06862	1.29011e-09	4.31227e-09
Afu5g12820	Ortholog(s) have endopeptidase activity, role in protein processing involved in protein targeting to mitochondrion and mitochondrial inner membrane peptidase complex localization	583.396	1.72944	0.365427	4.73266	2.21601e-06	4.72882e-06
Afu6g00280	Ortholog of A. nidulans FGSC A4 : AN5317, A. oryzae RIB40 : AO090003000248, AO090010000078, Neosartorya fischeri NRRL 181 : NFIA_047440 and Aspergillus versicolor : Aspve1_0031634	593.615	1.7293	0.414682	4.17019	3.04348e-05	5.64367e-05
Afu2g13470	Ortholog(s) have nucleotidase activity, role in pyrimidine nucleobase metabolic process and cytosol, nucleus localization	914.856	1.72811	0.318575	5.4245	5.81158e-08	1.52931e-07
Afu4g07730	60S ribosomal protein L11; transcript induced by exposure to human airway epithelial cells	20935.7	1.72741	0.296197	5.83196	5.47791e-09	1.67103e-08
Afu2g08520	Ortholog(s) have structural constituent of ribosome activity and mitochondrial large ribosomal subunit localization	855.156	1.72625	0.38638	4.46776	7.90443e-06	1.57348e-05
Afu2g03160	Ortholog of A. nidulans FGSC A4 : AN4511, A. niger CBS 513.88 : An07g07590, A. oryzae RIB40 : AO090120000270, Aspergillus wentii : Aspwe1_0111310 and Aspergillus sydowii : Aspsy1_0163279	230.074	1.726	0.290574	5.93995	2.85108e-09	9.06689e-09
Afu1g11190	Putative eukaryotic translation elongation factor 1 subunit eEF1-beta; reacts with rabbit immunosera exposed to A. fumigatus conidia; induced by gliotoxin exposure	18883	1.72535	0.24642	7.00168	2.52908e-12	1.24051e-11
Afu2g03980	alpha-1,3-glucanase; secreted protein; calcium induced	19.3559	1.72477	0.440859	3.9123	9.14221e-05	0.000160546
Afu4g10450	Ortholog of A. niger CBS 513.88 : An04g06300, A. oryzae RIB40 : AO090003001167, Aspergillus wentii : Aspwe1_0022845, Aspergillus sydowii : Aspsy1_0084433 and Aspergillus terreus NIH2624 : ATET_00905	43.6109	1.72284	0.422306	4.0796	4.51142e-05	8.18221e-05
Afu5g14900	Ortholog of Aspergillus fumigatus A1163 : AFUB_079010	331.445	1.72224	0.292608	5.88583	3.96066e-09	1.23604e-08
Afu1g11140	Has domain(s) with predicted iron ion binding, oxidoreductase activity and role in fatty acid biosynthetic process, oxidation-reduction process	449.579	1.7219	0.31098	5.53701	3.07685e-08	8.45944e-08
Afu1g15640	Has domain(s) with predicted carbon-sulfur lyase activity and role in metabolic process	1174.39	1.72159	0.373422	4.61032	4.02058e-06	8.30222e-06
Afu1g00520	Ortholog of A. fumigatus Af293 : Afu4g12020, A. niger CBS 513.88 : An01g07290, Neosartorya fischeri NRRL 181 : NFIA_104220 and Aspergillus wentii : Aspwe1_0123520	117.51	1.72092	0.288997	5.95481	2.60375e-09	8.32416e-09
Afu1g16350	Ortholog of A. niger CBS 513.88 : An12g03130, A. oryzae RIB40 : AO090120000028, Neosartorya fischeri NRRL 181 : NFIA_009090 and Aspergillus wentii : Aspwe1_0053463	336.757	1.71961	0.296401	5.80164	6.56678e-09	1.9786e-08
Afu6g04050	Ortholog(s) have role in formation of cytoplasmic translation initiation complex, regulation of mitotic cell cycle, regulation of translation and cytosol, nucleus localization	296.387	1.71787	0.267914	6.41204	1.43583e-10	5.54225e-10
Afu8g04030	Ortholog of A. nidulans FGSC A4 : AN1412, A. niger CBS 513.88 : An16g09150, A. oryzae RIB40 : AO090103000016, Aspergillus wentii : Aspwe1_0117975 and Aspergillus sydowii : Aspsy1_0144289	203.919	1.71781	0.237418	7.23539	4.64185e-13	2.5268e-12
Afu6g14260	U3 small nucleolar ribonucleoprotein protein	387.738	1.71769	0.232797	7.37848	1.60112e-13	9.30239e-13
Afu3g06190	Cytochrome c oxidase subunit Via; hypoxia induced protein	10719.2	1.71745	0.335147	5.12447	2.98381e-07	7.08304e-07
Afu2g07560	Ortholog(s) have role in mitochondrial protein processing, mitochondrial proton-transporting ATP synthase complex assembly and extrinsic component of mitochondrial inner membrane, mitochondrial intermembrane space localization	1296.78	1.71663	0.286961	5.9821	2.20275e-09	7.10287e-09
Afu4g08130	Ortholog(s) have role in mitochondrial respiratory chain complex IV assembly, mitochondrial respiratory chain supercomplex assembly	1255.08	1.71607	0.325449	5.27294	1.34253e-07	3.35419e-07
Afu4g09250	Ortholog(s) have mitochondrion localization	4058.51	1.716	0.412168	4.16335	3.1361e-05	5.79899e-05
Afu2g03740	Ortholog(s) have role in U1 snRNA 3'-end processing, U4 snRNA 3'-end processing and U5 snRNA 3'-end processing, more	226.452	1.71599	0.263898	6.50248	7.90079e-11	3.15831e-10
Afu6g11180	Ortholog of A. niger CBS 513.88 : An08g07550, A. oryzae RIB40 : AO090023000497, Aspergillus wentii : Aspwe1_0108866, Aspergillus versicolor : Aspve1_0120784 and Aspergillus niger ATCC 1015 : 130756-mRNA	303.217	1.71548	0.287846	5.95973	2.52651e-09	8.08709e-09
Afu6g05220	Ortholog(s) have role in ER to Golgi vesicle-mediated transport, protein complex assembly and TRAPPI protein complex, TRAPPII protein complex, TRAPPIII protein complex, cis-Golgi network, trans-Golgi network localization	598.396	1.71478	0.335877	5.10539	3.30108e-07	7.77744e-07
Afu2g10480	Has domain(s) with predicted nucleic acid binding, nucleotide binding activity	52.0642	1.71459	0.319171	5.37201	7.78639e-08	2.00795e-07
Afu2g14940	Ortholog of A. nidulans FGSC A4 : AN7565, A. niger CBS 513.88 : An15g03240, A. oryzae RIB40 : AO090012000409, Aspergillus wentii : Aspwe1_0693532 and Aspergillus sydowii : Aspsy1_1021602	315.194	1.71385	0.203335	8.4287	3.49515e-17	3.31575e-16
Afu6g04540	Calcineurin regulatory subunit; transcript induced by exposure to human airway epithelial cells	1615.24	1.71312	0.36234	4.72794	2.26807e-06	4.83071e-06
Afu7g06920	Ortholog of A. nidulans FGSC A4 : AN9531, AN1600, AN9354, AN4608 and A. fumigatus Af293 : Afu4g03520, Afu5g14130	13.0901	1.71275	0.387095	4.42462	9.6613e-06	1.90183e-05
Afu8g03910	Ortholog of A. nidulans FGSC A4 : AN9423, A. niger CBS 513.88 : An16g09290, Neosartorya fischeri NRRL 181 : NFIA_096620, Aspergillus wentii : Aspwe1_0053600 and Aspergillus versicolor : Aspve1_0422328	628.439	1.71265	0.18165	9.42828	4.16867e-21	5.99724e-20
Afu2g07630	Putative vacuolar H+/Ca2+ exchanger; calcium induced	1271.03	1.71193	0.280395	6.10541	1.02538e-09	3.46722e-09
Afu1g12660	Ortholog of A. nidulans FGSC A4 : AN1027, A. niger CBS 513.88 : An08g05410, A. oryzae RIB40 : AO090012000716, Aspergillus wentii : Aspwe1_0040406 and Aspergillus sydowii : Aspsy1_0038316	1516.77	1.70999	0.283224	6.03761	1.56417e-09	5.16025e-09
Afu5g05570	Ortholog(s) have ATP binding, nucleoside-triphosphatase activity	1260.48	1.70835	0.372483	4.58638	4.50999e-06	9.25201e-06
Afu4g04700	Ortholog of Aspergillus fumigatus A1163 : AFUB_098300	444.571	1.70813	0.282651	6.04322	1.51064e-09	4.99625e-09
Afu1g07630	Ortholog(s) have mRNA binding, single-stranded DNA binding, translation regulator activity and role in positive regulation of translation	2375.28	1.70795	0.317514	5.37913	7.48478e-08	1.93589e-07
Afu2g02980	Has domain(s) with predicted ER retention sequence binding activity, role in protein retention in ER lumen and integral component of membrane localization	391.024	1.70755	0.2538	6.72795	1.72071e-11	7.5671e-11
Afu1g02400	Ortholog of A. nidulans FGSC A4 : AN0326, A. niger CBS 513.88 : An01g05790, A. oryzae RIB40 : AO090005000857, Aspergillus wentii : Aspwe1_0025630 and Aspergillus terreus NIH2624 : ATET_04850	422.348	1.70664	0.173514	9.83575	7.89743e-23	1.35743e-21
Afu3g12840	Putative signal peptidase I	462.048	1.70655	0.354896	4.80859	1.52e-06	3.30553e-06
Afu1g08860	Ortholog(s) have cytosol, nucleus localization	346.135	1.70555	0.261998	6.50978	7.52607e-11	3.02235e-10
Afu4g08120	Ortholog of A. nidulans FGSC A4 : AN8404, A. fumigatus Af293 : Afu3g03000, A. oryzae RIB40 : AO090001000118 and Aspergillus wentii : Aspwe1_0166813, Aspwe1_0167086	57.6703	1.70442	0.283478	6.01252	1.82664e-09	5.95116e-09
Afu5g11930	Ortholog(s) have U1 snRNP, nucleolus localization	861.803	1.70427	0.274396	6.21101	5.26461e-10	1.86613e-09
Afu3g00180	Has domain(s) with predicted oxidoreductase activity and role in metabolic process	5548.62	1.70422	0.444681	3.83244	0.000126876	0.000219518
Afu4g08290	Ortholog of A. nidulans FGSC A4 : AN11889, A. niger CBS 513.88 : An04g02890, A. oryzae RIB40 : AO090023000731, Aspergillus wentii : Aspwe1_0101712 and Aspergillus sydowii : Aspsy1_0140042	281.608	1.70224	0.285957	5.95278	2.63624e-09	8.41432e-09
Afu4g10290	Ortholog of A. oryzae RIB40 : AO090003001192, Neosartorya fischeri NRRL 181 : NFIA_105770, Aspergillus wentii : Aspwe1_0166767 and Aspergillus versicolor : Aspve1_0467249	24.3716	1.70206	0.381156	4.46552	7.98737e-06	1.58918e-05
Afu7g02320	Ortholog of A. nidulans AN9082; snoRNA Afu-199 encoded within intron 2	263.234	1.70164	0.230258	7.39012	1.467e-13	8.58026e-13
Afu6g04460	Ortholog(s) have cardiolipin synthase activity, role in cellular ion homeostasis, lipid biosynthetic process, mitochondrial genome maintenance, mitochondrial membrane organization and mitochondrion localization	344.999	1.70061	0.15994	10.6328	2.09816e-26	5.05552e-25
Afu1g08880	Ortholog(s) have copper chaperone activity and role in cellular copper ion homeostasis, cellular iron ion homeostasis, cellular response to oxidative stress, copper ion transport, regulation of iron ion transmembrane transport	2408.46	1.69971	0.378111	4.49525	6.94867e-06	1.39299e-05
Afu2g12260	Cytochrome c oxidase assembly protein; transcript induced by exposure to human airway epithelial cells	1040.6	1.69933	0.289313	5.87369	4.26204e-09	1.32012e-08
Afu3g13370	Ortholog of A. nidulans FGSC A4 : AN12304, Neosartorya fischeri NRRL 181 : NFIA_063990, Aspergillus wentii : Aspwe1_0038143 and Aspergillus clavatus NRRL 1 : ACLA_041070	1554.31	1.699	0.382615	4.44051	8.97473e-06	1.77484e-05
Afu3g13520	Has domain(s) with predicted role in transmembrane transport and integral component of membrane localization	10.753	1.69725	0.516805	3.28412	0.00102302	0.00159853
Afu2g12460	Ortholog(s) have role in mitochondrial respiratory chain complex II assembly and mitochondrial matrix localization	1374.52	1.69634	0.366028	4.63447	3.57848e-06	7.44608e-06
Afu1g08840	Ortholog(s) have guanylate kinase activity, role in GMP metabolic process and cytoplasm, nucleus localization	3378.2	1.69585	0.364551	4.65188	3.28915e-06	6.87135e-06
Afu2g14490	Putative endoglucanase; transcript induced by voriconazole; repressed by exposure to artemisinin	770.673	1.69455	0.25149	6.73801	1.60567e-11	7.12574e-11
Afu2g10240	Has domain(s) with predicted oxidoreductase activity and role in oxidation-reduction process	987.524	1.69443	0.38502	4.40089	1.07808e-05	2.11338e-05
Afu4g04660	Ortholog(s) have protein domain specific binding activity	4207.02	1.69442	0.220762	7.6753	1.65026e-14	1.11845e-13
Afu6g12680	Ortholog(s) have hydrolase activity, role in nucleotide metabolic process and cytosol, nucleus localization	2294.4	1.69362	0.375407	4.51142	6.43956e-06	1.29666e-05
Afu3g05550	Ortholog(s) have ubiquitin-specific protease activity, role in protein deubiquitination and cytosol, nucleus localization	340.526	1.69352	0.188482	8.98508	2.58547e-19	3.1006e-18
Afu1g01950	Ortholog of A. nidulans FGSC A4 : AN0365, A. niger CBS 513.88 : An01g06340, A. oryzae RIB40 : AO090005000900, Aspergillus wentii : Aspwe1_0049744 and Aspergillus sydowii : Aspsy1_0040934	202.137	1.69338	0.285727	5.92656	3.09345e-09	9.78224e-09
Afu2g00860	Ortholog of Aspergillus fumigatus A1163 : AFUB_017940	59.1528	1.69249	0.462123	3.66242	0.000249849	0.000419799
Afu2g01650	Ortholog(s) have cytosol, nucleus localization	379.193	1.69192	0.266082	6.35862	2.03568e-10	7.67288e-10
Afu4g05880	Ortholog(s) have role in endonucleolytic cleavage in 5'-ETS of tricistronic rRNA transcript (SSU-rRNA, 5.8S rRNA and LSU-rRNA), more	1011.65	1.69175	0.250175	6.76228	1.35839e-11	6.07292e-11
Afu2g17850	Has domain(s) with predicted 3-beta-hydroxy-delta5-steroid dehydrogenase activity and role in oxidation-reduction process, steroid biosynthetic process	102.437	1.6897	0.332264	5.08541	3.66837e-07	8.58357e-07
Afu6g07990	Ortholog(s) have cytosol, nucleus localization	124.6	1.68966	0.244687	6.9054	5.00634e-12	2.36043e-11
Afu3g09530	Has domain(s) with predicted electron carrier activity, heme binding, iron ion binding, oxidoreductase activity, acting on paired donors, with incorporation or reduction of molecular oxygen activity and role in oxidation-reduction process	74.786	1.68906	0.44335	3.80976	0.000139101	0.000239877
Afu2g12990	Ortholog(s) have cytosol, nucleus localization	718.101	1.68856	0.28801	5.86285	4.55002e-09	1.40268e-08
Afu4g13690	Has domain(s) with predicted pseudouridine synthase activity, snoRNA binding activity, role in pseudouridine synthesis, ribosome biogenesis, snRNA pseudouridine synthesis and box H/ACA snoRNP complex localization	2939.86	1.6883	0.288513	5.85174	4.8645e-09	1.49611e-08
Afu3g01090	Ortholog of A. nidulans FGSC A4 : AN9167, Neosartorya fischeri NRRL 181 : NFIA_001950, Aspergillus wentii : Aspwe1_0028617 and Aspergillus fumigatus A1163 : AFUB_047320	393.402	1.68729	0.32634	5.17033	2.3368e-07	5.6271e-07
Afu2g08320	Ortholog(s) have snoRNA binding activity, role in rRNA processing, ribosomal small subunit biogenesis and Mpp10 complex, small-subunit processome localization	287.184	1.68727	0.340832	4.95045	7.40404e-07	1.67123e-06
Afu2g07340	Ortholog(s) have role in cleistothecium development and COP9 signalosome localization	1586.61	1.68695	0.27774	6.07383	1.24892e-09	4.18526e-09
Afu6g11150	Ortholog of A. nidulans FGSC A4 : AN0580, A. niger CBS 513.88 : An08g07580, A. oryzae RIB40 : AO090023000501, Aspergillus wentii : Aspwe1_0027096 and Aspergillus sydowii : Aspsy1_0055387	297.038	1.68677	0.261639	6.44693	1.14136e-10	4.46484e-10
Afu7g05270	Ortholog of Neosartorya fischeri NRRL 181 : NFIA_026470, Aspergillus wentii : Aspwe1_0167791, Aspergillus versicolor : Aspve1_0046411 and Aspergillus clavatus NRRL 1 : ACLA_006970	387.449	1.68644	0.319721	5.27472	1.32957e-07	3.32498e-07
Afu3g10510	Ortholog of A. nidulans FGSC A4 : AN4937, A. niger CBS 513.88 : An16g04450, Aspergillus wentii : Aspwe1_0169043 and Aspergillus sydowii : Aspsy1_0087654	1257.91	1.68536	0.401306	4.19968	2.67295e-05	4.99191e-05
Afu1g12110	Ortholog of A. nidulans FGSC A4 : AN10163, A. niger CBS 513.88 : An08g04410, Aspergillus wentii : Aspwe1_0154994 and Aspergillus sydowii : Aspsy1_0038225	2599.72	1.68507	0.321216	5.24589	1.55529e-07	3.83453e-07
Afu6g05200	60S ribosomal protein L28	10284.1	1.68486	0.263477	6.39473	1.60829e-10	6.15648e-10
Afu4g07150	Has domain(s) with predicted cytochrome-c oxidase activity	8047.9	1.68391	0.310331	5.42617	5.75766e-08	1.51665e-07
Afu5g00300	Has domain(s) with predicted oxidoreductase activity, transferase activity, transferring acyl groups other than amino-acyl groups, zinc ion binding activity and role in oxidation-reduction process	64.0202	1.68334	0.42099	3.99853	6.37363e-05	0.000113758
Afu5g06540	Ortholog(s) have plasma membrane localization	3089.21	1.68311	0.280208	6.00665	1.89393e-09	6.16527e-09
Afu4g07570	Ortholog(s) have role in maturation of 5.8S rRNA from tricistronic rRNA transcript (SSU-rRNA, 5.8S rRNA, LSU-rRNA), maturation of LSU-rRNA from tricistronic rRNA transcript (SSU-rRNA, 5.8S rRNA, LSU-rRNA), ribosomal large subunit assembly	458.915	1.68303	0.198525	8.47768	2.29734e-17	2.23891e-16
Afu3g06200	Ortholog(s) have anaphase-promoting complex localization	331.375	1.68272	0.166043	10.1342	3.89371e-24	7.58935e-23
Afu2g13910	Has domain(s) with predicted cholestenol delta-isomerase activity, role in sterol metabolic process and endoplasmic reticulum, integral component of membrane localization	520.085	1.68195	0.310468	5.41748	6.04448e-08	1.58741e-07
Afu4g09970	Ortholog(s) have histone kinase activity (H3-T3 specific) activity and role in histone H3-T3 phosphorylation involved in chromosome passenger complex localization to kinetochore	297.919	1.68071	0.209764	8.01242	1.12473e-15	9.03347e-15
Afu2g09730	Has domain(s) with predicted nucleic acid binding, nucleotide binding activity	522.694	1.68045	0.264238	6.3596	2.02278e-10	7.62792e-10
Afu1g15200	Ortholog of A. nidulans FGSC A4 : AN3519, AN2646, AN0587, AN0866, AN7370 and A. fumigatus Af293 : Afu3g03790, Afu4g14040, Afu5g06900, Afu7g08575	1744.36	1.67956	0.240156	6.99364	2.67848e-12	1.30842e-11
Afu1g16980	Ortholog of A. nidulans FGSC A4 : AN0633, A. niger CBS 513.88 : An01g09880, A. oryzae RIB40 : AO090005000977, Aspergillus wentii : Aspwe1_0109484 and Aspergillus sydowii : Aspsy1_0055497	1105.68	1.67881	0.134273	12.5029	7.19692e-36	3.57796e-34
Afu5g12340	Ortholog of Aspergillus fumigatus A1163 : AFUB_059960	162.713	1.67875	0.244128	6.87652	6.13316e-12	2.8608e-11
Afu8g04170	Ortholog of A. nidulans FGSC A4 : AN1421, A. niger CBS 513.88 : An16g08920, A. oryzae RIB40 : AO090103000032, Aspergillus wentii : Aspwe1_0043825 and Aspergillus sydowii : Aspsy1_0041969	580.474	1.67745	0.263941	6.3554	2.0789e-10	7.8245e-10
Afu5g14070	Has domain(s) with predicted role in mitotic spindle organization in nucleus and DASH complex, mitotic spindle localization	309.145	1.67728	0.407579	4.11522	3.86809e-05	7.07679e-05
Afu6g12490	Ortholog of S. cerevisiae : AIM1, A. nidulans FGSC A4 : AN3686, A. niger CBS 513.88 : An06g01650, Aspergillus wentii : Aspwe1_0166410 and Aspergillus versicolor : Aspve1_0042056	849.899	1.67699	0.274461	6.11011	9.95606e-10	3.37818e-09
Afu3g07820	Ortholog(s) have role in positive regulation of RNA polymerase II transcriptional preinitiation complex assembly, positive regulation of protein catabolic process and proteasome regulatory particle assembly, more	3939.3	1.67644	0.221747	7.56013	4.02667e-14	2.55902e-13
Afu1g03110	Ortholog(s) have structural constituent of ribosome activity, role in cytoplasmic translation and cytosolic large ribosomal subunit, nucleolus localization	13720	1.67609	0.388287	4.31663	1.58432e-05	3.03754e-05
Afu2g15165	Ortholog of Aspergillus fumigatus A1163 : AFUB_030830	1380.94	1.67553	0.175067	9.57079	1.06092e-21	1.6213e-20
Afu1g15070	Ortholog(s) have role in mitochondrial genome maintenance, plasmid maintenance and cytosol, mitochondrion localization	318.246	1.67459	0.216331	7.74086	9.87464e-15	6.91313e-14
Afu3g14280	Ortholog(s) have cytosol localization	716.737	1.67256	0.276097	6.05787	1.37934e-09	4.59876e-09
Afu7g03780	Has domain(s) with predicted nucleic acid binding, nucleotide binding activity	350.168	1.67246	0.191939	8.71353	2.94557e-18	3.12993e-17
Afu1g10460	Ortholog of Neosartorya fischeri NRRL 181 : NFIA_015190 and Aspergillus clavatus NRRL 1 : ACLA_025070	236.363	1.67176	0.31046	5.38479	7.25312e-08	1.8803e-07
Afu1g15670	Putative laccase	78.1585	1.67168	0.258478	6.4674	9.97057e-11	3.9376e-10
Afu6g13020	Ortholog(s) have role in Golgi to vacuole transport, pathogenesis, protein targeting to vacuole and AP-3 adaptor complex, cytosol, nucleus localization	335.9	1.67166	0.345588	4.83715	1.31711e-06	2.8875e-06
Afu6g07250	Ortholog of A. nidulans FGSC A4 : AN5191, A. niger CBS 513.88 : An07g09220, A. oryzae RIB40 : AO090005001576, Neosartorya fischeri NRRL 181 : NFIA_052930 and Aspergillus wentii : Aspwe1_0040868	59.5834	1.67149	0.281396	5.94001	2.85012e-09	9.06689e-09
Afu1g16310	Ortholog(s) have protein-lysine N-methyltransferase activity, role in peptidyl-lysine dimethylation, positive regulation of translational termination and cytosol, nucleus localization	126.781	1.67148	0.289409	5.77549	7.67302e-09	2.29082e-08
Afu6g02300	Ortholog(s) have protein kinase activity, role in budding cell bud growth, morphogenesis checkpoint, protein autophosphorylation, septin ring assembly and cellular bud neck localization	19.1397	1.67138	0.376186	4.44297	8.8726e-06	1.75685e-05
Afu4g10630	Ortholog(s) have role in maintenance of DNA trinucleotide repeats, mitotic sister chromatid cohesion and Ctf18 RFC-like complex localization	102.045	1.67107	0.279055	5.9883	2.12044e-09	6.85434e-09
Afu3g14290	Ortholog(s) have role in asexual sporulation resulting in formation of a cellular spore, hyphal growth and cytosol, nucleus localization	391.279	1.67052	0.239955	6.96183	3.35884e-12	1.62351e-11
Afu6g04260	Ortholog(s) have role in maturation of 5.8S rRNA from tricistronic rRNA transcript (SSU-rRNA, 5.8S rRNA, LSU-rRNA), maturation of LSU-rRNA from tricistronic rRNA transcript (SSU-rRNA, 5.8S rRNA, LSU-rRNA)	445.464	1.66971	0.261743	6.37919	1.78024e-10	6.77181e-10
Afu4g09700	Protein of unknown function; transcript induced by voriconazole	96.3293	1.66958	0.346192	4.82269	1.41632e-06	3.09119e-06
Afu8g01045	Protein of unknown function	133.966	1.66909	0.418896	3.98451	6.76204e-05	0.000120308
Afu2g15280	Ortholog of A. nidulans FGSC A4 : AN5399, A. niger CBS 513.88 : An18g02600, A. oryzae RIB40 : AO090003001548, Neosartorya fischeri NRRL 181 : NFIA_090520 and Aspergillus versicolor : Aspve1_0045700	30.3555	1.66891	0.550892	3.02947	0.00244983	0.00365012
Afu7g05810	Has domain(s) with predicted nucleic acid binding, nucleotide binding activity	751.883	1.66812	0.177256	9.41079	4.92432e-21	7.05849e-20
Afu3g03515	Protein of unknown function	133.011	1.6678	0.185133	9.00864	2.08623e-19	2.52891e-18
Afu1g01330	Has domain(s) with predicted oxidoreductase activity and role in metabolic process	42.5907	1.66744	0.287737	5.79501	6.83177e-09	2.05136e-08
Afu4g01285	Protein of unknown function	381.366	1.66518	0.468044	3.55774	0.000374066	0.000616252
Afu5g07420	Ortholog of A. nidulans FGSC A4 : AN3951, A. niger CBS 513.88 : An09g03880, Aspergillus wentii : Aspwe1_0023575, Aspergillus versicolor : Aspve1_0172120 and Aspergillus niger ATCC 1015 : 130700-mRNA	15.8277	1.66504	0.41144	4.04686	5.19083e-05	9.35397e-05
Afu1g10090	Ortholog of A. nidulans FGSC A4 : AN10174, A. oryzae RIB40 : AO090038000427, Neosartorya fischeri NRRL 181 : NFIA_015560, Aspergillus wentii : Aspwe1_0168735 and Aspergillus clavatus NRRL 1 : ACLA_025440	568.3	1.66471	0.360507	4.61768	3.88048e-06	8.03617e-06
Afu2g08860	Ortholog(s) have cytosol, exosome (RNase complex), nucleus localization	810.631	1.66445	0.289727	5.74489	9.19823e-09	2.71318e-08
Afu2g05820	Ortholog(s) have riboflavin kinase activity, zinc ion binding activity, role in FMN biosynthetic process, riboflavin metabolic process and cytosol, mitochondrial inner membrane, nucleus localization	996.976	1.66273	0.306305	5.42833	5.68841e-08	1.50072e-07
Afu4g10710	Ortholog(s) have SNAP receptor activity and role in Golgi to vacuole transport, intra-Golgi vesicle-mediated transport, vacuole fusion, non-autophagic, vesicle fusion	1636.07	1.6624	0.311509	5.33662	9.46972e-08	2.40961e-07
Afu1g05450	Parvulin-like peptidyl-prolyl cis-trans isomerase	661.566	1.65893	0.356604	4.65204	3.28674e-06	6.86874e-06
Afu5g03900	Ortholog(s) have oxidoreductase activity, acting on NAD(P)H, heme protein as acceptor activity, role in heme a biosynthetic process, iron-sulfur cluster assembly, ubiquinone biosynthetic process and mitochondrial matrix localization	689.688	1.65887	0.275499	6.02132	1.73001e-09	5.6669e-09
Afu3g07690	Ortholog(s) have copper chaperone activity, role in intracellular copper ion transport, mitochondrial respiratory chain complex IV assembly and cytosol, mitochondrial intermembrane space, nucleus localization	1271.43	1.65883	0.340492	4.87186	1.10554e-06	2.44621e-06
Afu4g12360	Ortholog(s) have cytosol, nucleus localization	699.58	1.65671	0.286238	5.78788	7.12788e-09	2.13619e-08
Afu7g05640	Ortholog of A. niger CBS 513.88 : An07g02290, A. oryzae RIB40 : AO090003001460, Neosartorya fischeri NRRL 181 : NFIA_026890 and Aspergillus versicolor : Aspve1_0041007	108.45	1.6567	0.405216	4.08845	4.3427e-05	7.88896e-05
Afu4g12770	Ortholog of A. nidulans FGSC A4 : AN11716, A. niger CBS 513.88 : An01g08290, Neosartorya fischeri NRRL 181 : NFIA_103550, Aspergillus wentii : Aspwe1_0215732 and Aspergillus clavatus NRRL 1 : ACLA_051750	233.45	1.65537	0.33942	4.87705	1.07684e-06	2.38538e-06
Afu4g04230	Ortholog of A. nidulans FGSC A4 : AN7026, A. niger CBS 513.88 : An14g00600, A. oryzae RIB40 : AO090206000070, Aspergillus wentii : Aspwe1_0030288 and Aspergillus sydowii : Aspsy1_0092867	1890.55	1.65369	0.278579	5.93615	2.91787e-09	9.26429e-09
Afu1g05220	Has domain(s) with predicted selenium binding activity and role in cell redox homeostasis	600.213	1.65358	0.301095	5.49187	3.977e-08	1.07611e-07
Afu1g09410	Ortholog(s) have structural constituent of ribosome activity and mitochondrial large ribosomal subunit localization	1493.99	1.65285	0.268504	6.15576	7.4719e-10	2.59125e-09
Afu5g04120	Ortholog(s) have role in chromatin silencing at telomere, histone deacetylation	712.633	1.65271	0.222963	7.41251	1.23934e-13	7.33609e-13
Afu6g12940	Has domain(s) with predicted hydrolase activity	161.838	1.65247	0.331972	4.97775	6.43276e-07	1.46589e-06
Afu1g16840	TCTP family protein	19741.6	1.65059	0.306961	5.37719	7.56591e-08	1.9543e-07
Afu3g04320	Ortholog(s) have role in mitochondrion organization and SCF ubiquitin ligase complex localization	399.571	1.65034	0.244673	6.74506	1.52959e-11	6.80734e-11
Afu5g09700	Ortholog of A. nidulans FGSC A4 : AN8784, A. niger CBS 513.88 : An07g03080, A. oryzae RIB40 : AO090005000275, Aspergillus wentii : Aspwe1_0100562 and Aspergillus sydowii : Aspsy1_0049400	280.386	1.65016	0.283484	5.821	5.84976e-09	1.77344e-08
Afu1g14630	Ortholog(s) have tRNA guanylyltransferase activity, role in tRNA modification and cytosol, nucleus localization	409.467	1.64891	0.411433	4.00772	6.13066e-05	0.000109596
Afu4g07320	Ortholog of Aspergillus fumigatus A1163 : AFUB_064410	412.353	1.64868	0.286639	5.75176	8.83193e-09	2.61004e-08
Afu2g03040	Ribosomal protein L34	15120.3	1.64758	0.300327	5.48595	4.11253e-08	1.10934e-07
Afu2g10100	Allergen Asp f 8; putative ribosomal protein P2; transcript induced by growth on hydrogen peroxide and menadione	35118.7	1.64586	0.373439	4.40732	1.04658e-05	2.05215e-05
Afu3g01480	Ortholog of A. nidulans FGSC A4 : AN8558, A. niger CBS 513.88 : An08g01070, An13g03160, A. oryzae RIB40 : AO090023000356, AO090012000921 and Aspergillus wentii : Aspwe1_0048849, Aspwe1_0121845	45.5018	1.64569	0.338675	4.85919	1.17864e-06	2.60063e-06
Afu6g12430	Ortholog of A. nidulans FGSC A4 : AN11730, A. niger CBS 513.88 : An06g01590, A. oryzae RIB40 : AO090009000169, Neosartorya fischeri NRRL 181 : NFIA_058400 and Aspergillus wentii : Aspwe1_0166417	676.148	1.64477	0.234404	7.01684	2.2695e-12	1.12049e-11
Afu1g03410	Ortholog(s) have cytosol, nucleus localization	321.187	1.64281	0.226661	7.24784	4.23457e-13	2.31633e-12
Afu3g07280	Has domain(s) with predicted role in cell division, centromere complex assembly, chromosome segregation and kinetochore, nucleus localization	167.387	1.64253	0.200238	8.20289	2.34668e-16	2.05498e-15
Afu1g03610	Protein of unknown function; calcium downregulated	29721.8	1.64214	0.376276	4.36419	1.27595e-05	2.47593e-05
Afu4g07310	Ortholog(s) have ATPase activity, nicotinamide-nucleotide adenylyltransferase activity	226.39	1.64204	0.187222	8.77055	1.7779e-18	1.92892e-17
Afu2g08430	Has domain(s) with predicted acetyltransferase activity	444.13	1.63841	0.335124	4.88898	1.0136e-06	2.25419e-06
Afu4g03080	Ortholog of Aspergillus tubingensis : Asptu1_0051484 and Aspergillus fumigatus A1163 : AFUB_100050	91.7334	1.63806	0.418125	3.91764	8.94201e-05	0.000157135
Afu3g03470	Protein of unknown function	87.8119	1.63768	0.520096	3.14879	0.00163946	0.00249864
Afu2g03390	Putative histone deacetylase; probable essential gene; required for cell growth and conidiation	2994.68	1.63739	0.164331	9.96398	2.19118e-23	4.03085e-22
Afu1g01860	Ortholog(s) have endoplasmic reticulum localization	329.984	1.63722	0.255355	6.41157	1.44029e-10	5.55674e-10
Afu6g13740	Ortholog of A. nidulans FGSC A4 : AN0723, A. fumigatus Af293 : Afu1g13990, A. niger CBS 513.88 : An08g07150, An05g01960 and A. oryzae RIB40 : AO090103000371	19.2789	1.63612	0.503867	3.24712	0.00116578	0.00180794
Afu8g02530	Putative extracellular lipase	214.946	1.63611	0.392618	4.16717	3.08398e-05	5.70933e-05
Afu7g01430	Putative bacterial rhodopsin Family G-protein coupled receptor (GPCR)-like protein	2801.9	1.63482	0.391852	4.17203	3.01896e-05	5.60215e-05
Afu7g03650	Ortholog(s) have cell division site, cytosol, mitotic spindle pole body, nucleus localization	1247.6	1.63408	0.314318	5.1988	2.00574e-07	4.86568e-07
Afu7g04270	Has domain(s) with predicted 3'-5' exonuclease activity, nucleic acid binding activity and role in nucleobase-containing compound metabolic process	34.5009	1.63184	0.330853	4.93224	8.12918e-07	1.82755e-06
Afu1g07480	Coproporphyrinogen III oxidase with a predicted role in heme biosynthesis; protein levels increase in amphotericin B; reacts with rabbit immunosera exposed to conidia; repressed by exposure to artemisinin; SrbA-regulated during hypoxia	31683.7	1.63078	0.329886	4.94346	7.67484e-07	1.73185e-06
Afu6g05350	Putative aspartic-type endopeptidase; transcript induced by voriconazole; predicted signal sequence for secretion	6286.11	1.63035	0.231567	7.0405	1.9155e-12	9.55318e-12
Afu6g02130	Ortholog(s) have Rab GTPase binding, Rab geranylgeranyltransferase activity and role in ER to Golgi vesicle-mediated transport, activation of GTPase activity, protein geranylgeranylation, protein targeting to membrane	2877.54	1.62998	0.172678	9.4394	3.7491e-21	5.42342e-20
Afu7g08575	Hsp70 family chaperone	108.906	1.62778	0.415732	3.91546	9.02331e-05	0.000158528
Afu5g10620	Has domain(s) with predicted protein heterodimerization activity, sequence-specific DNA binding activity and intracellular localization	213.167	1.62466	0.223279	7.27638	3.42909e-13	1.89821e-12
Afu6g13980	Putative prenyltransferase	99.7621	1.62415	0.400423	4.05609	4.99013e-05	9.0192e-05
Afu5g14680	Protein with Yap1-dependent induction in response to hydrogen peroxide; calcium downregulated; induced by gliotoxin exposure	57658.7	1.62097	0.298263	5.43472	5.48826e-08	1.45104e-07
Afu3g08450	Ortholog of A. nidulans FGSC A4 : AN2979, A. niger CBS 513.88 : An02g12090, A. oryzae RIB40 : AO090005001429, Aspergillus wentii : Aspwe1_0551961 and Aspergillus sydowii : Aspsy1_0056256	2849.79	1.61863	0.320937	5.04344	4.57239e-07	1.06198e-06
Afu4g06330	Ortholog of A. nidulans FGSC A4 : AN4341, A. niger CBS 513.88 : An04g00660, A. oryzae RIB40 : AO090023000957, Aspergillus wentii : Aspwe1_0047852 and Aspergillus sydowii : Aspsy1_0036623	514.112	1.61839	0.315855	5.12384	2.99368e-07	7.0979e-07
Afu8g02060	Ortholog of A. niger CBS 513.88 : An05g02300/gpi12, A. oryzae RIB40 : AO090010000613, AO090005001316, Neosartorya fischeri NRRL 181 : NFIA_095730 and Aspergillus clavatus NRRL 1 : ACLA_043720	722.322	1.61765	0.327718	4.93612	7.96938e-07	1.79522e-06
Afu6g11270	Ortholog(s) have cell septum, fungal-type vacuole, late endosome, plasma membrane localization	1299.55	1.61753	0.305927	5.2873	1.24135e-07	3.11527e-07
Afu6g06640	Ortholog(s) have role in actin cytoskeleton organization, inositol lipid-mediated signaling, vacuole organization and plasma membrane localization	3200.67	1.61671	0.3205	5.04433	4.55107e-07	1.05734e-06
Afu8g07030	Putative endo-1,4 beta-mannosidase, a predicted secreted hydrolase with a fungal cellulose binding domain	62.6469	1.61587	0.332999	4.85248	1.21924e-06	2.68257e-06
Afu2g16130	Ortholog(s) have DNA 5'-adenosine monophosphate hydrolase activity, mismatched DNA binding, single-strand break-containing DNA binding, single-stranded DNA binding, zinc ion binding activity	58.4401	1.61571	0.263821	6.12427	9.10979e-10	3.11661e-09
Afu8g00200	O-methyltransferase with a role in fumitremorgin B synthesis; catalyzes the conversion of 6-hydroxytryprostatin B into tryprostatin A; R202L mutation in strain Af293 blocks fumitremorgin B synthesis in this strain	17.8741	1.61443	0.55458	2.91109	0.00360169	0.00528118
Afu3g01260	Has domain(s) with predicted N-acetyltransferase activity	61.2133	1.6144	0.36914	4.37341	1.22319e-05	2.38179e-05
Afu1g05430	Ortholog of A. nidulans FGSC A4 : AN4067, Aspergillus wentii : Aspwe1_0375062, Aspergillus sydowii : Aspsy1_0149851 and Aspergillus terreus NIH2624 : ATET_03084	73.3202	1.61402	0.221222	7.29593	2.96602e-13	1.65352e-12
Afu4g10530	Ortholog of A. nidulans FGSC A4 : AN10254, A. niger CBS 513.88 : An04g06150, Aspergillus wentii : Aspwe1_0047458, Aspergillus sydowii : Aspsy1_0053923 and Aspergillus terreus NIH2624 : ATET_04011	418.459	1.61395	0.292322	5.52114	3.36798e-08	9.20832e-08
Afu8g03940	Ortholog(s) have role in mitochondrial translation and mitochondrion localization	1369.92	1.61342	0.285263	5.65588	1.55049e-08	4.43927e-08
Afu6g11160	Isopentenyl diphosphate isomerase; SrbA-regulated during hypoxia	1312.94	1.61249	0.265215	6.07994	1.20224e-09	4.03918e-09
Afu2g14905	Ortholog(s) have role in mitochondrial respiratory chain complex I assembly	3020	1.612	0.335789	4.80063	1.58164e-06	3.43198e-06
Afu6g13280	Has domain(s) with predicted sterol binding activity	893.495	1.61137	0.31396	5.1324	2.86067e-07	6.80101e-07
Afu2g11130	Has domain(s) with predicted role in regulation of transcription, DNA-templated and nucleus localization	766.523	1.61112	0.137036	11.7569	6.50603e-32	2.44521e-30
Afu1g10700	Ortholog(s) have role in proteasome regulatory particle assembly, proteolysis and cytosol, nucleus, proteasome regulatory particle localization	600.105	1.61064	0.298222	5.40081	6.63403e-08	1.73182e-07
Afu2g15950	Putative extracellular aspartic endopeptidase; transcript induced by voriconazole; predicted signal sequence for secretion	770.576	1.61053	0.246272	6.53964	6.16685e-11	2.50858e-10
Afu6g03800	Ortholog of A. nidulans FGSC A4 : AN2183, A. niger CBS 513.88 : An15g01720, A. oryzae RIB40 : AO090701000169, Aspergillus wentii : Aspwe1_0035996 and Aspergillus sydowii : Aspsy1_0084971	78.0877	1.60968	0.286273	5.62291	1.87769e-08	5.31417e-08
Afu5g10310	Ortholog(s) have sequence-specific DNA binding, transcription factor activity, sequence-specific DNA binding activity	48.3556	1.60866	0.351727	4.57362	4.79377e-06	9.80601e-06
Afu7g08530	Ortholog of A. niger CBS 513.88 : An10g00280, Aspergillus tubingensis : Asptu1_0053817, Aspergillus fumigatus A1163 : AFUB_097670, AFUB_098030 and Aspergillus sydowii : Aspsy1_0041373	716.55	1.6083	0.20312	7.91799	2.4139e-15	1.84268e-14
Afu5g05500	Ortholog(s) have phosphoglycerate dehydrogenase activity, role in serine family amino acid biosynthetic process and cytosol localization	5237.96	1.60827	0.301336	5.33713	9.44283e-08	2.40355e-07
Afu4g11620	Ortholog(s) have role in GINS complex assembly, double-strand break repair via break-induced replication, mitotic DNA replication initiation, mitotic DNA replication preinitiation complex assembly	308.769	1.60802	0.365903	4.39467	1.10943e-05	2.16943e-05
Afu1g12780	Ortholog of A. nidulans FGSC A4 : AN1000, A. niger CBS 513.88 : An08g05560, Aspergillus wentii : Aspwe1_0500525, Aspergillus sydowii : Aspsy1_0142138 and Aspergillus terreus NIH2624 : ATET_00472	329.71	1.60764	0.231632	6.94049	3.90729e-12	1.87259e-11
Afu2g06030	Ortholog(s) have structural constituent of ribosome activity and mitochondrial small ribosomal subunit localization	1330.17	1.60752	0.281891	5.70261	1.17988e-08	3.43511e-08
Afu2g02830	Ortholog of A. nidulans FGSC A4 : AN4538, A. niger CBS 513.88 : An07g07180, A. oryzae RIB40 : AO090026000628, Aspergillus wentii : Aspwe1_0036706 and Aspergillus sydowii : Aspsy1_0091097	379.386	1.60704	0.202738	7.92668	2.25083e-15	1.72774e-14
Afu3g06760	Ribosomal protein L37	16077.9	1.60683	0.311585	5.15696	2.5099e-07	6.01462e-07
Afu3g06030	Ortholog(s) have APC-Cdc20 complex activity, protein binding, bridging, ubiquitin binding, ubiquitin conjugating enzyme activity	12121.4	1.60519	0.178254	9.00507	2.15534e-19	2.60465e-18
Afu1g15966	Protein of unknown function	26.3796	1.60468	0.330222	4.85939	1.17751e-06	2.59885e-06
Afu5g02650	Protein of unknown function; transcript induced by voriconazole	1021.08	1.60397	0.414474	3.8699	0.000108882	0.000189512
Afu8g01265	Protein of unknown function	371.01	1.60373	0.388244	4.13072	3.61629e-05	6.63535e-05
Afu5g13930	Ortholog(s) have mRNA binding activity, role in cytoplasmic translation and cytoplasm, polysomal ribosome localization	1303.83	1.60297	0.167833	9.55096	1.28505e-21	1.94117e-20
Afu6g12720	40S ribosomal protein S29	17221.9	1.60286	0.324369	4.94146	7.75378e-07	1.74866e-06
Afu3g11355	Ortholog of A. niger CBS 513.88 : An02g07110, Aspergillus tubingensis : Asptu1_0118630, Aspergillus brasiliensis : Aspbr1_0038499 and Aspergillus acidus : Aspfo1_0497209	255.698	1.60159	0.382743	4.18451	2.85788e-05	5.32084e-05
Afu4g06140	Ortholog(s) have dipeptidyl-peptidase activity and cytoplasm, nucleus localization	1833	1.60071	0.176628	9.06265	1.27314e-19	1.58236e-18
Afu5g01800	DNA repair protein; transcript up-regulated in conidia exposed to neutrophils	558.634	1.60024	0.28747	5.56663	2.5972e-08	7.2203e-08
Afu3g08250	Ortholog of A. nidulans FGSC A4 : AN5437, AN2941, A. fumigatus Af293 : Afu6g13630, A. niger CBS 513.88 : An02g11860 and A. oryzae RIB40 : AO090005001453, AO090103000325	93.0088	1.59835	0.434621	3.67757	0.000235467	0.000396824
Afu7g05950	Ortholog(s) have calcium ion binding activity and role in mitotic actomyosin contractile ring assembly actin filament organization, protein localization to medial cortex, regulation of cell cycle, spore germination	1926.3	1.59831	0.284563	5.61671	1.94632e-08	5.50138e-08
Afu3g08265	Ortholog of A. oryzae RIB40 : AO090005001451, Aspergillus wentii : Aspwe1_0041880, Aspergillus sydowii : Aspsy1_0042580 and Aspergillus terreus NIH2624 : ATET_01643	1201.31	1.59812	0.339779	4.70341	2.55853e-06	5.41869e-06
Afu5g09100	Putative mitogen activated protein kinase (MAPK); involved in the oxidative stress response; transcript abundance increases in response to carbon source and oxidative stress	252.45	1.59771	0.374047	4.27142	1.9423e-05	3.69503e-05
Afu5g05950	Ortholog(s) have role in actin filament organization, hyphal growth, mitotic actomyosin contractile ring assembly, positive regulation of GTPase activity and small GTPase mediated signal transduction, more	4514.11	1.59729	0.254122	6.28553	3.26745e-10	1.19487e-09
Afu3g13910	Has domain(s) with predicted NADH dehydrogenase (ubiquinone) activity and mitochondrion localization	1911.68	1.59643	0.29113	5.48355	4.16868e-08	1.12333e-07
Afu7g06250	Has domain(s) with predicted protein disulfide oxidoreductase activity	35.2751	1.59614	0.528614	3.01947	0.00253216	0.00376707
Afu5g04380	Has domain(s) with predicted DNA binding activity and role in DNA recombination, double-strand break repair	867.894	1.59606	0.251747	6.33995	2.29833e-10	8.61738e-10
Afu6g12780	Ortholog of A. nidulans FGSC A4 : AN3717, A. niger CBS 513.88 : An08g10700/MT-I, A. oryzae RIB40 : AO090003000398, Aspergillus wentii : Aspwe1_0033656 and Aspergillus sydowii : Aspsy1_0493104	48.9875	1.59595	0.390263	4.08943	4.32439e-05	7.86115e-05
Afu3g05590	Ortholog(s) have cytosol, nucleus, site of double-strand break localization	277.329	1.59488	0.177813	8.96943	2.98062e-19	3.55277e-18
Afu4g00490	Ortholog of A. nidulans FGSC A4 : AN3530, AN2658, A. fumigatus Af293 : Afu1g13760, Afu4g14350, A. niger CBS 513.88 : An09g01580 and A. oryzae RIB40 : AO090166000071	60.4544	1.59359	0.347993	4.57938	4.66352e-06	9.55699e-06
Afu3g08090	Ortholog(s) have role in maturation of 5.8S rRNA from tricistronic rRNA transcript (SSU-rRNA, 5.8S rRNA, LSU-rRNA), maturation of LSU-rRNA from tricistronic rRNA transcript (SSU-rRNA, 5.8S rRNA, LSU-rRNA)	575.766	1.59324	0.184314	8.64415	5.42086e-18	5.58804e-17
Afu2g07650	Ortholog of A. nidulans FGSC A4 : AN10733, Aspergillus glaucus : Aspgl1_0045891, Neosartorya fischeri NRRL 181 : NFIA_083380 and Aspergillus wentii : Aspwe1_0632268	100.233	1.59317	0.445461	3.57646	0.00034828	0.000576187
Afu1g16300	Ortholog of A. niger CBS 513.88 : An04g08050, An02g13120, An01g10860, A. oryzae RIB40 : AO090010000043/aoiC, AO090005001075 and Neosartorya fischeri NRRL 181 : NFIA_009140, NFIA_069610, NFIA_073490	360.45	1.59277	0.370529	4.29864	1.71848e-05	3.28643e-05
Afu7g03730	Ortholog(s) have mitochondrial ribosome localization	1142.83	1.59229	0.199618	7.97668	1.50326e-15	1.18674e-14
Afu6g12420	Ortholog of A. nidulans FGSC A4 : AN3731, A. niger CBS 513.88 : An06g01580, A. oryzae RIB40 : AO090009000171, Aspergillus wentii : Aspwe1_0099460 and Aspergillus sydowii : Aspsy1_0044130	522.031	1.59213	0.202535	7.86102	3.81033e-15	2.83429e-14
Afu3g06010	Ortholog(s) have rRNA (pseudouridine) methyltransferase activity	1004.95	1.5915	0.144094	11.0448	2.32156e-28	6.75403e-27
Afu6g04550	Ortholog of A. nidulans FGSC A4 : AN6565, A. niger CBS 513.88 : An15g00790, Aspergillus wentii : Aspwe1_0036103 and Aspergillus sydowii : Aspsy1_0164397	13.4869	1.59085	0.387801	4.10224	4.09164e-05	7.46744e-05
Afu2g15820	Ortholog(s) have role in Golgi to vacuole transport, vacuole fusion and Golgi trans cisterna, endoplasmic reticulum, late endosome localization	654.471	1.58957	0.246106	6.45888	1.05483e-10	4.14284e-10
Afu3g12060	Has domain(s) with predicted 5-methyltetrahydropteroyltriglutamate-homocysteine S-methyltransferase activity, zinc ion binding activity and role in methionine biosynthetic process	10.5372	1.58929	0.475445	3.34275	0.000829536	0.00131265
Afu5g02380	Ortholog of A. nidulans FGSC A4 : AN8020, AN0195, A. niger CBS 513.88 : An03g04900, An02g10420, A. oryzae RIB40 : AO090001000067, AO090102000350 and Aspergillus wentii : Aspwe1_0114436, Aspwe1_0176498	109.101	1.58922	0.235085	6.76019	1.37814e-11	6.15421e-11
Afu5g09890	Has domain(s) with predicted RNA polymerase II transcription factor activity, sequence-specific DNA binding, zinc ion binding activity, role in regulation of transcription, DNA-templated and nucleus localization	17.345	1.58804	0.373627	4.25032	2.13464e-05	4.03068e-05
Afu3g06425	Protein of unknown function; predicted gene pair with AFUA_1G00920	32.4389	1.58754	0.382471	4.15074	3.31398e-05	6.10634e-05
Afu1g04070	Eukaryotic initiation factor 5A; Yap1-dependent induction in response to hydrogen peroxide	25924.1	1.58706	0.291474	5.44494	5.18233e-08	1.37385e-07
Afu7g02280	Ortholog(s) have U5 snRNP localization	416.655	1.58539	0.187547	8.45326	2.83279e-17	2.72691e-16
Afu4g06930	Ortholog(s) have cytosol localization	1271.98	1.58504	0.132937	11.9233	8.95044e-33	3.58703e-31
Afu2g08210	Ortholog(s) have cytosol, nucleus localization	518.572	1.58456	0.235658	6.72399	1.76815e-11	7.74182e-11
Afu1g08760	Ortholog(s) have porphobilinogen synthase activity, role in heme biosynthetic process and cytosol, nucleus localization	1552.39	1.58326	0.222212	7.12502	1.04069e-12	5.38469e-12
Afu1g05460	Ortholog of A. nidulans FGSC A4 : AN4070, A. niger CBS 513.88 : An18g04280, A. oryzae RIB40 : AO090009000398, Aspergillus wentii : Aspwe1_0105738 and Aspergillus sydowii : Aspsy1_0930069	89.8782	1.5827	0.295563	5.35486	8.5621e-08	2.1943e-07
Afu1g17350	Ortholog of A. oryzae RIB40 : AO090020000692, Neosartorya fischeri NRRL 181 : NFIA_008000, Aspergillus fumigatus A1163 : AFUB_016720 and Aspergillus clavatus NRRL 1 : ACLA_018150	1014.72	1.58264	0.311779	5.07615	3.85159e-07	9.00156e-07
Afu2g05900	Ortholog(s) have protein deacetylase activity and role in chromatin silencing at centromere outer repeat region, chromatin silencing at rDNA, chromatin silencing at telomere, histone H3-K9 deacetylation, phenotypic switching	161.403	1.58191	0.210786	7.50481	6.15169e-14	3.81085e-13
Afu1g02620	Ortholog of Aspergillus fumigatus A1163 : AFUB_003000	589.712	1.58139	0.388037	4.07534	4.59462e-05	8.32736e-05
Afu1g01620	Ortholog of Aspergillus wentii : Aspwe1_0154177 and Aspergillus fumigatus A1163 : AFUB_002020	46.0386	1.58084	0.285134	5.54419	2.95314e-08	8.14498e-08
Afu7g01730	Phosphatidylserine decarboxylase family protein; transcript induced by exposure to human airway epithelial cells	47.3824	1.57845	0.393875	4.00749	6.13679e-05	0.00010968
Afu4g05855	Has domain(s) with predicted role in ER to Golgi vesicle-mediated transport and intracellular localization	587.425	1.57817	0.283074	5.5751	2.47393e-08	6.89592e-08
Afu6g02950	Ortholog(s) have cytosol, nucleus localization	155.884	1.57786	0.268901	5.86779	4.41631e-09	1.36414e-08
Afu4g03325	Ortholog of Aspergillus fumigatus A1163 : AFUB_099730	3038.4	1.57552	0.403619	3.90349	9.48147e-05	0.000166306
Afu5g07720	Ortholog(s) have role in generation of catalytic spliceosome for first transesterification step, snoRNA splicing and U2-type spliceosomal complex localization	491.437	1.57526	0.249997	6.30109	2.9555e-10	1.08636e-09
Afu4g03540	Ortholog of Neosartorya fischeri NRRL 181 : NFIA_029900 and Aspergillus fumigatus A1163 : AFUB_099510	12.9501	1.57435	0.578694	2.72053	0.00651771	0.00925129
Afu3g12260	Ortholog of A. nidulans FGSC A4 : AN2845, A. oryzae RIB40 : AO090003000791, Aspergillus wentii : Aspwe1_0169211 and Aspergillus sydowii : Aspsy1_0087513	226.004	1.57423	0.210945	7.46273	8.47462e-14	5.14437e-13
Afu5g09200	Ortholog(s) have protein homodimerization activity, ubiquitin protein ligase activity, ubiquitin-protein transferase activity	1396.48	1.573	0.316623	4.96805	6.76309e-07	1.53449e-06
Afu1g02350	Has domain(s) with predicted role in transmembrane transport and integral component of membrane localization	29.2578	1.57271	0.304752	5.16063	2.4612e-07	5.91214e-07
Afu5g02580	Ortholog(s) have U2-type spliceosomal complex, mitotic spindle pole body localization	538.946	1.57253	0.194758	8.07426	6.78855e-16	5.58367e-15
Afu3g09980	Ortholog of A. nidulans FGSC A4 : AN4989, A. niger CBS 513.88 : An16g03710, Aspergillus sydowii : Aspsy1_0042878 and Aspergillus terreus NIH2624 : ATET_04521	4650.45	1.57183	0.44235	3.55336	0.000380341	0.000625933
Afu2g02275	Ortholog(s) have proton-transporting ATP synthase activity, rotational mechanism activity	6483.93	1.57107	0.301518	5.21051	1.88318e-07	4.58962e-07
Afu1g04920	Putative calmodulin-binding protein	196.538	1.57026	0.159187	9.86426	5.94737e-23	1.04981e-21
Afu4g13190	Ortholog(s) have role in ER to Golgi vesicle-mediated transport and ER to Golgi transport vesicle, endoplasmic reticulum, plasma membrane localization	1334.02	1.56907	0.224456	6.99053	2.73849e-12	1.33525e-11
Afu2g14190	Ortholog(s) have mitochondrion targeting sequence binding, protein channel activity, role in protein import into mitochondrial matrix and mitochondrial inner membrane presequence translocase complex, plasma membrane localization	972.912	1.56875	0.242666	6.46465	1.01531e-10	4.00165e-10
Afu6g03240	Ortholog of A. nidulans FGSC A4 : AN7985, A. niger CBS 513.88 : An09g00360, A. oryzae RIB40 : AO090103000145, Aspergillus wentii : Aspwe1_0172181 and Aspergillus sydowii : Aspsy1_0070641, Aspsy1_0717740	19.3599	1.56716	0.487113	3.21725	0.00129427	0.00199538
Afu6g00390	Ortholog(s) have role in cellular response to drug	48.0462	1.56687	0.294821	5.31465	1.06863e-07	2.69994e-07
Afu2g02390	Ortholog of A. nidulans FGSC A4 : AN1220, A. fumigatus Af293 : Afu8g06040, A. niger CBS 513.88 : An08g02670 and A. oryzae RIB40 : AO090011000529, AO090005000537	34.6595	1.56683	0.304391	5.14742	2.64091e-07	6.31295e-07
Afu8g05300	RNA polymerase II subunit 7; protein level decreases upon heat shock	931.626	1.56596	0.227651	6.87878	6.03689e-12	2.81758e-11
Afu1g01730	Has domain(s) with predicted catalytic activity	76.1092	1.56524	0.292004	5.36033	8.30701e-08	2.13171e-07
Afu1g06240	Ortholog(s) have riboflavin synthase activity, role in riboflavin biosynthetic process and cytosol, nucleus localization	1621.51	1.56458	0.292236	5.35384	8.61058e-08	2.20529e-07
Afu3g08430	Ortholog(s) have mitochondrion localization	4426.43	1.56436	0.182199	8.58602	9.00304e-18	9.07816e-17
Afu2g01630	Ortholog of A. nidulans FGSC A4 : AN10983, A. niger CBS 513.88 : An03g04810, A. oryzae RIB40 : AO090701000784, Aspergillus wentii : Aspwe1_0135351 and Aspergillus sydowii : Aspsy1_0046214	483.266	1.56388	0.252325	6.19788	5.7227e-10	2.02122e-09
Afu4g03030	Ortholog(s) have role in chromatin remodeling, regulation of chromosome segregation and Ino80 complex localization	273.631	1.56366	0.21085	7.41597	1.2074e-13	7.15781e-13
Afu6g07130	Has domain(s) with predicted RNA polymerase II transcription factor activity, sequence-specific DNA binding, zinc ion binding activity, role in regulation of transcription, DNA-templated and nucleus localization	96.9549	1.56306	0.279477	5.5928	2.23441e-08	6.27056e-08
Afu5g07010	Ortholog of A. nidulans FGSC A4 : AN2209, A. niger CBS 513.88 : An17g00230, A. oryzae RIB40 : AO090701000283, Aspergillus wentii : Aspwe1_0269169 and Aspergillus sydowii : Aspsy1_0054348	20.4948	1.5629	0.471245	3.31654	0.00091141	0.00143354
Afu1g09950	Ortholog(s) have protein serine/threonine kinase inhibitor activity	664.971	1.56233	0.232723	6.71325	1.9034e-11	8.28781e-11
Afu1g15390	Ortholog(s) have cytosol, nucleus localization	836.89	1.56215	0.237961	6.56472	5.21323e-11	2.13726e-10
Afu5g08650	Has domain(s) with predicted hydrolase activity	690.609	1.56144	0.289326	5.39684	6.78249e-08	1.76763e-07
Afu3g01430	Ortholog(s) have mitochondrion localization	979.56	1.56031	0.467494	3.33759	0.000845071	0.00133535
Afu4g05990	Ortholog(s) have role in mitochondrial respiratory chain complex IV assembly and integral component of mitochondrial inner membrane localization	1224.47	1.55984	0.288547	5.40583	6.45075e-08	1.68857e-07
Afu1g10490	Ortholog(s) have unfolded protein binding activity, role in mitochondrial proton-transporting ATP synthase complex assembly and integral component of mitochondrial membrane, mitochondrial inner membrane localization	768.518	1.55929	0.254024	6.13833	8.3393e-10	2.87052e-09
Afu6g13300	GTP-Binding nuclear protein Ran	10277.5	1.55785	0.262442	5.93595	2.92142e-09	9.26937e-09
Afu2g06200	Ortholog(s) have role in CENP-A containing nucleosome assembly, chromatin maintenance, chromatin silencing at centromere, mitotic sister chromatid segregation and nucleoplasm localization	1289.38	1.55777	0.21173	7.35737	1.87572e-13	1.07782e-12
Afu5g00100	Ortholog of A. nidulans FGSC A4 : AN9205, AN9209, A. fumigatus Af293 : Afu8g01840, Afu7g06523, A. niger CBS 513.88 : An05g01030, An13g03050, An16g01380 and A. oryzae RIB40 : AO090012000290, AO090011000069	17.2534	1.55773	0.448424	3.47378	0.000513178	0.00083337
Afu5g05680	Ortholog(s) have translation release factor activity, codon specific activity and role in DNA-templated transcription, termination, asexual sporulation resulting in formation of a cellular spore, cytoplasmic translational termination	4417.21	1.5565	0.170958	9.10455	8.66269e-20	1.10463e-18
Afu2g03760	Ortholog(s) have CTD phosphatase activity, protein tyrosine phosphatase activity	898.926	1.55631	0.189427	8.21587	2.10638e-16	1.84867e-15
Afu3g08900	Putative tubulin-specific chaperone c; transcript up-regulated in conidia exposed to neutrophils; transcript induced by exposure to human airway epithelial cells	8194.16	1.55581	0.280912	5.53841	3.05236e-08	8.40387e-08
Afu3g02980	Has domain(s) with predicted oxidoreductase activity and role in oxidation-reduction process	67.8308	1.55578	0.222765	6.98393	2.87027e-12	1.39431e-11
Afu1g11860	Ortholog(s) have mitochondrion targeting sequence binding, protein channel activity	1129.09	1.55545	0.220828	7.04371	1.87181e-12	9.35311e-12
Afu6g06940	Ortholog(s) have endoplasmic reticulum localization	222.469	1.55503	0.328363	4.73571	2.18291e-06	4.66452e-06
Afu1g08960	Ortholog of A. nidulans FGSC A4 : AN1383, A. niger CBS 513.88 : An08g00450, A. oryzae RIB40 : AO090005001630, Aspergillus wentii : Aspwe1_0048794 and Aspergillus sydowii : Aspsy1_0025360	981.003	1.55472	0.207838	7.48043	7.40788e-14	4.53538e-13
Afu6g11260	Ribosomal protein L26; transcript induced by exposure to human airway epithelial cells	20362.4	1.55386	0.288261	5.39046	7.0278e-08	1.82611e-07
Afu7g01450	Has domain(s) with predicted electron carrier activity, heme binding, iron ion binding, oxidoreductase activity, acting on paired donors, with incorporation or reduction of molecular oxygen activity and role in oxidation-reduction process	111.036	1.55192	0.230973	6.71903	1.82943e-11	7.98344e-11
Afu2g06280	Oligosaccharyl transferase gamma subunit with a predicted role in N-linked protein glycosylation; 6 predicted transmembrane domains	1486.4	1.55009	0.37381	4.14674	3.37239e-05	6.20669e-05
Afu6g04430	Ortholog(s) have acireductone dioxygenase (Ni2+-requiring) activity, role in L-methionine biosynthetic process from methylthioadenosine and cytosol, nucleus localization	1286.16	1.5499	0.308858	5.01818	5.21634e-07	1.2023e-06
Afu6g04200	Ortholog(s) have nucleus localization	862.643	1.54922	0.274617	5.64138	1.68696e-08	4.80111e-08
Afu3g06270	Ortholog of A. nidulans FGSC A4 : AN4746, A. niger CBS 513.88 : An11g10070, Aspergillus wentii : Aspwe1_0173640, Aspergillus sydowii : Aspsy1_0087871 and Aspergillus terreus NIH2624 : ATET_08802	880.788	1.54879	0.204113	7.5879	3.25119e-14	2.08986e-13
Afu8g05560	Ortholog(s) have protein serine/threonine phosphatase activity	1876.58	1.54743	0.167524	9.23706	2.53367e-20	3.40787e-19
Afu5g09820	Predicted DDE1 transposon-related ORF; putative transposase	127.568	1.54618	0.355755	4.3462	1.38516e-05	2.67463e-05
Afu6g10970	Ortholog of A. nidulans FGSC A4 : AN0597, Aspergillus sydowii : Aspsy1_0656004, Aspergillus terreus NIH2624 : ATET_05066 and Aspergillus carbonarius ITEM 5010 : Acar5010_202471	399.933	1.54598	0.345383	4.47614	7.60049e-06	1.51489e-05
Afu3g08350	Ortholog of A. nidulans FGSC A4 : AN11694, A. niger CBS 513.88 : An02g11990, A. oryzae RIB40 : AO090005001666/sec20 and Neosartorya fischeri NRRL 181 : NFIA_068760	667.743	1.54591	0.253408	6.10047	1.05758e-09	3.56689e-09
Afu2g04262	Ortholog of A. nidulans FGSC A4 : AN1893/silA, A. niger CBS 513.88 : An11g02150, Aspergillus wentii : Aspwe1_0055076 and Aspergillus sydowii : Aspsy1_0084209, Aspsy1_0138334	182.511	1.5459	0.324197	4.76839	1.857e-06	3.99856e-06
Afu1g05700	Ortholog(s) have U2 snRNP, cytosol localization	143.406	1.54395	0.26732	5.77565	7.66586e-09	2.28955e-08
Afu6g10690	Ortholog of A. nidulans FGSC A4 : AN2433, A. niger CBS 513.88 : An11g00560, Aspergillus wentii : Aspwe1_0039431, Aspergillus sydowii : Aspsy1_0039375 and Aspergillus terreus NIH2624 : ATET_10342	910.189	1.54312	0.235216	6.56046	5.36428e-11	2.19689e-10
Afu3g04060	Ortholog(s) have role in late endosome to vacuole transport via multivesicular body sorting pathway and endosome localization	706.013	1.54214	0.282361	5.4616	4.71859e-08	1.2607e-07
Afu5g12190	Ortholog(s) have DNA translocase activity, TBP-class protein binding, transcription factor activity, core RNA polymerase II binding activity	1960.14	1.54168	0.265398	5.80895	6.28646e-09	1.89924e-08
Afu7g02590	Ortholog of Neosartorya fischeri NRRL 181 : NFIA_115300 and Aspergillus fumigatus A1163 : AFUB_089120	359.599	1.54163	0.257584	5.98495	2.16463e-09	6.98856e-09
Afu7g03660	Has domain(s) with predicted ATP binding, ATPase activity	26.0993	1.54126	0.461067	3.34281	0.000829339	0.0013126
Afu4g13570	Has domain(s) with predicted S-adenosylmethionine-dependent methyltransferase activity	102.809	1.5412	0.384339	4.01001	6.07153e-05	0.000108613
Afu3g05510	Has domain(s) with predicted ubiquitin-specific protease activity, role in ubiquitin-dependent protein catabolic process and intracellular localization	180.78	1.5398	0.17731	8.68421	3.81374e-18	4.01567e-17
Afu4g09810	Protein of unknown function identified by mass spectrometry	5010.41	1.53915	0.347664	4.42711	9.55037e-06	1.88299e-05
Afu3g01050	Ortholog of A. oryzae RIB40 : AO090701000673, Aspergillus flavus NRRL 3357 : AFL2T_06266, Neosartorya fischeri NRRL 181 : NFIA_001900 and Aspergillus versicolor : Aspve1_0437730	196.613	1.53911	0.309912	4.96628	6.82503e-07	1.54765e-06
Afu3g06990	Ortholog of A. nidulans FGSC A4 : AN4805, A. niger CBS 513.88 : An02g13820, A. oryzae RIB40 : AO090020000295, Aspergillus wentii : Aspwe1_0157674 and Aspergillus sydowii : Aspsy1_0087809	187.826	1.53845	0.262024	5.8714	4.32138e-09	1.33692e-08
Afu2g10870	Protein of unknown function; transcript induced by exposure to human airway epithelial cells	383.43	1.53807	0.315767	4.87089	1.11095e-06	2.45748e-06
Afu4g07880	Ortholog(s) have cytosol, nucleus localization	158.227	1.53805	0.250666	6.13588	8.46912e-10	2.91137e-09
Afu5g02090	Ortholog(s) have cytosol, nucleus localization	1168.49	1.53697	0.22382	6.86698	6.55746e-12	3.04246e-11
Afu2g05530	Ortholog(s) have H4 histone acetyltransferase activity, histone acetyltransferase activity (H3-K4 specific), peptide N-acetyltransferase activity	609.302	1.53479	0.198979	7.71334	1.22568e-14	8.49753e-14
Afu7g02360	Has domain(s) with predicted NADH dehydrogenase (ubiquinone) activity and mitochondrion localization	2503.07	1.53474	0.203239	7.55142	4.30544e-14	2.72736e-13
Afu5g12450	Ortholog of A. nidulans FGSC A4 : AN12269, A. niger CBS 513.88 : An14g06770, A. oryzae RIB40 : AO090120000369, Aspergillus wentii : Aspwe1_0447955 and Aspergillus sydowii : Aspsy1_0596345	17.4296	1.5345	0.35971	4.26593	1.99071e-05	3.78163e-05
Afu8g01485	Protein of unknown function	31.5776	1.53278	0.330888	4.63232	3.61598e-06	7.52014e-06
Afu4g12430	Ortholog(s) have role in DNA strand elongation involved in mitotic DNA replication, double-strand break repair via break-induced replication, mitotic DNA replication initiation	115.548	1.53172	0.216349	7.07985	1.44312e-12	7.3184e-12
Afu2g03200	Ortholog of A. nidulans FGSC A4 : AN4509, A. niger CBS 513.88 : An07g07650, A. oryzae RIB40 : AO090120000266, Aspergillus wentii : Aspwe1_0059751 and Aspergillus sydowii : Aspsy1_0163236	211.501	1.53137	0.175464	8.72755	2.6024e-18	2.77743e-17
Afu7g06040	Ortholog(s) have endoplasmic reticulum localization	213.759	1.53083	0.343213	4.46028	8.18524e-06	1.62649e-05
Afu5g03380	Ortholog(s) have mitochondrion localization	682.738	1.53057	0.221426	6.91232	4.76781e-12	2.25609e-11
Afu6g09400	Ortholog of Aspergillus kawachii : Aspka1_0182581, Aspergillus acidus : Aspfo1_0148565, Aspergillus fumigatus A1163 : AFUB_092650 and Aspergillus clavatus NRRL 1 : ACLA_010240	87.6678	1.53018	0.322067	4.75113	2.02284e-06	4.34019e-06
Afu4g05985	Ortholog of Aspergillus fumigatus A1163 : AFUB_063090 and Aspergillus clavatus NRRL 1 : ACLA_045270	249.028	1.5297	0.30064	5.08814	3.61602e-07	8.47622e-07
Afu3g09060	Putative low affinity Ca2+ channel family protein	820.603	1.52967	0.206264	7.41608	1.20639e-13	7.15726e-13
Afu4g10020	Ortholog(s) have role in fungal-type cell wall organization and Golgi apparatus, cytoplasmic vesicle, endosome localization	2208.82	1.52762	0.294711	5.18345	2.17813e-07	5.26276e-07
Afu3g10140	Ortholog(s) have mitochondrion localization	443.694	1.52753	0.28303	5.39706	6.77421e-08	1.76606e-07
Afu7g01470	Has domain(s) with predicted integral component of membrane localization	368.086	1.52727	0.268793	5.68196	1.33157e-08	3.84964e-08
Afu6g00600	Ortholog of A. nidulans FGSC A4 : AN7786, A. oryzae RIB40 : AO090663000003, AO090113000133 and Aspergillus wentii : Aspwe1_0041313, Aspwe1_0117236	147.948	1.52615	0.367621	4.15142	3.30426e-05	6.09271e-05
Afu4g06500	Ortholog of A. nidulans FGSC A4 : AN4362, A. oryzae RIB40 : AO090023000936, Neosartorya fischeri NRRL 181 : NFIA_003290, NFIA_109690 and Aspergillus wentii : Aspwe1_0023319	89.8697	1.52609	0.232139	6.57403	4.89702e-11	2.01816e-10
Afu5g09240	Cu/Zn superoxide dismutase; recognized by sera from aspergillosis patients; highly expressed in conidia; transcript induced by copper starvation, menadione, gliotoxin and growth at high temperature; protein induced by hydrogen peroxide	12431.8	1.52476	0.329364	4.62941	3.6671e-06	7.62038e-06
Afu6g12770	Ortholog of A. nidulans FGSC A4 : AN3716, A. niger CBS 513.88 : An08g10710, A. oryzae RIB40 : AO090003000397, Aspergillus wentii : Aspwe1_0102826 and Aspergillus sydowii : Aspsy1_0032599	2265.06	1.52379	0.196133	7.76918	7.89963e-15	5.61045e-14
Afu3g07590	Ortholog(s) have role in Golgi organization and Golgi apparatus localization	650.651	1.52342	0.237843	6.40513	1.50245e-10	5.77952e-10
Afu4g04820	Putative C-4 methyl sterol oxidase with a predicted role in ergosterol biosynthesis; SrbA-regulated during hypoxia	10949.3	1.52249	0.38349	3.97009	7.18453e-05	0.000127392
Afu2g12390	Ortholog(s) have protein kinase activator activity	659.649	1.52185	0.201053	7.56942	3.74904e-14	2.39226e-13
Afu4g09980	Putative cytochrome P450 monooxygenase	74.3811	1.51999	0.266482	5.70389	1.17102e-08	3.41059e-08
Afu1g15240	Ortholog(s) have tubulin binding activity, role in positive regulation of transcription elongation from RNA polymerase II promoter, tubulin complex assembly and cytosol, nucleus, prefoldin complex localization	806.314	1.51919	0.398965	3.80782	0.000140197	0.000241555
Afu3g11340	Ortholog(s) have role in purine nucleobase catabolic process and cytosol, nucleus localization	276.969	1.51879	0.337805	4.49606	6.92255e-06	1.38822e-05
Afu5g07480	Ortholog of A. nidulans FGSC A4 : AN7771, A. niger CBS 513.88 : An15g02850, A. oryzae RIB40 : AO090701000657, Aspergillus wentii : Aspwe1_0035055 and Aspergillus sydowii : Aspsy1_0046323	1909.62	1.51868	0.352447	4.30896	1.64021e-05	3.14316e-05
Afu7g02520	Ortholog of A. nidulans FGSC A4 : AN9071, A. niger CBS 513.88 : An12g00050, Neosartorya fischeri NRRL 181 : NFIA_115250 and Aspergillus versicolor : Aspve1_0047888	355.514	1.51834	0.154369	9.83578	7.89519e-23	1.35743e-21
Afu2g04690	Has domain(s) with predicted nucleobase transmembrane transporter activity, role in nucleobase transport, transmembrane transport and membrane localization	34.0432	1.51825	0.323715	4.69007	2.73117e-06	5.76859e-06
Afu3g10480	Ortholog(s) have role in reciprocal meiotic recombination and endoplasmic reticulum, mitochondrion, nuclear envelope, plasma membrane localization	4681.36	1.51793	0.335742	4.52111	6.1516e-06	1.2409e-05
Afu1g02420	Ortholog(s) have nucleus localization	426.35	1.51758	0.192356	7.88941	3.0361e-15	2.28435e-14
Afu1g16600	Has domain(s) with predicted RNA binding, ribonuclease T2 activity	206.235	1.51704	0.196608	7.71607	1.19976e-14	8.33252e-14
Afu2g14100	Has domain(s) with predicted role in autophagy	346.239	1.51667	0.230225	6.58775	4.46545e-11	1.84936e-10
Afu4g14590	Has domain(s) with predicted DNA binding, RNA polymerase II transcription factor activity, sequence-specific DNA binding, zinc ion binding activity and role in regulation of transcription, DNA-templated, transcription, DNA-templated	46.1199	1.51595	0.453906	3.33978	0.000838438	0.0013254
Afu1g04490	Ortholog(s) have cytosol, nucleus localization	959.398	1.51502	0.274931	5.51055	3.57711e-08	9.72592e-08
Afu4g03305	Protein of unknown function	45.2876	1.51418	0.301157	5.02786	4.95987e-07	1.14824e-06
Afu1g00510	D-lactate dehydrogenase (cytochrome); SrbA-regulated during hypoxia	4625.48	1.51403	0.195682	7.7372	1.01631e-14	7.10241e-14
Afu1g07650	Ortholog(s) have indole-3-acetaldehyde reductase (NADH) activity, indole-3-acetaldehyde reductase (NADPH) activity, oxidoreductase activity, acting on NAD(P)H, NAD(P) as acceptor activity and cytosol, nucleus localization	220.763	1.51386	0.281367	5.3804	7.43215e-08	1.92418e-07
Afu5g02070	Ortholog of A. nidulans FGSC A4 : AN8048, A. niger CBS 513.88 : An02g11210, A. oryzae RIB40 : AO090003001314, Aspergillus wentii : Aspwe1_0174218 and Aspergillus sydowii : Aspsy1_0155996	117.921	1.51326	0.2389	6.33427	2.38467e-10	8.91981e-10
Afu5g14970	Ortholog of A. oryzae RIB40 : AO090010000299 and Aspergillus fumigatus A1163 : AFUB_079080, AFUB_096660	212.508	1.51162	0.31533	4.79378	1.63669e-06	3.54655e-06
Afu6g14130	Ortholog(s) have role in chromatin silencing at silent mating-type cassette	2514.6	1.5115	0.302505	4.99663	5.83396e-07	1.33486e-06
Afu3g06950	Ortholog(s) have cytosol, nucleus, plasma membrane localization	617.027	1.51003	0.202564	7.45457	9.01582e-14	5.45183e-13
Afu7g06750	Ortholog of A. fumigatus Af293 : Afu1g06590, A. niger CBS 513.88 : An15g07520, A. oryzae RIB40 : AO090011000051 and Aspergillus wentii : Aspwe1_0046559, Aspwe1_0170184	28.3961	1.50991	0.400193	3.77295	0.000161327	0.000276023
Afu4g06740	Ortholog(s) have cytosol, mitochondrion localization	783.272	1.50965	0.217927	6.92731	4.28932e-12	2.04818e-11
Afu6g04150	Ortholog(s) have SNAP receptor activity and role in ER to Golgi vesicle-mediated transport, retrograde vesicle-mediated transport, Golgi to ER, vesicle fusion with Golgi apparatus	528.942	1.50886	0.244744	6.16505	7.04612e-10	2.45442e-09
Afu2g14740	Ortholog of A. nidulans FGSC A4 : AN7548, A. niger CBS 513.88 : An15g03570, A. oryzae RIB40 : AO090026000805, Aspergillus wentii : Aspwe1_0118903 and Aspergillus sydowii : Aspsy1_0045980	270.894	1.50758	0.220126	6.84873	7.45091e-12	3.44073e-11
Afu3g08310	Has domain(s) with predicted hydrolase activity and role in metabolic process	778.561	1.50704	0.248396	6.0671	1.30238e-09	4.35143e-09
Afu5g05450	40S ribosomal protein S3Ae; 40S ribosomal protein S1; reacts with rabbit immunosera exposed to A. fumigatus conidia	29317.9	1.50703	0.238946	6.30701	2.84477e-10	1.0486e-09
Afu7g05230	Ortholog of A. niger CBS 513.88 : An07g03050, Neosartorya fischeri NRRL 181 : NFIA_026380, Aspergillus wentii : Aspwe1_0048280 and Aspergillus versicolor : Aspve1_0352289	350.81	1.50686	0.405706	3.71417	0.00020387	0.000345055
Afu1g03720	Ortholog(s) have endoplasmic reticulum, mitochondrion localization	5233.27	1.50572	0.367888	4.09286	4.26082e-05	7.75278e-05
Afu3g08860	Ortholog of A. nidulans FGSC A4 : AN3028, A. niger CBS 513.88 : An16g02480, A. oryzae RIB40 : AO090005001356, Aspergillus wentii : Aspwe1_0041794 and Aspergillus sydowii : Aspsy1_0077129	139.196	1.50532	0.266953	5.63892	1.71119e-08	4.86655e-08
Afu7g05320	Ortholog(s) have oxidized purine nucleobase lesion DNA N-glycosylase activity and role in base-excision repair, AP site formation, error-free translesion synthesis, telomere maintenance via telomerase	298.625	1.50336	0.342851	4.38487	1.16056e-05	2.26601e-05
Afu2g01590	Putative non-classical export protein; GFP fusion protein localizes to the endoplasmic reticulum, to conidia, coniodiophore vesicles and phialides	277.687	1.50203	0.344594	4.35884	1.30753e-05	2.53471e-05
Afu3g09140	Putative endo 1,5-alpha-arabinase; transcript induced by voriconazole	739.087	1.50095	0.256679	5.84757	4.98799e-09	1.53109e-08
Afu6g13770	Has domain(s) with predicted RNA polymerase II transcription factor activity, sequence-specific DNA binding, zinc ion binding activity, role in regulation of transcription, DNA-templated and nucleus localization	268.078	1.50064	0.35242	4.25811	2.0616e-05	3.9059e-05
Afu3g06770	Has domain(s) with predicted nucleic acid binding, zinc ion binding activity	542.221	1.50037	0.191217	7.8464	4.2814e-15	3.15779e-14
Afu1g16320	Ortholog(s) have protein complex binding activity	338.768	1.50019	0.298911	5.01885	5.19828e-07	1.19849e-06
Afu3g12150	Has domain(s) with predicted oxidoreductase activity and role in oxidation-reduction process	188.212	1.49935	0.318941	4.70102	2.5887e-06	5.47945e-06
Afu4g04570	Ortholog of A. oryzae RIB40 : AO090206000032, Aspergillus flavus NRRL 3357 : AFL2T_12442, Neosartorya fischeri NRRL 181 : NFIA_028780 and Aspergillus wentii : Aspwe1_0174563	166.767	1.49907	0.313395	4.78331	1.72428e-06	3.72503e-06
Afu1g16940	Ortholog(s) have role in maturation of 5.8S rRNA from tricistronic rRNA transcript (SSU-rRNA, 5.8S rRNA, LSU-rRNA), maturation of LSU-rRNA from tricistronic rRNA transcript (SSU-rRNA, 5.8S rRNA, LSU-rRNA)	308.081	1.49774	0.215066	6.96411	3.30497e-12	1.59855e-11
Afu8g05960	Ortholog of A. oryzae RIB40 : AO090102000021, Neosartorya fischeri NRRL 181 : NFIA_098740, Aspergillus fumigatus A1163 : AFUB_081570 and Aspergillus clavatus NRRL 1 : ACLA_059370	90.6686	1.4973	0.364621	4.10646	4.01761e-05	7.33915e-05
Afu8g06554	Has domain(s) with predicted carbonate dehydratase activity, zinc ion binding activity	1388.07	1.49716	0.375283	3.98942	6.62353e-05	0.000118004
Afu4g08470	Ortholog of A. nidulans FGSC A4 : AN1701, A. niger CBS 513.88 : An04g03260/atg28, A. oryzae RIB40 : AO090023000715, Aspergillus wentii : Aspwe1_0034455 and Aspergillus sydowii : Aspsy1_0038734	287.339	1.49689	0.193301	7.74383	9.64663e-15	6.75952e-14
Afu1g00480	Putative glucosamine-6-phosphate deaminase; transcript up-regulated in conidia exposed to neutrophils	73.1233	1.49685	0.434597	3.44422	0.000572709	0.000924122
Afu3g02870	Has domain(s) with predicted hydrolase activity	279.218	1.49561	0.370347	4.03841	5.38138e-05	9.6818e-05
Afu4g03595	Ortholog of A. nidulans FGSC A4 : AN11171, AN7148, A. niger CBS 513.88 : An02g01320, An14g01685, An03g06340 and A. oryzae RIB40 : AO090026000213, AO090026000142, AO090023000130	12821.8	1.49517	0.398339	3.75352	0.00017437	0.000296982
Afu7g04690	Ortholog(s) have protein disulfide isomerase activity, thiol oxidase activity, role in oxidation-reduction process and integral component of endoplasmic reticulum membrane localization	1887.89	1.49511	0.328764	4.54768	5.42405e-06	1.10321e-05
Afu5g08310	Has domain(s) with predicted nucleic acid binding, nucleotide binding activity	1695.46	1.49415	0.195238	7.65297	1.96384e-14	1.30507e-13
Afu2g11060	Putative acylCoA binding family protein	8082.48	1.49319	0.373502	3.9978	6.39333e-05	0.000114084
Afu1g16620	Has domain(s) with predicted DNA binding, zinc ion binding activity, role in transcription, DNA-templated and nucleus localization	122.585	1.49102	0.219002	6.80825	9.87943e-12	4.50394e-11
Afu2g10510	Ortholog(s) have structural constituent of ribosome activity and fungal-type vacuole, mitochondrial large ribosomal subunit localization	2277.01	1.49033	0.324286	4.59573	4.31227e-06	8.86725e-06
Afu3g14190	Ortholog of A. nidulans FGSC A4 : AN10481, A. niger CBS 513.88 : An09g04370, A. oryzae RIB40 : AO090012000662, Aspergillus wentii : Aspwe1_0169992 and Aspergillus sydowii : Aspsy1_0044374	31.7999	1.48904	0.434504	3.42698	0.000610334	0.000982212
Afu2g17070	Ortholog(s) have NEDD8 transferase activity, cullin family protein binding, protein binding, bridging, ubiquitin binding, ubiquitin conjugating enzyme binding activity	530.319	1.4855	0.220659	6.73213	1.67203e-11	7.39098e-11
Afu8g03980	Ortholog(s) have role in iron-sulfur cluster assembly and cytosol, nucleus localization	205.345	1.48365	0.206705	7.17764	7.09234e-13	3.75154e-12
Afu2g13820	Has domain(s) with predicted nucleic acid binding activity	1653.11	1.48357	0.237868	6.23694	4.4622e-10	1.60341e-09
Afu1g06200	Ortholog(s) have Golgi apparatus, fungal-type vacuole membrane localization	438.445	1.48347	0.282937	5.24312	1.57882e-07	3.88644e-07
Afu4g10570	Ortholog(s) have enzyme activator activity and role in ascospore wall assembly, meiotic DNA integrity checkpoint, positive regulation of protein catabolic process, proteolysis, synaptonemal complex assembly	75.2606	1.48281	0.309785	4.78657	1.69659e-06	3.66924e-06
Afu1g13140	G protein-coupled receptor alpha subunit	2235.68	1.48252	0.179753	8.24752	1.61715e-16	1.43696e-15
Afu1g11170	Ortholog(s) have role in reciprocal meiotic recombination and nucleus localization	16.8571	1.48236	0.378039	3.92118	8.81179e-05	0.00015502
Afu5g10470	Ortholog of A. oryzae RIB40 : AO090010000490, Neosartorya fischeri NRRL 181 : NFIA_076780, Aspergillus wentii : Aspwe1_0181996 and Aspergillus fumigatus A1163 : AFUB_058060	45.8643	1.48191	0.269876	5.49109	3.9947e-08	1.08015e-07
Afu2g10450	Ortholog(s) have prephenate dehydrogenase (NADP+) activity, role in tyrosine biosynthetic process and cytosol localization	1051.32	1.47951	0.268085	5.51882	3.41285e-08	9.32451e-08
Afu4g03890	Ortholog(s) have cytosol, nucleus localization	1146.07	1.47949	0.301443	4.90803	9.19935e-07	2.05696e-06
Afu5g14960	Ortholog of Aspergillus fumigatus A1163 : AFUB_079070	130.15	1.47879	0.311854	4.74192	2.11702e-06	4.53235e-06
Afu3g11530	Ortholog(s) have mitochondrion localization	455.912	1.47795	0.219617	6.72969	1.7003e-11	7.48647e-11
Afu5g08010	Ortholog(s) have protein-N-terminal asparagine amidohydrolase activity, protein-N-terminal glutamine amidohydrolase activity and role in cellular protein modification process, protein catabolic process	196.857	1.47726	0.199364	7.40986	1.26432e-13	7.46712e-13
Afu1g13050	Has domain(s) with predicted nucleic acid binding activity	1641.97	1.47633	0.274415	5.37993	7.45149e-08	1.92791e-07
Afu8g02830	Ortholog(s) have UDP-N-acetylglucosamine transmembrane transporter activity and role in UDP-N-acetylglucosamine transport, UDP-glucose transport, fungal-type cell wall chitin biosynthetic process, transmembrane transport	353.35	1.4754	0.238784	6.17879	6.45963e-10	2.26696e-09
Afu2g03850	Ortholog of A. nidulans FGSC A4 : AN3802, A. niger CBS 513.88 : An07g08470, A. oryzae RIB40 : AO090005001512, Aspergillus wentii : Aspwe1_0051551 and Aspergillus sydowii : Aspsy1_0088749	183.443	1.47434	0.184306	7.99942	1.25004e-15	9.96862e-15
Afu2g01890	Ortholog(s) have 2-octoprenyl-3-methyl-6-methoxy-1,4-benzoquinone hydroxylase activity, role in ubiquinone biosynthetic process and mitochondrial inner membrane localization	1739.46	1.47374	0.315032	4.67806	2.89601e-06	6.10689e-06
Afu2g01100	Ortholog of A. nidulans FGSC A4 : AN6420, A. niger CBS 513.88 : An09g04970, A. oryzae RIB40 : AO090005001149, Aspergillus wentii : Aspwe1_0033340 and Aspergillus sydowii : Aspsy1_0178541	424.695	1.47323	0.345739	4.26111	2.03416e-05	3.85949e-05
Afu2g12350	Ortholog of Neosartorya fischeri NRRL 181 : NFIA_087490, Aspergillus fumigatus A1163 : AFUB_028010 and Aspergillus clavatus NRRL 1 : ACLA_071200	9.93332	1.473	0.491756	2.99539	0.0027409	0.00406606
Afu2g13750	Ortholog(s) have role in protein targeting to vacuole, vacuole organization and cytosol, nucleus localization	512.163	1.47281	0.18328	8.03582	9.29579e-16	7.52768e-15
Afu6g12840	Has domain(s) with predicted ATP binding, microtubule binding, microtubule motor activity, role in microtubule-based movement and microtubule associated complex localization	565.441	1.47247	0.168356	8.74616	2.2074e-18	2.36873e-17
Afu6g05260	Ortholog(s) have mannose-ethanolamine phosphotransferase activity	500.007	1.47121	0.177709	8.27874	1.2448e-16	1.12261e-15
Afu5g13470	Ortholog(s) have role in cellular response to drug, nuclear-transcribed mRNA catabolic process, rRNA processing, ribosomal large subunit assembly and nucleolus, nucleoplasm, preribosome, large subunit precursor localization	435.122	1.47045	0.195242	7.53141	5.01965e-14	3.13943e-13
Afu4g14650	Ortholog(s) have cytosol, nucleus localization	93.5621	1.47043	0.240775	6.10708	1.01469e-09	3.4355e-09
Afu3g05480	Ortholog(s) have cystathionine gamma-synthase activity and cytosol, nucleus localization	1888.86	1.46999	0.198362	7.41067	1.25661e-13	7.42716e-13
Afu3g09790	Ortholog(s) have role in Golgi to endosome transport, Golgi to plasma membrane protein transport, protein targeting to Golgi, vesicle organization and integral component of Golgi membrane, trans-Golgi network localization	507.871	1.4698	0.254478	5.77576	7.66069e-09	2.28888e-08
Afu6g11210	3-oxoacyl-(acyl-carrier-protein) reductase with a predicted role in lipid and fatty acid synthesis; induced by exposure to artemisinin	241.728	1.46975	0.218397	6.72972	1.69993e-11	7.48647e-11
Afu5g11640	Ortholog(s) have Golgi apparatus, endoplasmic reticulum localization	948.007	1.46971	0.347546	4.22881	2.34932e-05	4.41693e-05
Afu1g08870	Ortholog of A. nidulans FGSC A4 : AN1391, A. niger CBS 513.88 : An08g00360, A. oryzae RIB40 : AO090005001639, Aspergillus wentii : Aspwe1_0106441 and Aspergillus sydowii : Aspsy1_0141722	364.291	1.46906	0.183272	8.01572	1.09494e-15	8.80325e-15
Afu4g12570	Has domain(s) with predicted DNA binding, RNA polymerase II transcription factor activity, sequence-specific DNA binding, zinc ion binding activity and role in regulation of transcription, DNA-templated, transcription, DNA-templated	255.605	1.46832	0.193446	7.59032	3.19122e-14	2.05636e-13
Afu4g10610	Ortholog of A. nidulans FGSC A4 : AN1979, A. niger CBS 513.88 : An04g06070, Aspergillus wentii : Aspwe1_0022830, Aspergillus sydowii : Aspsy1_0053917 and Aspergillus terreus NIH2624 : ATET_04005	65.7084	1.46685	0.438493	3.34522	0.000822188	0.00130207
Afu4g11880	Ortholog(s) have U2 snRNP, cytosol localization	411.342	1.46523	0.202025	7.2527	4.08548e-13	2.23946e-12
Afu3g11350	ATPase; proteins are recognized and bound by Get3p then delivered to the ER	1541.25	1.46326	0.25983	5.63159	1.78558e-08	5.06343e-08
Afu3g03720	Protein of unknown function; calcium induced	776.691	1.46308	0.279386	5.23677	1.63412e-07	4.01251e-07
Afu6g13346	Ortholog(s) have role in syncytium formation by plasma membrane fusion	209.589	1.46075	0.410898	3.55502	0.000377952	0.000622132
Afu5g04300	Ortholog of A. nidulans FGSC A4 : AN8282, A. niger CBS 513.88 : An09g06770, A. oryzae RIB40 : AO090102000636, Aspergillus wentii : Aspwe1_0137804 and Aspergillus sydowii : Aspsy1_0519687	265.892	1.46021	0.252284	5.78795	7.125e-09	2.13614e-08
Afu3g08760	Ortholog(s) have tRNA (guanine(9)-N(1))-methyltransferase activity, role in tRNA N1-guanine methylation and cytoplasm, nucleolus localization	772.708	1.45984	0.247432	5.89995	3.63615e-09	1.14065e-08
Afu3g00960	Ortholog(s) have extracellular region localization	906.661	1.45965	0.37159	3.92813	8.56107e-05	0.000150711
Afu6g10300	Allergen Asp f 28; putative thioredoxin	2715.37	1.45952	0.374682	3.89536	9.80524e-05	0.000171652
Afu8g04160	Has domain(s) with predicted ATP binding, ligase activity, tetrahydrofolylpolyglutamate synthase activity and role in biosynthetic process, folic acid-containing compound biosynthetic process	81.6066	1.45952	0.228407	6.39	1.65883e-10	6.3376e-10
Afu1g09030	Protein of unknown function; calcium downregulated; transcript up-regulated in conidia exposed to neutrophils	9968.7	1.45901	0.395153	3.69225	0.000222277	0.000375238
Afu2g03860	Low affinity plasma membrane zinc transporter; induced by zinc depletion, ZafA-dependent; overexpression decreases zinc uptake, heme biosynthesis and triacetylfusarinine C (TAFC) siderophore production; induced in neutrophil-exposed conidia	1082.41	1.458	0.316957	4.59999	4.22513e-06	8.70174e-06
Afu2g15570	Ortholog(s) have GTP binding, GTPase activity, role in hyphal growth, intracellular protein transport, retrograde transport, endosome to Golgi and Golgi membrane, cytosol, nucleus, spitzenkorper localization	1880.9	1.45706	0.282456	5.15855	2.48875e-07	5.97468e-07
Afu5g11860	Ortholog(s) have cytoplasm, nucleus localization	125.402	1.45678	0.244387	5.96097	2.50752e-09	8.03286e-09
Afu3g01640	Has domain(s) with predicted RNA polymerase II transcription factor activity, sequence-specific DNA binding, zinc ion binding activity, role in regulation of transcription, DNA-templated and nucleus localization	69.4594	1.45672	0.249571	5.83689	5.31855e-09	1.62557e-08
Afu7g05610	Has domain(s) with predicted catalytic activity, hydrolase activity, hydrolyzing O-glycosyl compounds activity and role in carbohydrate metabolic process	10.7351	1.4556	0.426937	3.40941	0.000651032	0.00104343
Afu1g05070	Ortholog(s) have cytosol, nucleus localization	377.125	1.45445	0.186808	7.7858	6.92739e-15	4.97846e-14
Afu4g12670	Ortholog(s) have role in DNA repair, intra-S DNA damage checkpoint, mitotic DNA replication checkpoint, mitotic G2 DNA damage checkpoint and checkpoint clamp complex, cytosol, site of double-strand break localization	1000.62	1.45419	0.322355	4.51115	6.4478e-06	1.29799e-05
Afu3g13755	Protein of unknown function	66.185	1.45255	0.3541	4.10209	4.09435e-05	7.47065e-05
Afu6g04420	Ortholog(s) have role in hyphal growth, mitochondrial genome maintenance, mitochondrial outer membrane translocase complex assembly, mitochondrion-ER tethering and phospholipid transport, more	204.28	1.45159	0.164338	8.83292	1.01977e-18	1.14107e-17
Afu4g07650	Putative peptidyl-prolyl cis-trans isomerase	2695.6	1.45075	0.37385	3.88058	0.000104207	0.000181738
Afu2g01510	Ortholog(s) have role in peroxisome organization and peroxisomal membrane localization	103.019	1.45029	0.195749	7.40895	1.27303e-13	7.50727e-13
Afu6g05080	Ortholog(s) have cytosol, nucleus localization	1868.76	1.44938	0.283924	5.10481	3.31128e-07	7.79913e-07
Afu5g05890	Ortholog(s) have NADH kinase activity, role in NADP biosynthetic process, cellular response to oxidative stress and mitochondrial matrix localization	953.643	1.44911	0.236199	6.1351	8.51036e-10	2.92299e-09
Afu2g05940	Ortholog(s) have fungal-type vacuole membrane localization	457.981	1.44869	0.277488	5.22074	1.78212e-07	4.35414e-07
Afu3g10950	Ortholog of A. niger CBS 513.88 : An02g06670, A. oryzae RIB40 : AO090003000645, Neosartorya fischeri NRRL 181 : NFIA_066300 and Aspergillus wentii : Aspwe1_0362867	121.546	1.44728	0.313346	4.61879	3.85979e-06	7.99754e-06
Afu6g04930	Ortholog of A. nidulans FGSC A4 : AN6524, A. niger CBS 513.88 : An15g00400, A. oryzae RIB40 : AO090701000045, Aspergillus wentii : Aspwe1_0036161 and Aspergillus sydowii : Aspsy1_0037126	348.945	1.44551	0.371872	3.88712	0.000101439	0.000177229
Afu2g13080	Ortholog(s) have bis(5'-adenosyl)-hexaphosphatase activity, bis(5'-adenosyl)-pentaphosphatase activity, diphosphoinositol-polyphosphate diphosphatase activity and endopolyphosphatase activity, more	339.936	1.44519	0.25902	5.57945	2.41282e-08	6.74234e-08
Afu4g09255	Has domain(s) with predicted phosphoric diester hydrolase activity and role in lipid metabolic process	19.4641	1.44395	0.431124	3.34926	0.000810263	0.00128416
Afu1g03100	Putative ATP synthase delta chain	4362.85	1.44371	0.295285	4.88921	1.01244e-06	2.25289e-06
Afu2g13420	Has domain(s) with predicted BLOC-1 complex localization	30.2839	1.44296	0.362483	3.98078	6.86906e-05	0.000122018
Afu2g07490	Ortholog of A. nidulans FGSC A4 : AN10737, A. niger CBS 513.88 : An05g00040, Aspergillus wentii : Aspwe1_0175101, Aspergillus sydowii : Aspsy1_0044731 and Aspergillus terreus NIH2624 : ATET_06858	376.396	1.44258	0.190931	7.55549	4.17284e-14	2.64549e-13
Afu2g16710	Has domain(s) with predicted role in DNA replication and nucleus localization	306.962	1.44142	0.146001	9.87267	5.46883e-23	9.697e-22
Afu1g14640	Ortholog of A. nidulans FGSC A4 : AN0805, A. niger CBS 513.88 : An01g12640, A. oryzae RIB40 : AO090003000485, Aspergillus wentii : Aspwe1_0487250 and Aspergillus sydowii : Aspsy1_0025994	240.966	1.4398	0.325343	4.42548	9.62298e-06	1.89635e-05
Afu6g02420	Ortholog(s) have ubiquitin conjugating enzyme activity, ubiquitin-protein transferase activity and role in UV-damage excision repair, free ubiquitin chain polymerization, postreplication repair, protein K63-linked ubiquitination	992.67	1.43965	0.274256	5.24928	1.52699e-07	3.77185e-07
Afu2g05010	Ortholog(s) have Rab guanyl-nucleotide exchange factor activity, phosphatidylinositol-3-phosphate binding, phosphatidylinositol-5-phosphate binding, phosphatidylserine binding activity	432.93	1.43916	0.2606	5.52249	3.34228e-08	9.14442e-08
Afu4g02720	Putative GPI anchored glycosyl hydrolase; predicted gene pair with AFUA_3G00340	134.906	1.43905	0.331069	4.34669	1.38205e-05	2.6693e-05
Afu3g14300	Ortholog(s) have cytosol, nucleus localization	115.69	1.438	0.256521	5.60577	2.07336e-08	5.84574e-08
Afu4g11280	Ortholog(s) have dolichyl-phosphate-mannose-glycolipid alpha-mannosyltransferase activity and role in GPI anchor biosynthetic process	511.433	1.43661	0.308912	4.65055	3.31045e-06	6.91401e-06
Afu3g00150	Has domain(s) with predicted oxidoreductase activity and role in metabolic process	124.498	1.43625	0.30107	4.77048	1.8379e-06	3.95852e-06
Afu1g06770	40S ribosomal protein S26	16848.8	1.43578	0.22242	6.45525	1.08043e-10	4.23491e-10
Afu6g02790	Ortholog(s) have cell division site, cytosol localization	493.111	1.43529	0.206796	6.9406	3.90436e-12	1.87233e-11
Afu1g12050	Ortholog(s) have Golgi apparatus, endoplasmic reticulum localization	57.3612	1.43507	0.278383	5.15503	2.53594e-07	6.0731e-07
Afu3g00750	Ortholog of A. oryzae RIB40 : AO090011000076, Neosartorya fischeri NRRL 181 : NFIA_001360, Aspergillus wentii : Aspwe1_0031947 and Aspergillus versicolor : Aspve1_0832827	74.6836	1.43449	0.33122	4.33093	1.4848e-05	2.8572e-05
Afu5g05750	Putative protein kinase	213.377	1.43324	0.258462	5.54527	2.93509e-08	8.09803e-08
Afu5g03490	Putative nucleoside diphosphate kinase; induced by L-tyrosine	19074.3	1.43266	0.314416	4.55658	5.19937e-06	1.05971e-05
Afu5g11830	Ortholog(s) have structural constituent of ribosome activity and mitochondrial large ribosomal subunit localization	944.74	1.43263	0.19604	7.30782	2.71511e-13	1.52228e-12
Afu4g06790	Ubiquinol-cytochrome c reductase complex 14 kDa protein with a predicted role in oxidative phosphorylation; induced by exposure to artemisinin	7128.39	1.43194	0.31013	4.61722	3.88914e-06	8.05197e-06
Afu5g07890	Putative single-stranded DNA binding protein family member	3150.17	1.43015	0.29669	4.82037	1.43293e-06	3.1257e-06
Afu1g15730	40S ribosomal protein S22	17525.8	1.42875	0.247186	5.78005	7.46788e-09	2.23382e-08
Afu4g09890	Has domain(s) with predicted phosphoric diester hydrolase activity and role in lipid metabolic process	975.097	1.42856	0.235015	6.07861	1.21232e-09	4.06958e-09
Afu1g04630	Ortholog of Aspergillus fumigatus A1163 : AFUB_004980	173.863	1.42835	0.349682	4.08471	4.41314e-05	8.01322e-05
Afu5g04170	Heat shock protein; allergen Asp f 12; likely essential; required for conidiation and cell wall integrity; transcript induced by growth on hydrogen peroxide; enters the nucleus in response to heat shock	26648.3	1.42739	0.26875	5.31123	1.08885e-07	2.74661e-07
Afu5g08870	Ortholog of A. nidulans FGSC A4 : AN10588, A. niger CBS 513.88 : An07g04510, A. oryzae RIB40 : AO090020000457, AO090012000441 and Neosartorya fischeri NRRL 181 : NFIA_078440	15.2961	1.42727	0.394531	3.61764	0.000297298	0.000495391
Afu2g01990	Ortholog(s) have nucleolus localization	652.777	1.42672	0.280676	5.08315	3.71225e-07	8.68108e-07
Afu2g07720	Has domain(s) with predicted heme binding activity	1693.72	1.42657	0.408101	3.49564	0.000472933	0.000770884
Afu4g12380	Ortholog of A. nidulans FGSC A4 : AN3670, A. niger CBS 513.88 : An01g07790, A. oryzae RIB40 : AO090009000446, Aspergillus wentii : Aspwe1_0166560 and Aspergillus sydowii : Aspsy1_0032623	518.026	1.42642	0.183292	7.78222	7.12614e-15	5.09798e-14
Afu6g07330	Putative type I methionine aminopeptidase	655.904	1.42635	0.224741	6.34666	2.20041e-10	8.26205e-10
Afu5g02020	Putative aldehyde reductase; higher expression in 48 h biofilm vs planktonic cells; repressed by gliotoxin exposure	210.177	1.42597	0.496468	2.87223	0.0040759	0.00593442
Afu3g11310	Ortholog of A. nidulans FGSC A4 : AN4868, A. niger CBS 513.88 : An02g07050, Aspergillus wentii : Aspwe1_0037013, Aspergillus sydowii : Aspsy1_0029674 and Aspergillus glaucus : Aspgl1_0045568	291.519	1.4252	0.232655	6.12579	9.02345e-10	3.08842e-09
Afu2g09900	Ortholog of Aspergillus fumigatus A1163 : AFUB_025740	209.934	1.42515	0.285505	4.99168	5.98551e-07	1.36754e-06
Afu3g06901	Ortholog(s) have P-P-bond-hydrolysis-driven protein transmembrane transporter activity, protein transporter activity, structural molecule activity	3170.92	1.42312	0.375365	3.79129	0.000149869	0.000257317
Afu2g14140	Ortholog of Aspergillus fumigatus A1163 : AFUB_029760	453.466	1.42234	0.51001	2.78885	0.00528957	0.00758343
Afu5g03800	Putative high-affinity iron permease; expression upregulated under low iron conditions; SrbA-regulated during hypoxia	3530.75	1.42	0.260722	5.44642	5.13941e-08	1.36385e-07
Afu6g10500	Ortholog(s) have role in tRNA modification and cytosol localization	405.658	1.41949	0.222302	6.38543	1.70913e-10	6.51394e-10
Afu5g07170	Ortholog of A. nidulans FGSC A4 : AN2225, A. niger CBS 513.88 : An17g00550, A. oryzae RIB40 : AO090701000254, Aspergillus wentii : Aspwe1_0048029 and Aspergillus sydowii : Aspsy1_0039724	672.928	1.41922	0.340024	4.17389	2.99437e-05	5.55784e-05
Afu8g04650	Ortholog(s) have 3-hydroxyanthranilate 3,4-dioxygenase activity, role in 'de novo' NAD biosynthetic process from tryptophan and cytoplasm localization	1392.91	1.41822	0.332907	4.26012	2.0432e-05	3.87478e-05
Afu8g04940	Ortholog(s) have diacylglycerol cholinephosphotransferase activity, role in CDP-choline pathway and Golgi apparatus, mitochondrial outer membrane localization	683.887	1.41656	0.195063	7.26206	3.81248e-13	2.0986e-12
Afu6g03760	Has domain(s) with predicted catalytic activity and role in DNA repair, base-excision repair	202.351	1.41574	0.285576	4.95751	7.14013e-07	1.61537e-06
Afu1g06500	Ortholog of A. nidulans FGSC A4 : AN4248, AN4636, A. fumigatus Af293 : Afu2g02480, A. niger CBS 513.88 : An18g05540 and A. oryzae RIB40 : AO090001000452, AO090026000570	371.412	1.41531	0.332645	4.25473	2.09303e-05	3.95973e-05
Afu1g15290	Ortholog of A. nidulans FGSC A4 : AN6924, AN5943, AN8512, AN8548, AN0857, AN8661, AN4642 and A. fumigatus Af293 : Afu3g00850, Afu4g08850, Afu7g00920	25.0367	1.41506	0.333384	4.24453	2.19056e-05	4.12798e-05
Afu2g03890	Has domain(s) with predicted catalytic activity	109.061	1.41297	0.271209	5.2099	1.88942e-07	4.60342e-07
Afu3g05440	Ortholog(s) have double-stranded DNA-dependent ATPase activity, role in double-strand break repair via homologous recombination and Smc5-Smc6 complex, nucleus localization	750.038	1.41257	0.193059	7.31679	2.53969e-13	1.43108e-12
Afu4g09450	Ortholog of Neosartorya fischeri NRRL 181 : NFIA_106570 and Aspergillus fumigatus A1163 : AFUB_066570	257.576	1.41209	0.434254	3.25176	0.00114693	0.00177976
Afu6g04900	Ortholog of A. nidulans FGSC A4 : AN6527, AN5581, A. fumigatus Af293 : Afu4g11477, A. niger CBS 513.88 : An14g03410, An04g05110 and A. oryzae RIB40 : AO090701000049, AO090003001075	213.263	1.41046	0.149155	9.45636	3.18842e-21	4.65761e-20
Afu6g13160	Serine/threonine protein kinase; transcript induced by exposure to human airway epithelial cells	245.279	1.41015	0.154905	9.10335	8.75873e-20	1.11327e-18
Afu3g05350	Histone H2B	30060.4	1.40957	0.334308	4.21639	2.48241e-05	4.65044e-05
Afu1g09020	Ortholog(s) have role in poly(A)+ mRNA export from nucleus and cytosol, nuclear periphery, nuclear pore localization	1571.86	1.40923	0.188835	7.46275	8.47331e-14	5.14437e-13
Afu7g04370	Ortholog of Aspergillus flavus NRRL 3357 : AFL2T_00145, Aspergillus wentii : Aspwe1_0432150, Aspergillus fumigatus A1163 : AFUB_089910 and Aspergillus zonatus : Aspzo1_1242070	43.3638	1.40751	0.268108	5.2498	1.52266e-07	3.76352e-07
Afu4g08900	Ortholog(s) have role in nucleotide-excision repair, phosphorylation of RNA polymerase II C-terminal domain, regulation of cyclin-dependent protein serine/threonine kinase activity, transcription from RNA polymerase II promoter	368.389	1.40668	0.210943	6.66851	2.58409e-11	1.10556e-10
Afu6g00650	Ortholog of Aspergillus glaucus : Aspgl1_0031856, Aspergillus fumigatus A1163 : AFUB_096820, Aspergillus zonatus : Aspzo1_0058781 and Aspergillus carbonarius ITEM 5010 : Acar5010_502725	145.535	1.40623	0.357692	3.93141	8.44498e-05	0.000148801
Afu1g16635	Has domain(s) with predicted protein disulfide oxidoreductase activity	166.494	1.40569	0.391183	3.59342	0.000326363	0.000541525
Afu2g15630	Has domain(s) with predicted catalytic activity, iron-sulfur cluster binding activity	194.452	1.40542	0.207442	6.775	1.24404e-11	5.58718e-11
Afu4g03645	Ortholog(s) have protein binding involved in protein folding activity, role in mitochondrial respiratory chain complex III assembly and mitochondrial matrix localization	360.071	1.40507	0.283068	4.96373	6.91536e-07	1.56724e-06
Afu6g04510	Ortholog(s) have chromatin DNA binding activity and role in positive regulation of transcription from RNA polymerase II promoter, tRNA modification, tRNA threonylcarbamoyladenosine metabolic process, telomere maintenance via recombination	296.002	1.40473	0.179377	7.83117	4.8336e-15	3.53519e-14
Afu6g04410	Has domain(s) with predicted role in regulation of store-operated calcium entry and integral component of endoplasmic reticulum membrane localization	181.749	1.4043	0.14229	9.86931	5.6554e-23	1.00052e-21
Afu7g01910	Ortholog(s) have nucleus localization	434.36	1.4041	0.168555	8.33026	8.0668e-17	7.37657e-16
Afu7g02420	Malate dehydrogenase; SrbA-regulated during hypoxia	1139.5	1.40381	0.270189	5.19566	2.03993e-07	4.9471e-07
Afu3g00540	Has domain(s) with predicted transporter activity, role in transport and membrane localization	82.0333	1.40345	0.241493	5.81155	6.18964e-09	1.87431e-08
Afu3g00930	Ortholog(s) have role in conidiophore development, conidium formation, hyphal growth, sporocarp development involved in sexual reproduction	521.655	1.40323	0.197931	7.08951	1.34592e-12	6.86059e-12
Afu1g10430	Ortholog of A. nidulans FGSC A4 : AN10168, A. niger CBS 513.88 : An08g02380, Neosartorya fischeri NRRL 181 : NFIA_015240, Aspergillus wentii : Aspwe1_0036585 and Aspergillus zonatus : Aspzo1_0163764	1038.85	1.40232	0.297395	4.71533	2.41321e-06	5.12595e-06
Afu5g12130	Rab small monomeric GTPase	2322.33	1.40223	0.287155	4.88317	1.04396e-06	2.31779e-06
Afu4g07800	Ortholog(s) have CAAX-protein geranylgeranyltransferase activity, protein farnesyltransferase activity	345.324	1.40218	0.192847	7.27098	3.56885e-13	1.9714e-12
Afu4g08295	Ortholog of A. nidulans FGSC A4 : AN1707, A. fumigatus Af293 : Afu1g02255, A. niger CBS 513.88 : An04g02900, An01g06010, A. oryzae RIB40 : AO090005000874 and Aspergillus wentii : Aspwe1_0167050	13.0118	1.40135	0.413235	3.39116	0.00069598	0.00111207
Afu5g11370	Ortholog(s) have role in asymmetric protein localization to old mitotic spindle pole body, glycogen metabolic process, negative regulation of septation initiation signaling, syncytium formation by plasma membrane fusion	711.62	1.40055	0.2829	4.95069	7.39517e-07	1.66971e-06
Afu7g08520	Ortholog of Aspergillus fumigatus A1163 : AFUB_097650, AFUB_098020	6413.71	1.40039	0.165437	8.46478	2.56643e-17	2.4888e-16
Afu7g04230	Ortholog(s) have endoplasmic reticulum, fungal-type vacuole membrane localization	1027.87	1.40004	0.192825	7.26067	3.8518e-13	2.11876e-12
Afu7g02600	Ortholog of A. nidulans FGSC A4 : AN9057, A. niger CBS 513.88 : An09g03040, A. oryzae RIB40 : AO090311000001, Aspergillus wentii : Aspwe1_0052567 and Aspergillus sydowii : Aspsy1_0049967	727.787	1.39995	0.137209	10.203	1.92162e-24	3.82134e-23
Afu1g11200	Ortholog of Aspergillus fumigatus A1163 : AFUB_010630	739.461	1.39933	0.364612	3.83787	0.000124108	0.000214871
Afu6g08590	Putative protein kinase	17.4105	1.39864	0.48403	2.88957	0.00385767	0.00563444
Afu3g08550	Has domain(s) with predicted oxidoreductase activity and role in metabolic process	97.042	1.39801	0.237102	5.89624	3.7187e-09	1.16469e-08
Afu5g15020	Arsenic methyltransferase; predicted gene pair with AFUA1G16110	240.209	1.3975	0.286989	4.86952	1.11868e-06	2.47318e-06
Afu2g14000	Ortholog of A. nidulans FGSC A4 : AN6371, A. niger CBS 513.88 : An02g04960, A. oryzae RIB40 : AO090026000160, Aspergillus wentii : Aspwe1_0072469 and Aspergillus sydowii : Aspsy1_0150852	345.692	1.39706	0.175987	7.93845	2.0472e-15	1.58588e-14
Afu1g03790	Ortholog of A. nidulans FGSC A4 : AN10496, A. niger CBS 513.88 : An18g03940, A. oryzae RIB40 : AO090003000968, Neosartorya fischeri NRRL 181 : NFIA_020880 and Aspergillus versicolor : Aspve1_0030612	777.819	1.39701	0.236236	5.91363	3.34651e-09	1.05443e-08
Afu4g02680	Ortholog of A. niger CBS 513.88 : An12g06800, A. oryzae RIB40 : AO090005000330, Neosartorya fischeri NRRL 181 : NFIA_031130 and Aspergillus wentii : Aspwe1_0175939	36.0788	1.39642	0.317648	4.39613	1.102e-05	2.15651e-05
Afu6g07560	Has domain(s) with predicted DNA binding activity	233.287	1.39602	0.162504	8.59065	8.64788e-18	8.74249e-17
Afu3g08360	Ortholog of Aspergillus fumigatus A1163 : AFUB_040730	20.6435	1.39255	0.34976	3.98145	6.84952e-05	0.000121699
Afu2g02630	Protein of unknown function; calcium downregulated; transcript up-regulated in conidia exposed to neutrophils	20260.4	1.39208	0.353867	3.93391	8.35735e-05	0.000147356
Afu3g06780	Ortholog(s) have DNA-directed DNA polymerase activity, role in error-free translesion synthesis, error-prone translesion synthesis and cytosol, mitochondrion, nuclear chromatin, nucleus, zeta DNA polymerase complex localization	147.726	1.39147	0.201682	6.89934	5.22457e-12	2.4589e-11
Afu6g09395	Ortholog of Aspergillus fumigatus A1163 : AFUB_092670	301.858	1.39112	0.194281	7.16034	8.04783e-13	4.22869e-12
Afu2g09870	Eukaryotic translation initiation factor 3 subunit G	2563.2	1.39059	0.265531	5.23702	1.63189e-07	4.00828e-07
Afu1g03020	Ortholog(s) have endoplasmic reticulum localization	690.789	1.38933	0.341325	4.07039	4.69345e-05	8.50059e-05
Afu6g10510	Ortholog(s) have SUMO activating enzyme activity, role in protein sumoylation and nucleus localization	1296.03	1.3887	0.180707	7.68479	1.53246e-14	1.04492e-13
Afu1g10990	Ortholog(s) have nucleolus localization	385.423	1.38786	0.228476	6.0744	1.2445e-09	4.17223e-09
Afu7g02410	Protein of unknown function	89.4958	1.38771	0.312367	4.44257	8.88908e-06	1.75967e-05
Afu1g10920	Ortholog(s) have U2 snRNP, U2-type spliceosomal complex localization	891.089	1.38748	0.234121	5.92635	3.09744e-09	9.79089e-09
Afu5g01160	Ortholog(s) have role in cellular response to drug and plasma membrane localization	156.675	1.38668	0.33196	4.17726	2.95038e-05	5.48397e-05
Afu7g02000	Ortholog(s) have protein binding, bridging activity	574.445	1.38608	0.20265	6.83978	7.93165e-12	3.64346e-11
Afu5g09670	Ortholog(s) have structural molecule activity and mitochondrial large ribosomal subunit localization	1252.35	1.38594	0.237848	5.82701	5.64286e-09	1.71535e-08
Afu6g02560	Putative alpha-galactosidase	99.0077	1.38484	0.238313	5.81101	6.20955e-09	1.87817e-08
Afu8g06170	Protein of unknown function	245.492	1.38371	0.298042	4.64268	3.43923e-06	7.17534e-06
Afu2g16550	Ortholog of A. nidulans FGSC A4 : AN7328, A. niger CBS 513.88 : An03g03580, A. oryzae RIB40 : AO090102000183, Aspergillus wentii : Aspwe1_0039308 and Aspergillus sydowii : Aspsy1_0140287	97.0317	1.3833	0.266071	5.19899	2.00379e-07	4.86245e-07
Afu6g05070	Ortholog(s) have tRNA binding, tRNA dimethylallyltransferase activity, role in tRNA modification, transfer RNA gene-mediated silencing and cytosol, mitochondrion, nucleolus localization	287.631	1.38068	0.180287	7.65824	1.88501e-14	1.26057e-13
Afu6g10600	Ortholog(s) have cytosol, nucleus localization	1506.85	1.38023	0.224424	6.15012	7.74225e-10	2.67909e-09
Afu6g06570	Protein similar to S. cerevisiae FMP32; transcript induced by exposure to human airway epithelial cells	1483.65	1.38015	0.269491	5.12133	3.0339e-07	7.18459e-07
Afu3g11720	Ortholog of A. niger CBS 513.88 : An02g07510, A. oryzae RIB40 : AO090003000730, Neosartorya fischeri NRRL 181 : NFIA_065610, Aspergillus wentii : Aspwe1_0037065 and Aspergillus versicolor : Aspve1_0026984	54.6501	1.38011	0.31384	4.3975	1.09503e-05	2.145e-05
Afu3g08340	Putative E3 ligase Golgi complex protein; mutants unable to grow under hypoxia and show increased sensitivity to fluconazole and voriconazole	272.088	1.38007	0.254244	5.42813	5.69472e-08	1.50158e-07
Afu7g05350	Putative delta-9 fatty acid desaturase with a predicted role in fatty acid biosynthesis; repressed by exposure to artemisinin	166.03	1.37865	0.294509	4.68119	2.85212e-06	6.01595e-06
Afu1g09580	Has domain(s) with predicted plasma membrane localization	1931.15	1.37844	0.199463	6.91073	4.82153e-12	2.28014e-11
Afu4g12730	Putative phosphoserine phosphatase	1698.89	1.37803	0.283996	4.85229	1.22043e-06	2.68378e-06
Afu2g08420	Ortholog(s) have protein C-terminal S-isoprenylcysteine carboxyl O-methyltransferase activity	256.404	1.37718	0.259073	5.3158	1.06189e-07	2.68377e-07
Afu6g05300	CCAAT-binding factor complex subunit	888.2	1.37463	0.183127	7.50643	6.07613e-14	3.76965e-13
Afu3g06960	60S ribosomal protein L21	12418.7	1.37443	0.221465	6.20605	5.43343e-10	1.9225e-09
Afu2g02230	Ortholog(s) have tubulin binding activity, role in response to cold, tubulin complex assembly and cytosol, nucleus, polysome, prefoldin complex localization	525.613	1.37438	0.259438	5.29753	1.17382e-07	2.95618e-07
Afu3g08960	Has domain(s) with predicted catalytic activity	249.136	1.37392	0.312731	4.39331	1.11638e-05	2.18193e-05
Afu1g07195	Ortholog of A. nidulans FGSC A4 : AN0337, A. niger CBS 513.88 : An07g09780, A. oryzae RIB40 : AO090012000973, Aspergillus wentii : Aspwe1_0028307 and Aspergillus sydowii : Aspsy1_0047732	287.917	1.37295	0.175303	7.83189	4.806e-15	3.51828e-14
Afu1g15020	40S ribosomal protein S5; reacts with rabbit immunosera exposed to A. fumigatus conidia	32023.5	1.37261	0.239087	5.74105	9.40933e-09	2.77025e-08
Afu1g05410	Ortholog(s) have mitotic spindle pole body, nucleus localization	584.241	1.37228	0.183514	7.47777	7.55927e-14	4.61727e-13
Afu2g12120	Ortholog of A. nidulans FGSC A4 : AN10798, A. niger CBS 513.88 : An02g04190, A. oryzae RIB40 : AO090026000434, Aspergillus wentii : Aspwe1_0031256 and Aspergillus terreus NIH2624 : ATET_01148	331.826	1.37069	0.155765	8.79971	1.37166e-18	1.51326e-17
Afu6g10060	Ortholog(s) have actin filament binding activity and role in actin cytoskeleton organization, barbed-end actin filament capping, cellular protein localization, mitotic cytokinesis, regulation of cell shape	2135.93	1.36997	0.247229	5.5413	3.00238e-08	8.27498e-08
Afu2g09200	60S ribosomal protein L30	8797.39	1.36646	0.252974	5.40157	6.60614e-08	1.72559e-07
Afu1g05745	Ortholog of A. nidulans FGSC A4 : AN12094, A. niger CBS 513.88 : An18g03540, A. oryzae RIB40 : AO090009000359, Aspergillus wentii : Aspwe1_0169275 and Aspergillus terreus NIH2624 : ATET_03050	408.316	1.36632	0.343851	3.97358	7.08002e-05	0.000125652
Afu3g01280	Ortholog of A. nidulans FGSC A4 : AN7404, A. niger CBS 513.88 : An02g12500, An16g05960, An09g03800, A. oryzae RIB40 : AO090011000171 and Aspergillus wentii : Aspwe1_0036364, Aspwe1_0041299, Aspwe1_0112391	44.4641	1.36553	0.342542	3.98645	6.70683e-05	0.00011938
Afu4g07600	Ortholog of A. nidulans FGSC A4 : AN9433, A. niger CBS 513.88 : An04g01960, Aspergillus wentii : Aspwe1_0034573, Aspergillus sydowii : Aspsy1_0062370 and Aspergillus terreus NIH2624 : ATET_05443	428.411	1.36492	0.278223	4.90585	9.30246e-07	2.07942e-06
Afu1g02380	Ortholog of A. nidulans FGSC A4 : AN0331, A. niger CBS 513.88 : An01g05810, Aspergillus wentii : Aspwe1_0049711, Aspergillus sydowii : Aspsy1_0040882 and Aspergillus terreus NIH2624 : ATET_04855	17.4305	1.36482	0.430286	3.17189	0.00151452	0.00231947
Afu6g03390	Predicted glutathione S transferase	254.747	1.36404	0.472152	2.88898	0.00386499	0.00564408
Afu3g11030	Ortholog(s) have histone binding activity	624.466	1.36379	0.22188	6.14651	7.92056e-10	2.73838e-09
Afu3g05360	Has domain(s) with predicted DNA binding, protein heterodimerization activity, role in nucleosome assembly and nucleosome, nucleus localization	30835.7	1.36361	0.365519	3.73062	0.000191006	0.00032398
Afu1g06340	Putative 60S ribosomal protein L27	18237.1	1.36339	0.288793	4.72099	2.34701e-06	4.9916e-06
Afu6g13140	Ortholog(s) have 3,4-dihydroxy-2-butanone-4-phosphate synthase activity, role in aerobic respiration, riboflavin biosynthetic process and cytosol, mitochondrial intermembrane space, nucleus localization	794.91	1.36226	0.305885	4.4535	8.44808e-06	1.6766e-05
Afu3g03550	Ortholog of Aspergillus fumigatus A1163 : AFUB_044680	78.2368	1.36108	0.345102	3.944	8.01346e-05	0.000141451
Afu8g02730	Ortholog(s) have mitochondrion, ribosome localization	1778.36	1.3607	0.38536	3.53099	0.000414007	0.000679061
Afu3g14870	Ortholog of A. nidulans FGSC A4 : AN2257, A. fumigatus Af293 : Afu5g06570, A. niger CBS 513.88 : An17g01080 and Neosartorya fischeri NRRL 181 : NFIA_036550, NFIA_062380	141.165	1.36033	0.215172	6.32205	2.58113e-10	9.57713e-10
Afu2g05000	Ortholog(s) have aminopeptidase activity, role in proteolysis involved in cellular protein catabolic process and extracellular region localization	373.572	1.36029	0.200023	6.80067	1.04132e-11	4.72535e-11
Afu1g13780	Has domain(s) with predicted DNA binding, protein heterodimerization activity, role in DNA-templated transcription, initiation, nucleosome assembly and nucleosome, nucleus localization	19238.6	1.35933	0.390222	3.48348	0.000494931	0.000805238
Afu6g02242	Has domain(s) with predicted ATP binding, protein kinase activity, protein serine/threonine kinase activity, transferase activity, transferring phosphorus-containing groups activity and role in protein phosphorylation	244.498	1.35755	0.237705	5.71109	1.12255e-08	3.27306e-08
Afu4g04420	Ortholog(s) have role in chromatin silencing at telomere, histone exchange and Swr1 complex, cytosol, nuclear chromosome, telomeric region localization	444.402	1.35692	0.227768	5.95747	2.56168e-09	8.19301e-09
Afu7g05520	Ortholog of A. nidulans FGSC A4 : AN6706, A. niger CBS 513.88 : An07g02350, A. oryzae RIB40 : AO090005000417, Neosartorya fischeri NRRL 181 : NFIA_026730 and Aspergillus wentii : Aspwe1_0048321	111.757	1.35633	0.24537	5.52769	3.24483e-08	8.89637e-08
Afu2g14350	Has domain(s) with predicted DNA binding, sequence-specific DNA binding, transcription factor activity, sequence-specific DNA binding activity and role in regulation of transcription, DNA-templated	13.4542	1.35616	0.392099	3.45872	0.000542748	0.000879572
Afu5g11270	Ortholog(s) have role in vesicle-mediated transport and COPI-coated vesicle, integral component of Golgi membrane localization	1471.27	1.35566	0.29834	4.544	5.51967e-06	1.1215e-05
Afu4g00770	Ortholog of A. nidulans FGSC A4 : AN6410, A. oryzae RIB40 : AO090020000611, Neosartorya fischeri NRRL 181 : NFIA_044880, Aspergillus wentii : Aspwe1_0116251 and Aspergillus clavatus NRRL 1 : ACLA_078300	329.253	1.35468	0.35277	3.84013	0.00012297	0.000212994
Afu4g07230	Has domain(s) with predicted ATP binding, ATP-dependent helicase activity, helicase activity, nucleic acid binding activity and role in DNA recombination	192.746	1.35455	0.202994	6.67286	2.50859e-11	1.07608e-10
Afu5g01030	Putative glyceraldehyde 3-phosphate dehydrogenase; predicted gene pair with AFUA_5G01970 (gpdA); hypoxia induced protein	6301.87	1.35434	0.459363	2.94831	0.00319518	0.00470884
Afu4g06860	Ortholog of Aspergillus fumigatus A1163 : AFUB_063930	541.037	1.35429	0.407378	3.32441	0.000886043	0.00139728
Afu5g01430	ThiJ/PfpI family protein; abundant in conidia	215.945	1.3538	0.343235	3.94425	8.00491e-05	0.000141332
Afu5g03320	Ortholog(s) have role in transcription initiation from RNA polymerase II promoter and nucleus localization	1472.67	1.35367	0.167576	8.07794	6.58705e-16	5.43501e-15
Afu4g08930	Putative nucleolar GTPase	1003.28	1.35342	0.256695	5.27247	1.346e-07	3.36179e-07
Afu3g01860	Ortholog of A. nidulans FGSC A4 : AN8924, Neosartorya fischeri NRRL 181 : NFIA_002940, Aspergillus versicolor : Aspve1_0047531 and Aspergillus clavatus NRRL 1 : ACLA_075960	207.912	1.35289	0.217222	6.22814	4.72018e-10	1.68916e-09
Afu6g11240	Ortholog of A. niger CBS 513.88 : An08g07485, Neosartorya fischeri NRRL 181 : NFIA_056940, Aspergillus wentii : Aspwe1_0182585 and Aspergillus versicolor : Aspve1_0036041	261.048	1.35281	0.257754	5.24847	1.5337e-07	3.78604e-07
Afu1g01130	Ortholog of A. oryzae RIB40 : AO090005000025, Neosartorya fischeri NRRL 181 : NFIA_023460, Aspergillus fumigatus A1163 : AFUB_079670 and Aspergillus clavatus NRRL 1 : ACLA_046020	9.9875	1.35279	0.472236	2.86465	0.00417476	0.00606487
Afu1g04880	Ortholog(s) have Golgi apparatus localization	853.739	1.35229	0.225447	5.99828	1.99423e-09	6.48103e-09
Afu8g02800	Ortholog(s) have dehydrodolichyl diphosphate synthase activity and role in dolichol biosynthetic process, protein glycosylation	514.009	1.35215	0.174719	7.73898	1.00214e-14	7.00965e-14
Afu5g12770	Has domain(s) with predicted hydrolase activity	154.148	1.35084	0.265446	5.08894	3.60069e-07	8.44534e-07
Afu2g16660	Ortholog(s) have tRNA adenylyltransferase activity, role in tRNA 3'-terminal CCA addition and cytosol, mitochondrial matrix localization	573.456	1.34989	0.18599	7.25787	3.93231e-13	2.16153e-12
Afu5g13380	Ortholog(s) have protein complex scaffold activity and role in mitotic DNA damage checkpoint, mitotic DNA replication checkpoint, mitotic DNA replication preinitiation complex assembly	564.226	1.34875	0.186651	7.22609	4.97116e-13	2.69114e-12
Afu2g13830	Ortholog of A. niger CBS 513.88 : An02g05320, A. oryzae RIB40 : AO090026000191, Neosartorya fischeri NRRL 181 : NFIA_089010, Aspergillus wentii : Aspwe1_0045486 and Aspergillus versicolor : Aspve1_0481946	690.508	1.34833	0.320204	4.21085	2.5441e-05	4.75807e-05
Afu2g03230	Has domain(s) with predicted alpha-amylase activity, calcium ion binding, catalytic activity, cation binding activity and role in carbohydrate catabolic process, carbohydrate metabolic process	34.7082	1.34809	0.355211	3.79519	0.000147533	0.000253693
Afu4g12590	Conidia-enriched protein of unknown function; calcium downregulated	6655.46	1.3478	0.350229	3.84835	0.000118917	0.000206384
Afu8g05400	Ortholog of A. nidulans FGSC A4 : AN12471, A. niger CBS 513.88 : An16g07340, Aspergillus wentii : Aspwe1_0176282, Aspergillus sydowii : Aspsy1_0055766 and Aspergillus terreus NIH2624 : ATET_04774	396.551	1.34766	0.245126	5.49785	3.84442e-08	1.04203e-07
Afu5g14720	Ortholog of A. nidulans FGSC A4 : AN7942, AN7872, AN5510, AN3420, AN2700, AN9050, AN8973, AN11222, AN10911, AN1749 and A. fumigatus Af293 : Afu1g12450, Afu2g00880, Afu2g17800, Afu2g17880, Afu7g06590	35.4262	1.34765	0.317788	4.24073	2.22797e-05	4.1948e-05
Afu2g13920	Ortholog of A. nidulans FGSC A4 : AN4291, Aspergillus tubingensis : Asptu1_0084419, Aspergillus brasiliensis : Aspbr1_0043823 and Aspergillus acidus : Aspfo1_0097914	95.2516	1.34748	0.409222	3.29277	0.000992052	0.00155323
Afu1g15820	Putative fatty acid hydroxylase with a possible role in the hydroxylation of a very long-chain fatty acid; sphingolipid biosynthesis	3784.64	1.34558	0.32631	4.12363	3.72943e-05	6.83018e-05
Afu4g08040	Ortholog(s) have GTP binding activity, role in endocytosis, protein targeting to vacuole, regulation of vacuole organization, small GTPase mediated signal transduction and cytosol, early endosome, late endosome, nucleus localization	1919.46	1.34252	0.245863	5.46042	4.75009e-08	1.26696e-07
Afu4g04390	Ortholog(s) have DNA binding activity	170.886	1.34049	0.189437	7.07617	1.4819e-12	7.50987e-12
Afu3g14450	Has domain(s) with predicted mitochondrial inner membrane peptidase complex localization	47.5808	1.34027	0.315391	4.24955	2.14199e-05	4.04261e-05
Afu6g05240	Ortholog(s) have SUMO ligase activity	999.91	1.33933	0.246185	5.44035	5.31771e-08	1.40784e-07
Afu6g04140	Ortholog of A. nidulans FGSC A4 : AN6603, A. niger CBS 513.88 : An15g01370, Aspergillus wentii : Aspwe1_0036035, Aspergillus sydowii : Aspsy1_0037213 and Aspergillus terreus NIH2624 : ATET_07041	490.244	1.33593	0.19694	6.78342	1.17365e-11	5.28918e-11
Afu3g04070	bZIP transcription factor, major regulator of the unfolded protein response (UPR)	3690.25	1.33538	0.174936	7.63357	2.28345e-14	1.50097e-13
Afu2g13930	Ortholog of A. nidulans FGSC A4 : AN6380, A. niger CBS 513.88 : An02g05120, A. oryzae RIB40 : AO090026000179, Neosartorya fischeri NRRL 181 : NFIA_089090 and Aspergillus versicolor : Aspve1_0052622	349.762	1.33533	0.440374	3.03227	0.00242722	0.00361917
Afu6g06345	Ortholog(s) have 6,7-dimethyl-8-ribityllumazine synthase activity, riboflavin binding activity, role in riboflavin biosynthetic process and mitochondrial intermembrane space, nucleus localization	2972.54	1.33463	0.336918	3.96129	7.45453e-05	0.000132
Afu1g01360	Ortholog of A. nidulans FGSC A4 : AN3872, AN5090, A. niger CBS 513.88 : An18g00390, Aspergillus wentii : Aspwe1_0037446, Aspergillus sydowii : Aspsy1_0121091 and Aspergillus terreus NIH2624 : ATET_06529	673.278	1.33399	0.351563	3.79444	0.000147976	0.000254211
Afu4g01570	Ortholog of Aspergillus flavus NRRL 3357 : AFL2T_03032	20.944	1.33375	0.361864	3.68577	0.000228011	0.000384671
Afu1g06170	Ortholog(s) have role in positive regulation of RNA polymerase II transcriptional preinitiation complex assembly, proteasome regulatory particle assembly, ubiquitin-dependent protein catabolic process	4284.48	1.33299	0.179064	7.44417	9.75569e-14	5.86761e-13
Afu1g15130	Ortholog(s) have GPI-anchor transamidase activity, role in attachment of GPI anchor to protein and GPI-anchor transamidase complex localization	636.299	1.33248	0.226817	5.87471	4.23575e-09	1.31302e-08
Afu4g04612	Ortholog(s) have ubiquitin-protein transferase activity, role in ER-associated ubiquitin-dependent protein catabolic process, protein monoubiquitination, protein polyubiquitination and endoplasmic reticulum membrane localization	870.216	1.33207	0.255563	5.2123	1.8651e-07	4.5498e-07
Afu2g02300	Ortholog(s) have role in cellular response to calcium ion and RAVE complex, cytosol, nucleus localization	1286.85	1.33119	0.254698	5.22654	1.72716e-07	4.23038e-07
Afu3g11730	Ortholog(s) have mitochondrion localization	666.66	1.33013	0.17728	7.50297	6.23872e-14	3.85564e-13
Afu2g02030	Amadoriase (fructosyl amine: oxygen oxidoreductase), isozyme I, FAD-linked enzyme involved in oxidative deglycation of glycated amino acids	86.6348	1.32925	0.328725	4.04366	5.26243e-05	9.47864e-05
Afu5g12660	Putative phosphotidylinositol kinase	266.85	1.32905	0.252498	5.26361	1.41255e-07	3.51681e-07
Afu6g03120	Ortholog of A. nidulans FGSC A4 : AN4586, A. fumigatus Af293 : Afu2g02080, A. niger CBS 513.88 : An07g09210, An07g05960, An12g03400 and A. oryzae RIB40 : AO090003001425, AO090038000106, AO090011000481	16.6814	1.32868	0.366844	3.62192	0.000292427	0.000487482
Afu6g13810	Ortholog of A. nidulans FGSC A4 : AN0196, A. fumigatus Af293 : Afu5g14200, Afu7g05110, Afu8g01720, A. niger CBS 513.88 : An13g02610, An15g02090, An04g09640 and A. oryzae RIB40 : AO090003001444	98.6653	1.32679	0.249261	5.3229	1.02125e-07	2.58855e-07
Afu8g02840	Putative mitochondrial dynamin GTPase with a predicted role in mitochondrial fission	1613.93	1.32666	0.160256	8.27837	1.24872e-16	1.12485e-15
Afu4g05970	Ortholog(s) have 4-hydroxybenzoate octaprenyltransferase activity and role in austinol biosynthetic process, dehydroaustinol biosynthetic process, ubiquinone biosynthetic process	451.651	1.32553	0.147335	8.99672	2.32567e-19	2.80186e-18
Afu4g10130	Ortholog(s) have alpha-amylase activity and role in carbohydrate catabolic process	74.2177	1.32514	0.318626	4.15892	3.19753e-05	5.90422e-05
Afu6g08940	Ortholog of Aspergillus fumigatus A1163 : AFUB_074900	24.4686	1.32273	0.464734	2.84621	0.00442427	0.00640366
Afu1g07750	Ortholog(s) have role in chromatin remodeling and Clr6 histone deacetylase complex I'', Rpd3L-Expanded complex, Rpd3S complex localization	1115.45	1.32261	0.283132	4.67136	2.99209e-06	6.29767e-06
Afu3g11260	Ubiquitin	22780.2	1.32086	0.245587	5.37839	7.51544e-08	1.94318e-07
Afu3g12760	Ortholog of A. nidulans FGSC A4 : AN8147, AN1625, A. fumigatus Af293 : Afu3g01080, A. niger CBS 513.88 : An02g08740 and A. oryzae RIB40 : AO090012000846, AO090023000643	436.448	1.31887	0.376012	3.50754	0.000452276	0.000739206
Afu5g11710	Ortholog of A. nidulans FGSC A4 : AN10016, A. niger CBS 513.88 : An18g03020, A. oryzae RIB40 : AO090120000289, Neosartorya fischeri NRRL 181 : NFIA_075570 and Aspergillus wentii : Aspwe1_0026623	141.403	1.31887	0.194422	6.78355	1.17257e-11	5.28733e-11
Afu4g07835	Ortholog(s) have nuclear envelope localization	152.291	1.31731	0.212118	6.21024	5.29024e-10	1.87437e-09
Afu8g04010	Has domain(s) with predicted metal ion transmembrane transporter activity, role in metal ion transport, transmembrane transport and membrane localization	387.375	1.3172	0.222123	5.93005	3.02841e-09	9.59588e-09
Afu1g09540	Ortholog(s) have GTPase regulator activity, mRNA binding activity	678.943	1.31635	0.262013	5.02398	5.06105e-07	1.1696e-06
Afu2g13010	Putative cytochrome c oxidase polypeptide; protein level decreases upon heat shock; hypoxia induced protein	5265.66	1.31599	0.2713	4.85067	1.23042e-06	2.705e-06
Afu5g08530	Ortholog(s) have phosphatidylinositol-3,5-bisphosphate binding activity and role in macroautophagy, piecemeal microautophagy of nucleus	925.534	1.3157	0.255105	5.15748	2.50299e-07	6.00152e-07
Afu1g12040	Chitin biosynthesis protein; repressed by exposure to artemisinin	966.907	1.3154	0.288734	4.55575	5.21982e-06	1.06332e-05
Afu2g08890	Ortholog(s) have dihydrofolate reductase activity, drug binding, mRNA binding activity, role in dihydrofolate metabolic process, tetrahydrofolate biosynthetic process and mitochondrion localization	358.571	1.31251	0.354598	3.70141	0.000214405	0.00036226
Afu5g09280	Ortholog of A. nidulans FGSC A4 : AN4729, A. niger CBS 513.88 : An14g07350, An07g03730, An14g07330, A. oryzae RIB40 : AO090023000535, AO090020000531 and Aspergillus wentii : Aspwe1_0100252, Aspwe1_0111841	29.0349	1.31076	0.363151	3.60942	0.000306886	0.000510394
Afu2g08400	Ortholog of S. cerevisiae : YPR153W, A. niger CBS 513.88 : An12g03630, Aspergillus wentii : Aspwe1_0119895, Aspergillus versicolor : Aspve1_0634371 and Aspergillus clavatus NRRL 1 : ACLA_080230	119.083	1.31071	0.254533	5.14948	2.61214e-07	6.24607e-07
Afu2g01930	Ortholog(s) have cytosol, nucleus localization	561.116	1.31061	0.253909	5.16171	2.447e-07	5.88163e-07
Afu3g11610	Non-histone chromosomal protein; reacts with rabbit immunosera exposed to A. fumigatus conidia	4946.21	1.30989	0.255473	5.12729	2.93938e-07	6.9818e-07
Afu1g06000	Has domain(s) with predicted hydrolase activity	52.6555	1.30749	0.375869	3.47857	0.000504102	0.00081897
Afu4g00260	Has domain(s) with predicted role in transmembrane transport and integral component of membrane localization	11.7951	1.30733	0.371358	3.52041	0.000430877	0.000705406
Afu6g04790	Ortholog(s) have role in proteasomal ubiquitin-independent protein catabolic process, proteasome-mediated ubiquitin-dependent protein catabolic process	2167.82	1.3072	0.250334	5.22183	1.77166e-07	4.33127e-07
Afu5g03510	Ortholog(s) have cytoplasm localization	165.384	1.30674	0.229422	5.69579	1.22805e-08	3.56876e-08
Afu5g13620	Ortholog(s) have ubiquitin-specific protease activity, role in protein deubiquitination and endoplasmic reticulum localization	313.052	1.30586	0.190038	6.87155	6.35082e-12	2.95181e-11
Afu1g06290	Ortholog(s) have mRNA binding activity, role in maturation of SSU-rRNA from tricistronic rRNA transcript (SSU-rRNA, 5.8S rRNA, LSU-rRNA) and 90S preribosome, mitotic spindle, nucleolus, small-subunit processome localization	423.657	1.30585	0.141419	9.23391	2.60937e-20	3.49771e-19
Afu4g07605	Has domain(s) with predicted structural constituent of ribosome activity, role in translation and ribosome localization	906.117	1.30542	0.258774	5.04463	4.54406e-07	1.05602e-06
Afu2g10855	Ortholog(s) have role in adenine biosynthetic process	641.5	1.30515	0.297531	4.38661	1.1513e-05	2.24851e-05
Afu5g05490	Ortholog(s) have cytosol localization	3777.72	1.3037	0.164911	7.90549	2.66881e-15	2.02546e-14
Afu5g03450	Ortholog(s) have 5'-flap endonuclease activity, role in DNA-dependent DNA replication, double-strand break repair via homologous recombination, recombination within rDNA repeats and Slx1-Slx4 complex, nucleolar chromatin localization	446.447	1.3037	0.215947	6.03713	1.56882e-09	5.17126e-09
Afu5g11920	Has domain(s) with predicted ATPase activity, coupled to transmembrane movement of substances activity	993.453	1.30332	0.247122	5.27401	1.33474e-07	3.33686e-07
Afu2g10350	Ortholog(s) have role in protein folding in endoplasmic reticulum and ER membrane protein complex localization	400.875	1.30308	0.263175	4.95138	7.36908e-07	1.66429e-06
Afu6g10130	Putative N,O-diacetyl muramidase; transcript downregulated in response to voriconazole	23.6651	1.30281	0.429364	3.03426	0.00241123	0.00359669
Afu3g02320	Ortholog(s) have nucleolus localization	474.103	1.30128	0.18028	7.21807	5.27305e-13	2.83503e-12
Afu8g05740	Has domain(s) with predicted role in response to stress and integral component of membrane localization	18.0732	1.3009	0.448773	2.8988	0.00374599	0.00548151
Afu1g10850	Ortholog(s) have protein tag activity	1192.51	1.30034	0.256752	5.06457	4.09319e-07	9.54916e-07
Afu6g04980	Has domain(s) with predicted oxidoreductase activity and role in oxidation-reduction process	418.974	1.30007	0.225615	5.76235	8.29494e-09	2.46432e-08
Afu7g04090	Has domain(s) with predicted mitochondrion localization	2199.71	1.29996	0.158983	8.17675	2.91609e-16	2.52545e-15
Afu2g04980	Putative tyrosine decarboxylase; transcript induced by voriconazole	853.187	1.29984	0.199227	6.52442	6.82645e-11	2.75832e-10
Afu5g05580	Ortholog of A. niger CBS 513.88 : An17g02284, Neosartorya fischeri NRRL 181 : NFIA_037470, Aspergillus versicolor : Aspve1_0046266 and Aspergillus clavatus NRRL 1 : ACLA_008880	251.72	1.29973	0.251082	5.1765	2.2609e-07	5.45435e-07
Afu4g12080	Ortholog(s) have ubiquitin conjugating enzyme activity, ubiquitin-protein transferase activity and role in free ubiquitin chain polymerization, postreplication repair, protein K63-linked ubiquitination	1087.1	1.29912	0.270603	4.80081	1.58024e-06	3.42989e-06
Afu3g08330	Ortholog(s) have mitochondrion localization	621.682	1.29906	0.199628	6.5074	7.64627e-11	3.05968e-10
Afu5g13000	Ortholog(s) have phosphatidylinositol transporter activity	742.858	1.29898	0.236417	5.49444	3.91947e-08	1.06127e-07
Afu1g12130	Has domain(s) with predicted translation initiation factor activity, role in translational initiation and cytoplasm localization	110.283	1.29874	0.291012	4.46284	8.0881e-06	1.608e-05
Afu8g07300	Ortholog(s) have mitochondrion localization	68.3538	1.29873	0.471451	2.75475	0.00587373	0.00838724
Afu7g05410	Ortholog(s) have thiamine diphosphokinase activity, role in thiamine diphosphate biosynthetic process and cytoplasm localization	245.261	1.29853	0.263877	4.92096	8.61215e-07	1.93005e-06
Afu7g08640	Ortholog of Aspergillus fumigatus A1163 : AFUB_080060	31.9009	1.29727	0.374467	3.46433	0.00053156	0.000862152
Afu4g10740	Ortholog(s) have mitochondrial ribosome localization	1412	1.29702	0.196755	6.59207	4.33731e-11	1.79977e-10
Afu6g13230	Ortholog(s) have mitochondrion localization	507.193	1.2964	0.292611	4.43047	9.40271e-06	1.85574e-05
Afu6g06420	Ortholog(s) have role in cellular ion homeostasis, establishment or maintenance of cell polarity, mitochondrion inheritance, regulation of cardiolipin metabolic process and mitochondrial inner membrane, nucleus localization	976.675	1.29565	0.147943	8.75781	1.99084e-18	2.14514e-17
Afu2g10580	Ortholog of A. nidulans FGSC A4 : AN5969, A. niger CBS 513.88 : An02g05900, Aspergillus wentii : Aspwe1_0044146, Aspergillus versicolor : Aspve1_0040765 and Aspergillus clavatus NRRL 1 : ACLA_069580	3736.56	1.29564	0.268224	4.83045	1.36226e-06	2.98232e-06
Afu3g14440	Ortholog(s) have cytochrome-c oxidase activity, role in mitochondrial electron transport, cytochrome c to oxygen and mitochondrial respiratory chain complex IV, plasma membrane localization	7998.44	1.29455	0.272419	4.75205	2.01361e-06	4.32273e-06
Afu5g05690	Prephenate dehydratase; role in L-phenylalanine biosynthesis; no human homolog	393.767	1.29447	0.242393	5.34036	9.27611e-08	2.36648e-07
Afu5g04100	Putative G-protein coupled receptor; PQ loop repeat	227.412	1.29372	0.24727	5.232	1.6769e-07	4.11369e-07
Afu1g04040	Ubiquitin; induction in response to hydrogen peroxide Yap1-dependent	19449.4	1.29119	0.236823	5.45214	4.97662e-08	1.32338e-07
Afu5g13630	Has domain(s) with predicted calcium ion binding activity	217.49	1.29006	0.316585	4.07492	4.603e-05	8.34061e-05
Afu2g03955	Protein of unknown function	121.199	1.28976	0.27217	4.7388	2.14987e-06	4.59891e-06
Afu3g06390	Ortholog(s) have cytosol, nucleus localization	468.892	1.28914	0.161992	7.95804	1.74791e-15	1.36479e-14
Afu5g08440	Transcript up-regulated in conidia exposed to neutrophils	250.886	1.28811	0.207331	6.21284	5.20361e-10	1.84618e-09
Afu2g05140	Ortholog of Neosartorya fischeri NRRL 181 : NFIA_081880, Aspergillus fumigatus A1163 : AFUB_022170 and Aspergillus clavatus NRRL 1 : ACLA_089490	86.936	1.28719	0.2928	4.39615	1.10187e-05	2.15651e-05
Afu5g08080	Ortholog of A. oryzae RIB40 : AO090701000724, Neosartorya fischeri NRRL 181 : NFIA_079220, Aspergillus wentii : Aspwe1_0023642 and Aspergillus fumigatus A1163 : AFUB_055610	382.303	1.28697	0.299489	4.29722	1.72952e-05	3.30624e-05
Afu4g07010	Ortholog(s) have cytosol, nucleus localization	394.866	1.28681	0.234242	5.4935	3.94041e-08	1.06657e-07
Afu2g10390	Ortholog of Aspergillus fumigatus A1163 : AFUB_026200	17.6086	1.28531	0.411796	3.12123	0.00180096	0.00273186
Afu7g01720	Has domain(s) with predicted catalytic activity	22.2565	1.28452	0.412739	3.11218	0.00185712	0.00280857
Afu4g14210	Ortholog of A. nidulans FGSC A4 : AN8601, A. oryzae RIB40 : AO090010000150, Neosartorya fischeri NRRL 181 : NFIA_102080, Aspergillus wentii : Aspwe1_0039446 and Aspergillus versicolor : Aspve1_0137118	91.6144	1.2842	0.282846	4.54028	5.61783e-06	1.13938e-05
Afu6g12900	Has domain(s) with predicted role in transmembrane transport	1544.83	1.28361	0.360641	3.55923	0.000371937	0.000613258
Afu1g06570	Ortholog(s) have structural constituent of ribosome activity and mitochondrial small ribosomal subunit localization	1325.33	1.28293	0.164678	7.7905	6.67457e-15	4.81439e-14
Afu5g01440	Ortholog(s) have thioredoxin peroxidase activity, role in cell redox homeostasis, cellular response to oxidative stress, response to metal ion and peroxisome, plasma membrane localization	3441.44	1.28237	0.349159	3.67274	0.000239961	0.00040379
Afu3g06220	Ortholog(s) have role in mitochondrial respiratory chain complex I assembly	911.725	1.28185	0.16364	7.83337	4.7496e-15	3.48023e-14
Afu2g05090	Ortholog(s) have role in carbon utilization, mitochondrial respiratory chain complex II assembly, regulation of gluconeogenesis and mitochondrial intermembrane space localization	529.008	1.28143	0.351872	3.64176	0.000270779	0.000452932
Afu1g07270	Has domain(s) with predicted protein heterodimerization activity	356.32	1.28091	0.399841	3.20354	0.00135749	0.00208835
Afu2g10090	40S ribosomal protein S15	20023.5	1.2801	0.212733	6.0174	1.77237e-09	5.79068e-09
Afu3g10010	Has domain(s) with predicted L-ascorbic acid binding, iron ion binding, oxidoreductase activity, acting on paired donors, with incorporation or reduction of molecular oxygen and oxidoreductase activity, more	81.5689	1.27925	0.273514	4.67709	2.90969e-06	6.13409e-06
Afu1g09050	Methylene-fatty-acyl-phospholipid synthase; no human homolog	1034.11	1.27918	0.177194	7.21907	5.23428e-13	2.81805e-12
Afu1g10020	Has domain(s) with predicted RNA-DNA hybrid ribonuclease activity, nucleic acid binding activity	34.1644	1.2779	0.377757	3.38286	0.000717364	0.00114461
Afu5g15010	Putative arsenite efflux transporter; predicted gene pair with AFUA_1G16100	129.735	1.27759	0.292136	4.37326	1.22404e-05	2.38286e-05
Afu2g02090	O6-alkylguanine DNA alkyltransferase; role in DNA repair	64.1963	1.276	0.326898	3.90335	9.48718e-05	0.000166343
Afu4g07850	Ortholog of A. oryzae RIB40 : AO090023000787, Aspergillus glaucus : Aspgl1_0066820, Aspergillus flavus NRRL 3357 : AFL2T_04596 and Neosartorya fischeri NRRL 181 : NFIA_108320	16.6086	1.27597	0.41651	3.06347	0.00218783	0.00328217
Afu4g11000	Ortholog(s) have role in cellular response to drug, filamentous growth, late endosome to vacuole transport via multivesicular body sorting pathway and fungal-type vacuole membrane localization	708.893	1.27596	0.260439	4.89928	9.61891e-07	2.14771e-06
Afu2g07640	Ortholog of A. nidulans FGSC A4 : AN5826, A. niger CBS 513.88 : An05g00180, Neosartorya fischeri NRRL 181 : NFIA_083370, Aspergillus wentii : Aspwe1_0043748 and Aspergillus versicolor : Aspve1_0082576	374.845	1.27576	0.280853	4.54244	5.56067e-06	1.12924e-05
[truncated: 3,563 more rows]
