# Supplementary material for: Aspergillus fumigatus calcium-responsive transcription factors regulate cell wall architecture promoting stress tolerance, virulence and caspofungin resistance
Source: PLoS Genet. 2019 Dec 30;15(12):e1008551. doi: 10.1371/journal.pgen.1008551 (PMC6948819; doi:10.1371/journal.pgen.1008551)
Supplement: S5 Table — (XLSX) [file pgen.1008551.s011.xlsx]

## Sheet: Supplementary Table S5
Supplementary Table S5 - Genes transcriptionally modulated comparing the ΔzipD with the wild-type 10 min
Gene	description	baseMean	log2FoldChange	lfcSE	stat	pvalue	padj
Afu2g16930	Ortholog(s) have succinate:fumarate antiporter activity, role in acetate catabolic process, carbon utilization, fatty acid catabolic process, fumarate transport, succinate transport and mitochondrion, plasma membrane localization	88.84	3.64475	0.535542	6.80572	1.00543e-11	1.63098e-09
Afu7g01000	Putative alcohol dehydrogenase involved in ethanol metabolism; predicted gene pair with AFUA_6G11430 (aldA); increased expression in biofilm; induced by L-tyrosine; induced in neutrophil-exposed conidia; repressed by gliotoxin exposure	490.024	3.47893	0.535453	6.49717	8.18431e-11	9.54239e-09
Afu7g01010	Putative alcohol dehydrogenase; predicted gene pair with AFUA_5G06240 (alcC); induced by L-tyrosine; transcript up-regulated in conidia exposed to neutrophils	361.152	3.38158	0.514346	6.57453	4.88086e-11	6.50374e-09
Afu4g08410	Putative Mannose-6-phosphate isomerase, class I with a predicted role in GDP-mannose and dolichol-phosphate-mannose synthesis; repressed by exposure to artemisinin	45.5043	3.04609	0.530414	5.74286	9.30928e-09	4.60039e-07
Afu2g16860	Putative major facilitator superfamily (MFS) multidrug transporter; transcript downregulated in response to voriconazole	579.143	2.97266	0.36229	8.20521	2.30187e-16	1.90851e-13
Afu8g06460	Has domain(s) with predicted DNA binding, RNA polymerase II transcription factor activity, sequence-specific DNA binding, zinc ion binding activity and role in regulation of transcription, DNA-templated, transcription, DNA-templated	21.5691	2.94709	0.649339	4.5386	5.66301e-06	9.88147e-05
Afu3g08110	Putative cell wall protein; transcript downregulated in response to amphotericin B and calcium	6864.5	2.9443	0.434871	6.77051	1.28325e-11	1.99492e-09
Afu4g03110	Putative monosaccharide transporter; predicted gene pair with AFUA_5G10690	258.902	2.88735	0.263333	10.9647	5.65068e-28	4.21654e-24
Afu2g01170	1,3-beta-glucanosyltransferase with a role in elongation of 1,3-beta-glucan chains; glycosylphosphatidylinositol (GPI)-anchored protein; constitutively expressed during hyphal growth; hypoxia induced protein	734.022	2.60691	0.327379	7.96297	1.67957e-15	1.04441e-12
Afu3g13110	Putative adhesin; extracellular serine-threonine rich protein	1476.39	2.47145	0.465855	5.30519	1.12556e-07	3.74952e-06
Afu4g08960	Putative glycophosphatidylinositol (GPI) anchored protein; predicted adhesin-like protein; calcium downregulated	399.242	2.4002	0.39453	6.0837	1.17441e-09	8.11432e-08
Afu6g04270	Putative MFS sugar transporter; transcript up-regulated in conidia exposed to neutrophils	483.713	2.39377	0.384124	6.23177	4.61201e-10	3.95168e-08
Afu5g08030	Ortholog(s) have spore wall localization	491.763	2.36124	0.255176	9.25341	2.17438e-20	4.0563e-17
Afu2g13300	Ortholog of A. nidulans FGSC A4 : AN10795, AN6721, A. fumigatus Af293 : Afu5g01480, A. niger CBS 513.88 : An16g00890 and A. oryzae RIB40 : AO090011000070, AO090026000292	31.5844	2.35925	0.402757	5.85775	4.69194e-09	2.58919e-07
Afu3g07860	Has domain(s) with predicted role in biosynthetic process	433.915	2.34966	0.467305	5.02811	4.95329e-07	1.37916e-05
Afu5g06870	Ortholog of A. oryzae RIB40 : AO090012000043, Aspergillus tubingensis : Asptu1_0201859, Aspergillus brasiliensis : Aspbr1_0079627 and Aspergillus acidus : Aspfo1_0702358	20.1114	2.33989	0.53155	4.40202	1.07248e-05	0.00016433
Afu1g15140	Putative mitochondrial phosphate carrier protein; predicted gene pair with AFUA_1G02730	6600.1	2.28273	0.281778	8.10116	5.44377e-16	4.06214e-13
Afu7g01730	Phosphatidylserine decarboxylase family protein; transcript induced by exposure to human airway epithelial cells	47.3824	2.27492	0.334974	6.79135	1.11091e-11	1.76375e-09
Afu2g08670	Ortholog(s) have acetyl-CoA carboxylase activity, biotin carboxylase activity and role in long-chain fatty acid biosynthetic process, protein import into nucleus	1973.09	2.26725	0.515894	4.39479	1.10878e-05	0.000168166
Afu4g11250	Putative carbonic anhydrase; decreased conidiation in the mutant; hypoxia induced protein	6208.16	2.26639	0.370855	6.11125	9.88525e-10	7.02512e-08
Afu4g09960	Ortholog of A. nidulans FGSC A4 : AN2055, A. niger CBS 513.88 : An04g07090, A. oryzae RIB40 : AO090003001238, Aspergillus wentii : Aspwe1_0102496 and Aspergillus sydowii : Aspsy1_0326546	789.895	2.25384	0.280278	8.04141	8.88075e-16	6.02438e-13
Afu2g13770	C2H2 finger domain protein involved in asexual development; calcium induced	48.8563	2.24982	0.355378	6.33078	2.43924e-10	2.24711e-08
Afu3g13200	Putative beta(1-3)glucanosyltransferase, belongs to the 7-member GEL family	36.7636	2.24273	0.359562	6.23738	4.44958e-10	3.90621e-08
Afu6g14090	Putative glycophosphatidylinositol (GPI)-anchored cell wall protein; CFEM domain protein; transcript up-regulated in conidia exposed to neutrophils	7992.57	2.22852	0.30785	7.23899	4.52028e-13	1.40543e-10
Afu4g11540	Putative glycerol kinase; transcript up-regulated in conidia exposed to neutrophils	198.807	2.20689	0.337034	6.54797	5.8325e-11	7.37664e-09
Afu2g01430	Ortholog of A. nidulans FGSC A4 : AN7670, Aspergillus wentii : Aspwe1_0114055, Aspergillus versicolor : Aspve1_0030702 and Aspergillus clavatus NRRL 1 : ACLA_093480	1048.45	2.19244	0.315232	6.95502	3.52507e-12	6.89128e-10
Afu5g06800	Ortholog(s) have role in kojic acid biosynthetic process, positive regulation of kojic acid biosynthetic process, positive regulation of secondary metabolite biosynthetic process, secondary metabolite biosynthetic process	19.4981	2.18404	0.524449	4.16444	3.1212e-05	0.000383066
Afu3g09240	Has domain(s) with predicted catalytic activity and role in metabolic process	327.369	2.17872	0.292147	7.45762	8.80973e-14	2.9881e-11
Afu2g09490	Eukaryotic translation initiation factor subunit eIF-4F	1239.22	2.17519	0.521683	4.16956	3.05187e-05	0.000378849
Afu5g09980	Has domain(s) with predicted acyl-CoA dehydrogenase activity, oxidoreductase activity, acting on the CH-CH group of donors activity and role in oxidation-reduction process	285.779	2.14385	0.324495	6.60673	3.92899e-11	5.42928e-09
Afu7g01290	Ortholog of A. nidulans FGSC A4 : AN3371, A. niger CBS 513.88 : An12g01950, A. oryzae RIB40 : AO090010000194, Aspergillus wentii : Aspwe1_0173909 and Aspergillus sydowii : Aspsy1_0147256	1389.37	2.10985	0.301756	6.99189	2.71199e-12	5.78196e-10
Afu1g05960	Peptidase family M28 family protein; predicted signal sequence for secretion; induced by growth on BSA as a sole nitrogen source	91.4482	2.10413	0.376651	5.58644	2.31778e-08	9.66216e-07
Afu8g06870	Has domain(s) with predicted substrate-specific transmembrane transporter activity, transmembrane transporter activity, role in transmembrane transport and integral component of membrane, membrane localization	261.728	2.10144	0.38032	5.52546	3.28624e-08	1.31838e-06
Afu4g10150	Ortholog(s) have alpha-1,4-glucosidase activity, glucosyltransferase activity, maltose alpha-glucosidase activity, starch alpha-glucosidase activity	24.2999	2.08957	0.611933	3.41471	0.000638495	0.0037339
Afu4g13510	Putative isocitrate lyase with a predicted role in the glyoxylate cycle; conidia-enriched protein; transcript up-regulated in conidia exposed to neutrophils	571.952	2.08531	0.485961	4.2911	1.77789e-05	0.000248904
Afu2g08090	Protein of unknown function, phoB-regulated	689.473	2.06719	0.376747	5.48694	4.08955e-08	1.60612e-06
Afu8g01670	Putative bifunctional catalase-peroxidase; induction in response to hydrogen peroxide Yap1-dependent; transcript induced by exposure to human airway epithelial cells; SrbA-regulated during hypoxia	438.844	2.06363	0.319176	6.4655	1.00963e-10	1.07626e-08
Afu4g06820	Putative glycophosphatidylinositol (GPI)-anchored cell wall protein with similarity to S. cerevisiae Ecm33p; mutant conidia display a cell separation defect; hypoxia induced protein	15087.9	2.0587	0.230996	8.9123	4.99867e-19	7.46001e-16
Afu3g10530	Putative protein serine/threonine kinase; transcript up-regulated in conidia exposed to neutrophils	775.751	2.05125	0.343361	5.97402	2.31481e-09	1.50201e-07
Afu4g09110	Putative cytochrome c peroxidase; protein induced by heat shock and by hydrogen peroxide; transcript up-regulated in conidia exposed to neutrophils	1057.8	2.05053	0.339722	6.0359	1.58076e-09	1.06267e-07
Afu4g06620	Glutamate/Leucine/Phenylalanine/Valine dehydrogenase; reacts with rabbit immunosera exposed to A. fumigatus conidia; hypoxia induced protein	4818.53	2.04818	0.313098	6.54166	6.08406e-11	7.56654e-09
Afu6g04920	Putative NAD-dependent formate dehydrogenase; protein more abundant in conidia than mycelia; transcript up-regulated in conidia exposed to neutrophils; protein induced by heat shock; SrbA-regulated during hypoxia	90503.9	2.04397	0.397067	5.14768	2.63726e-07	7.99968e-06
Afu4g06460	Has domain(s) with predicted 3-dehydroquinate dehydratase activity, catalytic activity	68.6275	2.03846	0.421251	4.83906	1.30454e-06	3.10015e-05
Afu3g07870	Extracellular serine rich protein; predicted secretory signal sequence; ortholog of A. nidulans AN2954	355.66	2.03731	0.354396	5.74867	8.99493e-09	4.47468e-07
Afu5g10120	Protein similar to nonribosomal peptide synthases (NRPS-like), encoded in a predicted secondary metabolite gene cluster	308.003	2.03589	0.444681	4.57832	4.68715e-06	8.46864e-05
Afu3g00880	Putative adhesin protein; MedA regulated transcript; transcript repressed by exposure to human airway epithelial cells	4786.17	2.02848	0.308932	6.56611	5.16471e-11	6.76124e-09
Afu6g00430	Ortholog of A. nidulans FGSC A4 : AN0362, A. fumigatus Af293 : Afu6g03560, A. niger CBS 513.88 : An10g01040, An01g06280 and A. oryzae RIB40 : AO090005000897	25.888	2.02806	0.392975	5.16079	2.45914e-07	7.52052e-06
Afu3g05790	Ortholog of A. nidulans FGSC A4 : AN3430, A. niger CBS 513.88 : An11g10810, A. oryzae RIB40 : AO090020000047, Aspergillus wentii : Aspwe1_0029428, Aspwe1_0037899 and Aspergillus sydowii : Aspsy1_0056861	208.869	2.02644	0.233283	8.68662	3.73397e-18	3.98041e-15
Afu7g04510	Ortholog(s) have mitochondrion localization	180.731	2.02427	0.348325	5.81145	6.19324e-09	3.32474e-07
Afu6g03890	Spore-specific catalase; abundant protein in conidia; calcium downregulated; predicted secretory signal sequence	170.561	2.00275	0.290616	6.8914	5.52449e-12	1.00546e-09
Afu4g14560	Putative polyketide synthase (PKS) involved in trypacidin biosynthesis, member of the tpc secondary metabolite gene cluster	20.0934	1.99731	0.596894	3.34617	0.000819347	0.00453895
Afu6g08640	Ortholog(s) have metalloendopeptidase activity, role in cellular iron ion homeostasis, protein processing involved in protein targeting to mitochondrion, protein stabilization and mitochondrial matrix localization	256.759	1.99317	0.356446	5.59179	2.24736e-08	9.42123e-07
Afu5g02490	Has domain(s) with predicted oxidoreductase activity, transferase activity, transferring acyl groups other than amino-acyl groups, zinc ion binding activity and role in oxidation-reduction process	123.891	1.99196	0.368519	5.40532	6.46932e-08	2.35536e-06
Afu6g03620	FAD/FMN-containing isoamyl alcohol oxidase	304.722	1.9882	0.279423	7.11538	1.11609e-12	2.95585e-10
Afu6g03540	Putative malate synthase; protein abundant in conidia	1545.24	1.98368	0.382458	5.18666	2.141e-07	6.71339e-06
Afu1g05230	Predicted 3',5'-cyclic-AMP phosphodiesterase	158.232	1.97716	0.490305	4.03251	5.51833e-05	0.000587415
Afu5g07710	Ortholog(s) have role in conidium formation, microtubule cytoskeleton organization, nuclear migration and plasma membrane localization	1012.51	1.96919	0.433503	4.54252	5.5586e-06	9.78036e-05
Afu8g02250	Ortholog of Neosartorya fischeri NRRL 181 : NFIA_095820, Aspergillus versicolor : Aspve1_0152402, Aspergillus clavatus NRRL 1 : ACLA_043370 and Aspergillus niger ATCC 1015 : 177036-mRNA	112.526	1.96887	0.556207	3.53981	0.000400412	0.00263017
Afu2g17000	Ortholog of A. nidulans FGSC A4 : AN5649, AN1674, AN0384, AN1268, AN7262, A. fumigatus Af293 : Afu1g01700, Afu4g08730, Afu4g13630, Afu1g10012 and A. niger CBS 513.88 : An01g09380, An01g06520, An04g09080, An04g03600	928.629	1.96494	0.344872	5.69759	1.21511e-08	5.70261e-07
Afu6g00310	Putative serine carboxypeptidase; predicted signal sequence for secretion; expression dependent on PrtT; induced by growth on BSA as a sole nitrogen source	52.9671	1.96021	0.347233	5.64522	1.64967e-08	7.28392e-07
Afu4g03940	Ferric chelate reductase; SrbA-regulated during hypoxia	32.195	1.95595	0.366259	5.34035	9.27698e-08	3.18209e-06
Afu3g02280	Putative alpha,alpha-trehalose glucohydrolase; transcript up-regulated in conidia exposed to neutrophils	975.335	1.95059	0.318152	6.13099	8.73362e-10	6.50588e-08
Afu2g04520	Has domain(s) with predicted metal ion binding, oxidoreductase activity and role in oxidation-reduction process	77.8183	1.95009	0.303508	6.42517	1.31721e-10	1.31053e-08
Afu7g00360	Putative UDP-galactose 4-epimerase; predicted gene pair with AFUA_8G00860; calcium downregulated	1438.56	1.94949	0.404167	4.82348	1.41074e-06	3.25911e-05
Afu5g13650	Transcript up-regulated in conidia exposed to neutrophils	56.7647	1.94605	0.34655	5.61549	1.9601e-08	8.35786e-07
Afu7g02070	AIF-like mitochondrial oxidoreductase; conidia-enriched protein	430.231	1.92185	0.350742	5.47938	4.26823e-08	1.66751e-06
Afu5g02940	Ortholog(s) have (R)-carnitine transmembrane transporter activity, choline transmembrane transporter activity, ethanolamine transmembrane transporter activity	250.463	1.90415	0.307808	6.18617	6.16454e-10	4.94622e-08
Afu5g10660	Pentatricopeptide repeat protein; transcript induced by exposure to human airway epithelial cells	2948.03	1.89658	0.253343	7.48619	7.09025e-14	2.5194e-11
Afu6g00690	Protein of unknown function; calcium downregulated	108.539	1.89271	0.347493	5.44676	5.12945e-08	1.96287e-06
Afu2g12530	Putative carnitine acetyl transferase with a predicted role in acetate metabolism; transcript up-regulated in conidia exposed to neutrophils	376.917	1.89119	0.407006	4.64658	3.37481e-06	6.43547e-05
Afu4g04460	60S ribosomal protein L13	5421.97	1.8885	0.362021	5.21655	1.82286e-07	5.78817e-06
Afu4g03010	Protein of unknown function; calcium downregulated	4608.86	1.88517	0.392761	4.79977	1.58845e-06	3.59182e-05
Afu6g01970	Putative GATA-like transcription factor; required for growth on numerous nitrogen sources	57.9996	1.88157	0.439804	4.2782	1.8841e-05	0.000261323
Afu4g03510	Ortholog of A. nidulans FGSC A4 : AN7150, A. niger CBS 513.88 : An14g02590, A. oryzae RIB40 : AO090011000238, Aspergillus wentii : Aspwe1_0115640 and Aspergillus sydowii : Aspsy1_0034579	34.2332	1.86448	0.52733	3.53569	0.000406713	0.00265288
Afu5g06390	Putative adenosine kinase	2361.71	1.86414	0.259826	7.17458	7.25287e-13	2.16484e-10
Afu3g03060	Allergen Asp f 34; putative phiA family cell wall protein; induced calcium; repressed by exposure to artemisinin	57.3037	1.86237	0.367255	5.07104	3.95643e-07	1.13988e-05
Afu2g13620	Has domain(s) with predicted catalytic activity, magnesium ion binding, thiamine pyrophosphate binding activity	129.598	1.85962	0.379483	4.9004	9.56429e-07	2.40299e-05
Afu6g01900	Ortholog of A. nidulans FGSC A4 : AN2629, AN8660, A. niger CBS 513.88 : An12g06490, A. oryzae RIB40 : AO090038000052, AO090001000087, AO090009000516 and Aspergillus wentii : Aspwe1_0048459, Aspwe1_0055341	112.195	1.85659	0.367666	5.04966	4.42606e-07	1.24631e-05
Afu7g05080	Has domain(s) with predicted DNA binding, RNA polymerase II transcription factor activity, sequence-specific DNA binding, zinc ion binding activity and role in regulation of transcription, DNA-templated, transcription, DNA-templated	26.0209	1.8478	0.393036	4.70136	2.58432e-06	5.22351e-05
Afu5g03860	Ortholog of A. nidulans FGSC A4 : AN11069, A. niger CBS 513.88 : An09g06330, Neosartorya fischeri NRRL 181 : NFIA_038250, Aspergillus wentii : Aspwe1_0115239 and Aspergillus clavatus NRRL 1 : ACLA_001270	273.91	1.84731	0.244393	7.5588	4.0681e-14	1.68645e-11
Afu2g05340	Essential 1,3-beta-glucanosyltransferase, GPI-anchored to the plasma membrane; constitutively expressed during hyphal growth; hypoxia induced protein	4317.25	1.84653	0.271094	6.81142	9.66379e-12	1.63098e-09
Afu1g03510	ATP Synthase gamma chain, mitochondrial precursor	5254.06	1.84617	0.305455	6.04401	1.50332e-09	1.0198e-07
Afu5g02720	Ortholog(s) have phosphoribosylformylglycinamidine synthase activity, role in purine nucleotide biosynthetic process and Golgi apparatus localization	450.711	1.84376	0.532036	3.46549	0.000529274	0.00325593
Afu2g15240	Small oligopeptide transporter; 14 transmembrane domains; transcript downregulated in response to voriconazole; induced by growth on BSA as a sole nitrogen source	48.8272	1.83731	0.388548	4.72866	2.26001e-06	4.69755e-05
Afu1g05390	Ortholog(s) have ATP:ADP antiporter activity and role in ADP transport, aerobic respiration, anaerobic respiration, apoptotic process, heme transport, mitochondrial ATP transmembrane transport, response to oxidative stress	21753.3	1.83197	0.236641	7.74156	9.82021e-15	4.88523e-12
Afu5g01630	Ortholog(s) have drug transmembrane transporter activity and role in cellular response to biotic stimulus, drug transmembrane transport, fluconazole transport, peptide transport, spermidine transport	204.155	1.82984	0.276747	6.61196	3.79258e-11	5.41342e-09
Afu2g05310	Has domain(s) with predicted DNA binding, RNA polymerase II transcription factor activity, sequence-specific DNA binding, zinc ion binding activity and role in regulation of transcription, DNA-templated, transcription, DNA-templated	55.1371	1.82124	0.464595	3.92005	8.85317e-05	0.000852418
Afu8g05440	Mitochondrial ATPase subunit; hypoxia repressed protein	3492.25	1.81847	0.420268	4.32694	1.51193e-05	0.000217799
Afu2g02000	Has domain(s) with predicted role in peroxisome inheritance and extrinsic component of intraperoxisomal membrane localization	344.561	1.81846	0.297169	6.11929	9.3993e-10	6.744e-08
Afu6g13490	Putative glutamate decarboxylase; predicted gene pair with AFUA_8G06020; SrbA-regulated during hypoxia	12138.4	1.8138	0.279756	6.48351	8.96102e-11	9.98017e-09
Afu1g12800	Putative NADPH isocitrate dehydrogenase; transcript induced during conidial germination	2808.2	1.81362	0.233821	7.75646	8.73322e-15	4.65481e-12
Afu3g14410	Ortholog of A. nidulans FGSC A4 : AN2522, A. niger CBS 513.88 : An09g04050, A. oryzae RIB40 : AO090701000592, Aspergillus wentii : Aspwe1_0073746 and Aspergillus sydowii : Aspsy1_0146188	920.482	1.79482	0.310478	5.78084	7.43297e-09	3.85172e-07
Afu6g13670	Ortholog(s) have role in cellular protein localization, endoplasmic reticulum tubular network maintenance, nuclear pore complex assembly	1760.26	1.78496	0.21054	8.47803	2.29041e-17	2.13638e-14
Afu5g01730	Has domain(s) with predicted DNA binding, chromatin binding activity	215.404	1.77585	0.477212	3.72131	0.000198196	0.00154994
Afu4g06030	Ortholog of A. nidulans FGSC A4 : AN4311, A. niger CBS 513.88 : An04g00250, A. oryzae RIB40 : AO090023000993, Aspergillus wentii : Aspwe1_0167289 and Aspergillus sydowii : Aspsy1_0051121	492.029	1.77135	0.373099	4.74766	2.05788e-06	4.39997e-05
Afu3g01400	Ortholog(s) have role in drug transmembrane transport	47.2578	1.77034	0.501691	3.52875	0.000417531	0.00270688
Afu3g03030	Has domain(s) with predicted catalytic activity, catechol 1,2-dioxygenase activity, ferric iron binding, iron ion binding and oxidoreductase activity, more	21.6997	1.76883	0.412666	4.28635	1.81632e-05	0.000253334
Afu3g06250	Has domain(s) with predicted RNA polymerase II transcription cofactor activity, role in regulation of transcription from RNA polymerase II promoter and mediator complex localization	415.425	1.7677	0.378069	4.6756	2.93091e-06	5.72824e-05
Afu5g01620	Predicted adhesin-like protein	319.625	1.76575	0.398334	4.43284	9.2998e-06	0.000147964
Afu5g02950	Ortholog of A. nidulans FGSC A4 : AN8167, A. niger CBS 513.88 : An09g05040, A. oryzae RIB40 : AO090102000494, Aspergillus wentii : Aspwe1_0030018 and Aspergillus sydowii : Aspsy1_0061808	262.205	1.76464	0.304149	5.80189	6.55725e-09	3.47023e-07
Afu2g12550	Has domain(s) with predicted role in transmembrane transport and integral component of membrane localization	952.018	1.76022	0.33148	5.31018	1.0952e-07	3.66474e-06
Afu4g07710	Putative pyruvate carboxylase; protein induced by heat shock	2330.31	1.75909	0.3814	4.61219	3.98443e-06	7.34118e-05
Afu4g03760	Putative glycine dehydrogenase	867.139	1.75623	0.358881	4.89362	9.89971e-07	2.47062e-05
Afu3g00270	Cell wall glucanase; predicted glycophosphatidylinositol (GPI)-anchor; secreted protein	10025.2	1.75379	0.370472	4.73393	2.2021e-06	4.60281e-05
Afu3g06550	Has domain(s) with predicted phosphatase activity, phosphoserine phosphatase activity and role in L-serine biosynthetic process, metabolic process	476.434	1.74923	0.2494	7.01377	2.31987e-12	5.40965e-10
Afu7g06420	Ortholog(s) have cytosol, nucleus localization	826.158	1.7448	0.391544	4.45619	8.34282e-06	0.000135335
Afu1g14040	Has domain(s) with predicted FMN binding, oxidoreductase activity, pyridoxamine-phosphate oxidase activity and role in oxidation-reduction process	138.416	1.73719	0.491104	3.53731	0.00040423	0.00264361
Afu3g06510	Ortholog of A. nidulans FGSC A4 : AN4767, A. niger CBS 513.88 : An11g09820, A. oryzae RIB40 : AO090020000096, Aspergillus wentii : Aspwe1_0564371 and Aspergillus sydowii : Aspsy1_0029793	212.306	1.73609	0.354553	4.89657	9.75241e-07	2.44203e-05
Afu2g03120	Putative cell wall glucanase; transcript induced by exposure to human airway epithelial cells	2114.83	1.72764	0.303683	5.68896	1.27814e-08	5.9239e-07
Afu3g10150	Ortholog of A. nidulans FGSC A4 : AN4973, A. niger CBS 513.88 : An16g03980, A. oryzae RIB40 : AO090003000550, Aspergillus wentii : Aspwe1_0049197 and Aspergillus sydowii : Aspsy1_0056460	162.973	1.72459	0.373814	4.6135	3.95941e-06	7.33129e-05
Afu7g02460	Putative adhesin; expression induced in biofilm	604.057	1.70399	0.172608	9.87199	5.50605e-23	1.36954e-19
Afu2g15010	Ortholog(s) have protein kinase activity	573.078	1.70049	0.419532	4.05331	5.04972e-05	0.000551698
Afu5g02700	Putative multidrug resistant protein; transcript downregulated in response to voriconazole	179.957	1.69742	0.349069	4.86272	1.15786e-06	2.80347e-05
Afu1g14500	Ortholog of A. nidulans FGSC A4 : AN0781, A. niger CBS 513.88 : An01g12470, A. oryzae RIB40 : AO090011000360, Aspergillus wentii : Aspwe1_0112044 and Aspergillus sydowii : Aspsy1_0145580	634.886	1.69297	0.393094	4.30679	1.6564e-05	0.00023543
Afu3g10960	Predicted adhesin-like protein; localized to the cell surface; required for elevated temperature tolerance and resistance to Congo Red and calcofluor white	3949.68	1.69105	0.288326	5.86506	4.48962e-09	2.50012e-07
Afu8g00885	Ortholog(s) have plasma membrane localization	27.1665	1.68886	0.410214	4.11702	3.83811e-05	0.00044472
Afu3g14090	Ortholog of A. nidulans FGSC A4 : AN2498, A. oryzae RIB40 : AO090012000646, Aspergillus wentii : Aspwe1_0407854, Aspergillus sydowii : Aspsy1_0148141 and Aspergillus terreus NIH2624 : ATET_04020	206.8	1.68304	0.342577	4.91287	8.97532e-07	2.27802e-05
Afu3g06540	Ortholog(s) have phosphoadenylyl-sulfate reductase (thioredoxin) activity	359.11	1.68152	0.324202	5.18664	2.14123e-07	6.71339e-06
Afu4g10950	Putative 3-ketoacyl-coA thiolase peroxisomal A precursor with a predicted role in beta oxidation of fatty acids; transcript up-regulated in conidia exposed to neutrophils; induced by exposure to artemisinin	197.051	1.67778	0.30523	5.49677	3.86811e-08	1.52719e-06
Afu4g12590	Conidia-enriched protein of unknown function; calcium downregulated	6655.46	1.66869	0.347134	4.80704	1.53179e-06	3.51698e-05
Afu1g05630	40S ribosomal protein S3	7393.21	1.66298	0.291362	5.7076	1.14581e-08	5.41139e-07
Afu4g03740	Has domain(s) with predicted role in transmembrane transport and integral component of membrane localization	652.489	1.66206	0.290377	5.72378	1.04177e-08	4.98313e-07
Afu5g08230	Has domain(s) with predicted zinc ion binding activity	275.415	1.65658	0.354824	4.66875	3.03045e-06	5.88885e-05
Afu4g13630	PE repeat family protein	1295.22	1.65204	0.369793	4.46747	7.9149e-06	0.000130172
Afu2g03220	Ortholog of A. nidulans FGSC A4 : AN4508/bxiA, A. niger CBS 513.88 : An07g07670, A. oryzae RIB40 : AO090120000264, Aspergillus wentii : Aspwe1_0172263 and Aspergillus sydowii : Aspsy1_0213187	1978.42	1.65169	0.256365	6.44271	1.17355e-10	1.19959e-08
Afu3g06530	Putative ATP sulfurylase; sulfate adenylyltransferase; reacts with rabbit immunosera exposed to A. fumigatus conidia; hypoxia repressed protein	561.358	1.65167	0.356251	4.63627	3.54755e-06	6.66796e-05
Afu4g00660	Putative sensor histidine kinase/response regulator; transcript induced by exposure to human airway epithelial cells	754.192	1.65027	0.395875	4.16865	3.06407e-05	0.000378849
Afu5g07180	Ortholog(s) have nucleus localization	261.65	1.64984	0.368671	4.47511	7.63703e-06	0.000126639
Afu2g02030	Amadoriase (fructosyl amine: oxygen oxidoreductase), isozyme I, FAD-linked enzyme involved in oxidative deglycation of glycated amino acids	86.6348	1.63973	0.321746	5.09636	3.46252e-07	1.01722e-05
Afu5g00920	Ortholog(s) have intracellular localization	23.0659	1.63597	0.521849	3.13495	0.00171883	0.00788759
Afu2g04400	Ortholog of A. nidulans FGSC A4 : AN10235, A. niger CBS 513.88 : An11g03330, A. oryzae RIB40 : AO090003001565, Aspergillus wentii : Aspwe1_0120274 and Aspergillus terreus NIH2624 : ATET_06071	326.503	1.63472	0.426824	3.82997	0.000128159	0.00112907
Afu6g07520	Putative cell wall integrity signaling protein	2652.7	1.63464	0.212729	7.68415	1.54021e-14	7.18317e-12
Afu2g09570	Ortholog(s) have role in cell volume homeostasis, cellular calcium ion homeostasis, regulation of resting membrane potential and cortical endoplasmic reticulum localization	197.005	1.6346	0.407412	4.01216	6.01666e-05	0.000624334
Afu3g05910	Ortholog of A. nidulans FGSC A4 : AN2770, A. niger CBS 513.88 : An11g10680, A. oryzae RIB40 : AO090020000061, Aspergillus wentii : Aspwe1_0029417 and Aspergillus sydowii : Aspsy1_0056683	175.094	1.63341	0.374651	4.35982	1.30168e-05	0.000193875
Afu5g12690	Ortholog(s) have glycerone kinase activity, role in glycerol catabolic process and cytosol localization	325.268	1.63193	0.375095	4.35073	1.35688e-05	0.000200099
Afu8g06750	Has domain(s) with predicted transferase activity, transferring hexosyl groups activity and role in lipid glycosylation, metabolic process	62.9992	1.63167	0.386052	4.22657	2.37285e-05	0.000310266
Afu3g07640	Putative plasma membrane H+ ATPase; transcript upregulated during conidial germination and in response to amphotericin B; protein and transcript levels downregulated by caspofungin treatment	21116.3	1.63027	0.270876	6.01851	1.76026e-09	1.16239e-07
Afu1g07380	Putative NADH-dependent glutamate synthase; transcript induced during conidial germination; transcript up-regulated in conidia exposed to neutrophils; SrbA-regulated during hypoxia	5672.17	1.62953	0.347111	4.69454	2.67208e-06	5.35996e-05
Afu3g13210	Has domain(s) with predicted ATP binding, protein kinase activity, protein tyrosine kinase activity and role in protein phosphorylation	43.2425	1.62832	0.380069	4.28428	1.83334e-05	0.000255231
Afu5g07880	Putative pheromone receptor, G-protein coupled receptor type	43.3963	1.62743	0.216007	7.53415	4.91528e-14	1.93041e-11
Afu4g14210	Ortholog of A. nidulans FGSC A4 : AN8601, A. oryzae RIB40 : AO090010000150, Neosartorya fischeri NRRL 181 : NFIA_102080, Aspergillus wentii : Aspwe1_0039446 and Aspergillus versicolor : Aspve1_0137118	91.6144	1.62547	0.276977	5.86862	4.39444e-09	2.46551e-07
Afu6g06770	Putative enolase; allergen Asp f 22; conidia-enriched protein; transcript induced by growth on hydrogen peroxide; hypoxia induced protein; transcript induced by exposure to human airway epithelial cells	14184.9	1.62547	0.26465	6.14196	8.15099e-10	6.20639e-08
Afu1g10310	Putative RNase L inhibitor of the ABC superfamily	999.348	1.62332	0.349864	4.63986	3.48642e-06	6.58625e-05
Afu1g12560	Putative endo-1,4-beta-glucanase; repressed by exposure to artemisinin	169.097	1.62228	0.318737	5.08973	3.58572e-07	1.04111e-05
Afu6g03320	Has domain(s) with predicted role in transmembrane transport and integral component of membrane localization	342.234	1.6216	0.284098	5.70787	1.14396e-08	5.41139e-07
Afu1g09300	Ortholog of A. nidulans FGSC A4 : AN1356, A. niger CBS 513.88 : An08g00850, A. oryzae RIB40 : AO090005001593, Aspergillus wentii : Aspwe1_0127273 and Aspergillus sydowii : Aspsy1_0025389	33.1927	1.62036	0.44126	3.67211	0.000240556	0.00179348
Afu8g01690	Ortholog of A. oryzae RIB40 : AO090010000578 and Aspergillus fumigatus A1163 : AFUB_084900	11967.4	1.61936	0.454052	3.56646	0.000361837	0.00243465
Afu1g05830	Ortholog(s) have extracellular region localization	894.684	1.61635	0.286834	5.63516	1.74894e-08	7.58754e-07
Afu1g11900	Putative G-protein coupled receptor; has a PQ loop repeat	478.755	1.61137	0.259804	6.20224	5.56641e-10	4.51484e-08
Afu1g04750	Putative G1/S cyclin	259.553	1.61073	0.315804	5.1004	3.38941e-07	9.99674e-06
Afu3g05650	Trehalose 6-phosphate phosphatase (T6PP); 1 of 2 A. fumigatus T6PP; required for cell wall integrity, tolerance to high temperature, cell wall stress, virulence; no obvious role in trehalose biosynthesis; no human homolog	447.512	1.61009	0.400201	4.02321	5.74109e-05	0.000601686
Afu2g13140	Protein with homology to Ime2p, a serine/threonine protein kinase involved in activation of meiosis of S. cerevisiae; stuA-dependent up-regulation in developmentally competent hyphae	721.516	1.60541	0.36462	4.40298	1.06772e-05	0.000163936
Afu6g14330	Ortholog(s) have cytosol localization	311.132	1.6042	0.38221	4.19715	2.7029e-05	0.000341849
Afu1g06910	Ortholog(s) have arabinogalactan endo-1,4-beta-galactosidase activity, role in pectin catabolic process and extracellular region localization	41.7982	1.60167	0.334463	4.78876	1.67812e-06	3.71576e-05
Afu6g08100	Ortholog(s) have Golgi apparatus localization	158.407	1.59296	0.331831	4.80052	1.58252e-06	3.59182e-05
Afu2g02100	Putative dihydrolipoamide dehydrogenase; reacts with rabbit immunosera exposed to A. fumigatus conidia	2259.16	1.58835	0.375873	4.22575	2.38142e-05	0.000310667
Afu5g01160	Ortholog(s) have role in cellular response to drug and plasma membrane localization	156.675	1.58617	0.287402	5.519	3.40941e-08	1.36048e-06
Afu6g11570	Ortholog of A. nidulans FGSC A4 : AN10520, A. niger CBS 513.88 : An13g01940, A. oryzae RIB40 : AO090023000421, Aspergillus wentii : Aspwe1_0471625 and Aspergillus terreus NIH2624 : ATET_05006	178.808	1.58351	0.210648	7.51734	5.59038e-14	2.08577e-11
Afu5g10540	Ortholog(s) have 1,4-alpha-glucan branching enzyme activity, role in glycogen biosynthetic process and cytoplasm localization	349.003	1.58269	0.245914	6.43593	1.22722e-10	1.2375e-08
Afu3g14680	Putative secreted lysophospholipase B; transcript induced by lecithin and by voriconazole; hypoxia induced protein; induced by exposure to artemisinin	3384.27	1.57752	0.23866	6.60993	3.84496e-11	5.41342e-09
Afu4g04070	Protein of unknown function, phoB-regulated	1710.28	1.57138	0.385364	4.07765	4.54941e-05	0.000509725
Afu8g07200	Ortholog(s) have role in response to amino acid	1409.93	1.56994	0.37462	4.19076	2.78025e-05	0.000349852
Afu2g02080	Protein of unknown function; calcium induced	1643.33	1.5667	0.273694	5.72428	1.03874e-08	4.98313e-07
Afu6g12400	Putative 1,3-beta-glucan synthase catalytic subunit, major subunit of glucan synthase; predicted transmembrane protein; essential	3105.96	1.56638	0.339609	4.61231	3.98216e-06	7.34118e-05
Afu5g10290	Putative fructose-bisphosphate aldolase	21.1197	1.56576	0.402563	3.88947	0.000100464	0.000938251
Afu1g13500	Putative transketolase; protein abundant in conidia; protein induced by heat shock and by hydrogen peroxide; reacts with rabbit immunosera exposed to A. fumigatus conidia	4752.83	1.56109	0.344012	4.53791	5.68148e-06	9.88234e-05
Afu6g08200	Ortholog(s) have protein serine/threonine phosphatase activity, protein tyrosine phosphatase activity	538.286	1.5592	0.425583	3.66368	0.000248615	0.00183758
Afu5g12720	Has domain(s) with predicted ATP binding, ATPase activity, ATPase activity, coupled to transmembrane movement of substances, nucleoside-triphosphatase activity, nucleotide binding activity and role in transmembrane transport	132.798	1.55785	0.438188	3.55521	0.000377674	0.0025185
Afu2g03830	Allergen Asp f 4; higher expression in biofilm vs planktonic cells; transcript induced by growth on hydrogen peroxide	3216.36	1.55413	0.221987	7.00102	2.54105e-12	5.74586e-10
Afu6g02020	Has domain(s) with predicted protein kinase binding activity and role in regulation of cyclin-dependent protein serine/threonine kinase activity	1936.86	1.55411	0.355449	4.37224	1.22979e-05	0.000185015
Afu4g14450	Mannitol 2-dehydrogenase with a predicted role in mannitol metabolism	403.809	1.55014	0.438509	3.53502	0.000407751	0.00265733
Afu8g07130	AhpC/TSA family thioredoxin peroxidase; conidia-enriched protein; transcript up-regulated in conidia exposed to neutrophils and to human airway epithelial cells	1544.9	1.54752	0.257934	5.99967	1.97717e-09	1.29418e-07
Afu1g05840	Ortholog of A. nidulans FGSC A4 : AN4112, A. niger CBS 513.88 : An18g03610, A. oryzae RIB40 : AO090009000350, Aspergillus wentii : Aspwe1_0038192 and Aspergillus sydowii : Aspsy1_0089097	412.299	1.54421	0.441924	3.49429	0.000475319	0.00299563
Afu6g04300	Ortholog of A. nidulans FGSC A4 : AN6588, A. niger CBS 513.88 : An15g01200, A. oryzae RIB40 : AO090701000121, Aspergillus wentii : Aspwe1_0048668 and Aspergillus sydowii : Aspsy1_0164200	694.379	1.54394	0.336486	4.5884	4.4665e-06	8.16888e-05
Afu6g14280	Protein of unknown function; calcium downregulated	3098	1.5408	0.379903	4.05578	4.99663e-05	0.000546699
Afu4g13340	Ortholog(s) have FAD transmembrane transporter activity, calcium channel activity	608.02	1.54065	0.34509	4.46447	8.0267e-06	0.000131347
Afu8g00540	Non-ribosomal peptide synthetase (NRPS); PKS/NRPS hybrid; multidomain protein; required for pseurotin A production; pseurotin A gene cluster member; transcript induced by voriconazole; induced by hypoxia and in infected mouse lungs	25.4284	1.53822	0.457954	3.35889	0.000782549	0.00439712
Afu2g11260	Putative 3-isopropylmalate dehydratase with a predicted role in nitrogen metabolism; protein induced by heat shock; SrbA-regulated during hypoxia	707.601	1.53649	0.445304	3.45044	0.000559677	0.00339228
Afu4g03410	Putative flavohemoprotein; protein induced by heat shock and hypoxia	27449.6	1.5339	0.214008	7.16746	7.63994e-13	2.19266e-10
Afu2g10550	Protein of unknown function; calcium induced	866.047	1.53145	0.371133	4.12643	3.68445e-05	0.000430256
Afu6g02620	Has domain(s) with predicted 2-dehydropantoate 2-reductase activity, NADP binding, coenzyme binding, oxidoreductase activity, oxidoreductase activity, acting on the CH-OH group of donors, NAD or NADP as acceptor activity	594.985	1.53136	0.426376	3.59159	0.000328671	0.0022772
Afu5g02500	Protein of unknown function	3688.58	1.53097	0.487097	3.14304	0.00167201	0.00776462
Afu8g01260	Protein of unknown function; transcript induced by voriconazole	481.402	1.52889	0.259764	5.88569	3.96408e-09	2.29302e-07
Afu1g06920	Ortholog(s) have role in conidiophore development, hyphal growth	520.332	1.524	0.362554	4.20351	2.62803e-05	0.000334647
Afu4g04060	Ortholog of A. nidulans FGSC A4 : AN7042, A. niger CBS 513.88 : An14g00810, A. oryzae RIB40 : AO090206000108, Aspergillus wentii : Aspwe1_0043276 and Aspergillus sydowii : Aspsy1_0048943	246.879	1.52259	0.232511	6.54849	5.81225e-11	7.37664e-09
Afu5g06050	Putative mannosyltransferase with a predicted role in glycosylphosphatidylinositol (GPI)-anchor biosynthesis; 10 predicted transmembrane domains	98.7046	1.52023	0.271395	5.60154	2.12458e-08	8.95686e-07
Afu5g13560	Ortholog of A. nidulans FGSC A4 : AN6908, A. niger CBS 513.88 : An14g05050, A. oryzae RIB40 : AO090113000013, Aspergillus wentii : Aspwe1_0452655 and Aspergillus sydowii : Aspsy1_0589528	395.241	1.51943	0.333605	4.55458	5.24895e-06	9.31369e-05
Afu4g10410	Putative aspartate aminotransferase; reacts with rabbit immunosera exposed to A. fumigatus conidia; hypoxia induced protein; transcript induced in conidia exposed to neutrophils or to human airway epithelial cells	3618.77	1.51892	0.198314	7.65917	1.87144e-14	8.21453e-12
Afu3g10800	Ortholog of A. nidulans FGSC A4 : AN4908, A. niger CBS 513.88 : An02g06530, A. oryzae RIB40 : AO090003000629, Aspergillus wentii : Aspwe1_0036953 and Aspergillus sydowii : Aspsy1_0043015	1057.74	1.51763	0.33295	4.55814	5.16096e-06	9.2124e-05
Afu4g13120	Putative glutamine synthetase; protein induced by heat shock and by hydrogen peroxide; transcript induced by exposure to human airway epithelial cells	29362.9	1.51577	0.230487	6.5764	4.8196e-11	6.50374e-09
Afu3g07530	Ortholog(s) have cell septum, plasma membrane localization	126.924	1.51564	0.2883	5.25716	1.46296e-07	4.72581e-06
Afu5g12730	Putative non-ribosomal peptide synthetase (NRPS); mutants display increased virulence in G. mellonella and in mice; required for wild-type hyphal growth and conidial germination	226.715	1.50995	0.386908	3.90262	9.51587e-05	0.000899976
Afu1g11450	Ortholog of A. nidulans FGSC A4 : AN1156, A. niger CBS 513.88 : An08g03570, A. oryzae RIB40 : AO090038000280, Aspergillus wentii : Aspwe1_0068767 and Aspergillus sydowii : Aspsy1_0191007	543.925	1.50901	0.379827	3.97289	7.10062e-05	0.000711206
Afu7g00720	Ortholog of A. nidulans FGSC A4 : AN8443, A. niger CBS 513.88 : An12g10400, A. oryzae RIB40 : AO090701000239, Aspergillus wentii : Aspwe1_0119565 and Aspergillus sydowii : Aspsy1_0049797	169.605	1.5074	0.220646	6.83175	8.38823e-12	1.49031e-09
Afu8g06830	Putative endo-1,4 beta-glucanase, a predicted secreted hydrolase with a fungal cellulose binding domain	39.2789	1.50665	0.390106	3.86214	0.000112397	0.00102759
Afu4g10380	Has domain(s) with predicted nucleic acid binding, zinc ion binding activity	102.775	1.50251	0.443627	3.38687	0.000706938	0.00405783
Afu4g09255	Has domain(s) with predicted phosphoric diester hydrolase activity and role in lipid metabolic process	19.4641	1.5012	0.410953	3.65298	0.000259218	0.0018945
Afu2g02310	Cortical patch protein; transcript up-regulated in conidia exposed to neutrophils; induced by exposure to artemisinin	7436.16	1.50001	0.279486	5.36701	8.0052e-08	2.84451e-06
Afu3g11740	Ortholog(s) have role in anisotropic cell growth and cytoplasm, nucleus localization	649.088	1.49605	0.392021	3.81625	0.000135494	0.00117863
Afu4g09170	Has domain(s) with predicted role in anion transport and integral component of membrane localization	92.0262	1.49523	0.367765	4.06571	4.78857e-05	0.000527426
Afu7g01810	Has domain(s) with predicted DNA binding, RNA polymerase II transcription factor activity, sequence-specific DNA binding, zinc ion binding activity and role in regulation of transcription, DNA-templated, transcription, DNA-templated	62.3444	1.49233	0.311965	4.78363	1.72154e-06	3.80064e-05
Afu5g05780	Ortholog of A. nidulans FGSC A4 : AN8845, A. niger CBS 513.88 : An17g02110, A. oryzae RIB40 : AO090009000685, Aspergillus wentii : Aspwe1_0102917 and Aspergillus sydowii : Aspsy1_0159439	474.3	1.49094	0.229019	6.51012	7.50887e-11	8.89384e-09
Afu4g11590	Ortholog of A. nidulans FGSC A4 : AN5576, A. niger CBS 513.88 : An04g04860, A. oryzae RIB40 : AO090003001061, Aspergillus wentii : Aspwe1_0166635 and Aspergillus sydowii : Aspsy1_0149581	123.673	1.48885	0.279696	5.32312	1.02005e-07	3.44417e-06
Afu8g05610	Putative cell wall glucanase	4606.74	1.48794	0.315274	4.71952	2.36406e-06	4.88659e-05
Afu1g10370	Putative MFS multidrug transporter	272.875	1.48739	0.28064	5.29999	1.15811e-07	3.84082e-06
Afu3g10480	Ortholog(s) have role in reciprocal meiotic recombination and endoplasmic reticulum, mitochondrion, nuclear envelope, plasma membrane localization	4681.36	1.48565	0.333893	4.44949	8.60736e-06	0.000139022
Afu1g15260	Ortholog of A. nidulans FGSC A4 : AN0860, A. niger CBS 513.88 : An01g13370, A. oryzae RIB40 : AO090103000449, AO090005001207, Aspergillus wentii : Aspwe1_0111296 and Aspergillus sydowii : Aspsy1_0273264	371.463	1.48473	0.357025	4.1586	3.20199e-05	0.000390413
Afu3g09030	Ortholog(s) have translation activator activity, role in aerobic respiration, penicillin biosynthetic process, positive regulation of mitochondrial translation and mitochondrial matrix localization	3327.5	1.48225	0.258338	5.73764	9.60021e-09	4.71295e-07
Afu8g00840	Ortholog of A. nidulans FGSC A4 : AN8990, A. oryzae RIB40 : AO090023000465, Neosartorya fischeri NRRL 181 : NFIA_094290 and Aspergillus wentii : Aspwe1_0046447, Aspwe1_0100493	1603.48	1.48097	0.323318	4.58054	4.63784e-06	8.42234e-05
Afu3g03350	Non-ribosomal peptide synthetase involved in production of fumarylalanine	40.1601	1.47799	0.474703	3.11351	0.00184878	0.00840168
Afu8g02200	Putative proline permease; induced by growth on BSA as a sole nitrogen source	293.495	1.4761	0.417235	3.53782	0.000403446	0.0026408
Afu2g00720	Putative aldehyde dehydrogenase (NAD+)	1431.86	1.47522	0.240532	6.13317	8.61434e-10	6.49295e-08
Afu3g11400	Aspartic acid endopeptidase; conidia-enriched protein; conidial surface associated; predicted signal secretion sequence; hypoxia induced protein; transcript up-regulated in conidia exposed to neutrophils and by growth on BSA	8252.85	1.47487	0.249304	5.91594	3.29977e-09	1.98572e-07
Afu2g17650	Ortholog of A. oryzae RIB40 : AO090038000415, Aspergillus flavus NRRL 3357 : AFL2T_07755, Neosartorya fischeri NRRL 181 : NFIA_093050 and Aspergillus fumigatus A1163 : AFUB_033340	183.731	1.47167	0.253296	5.81009	6.2438e-09	3.32795e-07
Afu6g07710	Has domain(s) with predicted role in transmembrane transport	31.5494	1.46855	0.360374	4.07508	4.59995e-05	0.000513845
Afu1g13750	C2H2 transcription factor; calcium induced	4339.3	1.46554	0.337409	4.34352	1.4022e-05	0.00020476
Afu3g12330	Putative phosphatidyl synthase; transcript induced by exposure to human airway epithelial cells	2342.57	1.46273	0.31613	4.62699	3.7101e-06	6.93854e-05
Afu1g06040	Putative sterol o-acyltransferase; transcript downregulated in response to voriconazole	533.746	1.46233	0.308239	4.74414	2.09397e-06	4.45162e-05
Afu4g11310	Fructose-1,6-bisphosphatase	3026.64	1.45394	0.328424	4.42703	9.55395e-06	0.000151041
Afu1g16250	Putative alpha-glucosidase B	29.2261	1.45357	0.349033	4.16456	3.11953e-05	0.000383066
Afu1g14880	N-acylethanolamine amidohydrolase	34.3482	1.45325	0.359519	4.0422	5.29527e-05	0.000567719
Afu5g12740	Has domain(s) with predicted role in transmembrane transport and integral component of membrane localization	71.8139	1.45236	0.438769	3.31008	0.000932681	0.00500335
Afu2g08780	Has domain(s) with predicted ARF guanyl-nucleotide exchange factor activity, phospholipid binding activity and role in regulation of ARF protein signal transduction	333.499	1.45191	0.358769	4.04693	5.18929e-05	0.000560383
Afu1g05130	Has domain(s) with predicted phospholipid binding activity	1342.86	1.45159	0.406391	3.5719	0.000354402	0.00239325
Afu3g10820	Has domain(s) with predicted oxidoreductase activity and role in oxidation-reduction process	105.323	1.45093	0.415764	3.4898	0.000483386	0.00303622
Afu1g15010	Ortholog(s) have cell division site, mitotic spindle localization	721.148	1.45039	0.334024	4.34219	1.41068e-05	0.000205596
Afu1g03700	Ortholog of A. nidulans FGSC A4 : AN4022, A. oryzae RIB40 : AO090003000976, Aspergillus wentii : Aspwe1_0103267, Aspergillus sydowii : Aspsy1_0057572 and Aspergillus terreus NIH2624 : ATET_03840	44.1072	1.44975	0.446527	3.24672	0.00116745	0.00594236
Afu8g01300	Ortholog of A. nidulans FGSC A4 : AN1465, AN8786, A. fumigatus Af293 : Afu8g04560, A. niger CBS 513.88 : An16g08420 and Aspergillus wentii : Aspwe1_0030845	29.1594	1.44953	0.457479	3.16852	0.00153219	0.00725915
Afu6g08730	Has domain(s) with predicted NADP binding, coenzyme binding, oxidoreductase activity, acting on the CH-OH group of donors, NAD or NADP as acceptor, phosphogluconate dehydrogenase (decarboxylating) activity	40.2741	1.44948	0.353311	4.10254	4.08632e-05	0.000468332
Afu1g01690	Has domain(s) with predicted electron carrier activity, heme binding, iron ion binding, monooxygenase activity, oxidoreductase activity and acting on paired donors, more	108.449	1.44488	0.359594	4.01808	5.86735e-05	0.000612337
Afu5g09310	Bax Inhibitor family protein; transcript up-regulated in conidia exposed to neutrophils	1201.76	1.44443	0.233857	6.17654	6.55217e-10	5.14656e-08
Afu5g11660	Ortholog(s) have phosphatidylinositol-3,5-bisphosphate binding, ubiquitin binding activity	293.696	1.44261	0.203477	7.08976	1.3434e-12	3.3415e-10
Afu5g02550	Ortholog(s) have chromatin insulator sequence binding, transcription factor activity, core RNA polymerase III binding activity and role in transcription initiation from RNA polymerase III promoter	52.6022	1.43865	0.372388	3.8633	0.000111867	0.00102423
Afu7g05960	Ortholog(s) have sequence-specific DNA binding activity	638.416	1.4363	0.249372	5.75965	8.42866e-09	4.24964e-07
Afu2g09960	Putative mitochondrial Hsp70 chaperone; reacts with rabbit immunosera exposed to A. fumigatus conidia; hypoxia induced protein	3655.97	1.43624	0.271602	5.28802	1.23649e-07	4.0826e-06
Afu4g11550	Ortholog of A. nidulans FGSC A4 : AN5580, A. niger CBS 513.88 : An04g04940, Aspergillus wentii : Aspwe1_0022740, Aspergillus sydowii : Aspsy1_0057110 and Aspergillus terreus NIH2624 : ATET_03924	3660.97	1.42922	0.332179	4.30256	1.68837e-05	0.000239062
Afu2g07690	Ortholog(s) have role in G2/M transition of mitotic cell cycle, cell morphogenesis, cellular response to drug, negative regulation of cell septum assembly and pathogenesis, more	166.101	1.42844	0.393227	3.6326	0.000280578	0.00201852
Afu2g09650	Aspartate transaminase; induced by L-tyrosine; transcript up-regulated in conidia exposed to neutrophils	2311.69	1.42402	0.341619	4.16845	3.06679e-05	0.000378849
Afu8g06080	Putative flavohemoprotein	110.766	1.41903	0.315423	4.49882	6.83302e-06	0.000115619
Afu1g05930	Ortholog(s) have protein serine/threonine kinase activity	356.097	1.41877	0.321904	4.40743	1.04603e-05	0.000162953
Afu6g07900	Ortholog(s) have cytosol localization	1040.95	1.41868	0.250027	5.6741	1.39417e-08	6.26704e-07
Afu2g16150	Has domain(s) with predicted nucleus localization	252.824	1.41753	0.395334	3.58566	0.00033623	0.00230602
Afu2g13615	Has domain(s) with predicted catalytic activity and role in metabolic process	944.022	1.41132	0.248729	5.67413	1.39396e-08	6.26704e-07
Afu1g10880	Putative P-type calcium ATPase; calcium induced; essential for virulence	405.828	1.40862	0.384546	3.66307	0.000249214	0.00183758
Afu3g05730	Nicotinate mononucleotide pyrophosphorylase; no human homolog	477.891	1.40844	0.220054	6.4004	1.54968e-10	1.52154e-08
Afu1g02730	Putative mitochondrial phosphate carrier protein; predicted gene pair with AFUA_1G15140	302.17	1.40769	0.454466	3.09746	0.00195184	0.0087005
Afu3g09960	Putative aureobasidin resistance protein; required for inositol phosphorylceramide (IPC) synthase activity	647.52	1.4065	0.307103	4.57988	4.65242e-06	8.4263e-05
Afu8g05710	Putative major facilitator superfamily (MFS) sugar transporter; calcium induced; transcript up-regulated in conidia exposed to neutrophils	1787.53	1.40508	0.394069	3.56556	0.000363077	0.00243859
Afu3g08160	Eukaryotic translation initiation factor eIF4A; ATP-dependent RNA helicase; protein induced by heat shock; predicted gene pair with AFUA_5G02410	4565.98	1.4046	0.376447	3.7312	0.00019057	0.00151119
Afu4g01150	Has domain(s) with predicted oxidoreductase activity and role in oxidation-reduction process	34.5995	1.40381	0.419417	3.34706	0.000816743	0.004538
Afu6g06800	Putative peptidase; predicted signal sequence for secretion; induced by growth on BSA as a sole nitrogen source	490.899	1.40128	0.201158	6.96609	3.25868e-12	6.57197e-10
Afu3g07410	Putative isoamyl alcohol oxidase	101.602	1.40098	0.374616	3.73978	0.000184182	0.001481
Afu3g10300	Putative galactokinase with a role in galactose catabolism; transcript up-regulated in conidia exposed to neutrophils	426.237	1.39986	0.258468	5.416	6.09479e-08	2.26265e-06
Afu2g10070	Putative carbamoyl-phosphate synthetase, large subunit	1402.87	1.3948	0.449823	3.10078	0.00193013	0.0086467
Afu6g08360	Thiazole biosynthesis enzyme; hypoxia induced protein; induced by gliotoxin exposure	28452.2	1.39464	0.289962	4.80975	1.51117e-06	3.48035e-05
Afu6g14060	Protein of unknown function; calcium induced	1722.49	1.39261	0.238943	5.82822	5.60214e-09	3.02922e-07
Afu5g12610	Has domain(s) with predicted transferase activity and role in biosynthetic process	208.449	1.38934	0.1953	7.11388	1.12824e-12	2.95585e-10
Afu2g02560	Ortholog(s) have role in establishment or maintenance of cell polarity and cytosol localization	1630.86	1.38905	0.260295	5.33642	9.47981e-08	3.21538e-06
Afu7g05540	Ortholog(s) have Golgi apparatus, endoplasmic reticulum localization	245.793	1.38823	0.287579	4.82729	1.38403e-06	3.21324e-05
Afu1g16680	Ortholog of A. nidulans FGSC A4 : AN0979, A. niger CBS 513.88 : An01g10380, A. oryzae RIB40 : AO090005001032, Aspergillus wentii : Aspwe1_0109980 and Aspergillus sydowii : Aspsy1_0140609	344.863	1.38793	0.418811	3.31399	0.000919757	0.00495898
Afu6g06720	Putative protein serine/threonine kinase	267.162	1.38756	0.330149	4.20282	2.6361e-05	0.000335104
Afu5g03760	Putative class III chitinase; predicted GPI-anchoring sequence; protein and transcript repressed by caspofungin treatment	2845.99	1.38614	0.415397	3.3369	0.000847172	0.00465862
Afu4g08570	Ortholog(s) have role in positive regulation of cell-substrate adhesion, regulation of filamentous growth, signal transduction involved in conjugation with cellular fusion and endoplasmic reticulum localization	157.807	1.38592	0.417712	3.31789	0.000907012	0.00490444
Afu2g02180	Ortholog(s) have cytosol, nucleus localization	120.921	1.38589	0.285153	4.86017	1.17284e-06	2.81405e-05
Afu5g07140	Ortholog(s) have role in mitochondrial genome maintenance, regulation of mitochondrial membrane potential and mitochondrion localization	188.8	1.38556	0.348938	3.97079	7.16359e-05	0.000715592
Afu4g08340	Ortholog(s) have role in heme a biosynthetic process and mitochondrion localization	454.852	1.38194	0.198784	6.95199	3.60171e-12	6.89128e-10
Afu7g06650	Has domain(s) with predicted catalytic activity	278.079	1.38166	0.269147	5.13349	2.84425e-07	8.53726e-06
Afu2g14540	Ortholog(s) have cellulase activity and role in glucan catabolic process	29.6	1.38002	0.420455	3.2822	0.00103	0.005386
Afu3g07140	Upstream activator of conidiation; required for proper regulation of brlA transcript levels; calcium induced	80.9219	1.37873	0.339041	4.06657	4.77098e-05	0.000526643
Afu5g03710	Ortholog of A. nidulans FGSC A4 : AN8235, A. niger CBS 513.88 : An09g06450, A. oryzae RIB40 : AO090102000581, Aspergillus wentii : Aspwe1_0043078 and Aspergillus sydowii : Aspsy1_0161939	332.566	1.37868	0.337766	4.08176	4.46954e-05	0.000503802
Afu1g04820	D-xylose reductase	477.067	1.37776	0.263866	5.22143	1.77547e-07	5.68606e-06
Afu6g07160	Putative G-protein coupled receptor; haemolysin III-related protein	336.448	1.3728	0.308978	4.44303	8.87004e-06	0.000142647
Afu1g02540	Ortholog(s) have ubiquitin binding activity and role in actin cortical patch organization, endocytosis, endoplasmic reticulum unfolded protein response, positive regulation of cytokinesis	682.89	1.36987	0.359473	3.81077	0.000138533	0.00119296
Afu3g08710	Has domain(s) with predicted ATP binding, protein kinase activity and role in protein phosphorylation	198.54	1.36927	0.222696	6.14859	7.81727e-10	6.01365e-08
Afu6g07740	Putative peroxisome biogenesis factor; transcript up-regulated in conidia exposed to neutrophils	288.711	1.36615	0.222875	6.12968	8.80586e-10	6.50588e-08
Afu4g07300	Predicted adhesin-like protein	4062.33	1.36534	0.239712	5.69577	1.22818e-08	5.72791e-07
Afu6g13380	Ortholog of A. nidulans FGSC A4 : AN5453/artG, A. niger CBS 513.88 : An08g09040, A. oryzae RIB40 : AO090003000465, Aspergillus wentii : Aspwe1_0047105 and Aspergillus sydowii : Aspsy1_0044061	380.224	1.36403	0.358677	3.80294	0.000142989	0.0012208
Afu2g14870	Ortholog of A. nidulans FGSC A4 : AN7558, A. niger CBS 513.88 : An15g03380, A. oryzae RIB40 : AO090012000398, Aspergillus wentii : Aspwe1_0693466 and Aspergillus sydowii : Aspsy1_0153287	60.3129	1.36243	0.379922	3.58607	0.000335701	0.00230451
Afu1g01760	Ortholog of A. nidulans FGSC A4 : AN0379, A. oryzae RIB40 : AO090005000918, Aspergillus wentii : Aspwe1_0025697 and Aspergillus sydowii : Aspsy1_0115500	345.499	1.36031	0.335901	4.04973	5.12757e-05	0.00055495
Afu1g12332	Ortholog(s) have histone demethylase activity (H3-K36 specific) activity and role in histone demethylation, regulation of transcription from RNA polymerase II promoter	400.577	1.35807	0.401315	3.38406	0.000714224	0.00409335
Afu4g11700	Ortholog of A. nidulans FGSC A4 : AN5568, A. niger CBS 513.88 : An04g04540, A. oryzae RIB40 : AO090003001049, Aspergillus wentii : Aspwe1_0033982 and Aspergillus sydowii : Aspsy1_0879955	443.456	1.35775	0.227426	5.97006	2.37168e-09	1.52564e-07
Afu2g00760	Putative secreted pectate lyase; fibrinogen-binding protein; immunoreactive	194.277	1.35759	0.299218	4.53712	5.70286e-06	9.89645e-05
Afu7g03970	Ortholog of A. nidulans FGSC A4 : AN4260, AN5290, AN1561, AN1493, AN7323, A. fumigatus Af293 : Afu7g00970, Afu8g04890 and A. niger CBS 513.88 : An16g07920, An01g14810	710.1	1.35672	0.186806	7.26276	3.79264e-13	1.23046e-10
Afu4g08650	Ortholog of A. nidulans FGSC A4 : AN1684, A. niger CBS 513.88 : An04g03490, A. oryzae RIB40 : AO090023000691, Aspergillus wentii : Aspwe1_0167016 and Aspergillus sydowii : Aspsy1_0026068	77.1809	1.35467	0.394736	3.43185	0.000599481	0.00356725
Afu5g06860	Ortholog of Aspergillus fumigatus A1163 : AFUB_054420	29.0213	1.35373	0.384264	3.52292	0.000426818	0.00274799
Afu2g05880	Putative ammonium transporter; transcript downregulated in response to voriconazole	1731.59	1.35326	0.371875	3.63901	0.000273685	0.00198083
Afu8g04340	Putative cystathionine gamma-lyase; transcript induced by exposure to human airway epithelial cells	299.854	1.35151	0.190049	7.1114	1.14875e-12	2.95585e-10
Afu4g12450	Putative PH domain protein; conserved lysine-rich protein; Yap1-dependent induction in response to hydrogen peroxide; hypoxia repressed protein	2149.06	1.3514	0.430627	3.13822	0.00169979	0.00783919
Afu1g15610	Putative zinc-binding dehydrogenase family oxidoreductase; conidia-enriched protein	182.923	1.3483	0.325299	4.14479	3.40131e-05	0.000407062
Afu7g00940	Has domain(s) with predicted UDP-N-acetylmuramate dehydrogenase activity, flavin adenine dinucleotide binding, oxidoreductase activity and role in oxidation-reduction process	127.944	1.34704	0.353441	3.81121	0.000138286	0.00119294
Afu5g10370	Iron-sulfur protein subunit of succinate dehydrogenase with a predicted role in the citric acid cycle; transcript up-regulated in conidia exposed to neutrophils; induced by exposure to artemisinin; transcript downregulated by hypoxia	1902.13	1.34544	0.330091	4.07595	4.58262e-05	0.000512677
Afu1g07300	Has domain(s) with predicted role in transmembrane transport and integral component of membrane localization	418.615	1.34356	0.280134	4.79612	1.61766e-06	3.63584e-05
Afu2g16120	Has domain(s) with predicted endoplasmic reticulum membrane localization	767.559	1.34339	0.226899	5.92065	3.20663e-09	1.9613e-07
Afu4g04190	Ortholog of A. nidulans AN7033; calcium downregulated	16277.1	1.34305	0.354957	3.78369	0.000154521	0.00129846
Afu5g04210	Putative ubiquinol-cytochrome C reductase complex core protein 2; hypoxia induced protein	5460.89	1.3405	0.259304	5.16961	2.34577e-07	7.26314e-06
Afu4g03490	Putative secreted protease; sedolisin with tripeptidyl-peptidase activity; predicted signal sequence for secretion; induced by growth on BSA as a sole nitrogen source	455.501	1.33952	0.250417	5.34917	8.8357e-08	3.0666e-06
Afu5g07930	Ortholog(s) have cell division site, cytosol, mitotic spindle pole body, nucleus localization	207.91	1.33785	0.205375	6.51421	7.30744e-11	8.79486e-09
Afu1g10210	Ortholog of A. nidulans FGSC A4 : AN1258, A. niger CBS 513.88 : An08g02080, A. oryzae RIB40 : AO090038000405, Aspergillus wentii : Aspwe1_0103837 and Aspergillus sydowii : Aspsy1_0083479	184.682	1.33554	0.340082	3.92712	8.59692e-05	0.000832671
Afu2g03360	Ortholog(s) have role in budding cell apical bud growth, cell separation after cytokinesis and cellular bud neck localization	285.823	1.33358	0.390392	3.416	0.000635493	0.0037214
Afu2g12980	Putative protein transport protein; transcript downregulated in response to amphotericin B	946.766	1.33021	0.366017	3.63429	0.00027875	0.00201073
Afu5g10280	Has domain(s) with predicted coenzyme binding, oxidoreductase activity, acting on the CH-OH group of donors, NAD or NADP as acceptor, phosphogluconate dehydrogenase (decarboxylating) activity	18.9237	1.33007	0.432139	3.07789	0.00208474	0.00913992
Afu2g09540	Has domain(s) with predicted electron carrier activity, heme binding, iron ion binding, monooxygenase activity, oxidoreductase activity and acting on paired donors, more	230.641	1.32909	0.20628	6.44314	1.17029e-10	1.19959e-08
Afu6g07200	Ortholog of A. nidulans FGSC A4 : AN5149, A. niger CBS 513.88 : An07g09260, A. oryzae RIB40 : AO090005001581, Aspergillus wentii : Aspwe1_0112093 and Aspergillus sydowii : Aspsy1_0059680	25.7544	1.3275	0.367857	3.60876	0.000307669	0.00218442
Afu4g07360	Putative cobalamin-independent methionine synthase; protein induced by heat shock; Yap1-dependent induction in response to hydrogen peroxide; reacts with rabbit immunosera exposed to A. fumigatus conidia; no human homolog	18045.2	1.32546	0.342239	3.87289	0.000107551	0.000993254
Afu2g11470	Ortholog of A. nidulans FGSC A4 : AN10752, A. niger CBS 513.88 : An02g03450, Neosartorya fischeri NRRL 181 : NFIA_086710, Aspergillus wentii : Aspwe1_0044288 and Aspergillus versicolor : Aspve1_0040617	316.546	1.32362	0.28344	4.66983	3.01446e-06	5.87307e-05
Afu3g01900	Has domain(s) with predicted role in lipid metabolic process	1047.19	1.32328	0.243775	5.42829	5.68962e-08	2.1228e-06
Afu2g15200	Has domain(s) with predicted methyltransferase activity and role in metabolic process	95.8305	1.32189	0.338151	3.90918	9.26111e-05	0.000879216
Afu7g04080	3-ketoacyl-CoA thiolase; transcript induced by exposure to human airway epithelial cells	149.454	1.32061	0.284234	4.64622	3.38074e-06	6.43547e-05
Afu7g05260	Has domain(s) with predicted nucleic acid binding, nucleotide binding activity	506.392	1.31639	0.340001	3.87172	0.00010807	0.000994352
Afu1g06810	Ortholog(s) have role in mitochondrial translation and mitochondrion, nucleus localization	967.528	1.31638	0.352896	3.73021	0.000191322	0.00151388
Afu6g08880	Ortholog(s) have cytosol, nucleus localization	718.098	1.30947	0.343637	3.81064	0.000138608	0.00119296
Afu6g08750	Ortholog(s) have role in hyphal growth and cytosol, mitochondrion localization	117.194	1.3092	0.334825	3.91009	9.2262e-05	0.000877018
Afu1g05240	Ortholog(s) have DNA binding, ubiquitin-protein transferase activity and role in histone catabolic process, histone ubiquitination, regulation of transcription from RNA polymerase II promoter in response to oxidative stress	410.521	1.30824	0.368347	3.55164	0.00038284	0.00254598
Afu3g10610	Ortholog of A. nidulans FGSC A4 : AN4929, A. niger CBS 513.88 : An02g06220, A. oryzae RIB40 : AO090003000605, Aspergillus wentii : Aspwe1_0104935 and Aspergillus sydowii : Aspsy1_0147876	749.224	1.30799	0.351507	3.72109	0.000198364	0.00154994
Afu1g15490	Putative major facilitator superfamily (MFS) transporter	336.44	1.30363	0.309559	4.21126	2.53948e-05	0.00032538
Afu1g02570	Aspartyl-tRNA synthetase; ortholog of A. nidulans AN0314; calcium downregulated	2867.63	1.30073	0.29535	4.40401	1.06266e-05	0.000163936
Afu2g01740	Ortholog of A. niger CBS 513.88 : An14g03580, A. oryzae RIB40 : AO090011000423, Aspergillus wentii : Aspwe1_0112466, Aspergillus sydowii : Aspsy1_0091287 and Aspergillus terreus NIH2624 : ATET_05746	30.7321	1.3002	0.316434	4.10892	3.97508e-05	0.000457042
Afu6g02540	Has domain(s) with predicted actin binding activity	427.931	1.30005	0.213479	6.08984	1.13025e-09	7.88216e-08
Afu2g13530	Putative translation elongation factor EF-2 subunit; protein abundant in conidia; protein induced by heat shock	9406.91	1.29989	0.391877	3.31709	0.000909616	0.00491495
Afu8g02190	Ortholog of Aspergillus fumigatus A1163 : AFUB_084420	49.0284	1.29633	0.388974	3.33268	0.000860136	0.00472284
Afu1g14730	Ortholog(s) have anaphase-promoting complex binding activity and role in cellular protein localization, mitotic sister chromatid segregation	1445.28	1.29462	0.277457	4.66602	3.07094e-06	5.93662e-05
Afu8g02000	Ortholog(s) have L-iditol 2-dehydrogenase activity and role in sorbitol catabolic process	27.4176	1.29256	0.358404	3.60644	0.000310429	0.00219774
Afu2g11010	Ortholog(s) have dihydroorotate dehydrogenase activity, orotate reductase (NADH) activity, role in 'de novo' pyrimidine nucleobase biosynthetic process and mitochondrial membrane localization	457.71	1.29018	0.308908	4.17659	2.95916e-05	0.00036987
Afu5g12320	Ortholog of A. nidulans FGSC A4 : AN0071, A. niger CBS 513.88 : An01g02090, A. oryzae RIB40 : AO090120000349, Aspergillus wentii : Aspwe1_0026685 and Aspergillus sydowii : Aspsy1_0027598	528.452	1.28905	0.354729	3.6339	0.000279165	0.00201074
Afu2g11190	Ortholog(s) have RNA polymerase II C-terminal domain phosphoserine binding, RNA polymerase II core binding, chromatin binding, transcription factor activity, TFIIF-class transcription factor binding activity	167.135	1.28807	0.270427	4.7631	1.90644e-06	4.11151e-05
Afu1g14340	Putative metalloreductase	709.318	1.28424	0.399461	3.21494	0.00130472	0.00651034
Afu6g07070	Putative cellobiohydrolase, involved in sugar metabolism; predicted gene pair with AFUA_6G11610 (cbhB)	20.7231	1.28401	0.343187	3.74143	0.000182975	0.00147766
Afu1g04530	Ribosomal L18ae protein family	6759.14	1.28315	0.324264	3.95711	7.58631e-05	0.000749789
Afu2g05150	Putative glycophosphatidylinositol (GPI)-anchored cell wall protein; putative adhesin; antigenic galactomannoprotein; induced by exposure to artemisinin	76.6041	1.28101	0.30809	4.15791	3.21168e-05	0.000390818
Afu3g11170	Ortholog(s) have sequence-specific DNA binding activity and role in carotenoid biosynthetic process, circadian rhythm, conidiophore development	1900.59	1.27928	0.207527	6.16437	7.07645e-10	5.50047e-08
Afu2g15580	Ortholog(s) have inositol phosphoceramide synthase regulator activity, role in inositolphosphoceramide metabolic process and inositol phosphoceramide synthase complex, integral component of Golgi membrane localization	684.118	1.27889	0.37195	3.43833	0.000585315	0.0034956
Afu3g07810	Succinate dehydrogenase flavoprotein subunit; role in the citric acid cycle; up-regulated in conidia exposed to neutrophils and during conidial germination; hypoxia repressed protein and transcript; induced by exposure to artemisinin	2063.48	1.27886	0.300239	4.25947	2.04908e-05	0.0002775
Afu1g10780	Glycine cleavage system T protein; SrbA-regulated during hypoxia	426.366	1.27619	0.29259	4.3617	1.29058e-05	0.000193081
Afu5g01970	Glyceraldehyde-3-phosphate dehydrogenase; predicted gene pair with AFUA_5G01030; protein induced by hydrogen peroxide; reacts with rabbit immunosera exposed to A. fumigatus conidia: induced by L-tyrosine	42972.3	1.27567	0.186977	6.82259	8.94152e-12	1.55167e-09
Afu6g11390	GPI-anchored 1,3-beta-glucanosyltransferase; role in conidiogenesis, cell wall composition, fungal burden in a mouse pulmonary infection; constitutively expressed during hyphal growth; hypoxia induced protein; repressed by artemisinin	2373.6	1.27436	0.330955	3.85056	0.000117848	0.00106592
Afu5g06260	Ortholog(s) have role in chromatin remodeling and Ino80 complex localization	542.931	1.27399	0.30324	4.20126	2.65438e-05	0.000336854
Afu4g12640	Member of the RGS (regulator of G-protein signaling) family	249.547	1.27285	0.286405	4.44422	8.821e-06	0.000142165
Afu5g04250	Homocysteine synthase; transcript up-regulated in conidia exposed to neutrophils	1115.36	1.27278	0.278072	4.57715	4.71347e-06	8.49563e-05
Afu3g00340	Putative glycosyl hydrolase; predicted gene pair with AFUA_4G02720	490.577	1.27188	0.271744	4.68042	2.86292e-06	5.6666e-05
Afu4g06910	Putative outer mitochondrial membrane protein porin; hypoxia induced protein	8834.05	1.27185	0.200836	6.33278	2.40785e-10	2.24592e-08
Afu2g16230	Has domain(s) with predicted DNA binding, nucleic acid binding, zinc ion binding activity, role in transcription, DNA-templated and nucleus localization	1135.92	1.27084	0.313765	4.0503	5.11526e-05	0.00055495
Afu2g09290	Putative antigenic mitochondrial protein; reacts with rabbit immunosera exposed to A. fumigatus conidia; hypoxia induced protein	2614.61	1.27026	0.371874	3.41584	0.00063586	0.0037214
Afu5g04230	Putative citrate synthase; reacts with rabbit immunosera exposed to A. fumigatus conidia; transcript induced by exposure to human airway epithelial cells	4668.55	1.26873	0.315254	4.02446	5.71057e-05	0.000599725
Afu5g07620	Ortholog of A. nidulans FGSC A4 : AN3479, AN8495, AN3143, A. fumigatus Af293 : Afu3g01440, Afu3g13940, Afu4g03340 and A. niger CBS 513.88 : An13g02880, An09g04780	53.1831	1.26789	0.351802	3.60398	0.000313387	0.00221239
Afu1g13800	MFS multidrug transporter	651.51	1.26788	0.309617	4.09501	4.22155e-05	0.000480934
Afu6g05140	Putative sterol delta 5,6-desaturase-like protein with similarity to Erg3; upregulated in 24h biofilm vs planktonic culture; SrbA-regulated during hypoxia	1192.41	1.26744	0.186223	6.80606	1.00308e-11	1.63098e-09
Afu3g10760	Putative phosphoketolase; calcium downregulated	2685.44	1.26521	0.39321	3.21765	0.00129246	0.00645969
Afu2g13290	GYF domain protein	603.225	1.26229	0.355432	3.55142	0.000383159	0.00254598
Afu4g09130	Putative mannosyltransferase	66.6228	1.26093	0.285821	4.41162	1.02598e-05	0.000160165
Afu5g08190	Ortholog of A. nidulans FGSC A4 : AN7717, A. oryzae RIB40 : AO090701000736, Aspergillus wentii : Aspwe1_0101496, Aspergillus sydowii : Aspsy1_0046260 and Aspergillus terreus NIH2624 : ATET_08307	420.068	1.26092	0.189758	6.64489	3.03447e-11	4.43984e-09
Afu3g13300	Ortholog of Neosartorya fischeri NRRL 181 : NFIA_064050, Aspergillus fumigatus A1163 : AFUB_035900 and Aspergillus clavatus NRRL 1 : ACLA_041010	398.271	1.25942	0.325891	3.86453	0.000111302	0.00102031
Afu3g04170	Ortholog(s) have pyruvate dehydrogenase (acetyl-transferring) activity and role in acetyl-CoA biosynthetic process from pyruvate, arginine biosynthetic process, glutamine biosynthetic process	2973.89	1.2582	0.200972	6.26054	3.83642e-10	3.40802e-08
Afu4g03880	60S ribosomal protein L7	14152.7	1.25798	0.278723	4.51336	6.38084e-06	0.000109027
Afu4g03000	Ortholog(s) have cytoplasm localization	314.178	1.2548	0.377892	3.32053	0.000898472	0.00488413
Afu5g10420	Has domain(s) with predicted electron carrier activity, heme binding, metal ion binding, molybdenum ion binding, oxidoreductase activity and role in nitrate assimilation, oxidation-reduction process	254.441	1.25477	0.386709	3.24474	0.0011756	0.00597162
Afu1g04340	Ortholog of A. nidulans FGSC A4 : AN0463, A. niger CBS 513.88 : An01g03180, A. oryzae RIB40 : AO090003000915, Aspergillus wentii : Aspwe1_0104701 and Aspergillus sydowii : Aspsy1_0055309	181.605	1.25443	0.326232	3.84521	0.000120448	0.00108418
Afu7g01260	Ortholog of A. nidulans FGSC A4 : AN3374, A. niger CBS 513.88 : An12g01920, A. oryzae RIB40 : AO090010000200, Aspergillus sydowii : Aspsy1_0146393 and Aspergillus terreus NIH2624 : ATET_08690	709.784	1.25143	0.250782	4.99012	6.0341e-07	1.60809e-05
Afu5g11890	Ortholog(s) have Rho guanyl-nucleotide exchange factor activity, role in actomyosin contractile ring assembly, regulation of actomyosin contractile ring contraction and contractile ring localization	781.78	1.25081	0.323471	3.86683	0.000110257	0.00101198
Afu5g09180	Ortholog(s) have extracellular region localization	42.4085	1.24989	0.319124	3.91661	8.98022e-05	0.000859107
Afu5g09230	Putative transaldolase; abundant protein in conidia and mycelia; protein induced by hydrogen peroxide and hypoxia	24699.2	1.24564	0.215177	5.78893	7.08383e-09	3.69647e-07
Afu1g10930	Putative ammonium transporter; transcript downregulated in response to voriconazole	4863.45	1.24548	0.217555	5.72488	1.03506e-08	4.98313e-07
Afu6g06480	Ortholog of A. nidulans FGSC A4 : AN5780, A. niger CBS 513.88 : An18g06640, Aspergillus wentii : Aspwe1_0177889, Aspergillus versicolor : Aspve1_0053552 and Aspergillus clavatus NRRL 1 : ACLA_088250	46.7492	1.24486	0.297557	4.18359	2.86936e-05	0.000360457
Afu2g00730	Has domain(s) with predicted UDP-N-acetylmuramate dehydrogenase activity, flavin adenine dinucleotide binding activity and role in oxidation-reduction process	74.9031	1.2411	0.350912	3.53678	0.000405044	0.00264662
Afu4g03120	Ortholog(s) have L-lactate dehydrogenase (cytochrome) activity, role in lactate metabolic process and glyoxysome, mitochondrial intermembrane space localization	2407.33	1.24015	0.354738	3.49597	0.000472342	0.00298696
Afu4g13080	MFS monosaccharide transporter; transcriptionally up-regulated in conidia exposed to neutrophils	757.532	1.23669	0.260823	4.74149	2.12156e-06	4.48473e-05
Afu4g11510	GDP-mannose pyrophosphorylase, which catalyses the synthesis of GDP-mannose from GTP and mannose-1-phosphate in cell wall biosynthesis	501.425	1.23452	0.323402	3.81728	0.000134931	0.0011776
Afu3g12460	Ortholog of A. nidulans FGSC A4 : AN11707, A. niger CBS 513.88 : An02g08400, A. oryzae RIB40 : AO090005000723, Neosartorya fischeri NRRL 181 : NFIA_064840 and Aspergillus wentii : Aspwe1_0371733	156.66	1.23383	0.307493	4.01253	6.00707e-05	0.0006243
Afu1g07220	6-Phosphofructo-2-kinase	2727.92	1.2337	0.363854	3.39063	0.000697313	0.00402452
Afu5g08420	Putative transmembrane osmosensor with homology to S. cerevisiae Sho1p; required for normal hyphal growth, condial germination, actin distribution and the response to oxidative stress; not required for invasive pulmonary infection	934.984	1.23302	0.203239	6.06686	1.30435e-09	8.92942e-08
Afu3g03330	Has domain(s) with predicted oxidoreductase activity, transferase activity, transferring acyl groups other than amino-acyl groups activity and role in oxidation-reduction process	87.06	1.23243	0.372234	3.31088	0.000930015	0.00499624
Afu6g08130	Ortholog of A. nidulans FGSC A4 : AN3945, A. niger CBS 513.88 : An11g01990, A. oryzae RIB40 : AO090003000113, Aspergillus wentii : Aspwe1_0032593 and Aspergillus sydowii : Aspsy1_0148533	604.009	1.2317	0.360381	3.41779	0.000631328	0.0037065
Afu7g05400	Ortholog of A. niger CBS 513.88 : An07g02800, A. oryzae RIB40 : AO090005000380, Aspergillus wentii : Aspwe1_0286844, Aspergillus sydowii : Aspsy1_0093167 and Aspergillus terreus NIH2624 : ATET_06417	535.548	1.2313	0.227796	5.40528	6.47076e-08	2.35536e-06
Afu8g01910	Putative histidine acid phosphatase; calcium downregulated	253.512	1.22657	0.390224	3.14325	0.00167083	0.00776462
Afu6g04710	Has domain(s) with predicted phospholipid binding activity	193.233	1.22566	0.262895	4.66218	3.1288e-06	6.0173e-05
Afu5g08540	Septin; hypoxia repressed protein; repressed by exposure to artemisinin	1424.29	1.225	0.340906	3.59337	0.000326424	0.00227006
Afu5g07430	Ortholog(s) have Rho guanyl-nucleotide exchange factor activity	216.019	1.22306	0.393872	3.10523	0.00190129	0.00856211
Afu2g03860	Low affinity plasma membrane zinc transporter; induced by zinc depletion, ZafA-dependent; overexpression decreases zinc uptake, heme biosynthesis and triacetylfusarinine C (TAFC) siderophore production; induced in neutrophil-exposed conidia	1082.41	1.21847	0.317239	3.84087	0.000122599	0.0010943
Afu3g08670	Ortholog of A. nidulans FGSC A4 : AN6413, AN6419, AN6946, AN5312, AN5664, AN8328, AN3241, AN10369, AN1930, AN2386, AN1738, AN11159, AN8984, AN8951, AN1540, AN8971, AN9387, AN9266, AN9306, AN1317, AN10886, AN7232, AN7774, AN12202	72.445	1.21841	0.299148	4.07294	4.64239e-05	0.000516268
Afu3g00900	Putative alpha-amylase; transcript up-regulated in conidia exposed to neutrophils; transcript induced by exposure to human airway epithelial cells; preferentially expressed at neutral pH	2073.51	1.2178	0.2672	4.55765	5.17287e-06	9.2124e-05
Afu2g05390	Has domain(s) with predicted role in intracellular signal transduction	156.315	1.21682	0.346569	3.51106	0.000446327	0.00285145
Afu2g11880	Protein of unknown function; transcript repressed by exposure to human airway epithelial cells	68.74	1.21678	0.294108	4.13718	3.51597e-05	0.000414604
Afu6g12930	Mitochondrial aconitate hydratase; citric acid cycle enzyme; protein abundant in conidia; transcript induced in conidia exposed to neutrophils; reacts with rabbit immunosera exposed to A. fumigatus conidia; hypoxia induced	7148.72	1.21649	0.356526	3.41208	0.000644697	0.00375838
Afu8g00962	Has domain(s) with predicted electron carrier activity, heme binding, iron ion binding, monooxygenase activity, oxidoreductase activity, acting on paired donors, with incorporation or reduction of molecular oxygen activity	1221.09	1.2159	0.395062	3.07774	0.00208579	0.00913992
Afu1g11060	Ortholog of A. nidulans FGSC A4 : AN1173, A. niger CBS 513.88 : An08g03320, Aspergillus wentii : Aspwe1_0024838, Aspergillus sydowii : Aspsy1_0038077 and Aspergillus terreus NIH2624 : ATET_00305	96.2944	1.21037	0.214536	5.6418	1.68282e-08	7.3529e-07
Afu5g06500	Acyl-CoA dehydrogenase family protein with a predicted role in fatty acid beta oxidation; induced by exposure to artemisinin	277.761	1.20654	0.240428	5.0183	5.21311e-07	1.43016e-05
Afu1g11390	Has domain(s) with predicted electron carrier activity, heme binding, iron ion binding, oxidoreductase activity, acting on paired donors, with incorporation or reduction of molecular oxygen activity and role in oxidation-reduction process	470.453	1.20593	0.251791	4.7894	1.67277e-06	3.71495e-05
Afu3g11330	bZIP-type transcription factor; A. nidulans ortholog atfA has role in response to oxidative stress, response to heat	1683.13	1.20457	0.20226	5.95557	2.59168e-09	1.61159e-07
Afu2g11940	Adenylosuccinate lyase; reacts with rabbit immunosera exposed to A. fumigatus conidia	1478.57	1.20439	0.257596	4.6755	2.93244e-06	5.72824e-05
Afu7g06390	Putative MFS alpha-glucoside transporter; transcript up-regulated in conidia exposed to neutrophils	99.6628	1.20273	0.268568	4.47831	7.5238e-06	0.000125318
Afu2g03480	Ortholog(s) have cell septum localization	69.4391	1.20216	0.311287	3.8619	0.000112508	0.00102759
Afu4g11110	Ortholog(s) have cytosol, endoplasmic reticulum, mitotic spindle pole body, nucleus localization	513.239	1.20161	0.356202	3.37339	0.000742485	0.00421967
Afu6g13510	Ortholog of A. nidulans FGSC A4 : AN5445, A. niger CBS 513.88 : An08g08780, A. oryzae RIB40 : AO090103000339, Aspergillus wentii : Aspwe1_0033546 and Aspergillus sydowii : Aspsy1_0057232	512.527	1.20044	0.184037	6.52283	6.89918e-11	8.43962e-09
Afu6g13440	Has domain(s) with predicted catalytic activity, sulfuric ester hydrolase activity and role in metabolic process	233.807	1.19889	0.371599	3.22629	0.00125404	0.0063057
Afu4g11730	Putative glycerol dehydrogenase; calcium induced; transcript induced by exposure to human airway epithelial cells	9172.21	1.19798	0.184655	6.48766	8.7181e-11	9.85674e-09
Afu7g05920	Ortholog(s) have stearoyl-CoA 9-desaturase activity	8618.64	1.1947	0.267989	4.458	8.27268e-06	0.00013449
Afu5g07510	Ortholog(s) have transcription factor activity, sequence-specific DNA binding, transcription regulatory region DNA binding, zinc ion binding activity	31.7978	1.19444	0.320073	3.73179	0.000190127	0.00150987
Afu4g03435	Has domain(s) with predicted transporter activity, role in transport and membrane localization	35.8735	1.1944	0.366982	3.25466	0.00113527	0.00581827
Afu5g02570	Ortholog(s) have histone acetyltransferase activity	457.781	1.19429	0.352842	3.38477	0.000712388	0.00408596
Afu1g11510	Ortholog of A. nidulans FGSC A4 : AN10149, A. niger CBS 513.88 : An08g03630, A. oryzae RIB40 : AO090038000273, Neosartorya fischeri NRRL 181 : NFIA_014060 and Aspergillus wentii : Aspwe1_0028047	184.266	1.19371	0.18426	6.47841	9.26955e-11	1.0172e-08
Afu3g07910	UDP-glucose 4-epimerase involved in synthesis of galactosaminogalactan which is required for tissue adherence and virulence; transcript induced by voriconazole	236.226	1.19317	0.342969	3.47893	0.000503419	0.00313043
Afu5g06580	Has domain(s) with predicted role in transmembrane transport and integral component of membrane localization	21.2619	1.19233	0.361949	3.29419	0.000987069	0.00523119
Afu4g12930	Ortholog(s) have oxidoreductase activity, acting on paired donors, with incorporation or reduction of molecular oxygen, reduced flavin or flavoprotein as one donor, and incorporation of one atom of oxygen activity	1479.42	1.19187	0.264083	4.51322	6.38499e-06	0.000109027
Afu2g07960	Ortholog(s) have role in regulation of translational elongation and cytosolic ribosome, extracellular region, mitochondrion localization	789.996	1.19185	0.296035	4.02606	5.67201e-05	0.000596961
Afu4g11080	Putative acetyl-coenzyme A synthetase with a predicted role in acetate metabolism; transcript up-regulated in conidia exposed to neutrophils; protein induced by heat shock; hypoxia repressed protein	1479.68	1.19042	0.281324	4.23149	2.32151e-05	0.000304984
Afu2g13295	Ortholog(s) have hercynylcysteine sulfoxide lyase activity (ergothioneine-forming), hercynylselenocysteine lyase activity (selenoneine-forming) activity and role in ergothioneine biosynthetic process, selenoneine biosynthetic process	598.28	1.1904	0.269263	4.42097	9.82574e-06	0.000154357
Afu5g00590	Ortholog of A. niger CBS 513.88 : An15g07140, An13g01800, Neosartorya fischeri NRRL 181 : NFIA_023890, NFIA_041900 and Aspergillus wentii : Aspwe1_0039567, Aspwe1_0040764, Aspwe1_0044902	512.382	1.18942	0.360865	3.29601	0.000980669	0.00520466
Afu3g02000	Putative C6 transcription factor; transcript up-regulated in conidia exposed to neutrophils	712.6	1.18932	0.201976	5.88844	3.89863e-09	2.27278e-07
Afu4g13670	Putative WSC domain protein; ortholog of the S. cerevisiae cell surface sensor Wsc1p; required for resistance to echinocandin antifungals	1463.69	1.18861	0.252382	4.70959	2.4822e-06	5.05507e-05
Afu3g12760	Ortholog of A. nidulans FGSC A4 : AN8147, AN1625, A. fumigatus Af293 : Afu3g01080, A. niger CBS 513.88 : An02g08740 and A. oryzae RIB40 : AO090012000846, AO090023000643	436.448	1.18344	0.362618	3.26361	0.00110002	0.00566093
Afu7g01670	Ortholog(s) have fungal-type vacuole, mitochondrion localization	403.655	1.18315	0.330928	3.57525	0.0003499	0.00237575
Afu6g07860	Ortholog(s) have role in carbon catabolite repression of transcription, positive regulation of ubiquitin-specific protease activity and cytosol, nucleus localization	177.442	1.18216	0.208844	5.66048	1.50953e-08	6.74496e-07
Afu5g02590	Ortholog(s) have role in positive regulation of mitotic metaphase/anaphase transition and anaphase-promoting complex, cytosol localization	83.815	1.18005	0.361132	3.26765	0.00108444	0.00560695
Afu4g06670	Allergen Asp f 7; transcript induced by voriconazole and by by growth on hydrogen peroxide	8263.4	1.17981	0.329784	3.57751	0.000346886	0.00236111
Afu2g12850	Putative GPI anchored beta(1-3)glucanosyltransferase, belongs to the 7-member GEL family	149.751	1.17962	0.271219	4.34932	1.3656e-05	0.000200917
Afu2g01720	Ortholog of A. nidulans FGSC A4 : AN4654, A. niger CBS 513.88 : An07g05260, Aspergillus sydowii : Aspsy1_0155851 and Aspergillus carbonarius ITEM 5010 : Acar5010_208321	817.675	1.17937	0.277796	4.24546	2.18146e-05	0.00029068
Afu4g13200	Ortholog of A. nidulans FGSC A4 : AN1940, A. niger CBS 513.88 : An01g08880, A. oryzae RIB40 : AO090009000261, Aspergillus wentii : Aspwe1_0166484 and Aspergillus terreus NIH2624 : ATET_03203	596.25	1.17891	0.306803	3.84256	0.00012176	0.00108811
Afu7g01700	Ortholog of A. nidulans FGSC A4 : AN11178, A. niger CBS 513.88 : An12g01010, A. oryzae RIB40 : AO090038000539, Aspergillus wentii : Aspwe1_0042439 and Aspergillus terreus NIH2624 : ATET_01783	159.702	1.17803	0.348216	3.38304	0.000716871	0.00410486
Afu1g02600	Ortholog of A. nidulans FGSC A4 : AN0311, A. niger CBS 513.88 : An01g05600, A. oryzae RIB40 : AO090005000834, Aspergillus wentii : Aspwe1_0169640 and Aspergillus sydowii : Aspsy1_0027873	512.287	1.17773	0.21252	5.54174	2.99487e-08	1.22119e-06
Afu1g13250	Putative phospholipase C; calcium induced	119.389	1.17526	0.331445	3.54587	0.000391315	0.00259094
Afu1g12930	G protein alpha subunit; transcript up-regulated in conidia exposed to neutrophils	833.191	1.17393	0.229239	5.121	3.03926e-07	8.99958e-06
Afu7g00950	Has domain(s) with predicted substrate-specific transmembrane transporter activity, transmembrane transporter activity, role in transmembrane transport and integral component of membrane, membrane localization	1636.16	1.17231	0.21494	5.4541	4.92208e-08	1.89323e-06
Afu7g05380	Ortholog(s) have structural constituent of nuclear pore activity	1247.03	1.17103	0.213875	5.47531	4.36742e-08	1.69738e-06
Afu6g08390	Ortholog of A. nidulans FGSC A4 : AN3925, A. niger CBS 513.88 : An11g01660, A. oryzae RIB40 : AO090001000495, Aspergillus wentii : Aspwe1_0120489 and Aspergillus sydowii : Aspsy1_0150601	147.641	1.16938	0.357533	3.2707	0.00107282	0.0055709
Afu1g15440	Putative alpha(1-3) glucan synthase; mutants show increased lung invasion and fungal burden in immunosuppressed mice, increased rate of germination, increased melanin production	458.949	1.16669	0.315221	3.70119	0.000214595	0.00163733
Afu1g15590	Putative succinate dehydrogenase membrane anchor subunit with a predicted role in the citric acid cycle; transcript up-regulated in conidia exposed to neutrophils; induced by exposure to artemisinin	2350.51	1.16445	0.232	5.01917	5.18965e-07	1.43016e-05
Afu1g13970	Putative major facilitator superfamily (MFS) transporter	300.353	1.15973	0.26439	4.38644	1.15221e-05	0.000173693
Afu2g03420	Ortholog(s) have mitochondrion targeting sequence binding, protein channel activity	1089.1	1.15551	0.242676	4.76154	1.92119e-06	4.13139e-05
Afu3g00650	Putative aminopeptidase Y; predicted signal sequence for secretion; induced by growth on BSA as a sole nitrogen source	160.396	1.15549	0.333933	3.46024	0.000539692	0.00330639
Afu3g03620	Ortholog of A. nidulans FGSC A4 : AN8444/celA, A. fumigatus Af293 : Afu8g00680, A. niger CBS 513.88 : An03g05740, A. oryzae RIB40 : AO090138000033, AO090701000186 and Aspergillus wentii : Aspwe1_0040565	1263.16	1.15445	0.372595	3.09842	0.00194558	0.00867778
Afu7g06120	Putative transmembrane transporter	107.335	1.15234	0.295511	3.89948	9.63975e-05	0.000907085
Afu5g11300	Ortholog of Aspergillus fumigatus A1163 : AFUB_058870	111.422	1.15042	0.27427	4.19448	2.73493e-05	0.000345313
Afu2g10660	Putative mannitol-1-phosphate dehydrogenase; conidia-enriched protein; protein induced by heat shock; reacts with rabbit immunosera exposed to conidia; no human homolog	16072.2	1.14773	0.268945	4.26752	1.97659e-05	0.000270215
Afu2g02730	Ortholog of A. nidulans FGSC A4 : AN4542, A. niger CBS 513.88 : An07g07060, A. oryzae RIB40 : AO090026000848, Aspergillus wentii : Aspwe1_0168873 and Aspergillus sydowii : Aspsy1_0091100	605.947	1.14757	0.320899	3.57609	0.000348766	0.00237021
Afu2g13690	Has domain(s) with predicted acid-amino acid ligase activity	672.328	1.14592	0.320242	3.5783	0.000345832	0.00236102
Afu6g08650	Ortholog of A. nidulans FGSC A4 : AN12388, Aspergillus flavus NRRL 3357 : AFL2T_09170, Neosartorya fischeri NRRL 181 : NFIA_054300 and Aspergillus versicolor : Aspve1_0083813	80.9994	1.1457	0.250395	4.57555	4.7497e-06	8.5403e-05
Afu6g09980	Putative sphingolipid transporter; transcript up-regulated in conidia exposed to neutrophils	466.199	1.1443	0.284897	4.01655	5.90559e-05	0.000615468
Afu5g06270	5-aminolevulinic acid synthase	1065.8	1.14429	0.322749	3.54546	0.000391925	0.00259268
Afu1g06270	Ortholog of A. nidulans FGSC A4 : AN4228, A. niger CBS 513.88 : An18g05100, A. oryzae RIB40 : AO090001000423, Aspergillus sydowii : Aspsy1_0059198 and Aspergillus terreus NIH2624 : ATET_02994	18.2251	1.14386	0.363414	3.14755	0.00164647	0.00768834
Afu2g01790	Ortholog of A. nidulans FGSC A4 : AN4650, A. niger CBS 513.88 : An07g05410, A. oryzae RIB40 : AO090011000436, Aspergillus wentii : Aspwe1_0112486 and Aspergillus sydowii : Aspsy1_0059416	695.929	1.14281	0.326577	3.49935	0.000466395	0.00295687
Afu2g02910	Ortholog(s) have catechol 1,2-dioxygenase activity and role in catechol catabolic process, ortho-cleavage	260.66	1.14107	0.226057	5.04772	4.47119e-07	1.25429e-05
Afu2g13250	Putative bifunctional tryptophan synthase	903.762	1.14004	0.323418	3.52497	0.000423534	0.00273156
Afu1g04320	Ribosomal protein S8	7233.01	1.13626	0.30026	3.78424	0.000154177	0.00129739
Afu1g14430	Putative chitin-binding protein; expression induced in biofilm	35.7784	1.13569	0.331183	3.42918	0.000605409	0.00359575
Afu5g07260	Ortholog(s) have role in cleistothecium development, developmental growth, entrainment of circadian clock by photoperiod, protein deneddylation, regulation of growth rate and COP9 signalosome localization	440.22	1.13489	0.238097	4.76651	1.8744e-06	4.07445e-05
Afu3g12700	Putative UDP-galactofuranose transporter	508.525	1.13384	0.300997	3.76694	0.000165262	0.00137188
Afu6g03670	Ortholog(s) have biotin synthase activity, role in biotin biosynthetic process and mitochondrion localization	355.866	1.13238	0.334052	3.38985	0.00069932	0.00402959
Afu2g04270	Ortholog(s) have protein channel activity, role in mitochondrial genome maintenance, protein import into mitochondrial matrix and mitochondrial inner membrane presequence translocase complex localization	609.245	1.132	0.223407	5.06697	4.042e-07	1.15561e-05
Afu4g09060	Putative phosphatidate cytidylyltransferase	844.121	1.13057	0.195105	5.7947	6.84424e-09	3.5966e-07
Afu2g05980	Ortholog of S. cerevisiae : TDA6, A. nidulans FGSC A4 : AN7454, A. niger CBS 513.88 : An02g14280, A. oryzae RIB40 : AO090001000716 and Aspergillus wentii : Aspwe1_0055229	195.355	1.12907	0.340122	3.3196	0.000901458	0.00488857
Afu6g07720	Putative phosphoenolpyruvate carboxykinase; transcript up-regulated in conidia exposed to neutrophils; transcript downregulated in response to hypoxia	2448.21	1.12842	0.295882	3.81374	0.000136881	0.00118492
Afu2g13850	Ortholog of A. nidulans FGSC A4 : AN2425, A. niger CBS 513.88 : An02g05260, A. oryzae RIB40 : AO090026000188, Aspergillus wentii : Aspwe1_0054675 and Aspergillus sydowii : Aspsy1_0075212	643.694	1.12683	0.202426	5.56666	2.59672e-08	1.07054e-06
Afu1g01350	Ortholog of A. nidulans FGSC A4 : AN0467, AN0468, A. fumigatus Af293 : Afu1g04310, A. niger CBS 513.88 : An12g10460 and Aspergillus wentii : Aspwe1_0169394	643.953	1.1265	0.306876	3.67086	0.000241735	0.00179843
Afu1g05670	Ortholog of A. nidulans FGSC A4 : AN12461, A. niger CBS 513.88 : An18g03360, A. oryzae RIB40 : AO090009000369, Aspergillus wentii : Aspwe1_0169284 and Aspergillus sydowii : Aspsy1_0057641, Aspsy1_0154889	39.8111	1.12558	0.368672	3.05306	0.00226519	0.00978316
Afu3g12740	Putative copper resistance-associated P-type ATPase	128.381	1.12539	0.326602	3.44576	0.000569455	0.00342573
Afu1g17070	Ortholog(s) have fungal-type vacuole localization	457.29	1.12528	0.306122	3.67593	0.000236988	0.00177551
Afu8g05470	Ortholog of Aspergillus fumigatus A1163 : AFUB_082079	55.9904	1.12455	0.354567	3.17161	0.00151597	0.0072282
Afu6g12570	Putative Epsin2; ortholog(s) have role in actin cortical patch assembly, actin filament organization, endocytosis and mating projection tip localization; mutation causes increased azole resistance	826.35	1.12391	0.356799	3.14997	0.00163288	0.00763921
Afu2g16180	Ortholog of A. oryzae RIB40 : AO090012000180, Aspergillus wentii : Aspwe1_0026915, Aspergillus terreus NIH2624 : ATET_02325 and Aspergillus carbonarius ITEM 5010 : Acar5010_211034	88.0376	1.1233	0.350858	3.20156	0.00136684	0.00669914
Afu6g13770	Has domain(s) with predicted RNA polymerase II transcription factor activity, sequence-specific DNA binding, zinc ion binding activity, role in regulation of transcription, DNA-templated and nucleus localization	268.078	1.12284	0.350265	3.2057	0.00134736	0.00664947
Afu8g00700	Putative class III chitinase	28.9135	1.11982	0.340499	3.28877	0.00100626	0.0052861
Afu1g16710	Has domain(s) with predicted integral component of membrane localization	874.548	1.11945	0.235997	4.74352	2.10039e-06	4.45258e-05
Afu1g16280	Ortholog(s) have proton-transporting ATP synthase activity, rotational mechanism activity and role in ATP synthesis coupled proton transport, cristae formation, protein complex oligomerization	3038.97	1.11884	0.159936	6.99559	2.64144e-12	5.78196e-10
Afu6g04290	Putative phosphoethanolamine N-methyltransferase	570.595	1.11708	0.250255	4.46378	8.05258e-06	0.000131347
Afu8g04500	Putative protein O-mannosyltransferase; required for normal germination, hyphal growth and conidiation; mutants are sensitive to growth at high temperature; 12 predicted transmembrane domains	716.132	1.11613	0.314052	3.55395	0.000379495	0.00252839
Afu3g06430	Ortholog(s) have role in vesicle-mediated transport and cell division site, cell tip localization	82.1217	1.11601	0.23685	4.71187	2.45449e-06	5.01792e-05
Afu6g06680	Has domain(s) with predicted role in transmembrane transport and integral component of membrane localization	74.8766	1.11579	0.249979	4.46354	8.06179e-06	0.000131347
Afu6g08050	6-phosphogluconate dehydrogenase; conidia-enriched protein; protein induced by heat shock; reacts with rabbit immunosera exposed to conidia; hypoxia-induced protein; transcript induced by exposure to human airway epithelial cells	7439.84	1.11574	0.293297	3.80413	0.000142304	0.00121635
Afu7g05740	Putative NAD-dependent malate dehydrogenase; protein abundant in conidia; immunoreactive; reacts with rabbit immunosera exposed to A. fumigatus conidia; induced by L-tyrosine; transcript downregulated in response to hypoxia	3614.46	1.11358	0.259339	4.29392	1.75543e-05	0.000247151
Afu8g02720	Ortholog of A. niger CBS 513.88 : An03g06820, A. oryzae RIB40 : AO090010000763, Aspergillus wentii : Aspwe1_0177783, Aspergillus sydowii : Aspsy1_0050811 and Aspergillus terreus NIH2624 : ATET_10385	439.709	1.11121	0.172065	6.45807	1.06049e-10	1.11456e-08
Afu8g05460	Putative bZIP transcription factor	513.993	1.10927	0.297081	3.73389	0.000188542	0.00150258
Afu4g08170	Putative succinate-semialdehyde dehydrogenase	441.983	1.10874	0.320118	3.46353	0.000533141	0.00327432
Afu1g13510	Putative C6 transcription factor with a predicted role in acetate metabolism; transcript up-regulated in conidia exposed to neutrophils	570.88	1.10811	0.248074	4.46687	7.93735e-06	0.000130172
Afu2g09210	60S ribosomal protein L10; reacts with rabbit immunosera exposed to A. fumigatus conidia	7924.62	1.10762	0.311413	3.55676	0.000375452	0.00250593
Afu7g05450	Novel beta-1,3-glucan modifying enzyme involved in fungal morphogenesis	5156.52	1.10762	0.35924	3.08323	0.00204766	0.00901986
Afu3g11430	Putative arginase; SrbA-regulated during hypoxia	231.021	1.10671	0.233714	4.73533	2.187e-06	4.58409e-05
Afu1g16190	Cell wall glucanase; allergen Asp f 9; predicted GPI-anchor; binds specifically to IgE antibodies in the sera of allergic bronchopulmonary aspergillosis (ABPA) patients; transcript repressed by H2O2; induced by exposure to artemisinin	2309.06	1.10666	0.334195	3.31143	0.000928191	0.00499363
Afu6g04860	Ortholog(s) have 1-acylglycerol-3-phosphate O-acyltransferase activity, 1-acylglycerophosphocholine O-acyltransferase activity, role in glycerophospholipid biosynthetic process and endoplasmic reticulum, ribosome localization	572.389	1.10664	0.188268	5.87797	4.15338e-09	2.38404e-07
Afu1g12390	Ortholog of S. cerevisiae SCD6; snoRNA Afu-200 encoded within intron 3	641.912	1.10387	0.277977	3.9711	7.15406e-05	0.000715592
Afu3g11450	Ortholog of A. nidulans FGSC A4 : AN2899, A. niger CBS 513.88 : An02g07290, A. oryzae RIB40 : AO090003000699, Aspergillus wentii : Aspwe1_0150280 and Aspergillus sydowii : Aspsy1_0056343	152.901	1.10126	0.276959	3.97627	7.00048e-05	0.00070401
Afu7g00200	Has domain(s) with predicted transferase activity, transferring acyl groups other than amino-acyl groups activity	47.4858	1.09945	0.27067	4.06195	4.8664e-05	0.000534802
Afu5g07540	Ortholog(s) have endoplasmic reticulum localization	50.6116	1.09932	0.28706	3.82957	0.000128366	0.00112956
Afu2g09850	Putative oxidoreductase, 2-nitropropane dioxygenase family; transcript up-regulated in conidia exposed to neutrophils	773.779	1.09685	0.224834	4.87849	1.06902e-06	2.65901e-05
Afu1g02760	Ortholog of A. nidulans FGSC A4 : AN0302, A. niger CBS 513.88 : An01g05390, A. oryzae RIB40 : AO090005000820, Aspergillus wentii : Aspwe1_0025599 and Aspergillus sydowii : Aspsy1_0146024	305.222	1.09586	0.344285	3.18301	0.00145754	0.00703794
Afu1g03040	Ortholog(s) have role in hyphal growth, response to cold, response to heat, response to oxidative stress, response to salt stress, sporocarp development involved in sexual reproduction	10826.2	1.09473	0.285934	3.82863	0.00012886	0.00113257
Afu3g07790	Argininosuccinate lyase; hypoxia induced protein	616.671	1.09211	0.251119	4.34897	1.36781e-05	0.000200917
Afu1g02140	Putative glycogen debranching enzyme; transcript up-regulated in conidia exposed to neutrophils	734.457	1.09157	0.302947	3.60317	0.000314355	0.0022126
Afu2g17110	Putative cell division control protein; protein induced by heat shock	3057.47	1.09102	0.329858	3.30753	0.000941214	0.00503477
Afu7g01090	Putative proline permease; transcript up-regulated in conidia exposed to neutrophils; induced by growth on BSA as a sole nitrogen source	228.063	1.09093	0.267983	4.07091	4.6829e-05	0.000519997
Afu7g01300	Ortholog(s) have mannosyltransferase activity, role in GPI anchor biosynthetic process, fungal-type cell wall organization and glycosylphosphatidylinositol-mannosyltransferase I complex localization	52.8547	1.09026	0.305637	3.56718	0.000360839	0.00243452
Afu5g12040	Ortholog of A. nidulans FGSC A4 : AN9523, A. niger CBS 513.88 : An18g02305, A. oryzae RIB40 : AO090120000321, Aspergillus wentii : Aspwe1_0445614 and Aspergillus sydowii : Aspsy1_0054923	271.557	1.08834	0.228378	4.76551	1.88379e-06	4.07445e-05
Afu3g13270	Ortholog(s) have diacylglycerol kinase activity, role in phosphatidic acid biosynthetic process and integral component of endoplasmic reticulum membrane localization	182.659	1.08712	0.317599	3.42292	0.000619525	0.00365158
Afu1g11960	Ortholog(s) have role in regulation of reactive oxygen species metabolic process and mitochondrial membrane, plasma membrane localization	1583.89	1.08677	0.341679	3.18067	0.00146937	0.00706927
Afu8g06880	Ortholog(s) have pectinesterase activity and role in pectin catabolic process	326.865	1.08233	0.18758	5.76995	7.92963e-09	4.0528e-07
Afu6g06520	Ortholog(s) have role in hypotonic response, intracellular transport, syncytium formation by plasma membrane fusion and cell septum, cytoplasmic stress granule localization	317.43	1.08156	0.294861	3.66803	0.000244422	0.00181661
Afu7g04710	Ortholog(s) have Golgi apparatus, cytosol localization	162.155	1.08152	0.347546	3.11186	0.00185914	0.00842825
Afu3g09320	Serine hydroxymethyltransferase; protein level decreases upon heat shock; reacts with rabbit immunosera exposed to A. fumigatus conidia; hypoxia induced protein; SrbA-regulated during hypoxia	4691.23	1.08141	0.30873	3.50276	0.000460464	0.00292673
Afu3g07700	Ortholog(s) have dolichyl pyrophosphate Man9GlcNAc2 alpha-1,3-glucosyltransferase activity and role in aerobic respiration, oligosaccharide-lipid intermediate biosynthetic process, protein glycosylation	199.81	1.08021	0.334771	3.2267	0.00125227	0.00630527
Afu3g07050	Putative WSC domain protein; ortholog of the S. cerevisiae cell surface sensor Wsc2p	671.277	1.07636	0.211459	5.09018	3.57722e-07	1.04111e-05
Afu2g02950	Has domain(s) with predicted oxidoreductase activity and role in oxidation-reduction process	184.727	1.07499	0.24727	4.34741	1.37753e-05	0.000201947
Afu4g11480	Ortholog(s) have role in cellular potassium ion homeostasis	247.477	1.07431	0.288549	3.72316	0.000196746	0.00154865
Afu6g03960	Ortholog of A. nidulans FGSC A4 : AN6615, A. niger CBS 513.88 : An15g01520, A. oryzae RIB40 : AO090701000149, Aspergillus wentii : Aspwe1_0048642 and Aspergillus sydowii : Aspsy1_0214118	377.173	1.07414	0.338376	3.17439	0.00150153	0.00718692
Afu2g13710	NADH-ubiquinone oxidoreductase 49 kDa subunit	1527.31	1.07343	0.333952	3.21432	0.00130755	0.00651764
Afu1g01850	Has domain(s) with predicted RNA polymerase II transcription factor activity, sequence-specific DNA binding, zinc ion binding activity, role in regulation of transcription, DNA-templated and nucleus localization	106.08	1.07315	0.295022	3.63752	0.000275277	0.00199042
Afu4g10120	Transcriptional regulator of extracellular proteolytic activities; nonessential for virulence in a mouse model; transcript up-regulated in conidia exposed to neutrophils	279.021	1.0723	0.204401	5.24608	1.55372e-07	4.99736e-06
Afu2g11080	Ortholog(s) have endoplasmic reticulum localization	147.444	1.07227	0.252777	4.24198	2.2156e-05	0.000294049
Afu5g04370	Putative NADH-quinone oxidoreductase, subunit G	2822.11	1.07226	0.275867	3.88687	0.000101545	0.000947161
Afu5g10580	Ortholog of A. nidulans FGSC A4 : AN2318, A. niger CBS 513.88 : An14g04140, A. oryzae RIB40 : AO090010000479, Aspergillus wentii : Aspwe1_0106828 and Aspergillus sydowii : Aspsy1_0026806	360.606	1.07026	0.253958	4.21431	2.50542e-05	0.000321781
Afu8g04120	Putative carboxypeptidase S1; predicted signal sequence for secretion; predicted gene pair with AFUA_1G00420	104.254	1.06928	0.214214	4.99164	5.98692e-07	1.60123e-05
Afu3g03320	Has domain(s) with predicted role in transmembrane transport and integral component of membrane localization	2232.62	1.06884	0.339942	3.14419	0.00166548	0.00775769
Afu4g07790	Has domain(s) with predicted RNA polymerase II transcription factor activity, sequence-specific DNA binding, transcription factor activity, sequence-specific DNA binding, zinc ion binding activity	69.7801	1.06786	0.285846	3.7358	0.000187122	0.00149952
Afu4g07270	Putative serine carboxypeptidase; predicted signal sequence for secretion	37.3967	1.06501	0.287258	3.70751	0.00020931	0.00160852
Afu6g10240	Putative histidine kinase, two-component signal transduction protein; transcript level increased significantly during infection of mice	85.7749	1.06373	0.327095	3.25207	0.00114567	0.00585951
Afu5g10510	Ortholog(s) have role in secondary metabolite biosynthetic process	1240.61	1.06024	0.313414	3.38287	0.000717333	0.00410486
Afu2g14600	Ortholog(s) have sterol esterase activity, role in cell wall mannoprotein biosynthetic process, sterol metabolic process and integral component of membrane, plasma membrane localization	127.387	1.06018	0.255321	4.15235	3.29072e-05	0.000397336
Afu1g04090	Ortholog(s) have mitochondrion localization	56.8163	1.05989	0.246087	4.30699	1.65488e-05	0.00023543
Afu5g03410	Ortholog(s) have cytosol, nucleus localization	116.005	1.05986	0.206473	5.13318	2.8488e-07	8.53726e-06
Afu1g03100	Putative ATP synthase delta chain	4362.85	1.05952	0.295437	3.58627	0.000335442	0.00230451
Afu4g03450	Ortholog of A. nidulans FGSC A4 : AN9322, A. niger CBS 513.88 : An14g02560, An01g11380, A. oryzae RIB40 : AO090011000213, Aspergillus wentii : Aspwe1_0115377 and Aspergillus sydowii : Aspsy1_0073421	139.632	1.05869	0.243074	4.35541	1.32816e-05	0.000196642
Afu4g02970	Dual-function membrane protein that acts as a calcium-gated ion channel and calcium-dependent phospholipid scramblase	893.962	1.05454	0.196023	5.37967	7.46233e-08	2.67711e-06
Afu4g11050	Putative NADH-ubiquinone oxidoreductase, subunit F involved in oxidative phosphorylation; induced by exposure to artemisinin	1561.85	1.0542	0.34483	3.05716	0.00223449	0.00968277
Afu6g12790	Putative NADH-ubiquinone oxidoreductase 39 kDa subunit	2975.58	1.05385	0.176618	5.96685	2.41878e-09	1.52982e-07
Afu2g10300	40S ribosomal protein S17	11182.1	1.04968	0.246196	4.2636	2.01163e-05	0.000272924
Afu6g11560	Ortholog of A. nidulans FGSC A4 : AN8943, A. fumigatus Af293 : Afu2g00900, A. niger CBS 513.88 : An01g11690, An03g01300 and A. oryzae RIB40 : AO090113000175, AO090023000422	89.0159	1.04917	0.272333	3.85254	0.000116901	0.00105992
Afu5g09300	Putative amino acid transporter; induced by growth on BSA as a sole nitrogen source	565.402	1.04865	0.186826	5.613	1.98843e-08	8.43051e-07
Afu5g06090	Ortholog of S. cerevisiae : YTP1, A. niger CBS 513.88 : An17g01750, A. oryzae RIB40 : AO090009000649, Aspergillus wentii : Aspwe1_0102491 and Aspergillus sydowii : Aspsy1_0348114	392.694	1.04851	0.224135	4.67803	2.89648e-06	5.70479e-05
Afu1g15940	Ortholog(s) have endoplasmic reticulum localization	681.344	1.04496	0.176257	5.92859	3.05549e-09	1.8843e-07
Afu1g14945	Has domain(s) with predicted RNA polymerase II transcription factor activity, sequence-specific DNA binding, zinc ion binding activity, role in regulation of transcription, DNA-templated and nucleus localization	32.5354	1.04446	0.262895	3.97291	7.10011e-05	0.000711206
Afu2g01590	Putative non-classical export protein; GFP fusion protein localizes to the endoplasmic reticulum, to conidia, coniodiophore vesicles and phialides	277.687	1.04444	0.335031	3.11743	0.00182434	0.00831595
Afu7g01510	Ortholog(s) have role in ascospore-type prospore membrane assembly, vesicle-mediated transport and Golgi apparatus, cell division site, cell tip, endosome, hyphal tip, plasma membrane raft, prospore membrane leading edge localization	1164.57	1.04292	0.298746	3.49099	0.000481243	0.00303041
Afu6g08920	Assimilatory sulfite reductase	1131.81	1.0425	0.309185	3.37176	0.0007469	0.00423755
Afu2g01670	Ortholog of A. nidulans FGSC A4 : AN7686, A. niger CBS 513.88 : An03g04770, A. oryzae RIB40 : AO090701000780, Aspergillus wentii : Aspwe1_0028985 and Aspergillus sydowii : Aspsy1_0152669	145.185	1.04189	0.253013	4.11792	3.82307e-05	0.000443667
Afu6g09120	Ortholog of A. nidulans FGSC A4 : AN1765, A. oryzae RIB40 : AO090001000589, Neosartorya fischeri NRRL 181 : NFIA_054800, Aspergillus wentii : Aspwe1_0705131 and Aspergillus clavatus NRRL 1 : ACLA_083280	978.426	1.04101	0.177339	5.87017	4.35355e-09	2.46107e-07
Afu2g05840	Putative MFS multidrug transporter; transcript up-regulated in conidia exposed to neutrophils	164.038	1.04044	0.220936	4.70926	2.48621e-06	5.05507e-05
Afu3g11150	Ortholog of A. nidulans FGSC A4 : AN4881, A. niger CBS 513.88 : An02g06900, A. oryzae RIB40 : AO090003000669, Aspergillus wentii : Aspwe1_0049285 and Aspergillus sydowii : Aspsy1_0796400	140.044	1.03902	0.255568	4.06554	4.79221e-05	0.000527426
Afu4g12050	Thermoresistant gluconokinase; predicted gene pair with AFUA_1G00530	100.256	1.03876	0.217963	4.76577	1.88131e-06	4.07445e-05
Afu7g06610	Has domain(s) with predicted catalytic activity and role in metabolic process	30.4763	1.03808	0.317814	3.2663	0.00108962	0.00562057
Afu4g03390	Putative aquaporin; expression downregulated during growth in biofilm	27.8433	1.03786	0.336009	3.08879	0.00200975	0.00889487
Afu4g01060	Ortholog of A. nidulans FGSC A4 : AN6727, AN5371, AN0386, A. fumigatus Af293 : Afu1g01610, Afu6g03180, Afu7g05880 and A. niger CBS 513.88 : An04g08650, An07g02000	127.496	1.03652	0.214732	4.82705	1.38573e-06	3.21324e-05
Afu2g14210	Putative mitochondrial dihydroxy acid dehydratase; hypoxia induced protein; induced by exposure to human airway epithelial cells; required for virulence	1329.64	1.03583	0.308437	3.35832	0.00078417	0.00440292
Afu6g07910	PH domain protein; transcript induced by exposure to human airway epithelial cells	1824.62	1.03558	0.285642	3.62544	0.000288469	0.00206184
Afu5g13850	Putative oligopeptide transporter; 11 transmembrane domains; induced by growth on BSA as a sole nitrogen source	256.664	1.03485	0.26181	3.95267	7.72829e-05	0.000760798
Afu3g11240	Protein of unknown function; transcript downregulated in response to voriconazole	166.431	1.03397	0.292918	3.5299	0.000415724	0.0027022
Afu2g01140	Predicted adhesin-like protein; ortholog of A. nidulans AN7654	1051.84	1.03389	0.215669	4.79387	1.63596e-06	3.65496e-05
Afu2g05610	Has domain(s) with predicted RNA binding, nucleic acid binding, nucleotide binding activity	430.763	1.03369	0.280291	3.68793	0.000226084	0.00171119
Afu3g10240	Ortholog(s) have cytosol, nucleus localization	1024.05	1.03353	0.288147	3.58683	0.000334724	0.00230451
Afu5g12590	Ortholog of Neosartorya fischeri NRRL 181 : NFIA_074620, Aspergillus wentii : Aspwe1_0170797, Aspergillus fumigatus A1163 : AFUB_060250 and Aspergillus clavatus NRRL 1 : ACLA_015640	1176.44	1.02936	0.255236	4.03297	5.50753e-05	0.000587102
Afu3g08660	Putative isocitrate dehydrogenase; protein induced by heat shock	1677.46	1.02603	0.309232	3.31799	0.000906683	0.00490444
Afu3g12530	Putative sensor histidine kinase/response regulator; transcript induced by exposure to human airway epithelial cells	1683.4	1.02473	0.275518	3.71929	0.000199787	0.00155779
Afu2g09520	Putative endo-1,4 beta-glucanase, a predicted secreted hydrolase with a fungal cellulose binding domain; transcript levels decrease during conidial germination	106.325	1.02307	0.25642	3.98981	6.61273e-05	0.000673182
Afu4g04110	Ortholog(s) have cytosol, nucleus localization	438.536	1.02229	0.205028	4.9861	6.16087e-07	1.63603e-05
Afu3g13440	Stomatin family protein; hypoxia induced protein	13235.2	1.0222	0.312092	3.27532	0.00105541	0.00548815
Afu1g13620	Putative oligopeptide transporter; 14 transmembrane domains	201.645	1.02031	0.247192	4.12761	3.66557e-05	0.00043007
Afu4g10340	C6 zinc-finger domain protein; transcript up-regulated in conidia exposed to neutrophils	1894.16	1.01994	0.271064	3.76271	0.000168083	0.00138896
Afu8g04730	Oligopeptidase family protein	363.799	1.01975	0.234958	4.34014	1.42393e-05	0.000206877
Afu4g12160	Ortholog(s) have cyclin-dependent protein serine/threonine kinase activator activity	1232.04	1.01846	0.214984	4.73738	2.16496e-06	4.55068e-05
Afu4g06230	Ortholog(s) have role in positive regulation of (R)-carnitine transmembrane transport, positive regulation of polyamine transmembrane transport	328.46	1.01834	0.15112	6.73863	1.59884e-11	2.4348e-09
Afu4g09360	ATP synthase proteolipid P2 with a predicted role in oxidative phosphorylation; transcript repressed by exposure to human airway epithelial cells; induced by exposure to artemisinin	20967.5	1.01805	0.145769	6.98402	2.86847e-12	5.94571e-10
Afu7g06090	Putative fatty-acyl coA oxidase with a predicted role in beta oxidation of fatty acids; transcript up-regulated in conidia exposed to neutrophils	122.359	1.01779	0.298455	3.4102	0.000649164	0.00377852
Afu6g09100	Has domain(s) with predicted catalytic activity	1359.84	1.01772	0.259163	3.92694	8.60345e-05	0.000832671
Afu7g05420	Ortholog of A. nidulans FGSC A4 : AN11898, Aspergillus wentii : Aspwe1_0101341, Aspergillus sydowii : Aspsy1_0159682 and Aspergillus terreus NIH2624 : ATET_06393	984.977	1.01757	0.210535	4.83324	1.34331e-06	3.17782e-05
Afu5g03790	Putative ferroxidase; expression upregulated under low iron conditions; SrbA-regulated during hypoxia	425.688	1.017	0.3023	3.36421	0.00076762	0.00433281
Afu1g04620	Putative zinc-containing alcohol dehydrogenase; reacts with rabbit immunosera exposed to A. fumigatus conidia; hypoxia induced protein; transcript up-regulated in conidia exposed to neutrophils; repressed by gliotoxin exposure	6633.96	1.01602	0.221814	4.58049	4.63894e-06	8.42234e-05
Afu1g02940	Ortholog(s) have GTPase activator activity, role in negative regulation of septation initiation signaling, positive regulation of GTPase activity and cytosol, mitotic spindle pole body, nucleus localization	137.799	1.01442	0.240535	4.21737	2.47167e-05	0.000320157
Afu6g03730	2-methylcitrate dehydratase; hypoxia repressed protein; transcript up-regulated in conidia exposed to neutrophils and to human airway epithelial cells; no human homolog	615.732	1.01084	0.318344	3.17531	0.00149678	0.007178
Afu7g04290	Putative amino acid permease; transcript up-regulated in conidia exposed to neutrophils and by growth on BSA as a sole nitrogen source	5738.39	1.00997	0.177896	5.67732	1.36823e-08	6.22808e-07
Afu4g10470	Putative sphingosine-1-phosphate lyase	402.466	1.00771	0.215059	4.68573	2.7897e-06	5.55113e-05
Afu4g04200	Has domain(s) with predicted role in phosphatidylinositol phosphorylation	222.065	1.00755	0.245274	4.10786	3.99342e-05	0.000458444
Afu7g01490	Major facilitator superfamily (MFS) peptide transporter	308.131	1.00604	0.32418	3.10333	0.00191355	0.00859659
Afu5g12530	Ortholog(s) have ubiquitin protein ligase binding activity and role in positive regulation of receptor internalization, protein ubiquitination, ubiquitin-dependent endocytosis	394.827	1.00549	0.268491	3.74499	0.0001804	0.0014632
Afu3g06070	Histone H1; transcript up-regulated in conidia exposed to neutrophils	1048.28	1.00536	0.142533	7.05349	1.74483e-12	4.19997e-10
Afu2g00210	Ortholog of A. fumigatus Af293 : Afu7g06340, A. niger CBS 513.88 : An01g11590, An01g01670, A. oryzae RIB40 : AO090009000035 and Aspergillus wentii : Aspwe1_0027365, Aspwe1_0046529	247.618	1.0039	0.32019	3.13533	0.00171659	0.00788743
Afu6g03520	Putative short-chain dehydrogenase/reductase family protein; predicted gene pair with AFUA_4G03680	470.835	1.00273	0.171208	5.85679	4.71897e-09	2.58919e-07
Afu5g10560	Cytochrome c oxidase subunit V	11474.8	1.00266	0.241162	4.15762	3.21579e-05	0.000390818
Afu2g15000	Ortholog(s) have stretch-activated, cation-selective, calcium channel activity, role in calcium ion transmembrane transport, cell volume homeostasis, cellular calcium ion homeostasis and perinuclear endoplasmic reticulum localization	187.025	1.0022	0.297422	3.3696	0.000752764	0.00426185
Afu6g04840	Ortholog(s) have role in establishment or maintenance of cell polarity, hyphal growth and TRAPPII protein complex, cell division site, mitotic spindle pole body localization	219.503	1.00168	0.269968	3.71036	0.000206963	0.00159541
Afu1g13990	Protein of unknown function; SrbA-regulated during hypoxia	1356.7	1.00088	0.221159	4.52561	6.02229e-06	0.000104024
Afu4g08520	Has domain(s) with predicted transferase activity, transferring acyl groups other than amino-acyl groups activity	98.6126	1.00073	0.322325	3.10473	0.00190451	0.00856627
Afu2g16800	Ortholog(s) have role in ER to Golgi vesicle-mediated transport and ER to Golgi transport vesicle, fungal-type vacuole membrane, integral component of Golgi membrane, integral component of endoplasmic reticulum membrane localization	299.211	1.0003	0.267416	3.74062	0.000183568	0.00147774
Afu3g10660	Putative hydroxymethyl glutaryl-coenzyme A synthase with a predicted role in ergosterol biosynthesis; SrbA-regulated during hypoxia	1040.61	1.00024	0.295269	3.38755	0.00070521	0.00405102
Afu5g03730	Protein of unknown function; calcium induced	493.88	0.999635	0.206857	4.83249	1.34837e-06	3.17782e-05
Afu1g05440	Ortholog(s) have UDP-galactose transmembrane transporter activity, role in UDP-galactose transmembrane transport, UDP-glucose transport and endoplasmic reticulum localization	122.772	0.999526	0.323757	3.08727	0.00202002	0.00892975
Afu4g14610	Has domain(s) with predicted substrate-specific transmembrane transporter activity, transmembrane transporter activity, role in transmembrane transport and integral component of membrane, membrane localization	92.235	0.996723	0.244366	4.07881	4.52666e-05	0.000507939
Afu5g08970	Oligosaccharyl transferase beta subunit with a predicted role in N-linked protein glycosylation; 3 predicted transmembrane domains	357.523	0.996628	0.284576	3.50215	0.000461522	0.00293082
Afu2g11180	Developmental regulator; required for normal conidiophore development; calcium induced	198.486	0.996197	0.32495	3.06569	0.00217169	0.00944356
Afu7g02120	Ortholog of A. nidulans FGSC A4 : AN11174, A. niger CBS 513.88 : An12g00530, A. oryzae RIB40 : AO090038000590, Neosartorya fischeri NRRL 181 : NFIA_114850 and Aspergillus wentii : Aspwe1_0042354	229.599	0.995764	0.306826	3.24537	0.00117299	0.00596246
Afu2g03380	Ortholog(s) have cytosolic large ribosomal subunit, hyphal cell wall, mitochondrion, nucleus localization	6060.26	0.994793	0.254092	3.91509	9.03709e-05	0.000862337
Afu5g07780	Putative squalene monooxygenase; higher expression in 48 h biofilm vs planktonic cells; SrbA-regulated during hypoxia	3893.12	0.994568	0.284949	3.49034	0.000482404	0.00303516
Afu3g06110	Has domain(s) with predicted enzyme regulator activity, role in regulation of protein catabolic process and proteasome complex localization	2628.43	0.993908	0.223277	4.45146	8.52887e-06	0.000138053
Afu1g02330	Ortholog of A. nidulans FGSC A4 : AN0335, A. niger CBS 513.88 : An01g05850, A. oryzae RIB40 : AO090005000867, Aspergillus wentii : Aspwe1_0103633 and Aspergillus sydowii : Aspsy1_0633416	295.455	0.993889	0.143395	6.93112	4.17514e-12	7.78872e-10
Afu1g13370	Putative aldo-keto reductase; transcript up-regulated in conidia exposed to neutrophils	289.547	0.993797	0.269078	3.69334	0.000221332	0.00168185
Afu8g04560	Ortholog of A. nidulans FGSC A4 : AN1465, AN8786, A. fumigatus Af293 : Afu8g01300, A. niger CBS 513.88 : An16g08420 and Aspergillus wentii : Aspwe1_0030845	210.431	0.993245	0.290281	3.42167	0.000622377	0.00366549
Afu3g06120	Ortholog(s) have di-trans,poly-cis-decaprenylcistransferase activity, trans-hexaprenyltranstransferase activity, role in ubiquinone biosynthetic process and decaprenyl diphosphate synthase complex, mitochondrion localization	306.961	0.993024	0.215194	4.61455	3.93954e-06	7.31265e-05
Afu5g08630	Ortholog(s) have fungal-type vacuole localization	111.864	0.992084	0.223608	4.43671	9.13462e-06	0.000145958
Afu3g04000	Ortholog(s) have fungal-type vacuole membrane localization	134.93	0.9912	0.279955	3.54056	0.000399272	0.00262731
Afu4g04410	Immunoreactive protein; has predicted 3-hydroxyacyl-CoA dehydrogenase activity, coenzyme binding, nucleotide binding activity and a putative role in fatty acid metabolism	707.943	0.990928	0.258195	3.8379	0.000124091	0.00110497
Afu3g07015	Septin; unique to filamentous fungi; localizes to long tubular structures within hyphae and to newly formed septa	422.908	0.990888	0.323613	3.06196	0.00219896	0.00954935
Afu5g11260	GATA transcription factor that regulates iron uptake; represses of iron-regulated genes; represses siderophore biosynthesis genes in high-iron; mutants accumulate increased amounts of iron and ferricrocin; SrbA-regulated during hypoxia	250.157	0.989419	0.295909	3.34365	0.000826825	0.00457698
Afu4g08580	Mitochondrial peroxiredoxin; predicted role in cell redox homeostasis regulation; protein levels increase with amphotericin B and H2O2 exposure; transcript up-regulated in conidia exposed to neutrophils; repressed by gliotoxin exposure	2553.97	0.989254	0.300656	3.29032	0.00100074	0.00527368
Afu7g04520	Dehydrin-like protein; repressed upon conidial germination; acts downstream of SakA to confer cold tolerance	1773.27	0.988738	0.283457	3.48814	0.000486401	0.00304915
Afu2g16500	Ortholog of A. nidulans FGSC A4 : AN7336, A. niger CBS 513.88 : An15g06925, Aspergillus wentii : Aspwe1_0026944, Aspergillus sydowii : Aspsy1_0054451 and Aspergillus terreus NIH2624 : ATET_02290	1233.34	0.987561	0.152592	6.47193	9.67619e-11	1.04643e-08
Afu1g11760	Ortholog of A. nidulans FGSC A4 : AN1118, A. niger CBS 513.88 : An08g03950, A. oryzae RIB40 : AO090038000245, Aspergillus wentii : Aspwe1_0172137 and Aspergillus sydowii : Aspsy1_0083626	528.467	0.986106	0.253732	3.88641	0.000101738	0.000947772
Afu3g08840	Ortholog(s) have role in hyphal growth, nuclear division and Golgi apparatus, hyphal tip localization	1376.67	0.985777	0.279233	3.5303	0.000415091	0.00270044
Afu1g13740	Predicted pentafunctional polypeptide; predicted essential gene	977.481	0.983694	0.322472	3.05048	0.00228479	0.00983224
Afu5g06780	Putative carbamoyl-phosphate synthase; protein induced by hydrogen peroxide	2196.34	0.983008	0.270332	3.6363	0.000276582	0.00199793
Afu5g10730	Ortholog of A. nidulans FGSC A4 : AN4732, A. niger CBS 513.88 : An14g03950, A. oryzae RIB40 : AO090010000468, Aspergillus wentii : Aspwe1_0439775 and Aspergillus terreus NIH2624 : ATET_07636	369.786	0.981586	0.246628	3.98002	6.89095e-05	0.000694868
Afu5g07000	Puttaive NAD binding Rossmann fold oxidoreductase; transcript up-regulated in conidia exposed to neutrophils	653.114	0.980819	0.28355	3.45906	0.000542059	0.00331817
Afu3g09680	Ortholog(s) have fungal-type vacuole membrane localization	78.6354	0.980022	0.308542	3.1763	0.00149166	0.00715806
Afu2g05400	Ortholog(s) have hydrolase activity, hydrolyzing O-glycosyl compounds activity and role in xyloglucan metabolic process	124.842	0.979369	0.266589	3.6737	0.00023906	0.00178744
Afu1g14490	Ortholog(s) have 2-aminoadipate transaminase activity and cytoplasm, nucleus localization	138.071	0.977565	0.166355	5.87636	4.19374e-09	2.38883e-07
Afu2g12630	Allergen Asp f 13; putative alkaline serine protease; higher expression in biofilm vs planktonic cells; transcript induced by growth on hydrogen peroxide	180.151	0.975691	0.235133	4.14953	3.33153e-05	0.000400966
Afu3g14170	Putative high-affinity hexose transporter; transcript induced by growth in hypoxia	52.601	0.975412	0.315158	3.09499	0.00196817	0.00875237
Afu1g16850	Putative sphinganine hydroxylase with a predicted role in the hydroxylation of dihydrosphingosine (DHS) at position C-4; involved in sphingolipid biosynthesis	1988.2	0.974811	0.20048	4.86239	1.15977e-06	2.80347e-05
Afu8g07090	Predicted adhesin-like protein, ortholog of A. nidulans AN3258	904.767	0.974592	0.262552	3.712	0.000205628	0.00159202
Afu2g15870	Ortholog(s) have cytosol, nuclear envelope localization	471.66	0.974429	0.259707	3.75203	0.000175411	0.00143365
Afu4g12260	Has domain(s) with predicted role in transmembrane transport and integral component of membrane localization	32.7555	0.96957	0.314861	3.07936	0.00207448	0.00912183
Afu2g10750	Putative RNA helicase; transcript induced by exposure to human airway epithelial cells	2114.01	0.962841	0.257865	3.7339	0.000188539	0.00150258
Afu3g11690	Putative class II fructose-bisphosphate aldolase; immunoreactive protein; reacts with rabbit immunosera exposed to A. fumigatus conidia; hypoxia induced protein	10679	0.962781	0.176248	5.46265	4.69074e-08	1.81359e-06
Afu3g13430	Ortholog of A. nidulans FGSC A4 : AN3164, A. niger CBS 513.88 : An02g09300, A. oryzae RIB40 : AO090012000788, Aspergillus wentii : Aspwe1_0108170 and Aspergillus sydowii : Aspsy1_0118629	1269.47	0.960408	0.217545	4.41476	1.01121e-05	0.00015819
Afu4g09920	Protein of unknown function; transcript repressed by exposure to human airway epithelial cells	57.8217	0.959963	0.261089	3.67677	0.000236202	0.0017714
Afu3g10910	Putative glutaminase; SrbA-regulated during hypoxia	149.808	0.959054	0.222617	4.30809	1.64668e-05	0.000234943
Afu6g02090	Ortholog(s) have fungal-type vacuole membrane, vacuolar proton-transporting V-type ATPase, V1 domain localization	2191.88	0.957975	0.226128	4.23644	2.27096e-05	0.000299678
Afu5g09840	D-xylulokinase similar to xkiA	117.046	0.95751	0.277017	3.45651	0.000547228	0.00333885
Afu4g03360	Ortholog of A. nidulans FGSC A4 : AN3215, AN7166, AN8609, A. fumigatus Af293 : Afu3g14210, Afu4g12510 and A. niger CBS 513.88 : An09g04200, An14g01840	38152.5	0.957023	0.252561	3.78927	0.000151091	0.00127828
Afu1g04590	Ortholog(s) have histone acetyltransferase activity and role in histone acetylation, regulation of transcription from RNA polymerase II promoter	163.441	0.957007	0.240235	3.98363	6.78716e-05	0.000688122
Afu6g05110	Ortholog(s) have mitochondrion targeting sequence binding, protein channel activity and role in conidium formation, hyphal growth, protein import into mitochondrial matrix, protein import into mitochondrial outer membrane	1720.54	0.9561	0.160242	5.9666	2.42243e-09	1.52982e-07
Afu6g00490	Ortholog of A. nidulans FGSC A4 : AN8629, A. niger CBS 513.88 : An05g02230, A. oryzae RIB40 : AO090005000232, AO090011000420 and Neosartorya fischeri NRRL 181 : NFIA_047620	47.8237	0.955874	0.254565	3.75494	0.000173385	0.0014202
Afu2g04190	Has domain(s) with predicted nucleic acid binding, zinc ion binding activity	1279.96	0.955055	0.297995	3.20494	0.00135092	0.00665698
Afu6g00440	Has domain(s) with predicted cation transmembrane transporter activity, role in cation transport, transmembrane transport and integral component of membrane localization	87.9188	0.953891	0.220625	4.32359	1.53513e-05	0.000220716
Afu1g09680	Ortholog(s) have role in retrograde transport, endosome to Golgi and Golgi membrane, Golgi trans cisterna, fungal-type vacuole membrane localization	477.527	0.952333	0.235148	4.04993	5.12334e-05	0.00055495
Afu2g16510	Ortholog of A. nidulans FGSC A4 : AN7335, A. niger CBS 513.88 : An15g06990, A. oryzae RIB40 : AO090102000205, Aspergillus wentii : Aspwe1_0460265 and Aspergillus sydowii : Aspsy1_0169307	584.276	0.949355	0.256106	3.70688	0.000209825	0.00161082
Afu2g15230	Ortholog(s) have role in benzoate catabolic process, cellular amide catabolic process and endoplasmic reticulum localization	121.092	0.949051	0.229993	4.12643	3.68433e-05	0.000430256
Afu5g03910	Ortholog(s) have role in mitochondrial fusion and integral component of mitochondrial outer membrane localization	163.59	0.94869	0.294288	3.22368	0.00126553	0.00634637
Afu3g11970	C2H2 finger domain transcription factor	335.28	0.946851	0.25848	3.66315	0.000249133	0.00183758
Afu2g13030	Ortholog(s) have phenylalanine-tRNA ligase activity, role in mitochondrial phenylalanyl-tRNA aminoacylation and mitochondrion localization	326.432	0.946151	0.254436	3.71861	0.000200319	0.00155868
Afu2g04170	Ortholog(s) have cytosol localization	803.922	0.945947	0.231868	4.07968	4.50985e-05	0.000506815
Afu1g11940	Ortholog(s) have structural constituent of ribosome activity and mitochondrial large ribosomal subunit, nucleolus localization	683.715	0.944815	0.158381	5.96544	2.43968e-09	1.52982e-07
Afu8g03930	Putative Hsp70 chaperone; Yap1-dependent induction in response to hydrogen peroxide; hypoxia induced protein	8551.18	0.943883	0.243411	3.87773	0.000105436	0.000976129
Afu6g06860	G-protein signal regulator with an RGS domain	653.72	0.942106	0.230379	4.08937	4.3254e-05	0.000491266
Afu5g08020	Putative helix-loop-helix DNA binding protein; transcript up-regulated in conidia exposed to neutrophils	583.617	0.94112	0.162944	5.77573	7.66215e-09	3.9431e-07
Afu2g11500	Ortholog(s) have aralkylamine N-acetyltransferase activity, diamine N-acetyltransferase activity, role in chromatin organization and cytoplasm localization	263.64	0.940896	0.236289	3.98197	6.83451e-05	0.000691982
Afu5g09680	Succinate dehydrogenase cytochrome b560 subunit	2845.73	0.940583	0.261508	3.59677	0.00032219	0.00225111
Afu4g07170	Ortholog(s) have polyubiquitin binding, sterol binding activity and role in anaphase-promoting complex-dependent proteasomal ubiquitin-dependent protein catabolic process, mitotic sister chromatid segregation, proteasome localization	943.199	0.940219	0.206857	4.54526	5.48672e-06	9.67893e-05
Afu6g08020	Putative ABC transporter with a predicted role in phosphate transport; phoB-regulated	79.1542	0.939762	0.258064	3.64159	0.00027096	0.00196492
Afu5g09480	Has domain(s) with predicted ATP binding, ATPase activity, nucleoside-triphosphatase activity, nucleotide binding activity	427.63	0.938863	0.193636	4.84861	1.24331e-06	2.97359e-05
Afu4g11300	Putative vacuolar ATPase 98 kDa subunit; transcript induced by exposure to human airway epithelial cells	1002.25	0.937513	0.237279	3.95109	7.77949e-05	0.000763823
Afu2g08080	Ortholog(s) have role in cellular response to biotic stimulus, filamentous growth of a population of unicellular organisms in response to biotic stimulus, vacuole inheritance	1849.88	0.93749	0.292111	3.20936	0.00133031	0.00659587
Afu3g07720	Ortholog of A. nidulans FGSC A4 : AN4866, A. oryzae RIB40 : AO090020000412, Aspergillus wentii : Aspwe1_0173493 and Aspergillus sydowii : Aspsy1_0056549	557.496	0.937347	0.285483	3.28338	0.00102571	0.00536734
Afu1g09580	Has domain(s) with predicted plasma membrane localization	1931.15	0.937263	0.195267	4.79992	1.58732e-06	3.59182e-05
Afu6g13420	Ortholog(s) have polyubiquitin binding activity, role in negative regulation of protein catabolic process and cytosol, nucleus localization	1330.49	0.937055	0.218277	4.29297	1.76301e-05	0.000247752
Afu4g13500	Putative aldehyde dehydrogenase; transcript up-regulated in conidia exposed to neutrophils	683.382	0.936435	0.212618	4.4043	1.06127e-05	0.000163936
Afu3g08290	Aspartyl aminopeptidase; immunoreactive; secreted protein; induced by growth on BSA as a sole nitrogen source	726.012	0.934598	0.191913	4.8699	1.11652e-06	2.74061e-05
Afu1g05280	Ortholog(s) have GTPase binding, protein anchor activity and role in late endosome to vacuole transport via multivesicular body sorting pathway, protein targeting to vacuole	347.24	0.933687	0.294546	3.16992	0.00152481	0.00725644
Afu2g11900	Putative pyruvate dehydrogenase kinase; transcript induced in conidia exposed to neutrophils and by exposure to human airway epithelial cells	933.911	0.932375	0.261831	3.56098	0.000369468	0.00247262
Afu3g13490	Calcium activated cation channel with a predicted role in cellular cation homeostasis	177.548	0.931777	0.19742	4.71976	2.36117e-06	4.88659e-05
Afu5g07600	SH2-containing inositol 5-phosphatase 2 that binds filamin and regulates submembraneous actin	502.059	0.93084	0.264531	3.51883	0.000433458	0.00278114
Afu4g08110	Ortholog(s) have role in mitochondrial translation and mitochondrion localization	707.424	0.930059	0.293307	3.17094	0.00151949	0.00724037
Afu6g06810	Ortholog of A. nidulans FGSC A4 : AN5750, A. niger CBS 513.88 : An18g06190, A. oryzae RIB40 : AO090003000059, Aspergillus wentii : Aspwe1_0170240 and Aspergillus sydowii : Aspsy1_0857167	325.62	0.928851	0.23567	3.94132	8.10345e-05	0.000793543
Afu1g06890	Ortholog(s) have alpha-1,2-mannosyltransferase activity, role in mannosylation, oligosaccharide-lipid intermediate biosynthetic process and endoplasmic reticulum membrane localization	151.178	0.926964	0.268685	3.45001	0.000560575	0.00339228
Afu4g08920	Putative protein kinase	306.967	0.925167	0.229669	4.02825	5.61928e-05	0.000593924
Afu2g02440	Ortholog of A. nidulans FGSC A4 : AN10575, A. niger CBS 513.88 : An07g06210, Aspergillus sydowii : Aspsy1_0091259 and Aspergillus terreus NIH2624 : ATET_06936	480.997	0.92499	0.269821	3.42816	0.000607685	0.0036017
Afu7g04640	Has domain(s) with predicted protein kinase binding activity and role in regulation of cyclin-dependent protein serine/threonine kinase activity	234.145	0.91992	0.286591	3.20987	0.00132794	0.00659432
Afu6g07270	Putative fatty acid CoA synthetase; induced by exposure to artemisinin	148.922	0.918874	0.298992	3.07324	0.00211751	0.00926737
Afu5g11190	Ortholog(s) have role in positive regulation of asexual sporulation resulting in formation of a cellular spore, positive regulation of secondary metabolite biosynthetic process and plasma membrane localization	1146.69	0.918315	0.272143	3.37438	0.000739823	0.00420775
Afu5g14330	12-oxophytodienoate reductase; transcript induced by exposure to human airway epithelial cells	276.695	0.917269	0.199051	4.6082	4.06162e-06	7.46498e-05
Afu2g14370	Protein of unknown function identified by mass spectrometry	616.924	0.91703	0.211299	4.33997	1.42502e-05	0.000206877
Afu1g05790	Putative GPI-anchored protein	12025.6	0.916562	0.296513	3.09114	0.0019939	0.00882998
Afu5g04260	Putative amino acid permease; predicted gene pair with AFUA_3G01560	1170.94	0.916473	0.231462	3.95949	7.51092e-05	0.000744309
Afu5g02480	Putative glycogen sythase; transcript up-regulated in conidia exposed to neutrophils	837.263	0.91573	0.264189	3.46619	0.000527894	0.00325012
Afu3g08740	Ortholog(s) have role in cellular response to oxidative stress and cytosol, mitochondrion, nucleus localization	218.924	0.915398	0.190937	4.79423	1.63303e-06	3.65496e-05
Afu8g02050	Ortholog of Neosartorya fischeri NRRL 181 : NFIA_095720, Aspergillus fumigatus A1163 : AFUB_084560, Aspergillus clavatus NRRL 1 : ACLA_043730 and Aspergillus terreus NIH2624 : ATET_01912	545.917	0.915178	0.185941	4.92187	8.57199e-07	2.19808e-05
Afu4g12440	Ortholog(s) have Golgi apparatus, endoplasmic reticulum, fungal-type vacuole membrane localization	225.642	0.914704	0.203501	4.49484	6.9621e-06	0.000117007
Afu6g14120	Ortholog of A. nidulans FGSC A4 : AN10664, A. oryzae RIB40 : AO090103000398, Aspergillus wentii : Aspwe1_0100298, Aspergillus sydowii : Aspsy1_0035748 and Aspergillus terreus NIH2624 : ATET_00923	16851.8	0.913506	0.241402	3.78417	0.000154219	0.00129739
Afu2g09790	Putative glucose-6-phosphate isomerase	2745.37	0.913038	0.250491	3.64499	0.000267399	0.00194287
Afu5g14790	Putative phosphoenol pyruvate synthase; transcript levels decrease during conidial germination	282.025	0.911431	0.243565	3.74205	0.000182528	0.00147725
Afu8g02710	Ortholog(s) have transcription factor activity, sequence-specific DNA binding activity and role in positive regulation of transcription from RNA polymerase II promoter, quinate catabolic process	155.049	0.91038	0.244032	3.73057	0.000191044	0.00151335
Afu2g11320	Ortholog(s) have endoplasmic reticulum localization	139.156	0.908681	0.254009	3.57736	0.000347085	0.00236111
Afu6g05210	Putative NAD-dependent malate dehydrogenase with a predicted role in the citric acid cycle; transcript up-regulated in conidia exposed to neutrophils; phoB-regulated; reacts with rabbit immunosera exposed to A. fumigatus conidia	4808.69	0.908374	0.257884	3.52242	0.000427627	0.00275082
Afu5g09400	Putative carbonyl reductase; transcript up-regulated in conidia exposed to neutrophils	3174.03	0.906554	0.171504	5.28591	1.25083e-07	4.11176e-06
Afu4g07720	Ortholog(s) have cytosol, nucleus localization	74.0786	0.905899	0.245743	3.68636	0.000227481	0.00171808
Afu5g08130	Ortholog(s) have P-P-bond-hydrolysis-driven protein transmembrane transporter activity, peptide transporter activity, signal sequence binding activity	1190.42	0.903966	0.286821	3.15167	0.0016234	0.00761603
Afu5g03060	Ortholog of A. nidulans FGSC A4 : AN8181, A. niger CBS 513.88 : An09g05240, A. oryzae RIB40 : AO090102000509, Aspergillus wentii : Aspwe1_0053030 and Aspergillus sydowii : Aspsy1_0050627	190.628	0.903767	0.256655	3.52132	0.000429401	0.00275846
Afu1g14220	Nucleolar protein	1813.85	0.902785	0.152713	5.91165	3.38691e-09	2.02008e-07
Afu5g02470	Thiamine biosynthesis protein, phoB-regulated; protein induced by H2O2; reacts with rabbit immunosera exposed to conidia; hypoxia induced protein; transcript induced by exposure to human airway epithelial cells; induced by gliotoxin	93143.2	0.902402	0.262364	3.4395	0.000582783	0.00348456
Afu6g06370	NAD(+)-isocitrate dehydrogenase subunit I	6266.15	0.89676	0.235467	3.80844	0.000139847	0.00119947
Afu6g13170	Ortholog(s) have APC-Cdc20 complex activity, ubiquitin conjugating enzyme activity	553.303	0.896728	0.274205	3.27029	0.00107437	0.00557507
Afu6g03600	Ortholog of A. nidulans FGSC A4 : AN6413, AN6419, AN6946, AN5312, AN5664, AN8328, AN3241, AN10369, AN1930, AN2386, AN1738, AN11159, AN8984, AN8951, AN1540, AN8971, AN9387, AN9266, AN9306, AN1317, AN10886, AN7232, AN7774, AN12202	80.7184	0.894637	0.269108	3.32445	0.000885925	0.00482492
Afu6g14230	Ortholog of A. nidulans FGSC A4 : AN6154, AN5342, A. fumigatus Af293 : Afu2g04510, Afu3g02680, Afu3g12240, Afu8g01830, Afu8g01940 and A. niger CBS 513.88 : An06g01180, An01g03400, An12g05490, An11g05900	116.155	0.89426	0.219469	4.07465	4.6083e-05	0.000514008
Afu1g14870	Inositol acyltransferase with a predicted role in GPI anchor biosynthesis	113.374	0.893718	0.234782	3.80658	0.000140899	0.00120572
Afu8g05040	Has domain(s) with predicted catalytic activity, lyase activity and role in metabolic process	259.224	0.893153	0.272689	3.27535	0.00105532	0.00548815
Afu8g04110	Putative DUF895 domain membrane protein; predicted gene pair with AFUA_1G00440; transcript up-regulated in conidia exposed to neutrophils	103.527	0.892481	0.279838	3.18927	0.00142632	0.00691117
Afu7g00250	Tubulin beta-2 subunit; predicted gene pair with AFUA_1G10910 (tubA)	2616.54	0.891792	0.213513	4.17676	2.95694e-05	0.00036987
Afu2g05490	Ortholog(s) have deoxyhypusine monooxygenase activity, role in microtubule cytoskeleton organization, mitochondrion distribution, peptidyl-lysine modification to peptidyl-hypusine and cytosol, nucleus localization	341.781	0.891416	0.16168	5.51346	3.51852e-08	1.39655e-06
Afu5g07120	RNP domain protein; reacts with rabbit immunosera exposed to A. fumigatus conidia	3033.91	0.891096	0.238977	3.72879	0.0001924	0.00151755
Afu1g15950	Putative mitogen-activated protein kinase kinase (MAPKK); role in stress response	512.702	0.890447	0.260038	3.4243	0.000616395	0.00363887
Afu6g02230	Putative glucokinase; conidia-enriched protein; transcripts extremely abundant in resting conidia, levels decline during germination; transcript induced by exposure to human airway epithelial cells	2449.54	0.883788	0.197697	4.47042	7.80651e-06	0.000128876
Afu8g05230	Putative 2-hydroxyphytanoyl-CoA lyase; transcript up-regulated in conidia exposed to neutrophils	228.697	0.883481	0.242122	3.64891	0.00026336	0.00191726
Afu4g02940	Has domain(s) with predicted sequence-specific DNA binding, transcription factor activity, sequence-specific DNA binding activity and role in regulation of transcription, DNA-templated	878.091	0.883163	0.203737	4.33482	1.45877e-05	0.000210956
Afu2g05630	Ortholog of A. nidulans FGSC A4 : AN7476, A. niger CBS 513.88 : An02g14010, A. oryzae RIB40 : AO090001000675, Aspergillus wentii : Aspwe1_0120551 and Aspergillus sydowii : Aspsy1_0058449	306.68	0.878972	0.22457	3.91402	9.07729e-05	0.000863964
Afu6g04220	Ortholog(s) have role in retrograde transport, endosome to Golgi and cytosol, late endosome, nucleus localization	556.85	0.878895	0.218397	4.02431	5.71435e-05	0.000599725
Afu1g12460	Ortholog of A. nidulans FGSC A4 : AN8354, AN9181, AN8970, A. fumigatus Af293 : Afu1g12440, Afu6g00230 and A. niger CBS 513.88 : An12g03270, An10g01010, An01g11070, An11g04060, An16g00990	136.667	0.878153	0.201463	4.35889	1.30726e-05	0.000194318
Afu4g03620	Ortholog(s) have role in nucleobase-containing compound transport and plasma membrane localization	166.086	0.877863	0.23854	3.68015	0.000233101	0.0017499
Afu1g12650	Putative 3-ketoacyl-CoA ketothiolase with a predicted role in fatty acid beta oxidation; transcript up-regulated in conidia exposed to neutrophils; induced by exposure to artemisinin	310.757	0.877688	0.14862	5.90558	3.51406e-09	2.06472e-07
Afu1g07280	Ortholog of A. nidulans FGSC A4 : AN5141, A. niger CBS 513.88 : An07g09830, A. oryzae RIB40 : AO090012000982, Aspergillus wentii : Aspwe1_0172497 and Aspergillus sydowii : Aspsy1_0033440	964.471	0.876962	0.250026	3.50748	0.000452378	0.00288764
Afu2g03730	Putative high affinity copper transporter; transcript up-regulated in hyphae upon exposure to neutrophils	58.231	0.875899	0.266066	3.29204	0.000994626	0.00526003
Afu4g03340	Ortholog of A. nidulans FGSC A4 : AN3479, AN8495, AN3143, A. fumigatus Af293 : Afu3g01440, Afu3g13940, Afu5g07620 and A. niger CBS 513.88 : An13g02880, An09g04780	161.297	0.874969	0.265077	3.30081	0.000964078	0.00514221
Afu5g06470	Has domain(s) with predicted ATP binding, protein kinase activity, protein tyrosine kinase activity and role in protein phosphorylation	2460.47	0.873383	0.270753	3.22576	0.00125641	0.00630909
Afu2g06150	Putative protein disulfide isomerase; conidial surface associated	3185.26	0.87033	0.231353	3.76191	0.000168618	0.00139185
Afu3g08650	Putative C1-tetrahydrofolate synthase; transcript up-regulated in conidia exposed to neutrophils	1226.79	0.867598	0.242892	3.57194	0.000354344	0.00239325
Afu1g04270	Putative vacuolar Ca2+/H+ exchanger	1542.57	0.867567	0.210653	4.11846	3.81418e-05	0.000443324
Afu4g09180	Ortholog of Aspergillus fumigatus A1163 : AFUB_066280 and Aspergillus niger ATCC 1015 : 46815-mRNA	47.7097	0.866362	0.23492	3.6879	0.00022611	0.00171119
Afu6g08720	Putative 5'-methylthioadenosine phosphorylase; transcript induced by exposure to human airway epithelial cells	1271.63	0.865832	0.223612	3.87203	0.000107931	0.000994352
Afu2g15770	Ortholog(s) have glutathione transferase activity	1100.65	0.864101	0.198167	4.36046	1.29789e-05	0.000193696
Afu4g11800	Putative secreted alkaline serine protease; cleaves human complement components C3, C4, and C5; predicted signal sequence for secretion; fibrinogen-binding	504.234	0.863616	0.226388	3.81476	0.000136314	0.00118139
Afu3g01440	Ortholog of A. nidulans FGSC A4 : AN3479, AN8495, AN3143, A. fumigatus Af293 : Afu3g13940, Afu4g03340, Afu5g07620 and A. niger CBS 513.88 : An13g02880, An09g04780	307.474	0.863062	0.269435	3.20323	0.00135897	0.00667148
Afu1g12980	Ortholog of A. nidulans FGSC A4 : AN1021, A. oryzae RIB40 : AO090012000595, Aspergillus wentii : Aspwe1_0498638, Aspergillus sydowii : Aspsy1_0053349 and Aspergillus terreus NIH2624 : ATET_00493	372.726	0.862216	0.185368	4.65137	3.29734e-06	6.30892e-05
Afu1g13050	Has domain(s) with predicted nucleic acid binding activity	1641.97	0.861457	0.273362	3.15134	0.00162523	0.00761776
Afu3g03280	Putative FAD binding monooxygenase; calcium downregulated	3138.15	0.858383	0.207484	4.13711	3.51707e-05	0.000414604
Afu1g15550	Has domain(s) with predicted DNA binding, sequence-specific DNA binding, transcription factor activity, sequence-specific DNA binding activity and role in regulation of transcription, DNA-templated	532.731	0.857522	0.223617	3.83478	0.000125676	0.00111377
Afu5g02450	Putative polyprenyl synthetase; farnesyl-pyrophosphate synthetase; SrbA-regulated during hypoxia	1028.26	0.856141	0.13503	6.34036	2.29222e-10	2.19289e-08
Afu6g07930	Ortholog of A. nidulans FGSC A4 : AN4172, A. niger CBS 513.88 : An11g02850, A. oryzae RIB40 : AO090003000141, Aspergillus wentii : Aspwe1_0748330 and Aspergillus sydowii : Aspsy1_0059114	867.122	0.855361	0.13175	6.49231	8.45326e-11	9.70434e-09
Afu4g07350	Ortholog(s) have endoplasmic reticulum localization	119.137	0.851984	0.193661	4.39936	1.08571e-05	0.000165676
Afu2g10320	Ortholog of A. nidulans FGSC A4 : AN5981, A. niger CBS 513.88 : An16g04670, A. oryzae RIB40 : AO090011000606, Aspergillus wentii : Aspwe1_0186299 and Aspergillus sydowii : Aspsy1_0057885	768.716	0.848246	0.233584	3.63144	0.000281842	0.00202416
Afu2g05790	Oligosaccharyl transferase alpha subunit; transcript induced by exposure to human airway epithelial cells	453.188	0.845524	0.209078	4.04407	5.25309e-05	0.000565636
Afu1g04890	Ortholog(s) have ARF guanyl-nucleotide exchange factor activity, role in SRP-dependent cotranslational protein targeting to membrane and Ssh1 translocon complex localization	1214.93	0.843861	0.180398	4.67777	2.90006e-06	5.70479e-05
Afu4g09320	Putative extracellular dipeptidyl-peptidase; predicted signal sequence for secretion; induced by growth on BSA as a sole nitrogen source; expression dependent on PrtT	361.715	0.841243	0.253061	3.32428	0.000886487	0.00482492
Afu6g14250	Ortholog(s) have role in cellular copper ion homeostasis, endosomal transport, invasive growth in response to glucose limitation, pseudohyphal growth, vacuolar transport	473.559	0.837552	0.201266	4.16142	3.16281e-05	0.000387536
Afu5g12520	Ortholog(s) have role in conidium formation, regulation of conidium formation, sexual sporulation resulting in formation of a cellular spore and plasma membrane localization	54.7436	0.837022	0.268631	3.11588	0.00183398	0.0083446
Afu1g12940	Putative mitogen-activated protein kinase (MAPK) with predicted roles in the osmotic and oxidative stress responses; involved in sensing nitrogen in the medium	6761.83	0.836586	0.229587	3.64387	0.000268566	0.00194946
Afu5g07020	Ribosome biogenesis ABC transporter	1420.28	0.834355	0.261473	3.19098	0.00141791	0.00688384
Afu6g02470	Putative fumarate hydratase; reacts with rabbit immunosera exposed to A. fumigatus conidia	2743.87	0.834043	0.265909	3.13658	0.00170934	0.00786337
Afu2g10860	Has domain(s) with predicted zinc ion binding activity	636.241	0.833787	0.260932	3.19542	0.00139629	0.00680542
Afu4g07210	Mitochondrial acetolactate synthase small subunit; hypoxia induced protein; SrbA-regulated during hypoxia	2603.56	0.833232	0.244117	3.41324	0.000641947	0.00375114
Afu1g12770	Ortholog of A. nidulans FGSC A4 : AN1001, A. niger CBS 513.88 : An08g05540, A. oryzae RIB40 : AO090012000633, Aspergillus wentii : Aspwe1_0027882 and Aspergillus sydowii : Aspsy1_0191418	537.285	0.828206	0.228996	3.61668	0.000298408	0.00212473
Afu3g08880	Ortholog of A. nidulans FGSC A4 : AN3024, A. oryzae RIB40 : AO090005001351, Neosartorya fischeri NRRL 181 : NFIA_068240, Aspergillus wentii : Aspwe1_0173345 and Aspergillus versicolor : Aspve1_0039444	1255.29	0.825284	0.245812	3.35738	0.000786849	0.00441464
Afu5g11230	Ras family GTPase protein	723.503	0.823226	0.206328	3.98989	6.61044e-05	0.000673182
Afu5g05880	Ortholog(s) have endoplasmic reticulum, lipid particle localization	876.544	0.823139	0.220055	3.7406	0.000183579	0.00147774
Afu5g03180	Has domain(s) with predicted translation initiation factor activity, role in translational initiation and cytoplasm localization	351.432	0.822567	0.197333	4.16841	3.06726e-05	0.000378849
Afu2g11480	Ortholog of A. nidulans FGSC A4 : AN5868, A. niger CBS 513.88 : An02g03480, Neosartorya fischeri NRRL 181 : NFIA_086730, Aspergillus wentii : Aspwe1_0044310 and Aspergillus versicolor : Aspve1_0166486	74.0094	0.822504	0.208878	3.93772	8.22585e-05	0.000804473
Afu2g03030	Putative pre-mRNA splicing factor; intein-containing protein, inteins are protein intervening sequences that can self-excise through protein splicing	933.615	0.821899	0.218207	3.7666	0.000165484	0.00137205
Afu3g07180	Putative pantothenate kinase with a role in coenzyme A biosynthesis; transcript up-regulated in conidia exposed to neutrophils	314.138	0.820126	0.190512	4.30486	1.67094e-05	0.000237045
Afu3g02070	Ortholog(s) have nucleus localization	144.368	0.819811	0.222612	3.68268	0.000230791	0.00173605
Afu8g04150	Has domain(s) with predicted transporter activity, role in transmembrane transport and integral component of membrane, plasma membrane localization	404.743	0.819509	0.26003	3.15159	0.00162384	0.00761603
Afu8g00730	Ortholog of A. oryzae RIB40 : AO090701000613, Neosartorya fischeri NRRL 181 : NFIA_094160, Aspergillus wentii : Aspwe1_0035090 and Aspergillus fumigatus A1163 : AFUB_085840	245.952	0.815461	0.202463	4.02771	5.63226e-05	0.000594454
Afu5g07940	Has domain(s) with predicted chromatin binding activity	77.0595	0.814947	0.218386	3.73169	0.000190201	0.00150987
Afu1g07110	Ortholog of A. nidulans FGSC A4 : AN5152, A. niger CBS 513.88 : An07g09650, A. oryzae RIB40 : AO090012000963, Aspergillus wentii : Aspwe1_0028295 and Aspergillus sydowii : Aspsy1_0091614	736.379	0.814709	0.204055	3.9926	6.53528e-05	0.000668947
Afu2g16730	Ortholog(s) have ubiquitin-protein transferase activity, role in protein import into peroxisome matrix, protein monoubiquitination and integral component of peroxisomal membrane, peroxisomal importomer complex localization	120.642	0.812627	0.208799	3.89191	9.94587e-05	0.000930026
Afu1g13490	Putative spermidine synthase; protein induced by hydrogen peroxide	2842.61	0.808868	0.194067	4.16798	3.07314e-05	0.000378849
Afu2g16240	Ortholog(s) have Ras guanyl-nucleotide exchange factor activity	767.169	0.808197	0.263476	3.06744	0.00215901	0.00939937
Afu1g10130	Putative adenosylhomocysteinase; protein induced by heat shock	4966.33	0.804965	0.25457	3.16205	0.0015666	0.00738937
Afu2g05120	Has domain(s) with predicted GTP binding, GTPase activity	568.58	0.802238	0.238839	3.35891	0.000782512	0.00439712
Afu6g12740	Dienelactone hydrolase family protein	2137.73	0.800782	0.216458	3.69948	0.000216044	0.0016467
Afu6g07390	Putative homoisocitrate dehydrogenase with a role in lysine metabolism; hypoxia induced protein	1534.25	0.800584	0.132833	6.027	1.67031e-09	1.11284e-07
Afu5g02080	NADH-ubiquinone oxidoreductase with a role in oxidative phosphorylation; induced by exposure to artemisinin	898.472	0.79991	0.228904	3.49452	0.000474907	0.00299557
Afu6g09590	Ortholog(s) have Golgi apparatus, endoplasmic reticulum localization	107.074	0.799766	0.251758	3.17673	0.00148946	0.00715209
Afu2g09250	Ortholog(s) have metallochaperone activity, pyridoxal phosphate binding activity, role in manganese ion transport, pyridoxal phosphate transport and mitochondrion localization	361.341	0.798647	0.221621	3.60366	0.00031377	0.0022126
Afu1g02580	Putative lipase; induced by exposure to artemisinin	809.916	0.796748	0.18892	4.21738	2.47155e-05	0.000320157
Afu1g01740	Ortholog(s) have unfolded protein binding activity, role in protein folding and chaperonin-containing T-complex, nucleus localization	1275.66	0.796106	0.243554	3.26871	0.00108041	0.00559472
Afu2g10220	Putative glycerol dehydrogenase; transcript induced by exposure to human airway epithelial cells	258.246	0.794476	0.176163	4.5099	6.48589e-06	0.000110497
Afu6g04580	Ortholog of A. nidulans FGSC A4 : AN6562, A. niger CBS 513.88 : An15g00740, A. oryzae RIB40 : AO090701000088, Aspergillus wentii : Aspwe1_0036108 and Aspergillus sydowii : Aspsy1_0051771	417.785	0.793528	0.217555	3.64748	0.000264823	0.00192603
Afu4g10440	Protein of unknown function; transcript repressed by exposure to human airway epithelial cells	1219.18	0.793301	0.134219	5.91048	3.41102e-09	2.02008e-07
Afu1g06610	Putative NADH-quinone oxidoreductase, 23 kDa subunit; induced by exposure to artemisinin	1333.98	0.792821	0.239482	3.31057	0.000931062	0.00499826
Afu2g08990	Ortholog(s) have GDP-dissociation inhibitor activity, GTPase activator activity, translation initiation factor activity, translation initiation factor binding activity	5175.68	0.790338	0.210375	3.7568	0.000172097	0.0014143
Afu2g17080	Ortholog(s) have cell cortex, peroxisome localization	524.269	0.79032	0.15148	5.21733	1.81522e-07	5.78817e-06
Afu3g14490	Putative ketol acid reductoisomerase; transcript induced by exposure to human airway epithelial cells; no human homolog	7953.31	0.785034	0.213717	3.67324	0.000239492	0.00178888
Afu4g11290	Ortholog(s) have peptidase activator activity, proteasome binding activity	592.921	0.783251	0.218885	3.57838	0.000345737	0.00236102
Afu2g04030	Ortholog(s) have role in heterochromatin maintenance, homologous recombination-dependent replication fork processing, mitotic sister chromatid segregation, nucleosome assembly, regulation of phenotypic switching	281.382	0.782434	0.250914	3.11834	0.00181873	0.00829682
Afu6g10120	Ortholog(s) have aldehyde dehydrogenase (NAD) activity, role in response to furfural and mitochondrion, nucleus localization	644.578	0.78172	0.223134	3.50337	0.000459406	0.00292499
Afu2g07410	Ortholog(s) have role in anisotropic cell growth, hyphal growth	1318.9	0.780653	0.238909	3.26758	0.00108473	0.00560695
Afu7g05370	Putative septin; Yap1-dependent induction in response to hydrogen peroxide; localizes to septa and to rings at the base of developing phialides; hypoxia repressed protein	2606.59	0.780157	0.244786	3.1871	0.00143708	0.00694975
Afu7g02340	Ortholog(s) have role in isoleucine biosynthetic process, mitochondrial translation and mitochondrial matrix localization	2270.77	0.779031	0.179213	4.34695	1.38042e-05	0.000201975
Afu1g07520	Ortholog(s) have cytosol, nucleus localization	201.497	0.777596	0.180385	4.31075	1.62704e-05	0.00023332
Afu1g04950	Ortholog(s) have protein serine/threonine phosphatase activity	847.225	0.775082	0.124515	6.22483	4.82086e-10	4.04194e-08
Afu2g12520	Ortholog of A. nidulans FGSC A4 : AN6280, A. niger CBS 513.88 : An02g04750, A. oryzae RIB40 : AO090026000847, Aspergillus wentii : Aspwe1_0044488 and Aspergillus sydowii : Aspsy1_0150855	212.054	0.774418	0.225882	3.42842	0.000607114	0.00360118
Afu6g10260	Putative aldehyde reductase; abundant protein in conidia; transcript up-regulated in conidia exposed to neutrophils and to human airway epithelial cells	691.38	0.772058	0.249604	3.09313	0.0019806	0.00878691
Afu1g10910	Beta-tubulin; predicted gene pair with AFUA_7G00250 (tubulin beta-2 subunit); protein induced by hydrogen peroxide	4444.31	0.77166	0.238148	3.24025	0.00119425	0.00605234
Afu5g14510	Ortholog of A. niger CBS 513.88 : An06g02470, Aspergillus brasiliensis : Aspbr1_0060254, Neosartorya fischeri NRRL 181 : NFIA_072450 and Aspergillus fumigatus A1163 : AFUB_062190	155.391	0.769973	0.242126	3.18005	0.00147249	0.00707971
Afu2g07810	Putative cytosolic hydroxymethyltransferase	1016.65	0.769527	0.225205	3.41701	0.000633139	0.00371212
Afu5g08820	Ortholog of A. nidulans FGSC A4 : AN4696, A. niger CBS 513.88 : An07g04590, A. oryzae RIB40 : AO090020000448, Aspergillus wentii : Aspwe1_0023715 and Aspergillus sydowii : Aspsy1_0033180	205.577	0.769175	0.205214	3.74816	0.000178137	0.0014511
Afu3g00240	Ortholog(s) have intracellular localization	103.904	0.76899	0.231282	3.32491	0.000884486	0.00482459
Afu8g00590	Has domain(s) with predicted heme binding activity and role in lipid metabolic process	235.317	0.766689	0.21551	3.55756	0.000374315	0.00250057
Afu2g08650	Ortholog(s) have endoplasmic reticulum localization	927.15	0.765259	0.17543	4.36218	1.2877e-05	0.000193081
Afu1g02190	Ras GTPase; hypoxia repressed protein	1587.16	0.765191	0.170461	4.48895	7.15754e-06	0.000120021
Afu4g03130	Has domain(s) with predicted hydrolase activity	209.534	0.763475	0.190613	4.00537	6.19199e-05	0.000639953
Afu2g09030	Secreted dipeptidyl-peptidase; induced by growth on BSA as a sole nitrogen source; immunoreactive protein	980.782	0.76203	0.2405	3.16853	0.00153214	0.00725915
Afu8g04190	Ortholog of A. nidulans FGSC A4 : AN1431, A. niger CBS 513.88 : An16g08890, A. oryzae RIB40 : AO090103000034, Aspergillus wentii : Aspwe1_0043828 and Aspergillus sydowii : Aspsy1_0055863	198.904	0.760274	0.246328	3.08643	0.00202577	0.00894985
Afu3g06360	Ortholog of A. nidulans FGSC A4 : AN4754, A. niger CBS 513.88 : An11g09980, A. oryzae RIB40 : AO090020000115, Aspergillus wentii : Aspwe1_0029373 and Aspergillus sydowii : Aspsy1_0087864	780.41	0.759947	0.17807	4.26768	1.97521e-05	0.000270215
Afu1g04560	Ortholog(s) have urease activity, role in urea catabolic process and cytosol localization	385.378	0.759814	0.167833	4.5272	5.97692e-06	0.00010348
Afu1g14790	Ortholog(s) have role in establishment or maintenance of cell polarity, mitochondrial outer membrane translocase complex assembly, mitochondrion inheritance, mitochondrion-ER tethering, phospholipid transport	304.485	0.75924	0.14643	5.18498	2.16033e-07	6.74492e-06
Afu3g05870	Ortholog(s) have cytosol localization	796.235	0.758092	0.133532	5.67725	1.36881e-08	6.22808e-07
Afu2g09830	Ortholog(s) have GTPase activator activity and role in COPI coating of Golgi vesicle, ER to Golgi vesicle-mediated transport, retrograde vesicle-mediated transport, Golgi to ER	815.071	0.756228	0.179017	4.22434	2.39646e-05	0.000312083
Afu4g08780	Ortholog of A. nidulans FGSC A4 : AN11887, A. niger CBS 513.88 : An04g03650, A. oryzae RIB40 : AO090023000677, Neosartorya fischeri NRRL 181 : NFIA_107380 and Aspergillus wentii : Aspwe1_0078968	243.383	0.752175	0.215859	3.48457	0.000492937	0.00308065
Afu1g06980	Ortholog(s) have structural constituent of ribosome activity and mitochondrial small ribosomal subunit localization	794.325	0.744342	0.223386	3.33209	0.000861973	0.00472944
Afu2g03270	Has domain(s) with predicted catalytic activity	144.958	0.74171	0.208967	3.54941	0.000386098	0.00256094
Afu3g06970	40S ribosomal protein S9; transcript induced by exposure to human airway epithelial cells	14671.9	0.741345	0.172955	4.28636	1.81628e-05	0.000253334
Afu7g05220	Putative mitochondrial carrier protein	965.992	0.741083	0.228789	3.23915	0.00119887	0.00606093
Afu5g08770	Ortholog of Neosartorya fischeri NRRL 181 : NFIA_078530, Aspergillus kawachii : Aspka1_0176490 and Aspergillus carbonarius ITEM 5010 : Acar5010_406577	1034.17	0.740955	0.228865	3.23753	0.00120571	0.0060914
Afu2g12410	Ortholog(s) have cytoplasm localization	659.4	0.740705	0.217071	3.41227	0.000644233	0.00375838
Afu1g13920	Ortholog(s) have ribosomal large subunit binding, ubiquitin-protein transferase activity	269.462	0.740158	0.19888	3.72164	0.000197933	0.00154981
Afu5g01820	Ortholog(s) have role in Golgi to plasma membrane transport and fungal-type vacuole membrane localization	470.565	0.738428	0.172885	4.27121	1.94412e-05	0.000268153
Afu1g05470	Ortholog(s) have role in dolichol biosynthetic process, dolichol-linked oligosaccharide biosynthetic process, polyprenol catabolic process, pseudohyphal growth and endoplasmic reticulum localization	147.806	0.738423	0.240615	3.0689	0.00214847	0.00937617
Afu2g02570	Ortholog(s) have mitochondrion localization	117.754	0.737958	0.188289	3.91928	8.88139e-05	0.000853578
Afu2g02120	Ortholog(s) have phosphopentomutase activity, role in guanosine catabolic process, inosine catabolic process, purine ribonucleoside salvage and cytosol, nucleus localization	622.909	0.737603	0.177503	4.15545	3.24653e-05	0.000393273
Afu4g10370	Ortholog(s) have 3-demethylubiquinone-6 3-O-methyltransferase activity, hexaprenyldihydroxybenzoate methyltransferase activity and role in ubiquinone biosynthetic process	172.585	0.736475	0.231521	3.18103	0.00146751	0.00706633
Afu2g02920	Ortholog of A. oryzae RIB40 : AO090026000640, Neosartorya fischeri NRRL 181 : NFIA_035280, Aspergillus wentii : Aspwe1_0168854 and Aspergillus clavatus NRRL 1 : ACLA_091910	92.6663	0.734174	0.180237	4.07338	4.63365e-05	0.000516064
Afu3g08430	Ortholog(s) have mitochondrion localization	4426.43	0.734035	0.18154	4.04338	5.26872e-05	0.000566501
Afu5g09210	Autophagic (vacuolar) serine protease; allergen Asp f 18; predicted signal sequence for secretion; transcript induced by growth on hydrogen peroxide; transcript up-regulated in conidia exposed to neutrophils	4910.46	0.733595	0.215977	3.39664	0.000682193	0.00395227
Afu1g10350	Putative phosphoglycerate kinase; reacts with rabbit immunosera exposed to conidia; hypoxia induced protein; transcript up-regulated in conidia exposed to neutrophils; induced by gliotoxin exposure	13067.2	0.733004	0.174224	4.20726	2.58488e-05	0.000329716
Afu6g10440	Transcript up-regulated in conidia exposed to neutrophils	695.246	0.729558	0.197966	3.68527	0.000228459	0.00172372
Afu3g11370	Has domain(s) with predicted structural constituent of ribosome activity, role in translation and ribosome localization	1403.84	0.729492	0.196854	3.70575	0.000210768	0.00161474
Afu4g08330	Ortholog(s) have aspartate-tRNA ligase activity, role in mitochondrial aspartyl-tRNA aminoacylation and mitochondrion localization	257.965	0.728317	0.232356	3.13449	0.00172153	0.00788759
Afu1g06620	Putative mitochondrial acyl carrier protein; S. cerevisiae ortholog ACP1 has role in lipoic acid biosynthetic process and localizes to mitochondrion	3386.25	0.725318	0.163403	4.43884	9.04465e-06	0.000144831
Afu2g01040	Putative formaldehyde dehydrogenase; transcript up-regulated in conidia exposed to neutrophils	1627.79	0.725061	0.184666	3.92633	8.62507e-05	0.000833682
Afu5g10760	Putative alpha-1,2-mannosyltransferase with a predicted role in protein glycosylation; 1 predicted transmembrane domain	618.25	0.724734	0.151313	4.78964	1.67081e-06	3.71495e-05
Afu2g13040	Mitochondrial co-chaperone; protein level decreases upon heat shock	1519.96	0.722823	0.193594	3.73371	0.000188678	0.00150258
Afu5g09500	Ortholog(s) have mitochondrial ribosome localization	937.864	0.721104	0.187813	3.83948	0.000123293	0.00109918
Afu2g01550	Ortholog(s) have role in negative regulation of transcription from RNA polymerase III promoter, transcription factor TFIIIB complex assembly	639.226	0.717408	0.203297	3.52887	0.000417343	0.00270688
Afu2g07940	Has domain(s) with predicted FMN binding, iron ion binding, oxidoreductase activity and role in oxidation-reduction process	148.879	0.715537	0.216336	3.30753	0.000941237	0.00503477
Afu3g10620	Ortholog(s) have RNA polymerase II transcription factor activity, TBP-class protein binding RNA activity and role in regulation of transcription from RNA polymerase II promoter, transcription initiation from RNA polymerase II promoter	842.772	0.711207	0.231817	3.06797	0.00215518	0.00938819
Afu8g05370	Ortholog(s) have role in regulation of transcription from RNA polymerase II promoter, transcription from RNA polymerase II promoter and cytosol, nucleus localization	528.096	0.710201	0.166131	4.27495	1.91183e-05	0.000264676
Afu1g12020	Arrestin domain protein; calcium downregulated	565.221	0.708169	0.230758	3.06888	0.00214865	0.00937617
Afu2g04770	Ortholog(s) have role in autophagy, protein secretion	393.714	0.708066	0.163277	4.3366	1.44701e-05	0.000209662
Afu4g13160	Ortholog of A. nidulans FGSC A4 : AN4162, A. niger CBS 513.88 : An03g03500, A. oryzae RIB40 : AO090009000265, Aspergillus wentii : Aspwe1_0033807 and Aspergillus sydowii : Aspsy1_0032791	608.871	0.707817	0.113602	6.23067	4.64442e-10	3.95168e-08
Afu3g05600	60S ribosomal protein L27a	11601.2	0.707164	0.146497	4.82716	1.3849e-06	3.21324e-05
Afu4g08600	Putative aldehyde dehydrogenase (NAD(P)+)	385.538	0.706614	0.228878	3.0873	0.00201985	0.00892975
Afu1g06420	Ortholog(s) have role in cellular response to anoxia, cellular response to drug, cellular response to lithium ion and cellular response to pH, more	499.777	0.702316	0.220787	3.18097	0.00146781	0.00706633
Afu3g14900	Ortholog of A. nidulans FGSC A4 : AN8580, A. niger CBS 513.88 : An06g00500, Aspergillus niger ATCC 1015 : 177726-mRNA and Aspergillus terreus NIH2624 : ATET_07369	987.506	0.699547	0.170044	4.11393	3.88985e-05	0.000449319
Afu5g03610	Ortholog(s) have protein phosphatase type 1 regulator activity, ubiquitin binding activity	1083.8	0.698157	0.22206	3.144	0.00166658	0.00775798
Afu3g09290	Putative 2,3-bisphosphoglycerate-independent phosphoglycerate mutase; protein abundant in conidia; reacts with rabbit immunosera exposed to A. fumigatus conidia; transcript induced by exposure to human airway epithelial cells	2657.91	0.69761	0.200695	3.47597	0.000509003	0.00315592
Afu2g15800	Ortholog of A. nidulans AN2171; calcium induced	1266.18	0.695734	0.221039	3.14756	0.00164642	0.00768834
Afu4g13960	Has domain(s) with predicted 2-dehydropantoate 2-reductase activity, NADP binding, coenzyme binding, oxidoreductase activity, oxidoreductase activity, acting on the CH-OH group of donors, NAD or NADP as acceptor activity	170.603	0.693835	0.194686	3.56387	0.000365424	0.00244775
Afu7g08240	Ortholog of Aspergillus fumigatus A1163 : AFUB_092570	126.793	0.693183	0.196425	3.52899	0.000417141	0.00270688
Afu1g04670	Putative PSP1 domain protein; transcript up-regulated in conidia exposed to neutrophils	561.08	0.692084	0.182726	3.78754	0.000152146	0.00128574
Afu1g09590	Ortholog of A. nidulans AN1330; calcium induced	3740.3	0.689373	0.134093	5.14101	2.73271e-07	8.25565e-06
Afu1g12730	Ortholog(s) have structural constituent of ribosome activity and mitochondrial large ribosomal subunit localization	811.402	0.688368	0.225404	3.05393	0.00225866	0.00977051
Afu2g00770	Has domain(s) with predicted FAD binding, oxidoreductase activity and role in metabolic process	503.528	0.686502	0.203786	3.36874	0.000755117	0.00427194
Afu2g05200	Ortholog(s) have role in syncytium formation by plasma membrane fusion, vacuolar proton-transporting V-type ATPase complex assembly and integral component of endoplasmic reticulum membrane localization	157.872	0.683174	0.197805	3.45378	0.000552791	0.00336454
Afu5g03670	Ortholog(s) have adenosylmethionine decarboxylase activity, role in spermidine biosynthetic process, spermine biosynthetic process and cytosol, nucleus localization	2885.5	0.681736	0.211699	3.22032	0.0012805	0.0064085
Afu2g12400	Putative ATP synthase oligomycin sensitivity conferral protein	2257.23	0.680716	0.183212	3.71547	0.00020283	0.00157494
Afu2g14070	Ortholog(s) have role in N-acetylglucosamine metabolic process and cytoplasm localization	406.866	0.677006	0.213645	3.16884	0.0015305	0.00725915
Afu1g16750	Ortholog(s) have mitochondrion, plasma membrane localization	424.767	0.675635	0.183864	3.67464	0.000238189	0.00178271
Afu6g07960	Has domain(s) with predicted hydrolase activity and role in metabolic process	115.012	0.674143	0.207155	3.2543	0.00113674	0.00582177
Afu1g06830	Putative 60s acidic ribosomal protein superfamily member; putative ribosomal stalk protein	10927.5	0.673312	0.139491	4.82692	1.38658e-06	3.21324e-05
Afu5g00840	Ortholog of A. nidulans FGSC A4 : AN5639, AN2587, AN9444, AN7395, A. niger CBS 513.88 : An03g01000, A. oryzae RIB40 : AO090102000018 and Aspergillus wentii : Aspwe1_0065350, Aspwe1_0153928, Aspwe1_0178709	171.161	0.672669	0.198917	3.38165	0.000720511	0.00411673
Afu6g02110	Has domain(s) with predicted DNA binding, protein dimerization activity	757.981	0.67236	0.183994	3.65425	0.000257931	0.0018888
Afu5g02970	Ortholog of A. nidulans FGSC A4 : AN12172, A. niger CBS 513.88 : An09g02540, A. oryzae RIB40 : AO090102000497, Aspergillus wentii : Aspwe1_0114955 and Aspergillus sydowii : Aspsy1_0161769	118.875	0.672165	0.196715	3.41695	0.000633278	0.00371212
Afu6g02100	Has domain(s) with predicted magnesium ion transmembrane transporter activity, role in magnesium ion transport and integral component of membrane localization	467.319	0.672062	0.19056	3.52677	0.000420657	0.00272478
Afu4g00610	Putative aryl-alcohol dehydrogenase	1066.51	0.671695	0.211033	3.18289	0.00145814	0.00703794
Afu5g09320	Ortholog(s) have role in signal transduction and Golgi apparatus, endoplasmic reticulum, mitochondrion, plasma membrane localization	471.736	0.666346	0.167373	3.9812	6.85689e-05	0.000693308
Afu2g10120	Ortholog(s) have ATP-dependent NAD(P)H-hydrate dehydratase activity, role in nicotinamide nucleotide metabolic process and cytosol localization	970.777	0.665547	0.198639	3.35054	0.000806537	0.00450141
Afu5g09190	Ortholog(s) have bile acid-exporting ATPase activity, role in bile acid and bile salt transport and fungal-type vacuole localization	523.104	0.662902	0.180995	3.66254	0.00024973	0.00183957
Afu1g03390	Putative 60S ribosomal protein L12	10097.3	0.662225	0.195458	3.38807	0.000703855	0.00404635
Afu4g11770	Ortholog of Neosartorya fischeri NRRL 181 : NFIA_104450, Aspergillus wentii : Aspwe1_0099659, Aspergillus versicolor : Aspve1_0053337 and Aspergillus clavatus NRRL 1 : ACLA_050820	120.453	0.660403	0.199925	3.30325	0.000955701	0.00510848
Afu6g08120	Ortholog(s) have histone kinase activity (H2A-S121 specific) activity	465.277	0.659799	0.209457	3.15005	0.00163243	0.00763921
Afu8g03970	Has domain(s) with predicted DNA binding, RNA polymerase II transcription factor activity, sequence-specific DNA binding, zinc ion binding activity and role in regulation of transcription, DNA-templated, transcription, DNA-templated	667.785	0.658522	0.174817	3.76691	0.00016528	0.00137188
Afu2g09130	Putative NADH-ubiquinone dehydrogenase, 24 kDa subunit; induced by exposure to artemisinin	2319.34	0.656282	0.161947	4.05245	5.06849e-05	0.000552618
Afu6g07410	Ortholog of A. nidulans FGSC A4 : AN5208, A. niger CBS 513.88 : An07g09020, A. oryzae RIB40 : AO090005001559, Neosartorya fischeri NRRL 181 : NFIA_053090 and Aspergillus wentii : Aspwe1_0040827	465.247	0.655948	0.145913	4.49548	6.94134e-06	0.000117007
Afu3g06030	Ortholog(s) have APC-Cdc20 complex activity, protein binding, bridging, ubiquitin binding, ubiquitin conjugating enzyme activity	12121.4	0.655917	0.178192	3.68096	0.00023236	0.0017461
Afu1g07690	Protein O-mannosyltransferase; essential gene; 12 predicted transmembrane domains	956.018	0.654672	0.154004	4.25101	2.12806e-05	0.000285604
Afu1g12900	Ortholog of A. nidulans FGSC A4 : AN10140, A. niger CBS 513.88 : An08g05760, A. oryzae RIB40 : AO090012000610, Aspergillus wentii : Aspwe1_0499968 and Aspergillus sydowii : Aspsy1_1154488	539.57	0.653412	0.170446	3.83353	0.000126315	0.00111745
Afu6g03860	Putative major facilitator superfamily (MFS) transporter; higher expression in 48 h biofilm vs planktonic cells	279.182	0.652203	0.153542	4.24772	2.15959e-05	0.000288348
Afu5g09520	Ortholog(s) have role in cellular protein localization and Golgi apparatus, cytosol localization	460.367	0.649171	0.172794	3.7569	0.000172033	0.0014143
Afu2g15370	Ortholog(s) have role in amino acid transmembrane export from vacuole and integral component of fungal-type vacuolar membrane localization	375.52	0.648446	0.196667	3.29718	0.000976597	0.00518848
Afu2g10440	Ortholog(s) have mRNA binding, small ribosomal subunit rRNA binding activity and role in maturation of SSU-rRNA from tricistronic rRNA transcript (SSU-rRNA, 5.8S rRNA, LSU-rRNA), ribosomal small subunit assembly	13427.6	0.645104	0.187917	3.43292	0.000597112	0.00355599
Afu2g16370	60S ribosomal protein L32	11736.1	0.644105	0.189006	3.40786	0.000654737	0.00380799
Afu1g02710	Ortholog(s) have mitochondrial outer membrane localization	234.003	0.643852	0.137057	4.69769	2.63123e-06	5.29224e-05
Afu4g12700	Ortholog of A. nidulans FGSC A4 : AN3606, A. niger CBS 513.88 : An03g02800, A. oryzae RIB40 : AO090009000298, Aspergillus wentii : Aspwe1_0047287 and Aspergillus sydowii : Aspsy1_0090817	182.159	0.640763	0.193624	3.30931	0.000935253	0.00501355
Afu1g16700	Ortholog(s) have beta-galactosidase activity and role in carbohydrate metabolic process	158.997	0.637783	0.202604	3.14793	0.00164433	0.00768795
Afu8g01930	Ortholog(s) have histone methyltransferase activity (H3-K9 specific) activity	306.159	0.633134	0.20476	3.09208	0.0019876	0.00880729
Afu4g08660	Oligosaccharyltransferase subunit ribophorin II with a predicted role in N-linked protein glycosylation; 4 predicted transmembrane domains	348.684	0.631891	0.160486	3.93736	8.23841e-05	0.000804647
Afu7g03940	Ortholog(s) have cytosol localization	1084.71	0.63084	0.186034	3.39099	0.000696408	0.00402452
Afu2g02150	Putative ribosomal protein S10	8370.9	0.630798	0.196659	3.20757	0.00133864	0.00662613
Afu2g15830	Has domain(s) with predicted ubiquitin-protein transferase activity, zinc ion binding activity and role in protein ubiquitination	318.797	0.630722	0.156423	4.03216	5.52655e-05	0.000587452
Afu2g03010	Putative cytochrome C subunit Vb; hypoxia induced protein	6144.79	0.630531	0.206684	3.05069	0.00228312	0.00983074
Afu5g04180	Transcript up-regulated in conidia exposed to neutrophils	481.042	0.630211	0.205828	3.06183	0.00219986	0.00954935
Afu4g08350	Ortholog of A. nidulans FGSC A4 : AN1721, A. niger CBS 513.88 : An04g03130, A. oryzae RIB40 : AO090023000724, Aspergillus wentii : Aspwe1_0034464 and Aspergillus sydowii : Aspsy1_0084114	326.824	0.628581	0.166616	3.77264	0.000161526	0.00134822
Afu1g15750	Ortholog(s) have role in cellular protein catabolic process	155.781	0.627391	0.190718	3.28963	0.00100318	0.0052828
Afu1g11700	Ortholog of A. nidulans FGSC A4 : AN1121, A. niger CBS 513.88 : An08g03920, A. oryzae RIB40 : AO090038000248, Aspergillus wentii : Aspwe1_0068693 and Aspergillus sydowii : Aspsy1_0038144	451.744	0.625241	0.192333	3.25082	0.00115071	0.0058772
Afu4g13180	Tetratricopeptide (TPR) repeat protein, transcript induced by exposure to human airway epithelial cells	1337.45	0.624689	0.202972	3.07772	0.00208594	0.00913992
Afu5g14320	Ortholog of A. nidulans FGSC A4 : AN2683, AN5069, A. fumigatus Af293 : Afu5g02860, A. niger CBS 513.88 : An09g04830, An14g05730 and A. oryzae RIB40 : AO090102000482, AO090001000197	575.124	0.619229	0.160805	3.85082	0.000117725	0.00106592
Afu3g11750	Ortholog(s) have oxysterol binding, phosphatidic acid binding, phosphatidylinositol-4,5-bisphosphate binding, phosphatidylinositol-4-phosphate binding, sterol transporter activity	908.463	0.615074	0.139277	4.41618	1.00461e-05	0.000157487
Afu6g04190	Ortholog(s) have cytosol, nucleus localization	211.172	0.614831	0.201587	3.04995	0.00228877	0.00984369
Afu3g15200	Ortholog of Neosartorya fischeri NRRL 181 : NFIA_044130, NFIA_062900, Aspergillus clavatus NRRL 1 : ACLA_006910 and Aspergillus terreus NIH2624 : ATET_06705, ATET_08282	188.315	0.61409	0.191875	3.20046	0.00137207	0.00671369
Afu3g09740	Ortholog(s) have role in GPI anchor biosynthetic process, fungal-type cell wall organization and cellular bud neck, cellular bud tip, endoplasmic reticulum, integral component of plasma membrane localization	1192.89	0.613786	0.183606	3.34295	0.000828914	0.00458514
Afu2g14980	Ortholog(s) have thiamine transmembrane transporter activity, role in thiamine pyrophosphate transport and integral component of mitochondrial inner membrane localization	141.388	0.613165	0.193931	3.16176	0.00156818	0.00739213
Afu1g07310	Ortholog of A. nidulans FGSC A4 : AN10645, A. niger CBS 513.88 : An07g09850, A. oryzae RIB40 : AO090012000984, Aspergillus wentii : Aspwe1_0040933 and Aspergillus sydowii : Aspsy1_0155965	402.064	0.611164	0.147655	4.13912	3.48642e-05	0.000413604
Afu2g11330	Ortholog(s) have role in cellular metal ion homeostasis, cellular response to biotic stimulus and cellular response to starvation, more	575.101	0.607986	0.193543	3.14135	0.00168171	0.00778954
Afu5g07760	Has domain(s) with predicted role in transmembrane transport and integral component of membrane localization	373.795	0.607953	0.166026	3.66179	0.000250462	0.00184314
Afu8g04000	Putative acetyl-coenzyme A acetyltransferase; protein induced by hydrogen peroxide; higher expression in 48 h biofilm vs planktonic cells; SrbA-regulated during hypoxia	3412.69	0.607794	0.127487	4.7675	1.86523e-06	4.0697e-05
Afu4g06530	Predicted bZIP transcription factor, required for assimilation of inorganic sulfur, regulates sulfur and iron homeostasis, required for virulence	1695.74	0.605393	0.157464	3.84463	0.000120734	0.00108544
Afu7g04250	Protein-ER retention protein with a predicted role in protein glycosylation; transcript induced by exposure to human airway epithelial cells	274.857	0.598131	0.17969	3.32869	0.000872562	0.0047813
Afu7g03880	Ortholog(s) have endoplasmic reticulum localization	739.376	0.596224	0.184673	3.22853	0.00124428	0.0062693
Afu5g06360	60S ribosomal protein L8; transcript induced by exposure to human airway epithelial cells	21700.1	0.594025	0.190497	3.11829	0.00181903	0.00829682
Afu6g12890	Ortholog(s) have protein binding, bridging activity and role in phosphatidylinositol biosynthetic process, positive regulation of kinase activity	691.647	0.593457	0.155461	3.81739	0.000134871	0.0011776
Afu6g12820	Putative mitogen-activated protein kinase (MAPK)	524.524	0.592897	0.18015	3.29113	0.000997869	0.00526586
Afu1g03490	Has domain(s) with predicted catalytic activity, coenzyme binding activity and role in cellular metabolic process	472.697	0.592342	0.192028	3.08467	0.00203778	0.00898696
Afu2g15880	Ortholog(s) have role in error-prone translesion synthesis and cytosol, nucleus localization	956.356	0.590268	0.139338	4.23623	2.27309e-05	0.000299678
Afu1g03650	Ortholog of A. nidulans FGSC A4 : AN4026, A. niger CBS 513.88 : An18g04060, A. oryzae RIB40 : AO090003000980, Aspergillus wentii : Aspwe1_0169329 and Aspergillus sydowii : Aspsy1_0149715	520.651	0.588907	0.187337	3.14357	0.00166903	0.00776452
Afu8g02800	Ortholog(s) have dehydrodolichyl diphosphate synthase activity and role in dolichol biosynthetic process, protein glycosylation	514.009	0.586977	0.177883	3.2998	0.00096753	0.00515326
Afu5g04050	Ortholog(s) have mitochondrion localization	684.836	0.586747	0.182086	3.22237	0.00127136	0.00636704
Afu4g09750	Ortholog(s) have structural constituent of ribosome activity and mitochondrial large ribosomal subunit, mitochondrial nucleoid localization	1297.36	0.586646	0.174033	3.37089	0.000749265	0.00424527
Afu3g14240	Ortholog of S. cerevisiae NFS1; putative novel ncRNA Afu-203 encoded within the intron	2498.98	0.584125	0.125232	4.66435	3.09599e-06	5.96958e-05
Afu6g07850	Ortholog(s) have nucleolus localization	176.406	0.581495	0.158715	3.66376	0.000248537	0.00183758
Afu1g07360	Ortholog of A. nidulans FGSC A4 : AN5136, A. niger CBS 513.88 : An07g09900, Aspergillus wentii : Aspwe1_0040941 and Aspergillus sydowii : Aspsy1_0047597	238.179	0.579966	0.146715	3.95302	7.71717e-05	0.000760707
Afu3g10000	cAMP-dependent protein kinase regulatory subunit; induced by endothelial cells and human airway epithelial cells; mutants sensitive to storage in water and contain more nuclei than wild-type; up-regulated in neutrophil-exposed conidia	959.669	0.578968	0.14545	3.98052	6.87646e-05	0.000694346
Afu1g03880	Ortholog of A. nidulans FGSC A4 : AN4047, A. niger CBS 513.88 : An01g02680, Neosartorya fischeri NRRL 181 : NFIA_020800 and Aspergillus versicolor : Aspve1_0770708	184.456	0.576136	0.17067	3.37574	0.000736186	0.00419025
Afu2g03290	14-3-3 family protein; predicted gene pair with AFUA_6G06750; conidia-enriched protein; protein induced by hydrogen peroxide; reacts with rabbit immunosera exposed to A. fumigatus conidia; hypoxia repressed protein	6687.3	0.573428	0.13065	4.38903	1.13855e-05	0.000171981
Afu1g06050	Has domain(s) with predicted sugar:proton symporter activity, role in carbohydrate transport and Golgi membrane, integral component of membrane localization	700.145	0.56912	0.153359	3.71102	0.000206423	0.00159454
Afu1g12030	Ortholog of A. nidulans FGSC A4 : AN1068, A. niger CBS 513.88 : An08g04360, A. oryzae RIB40 : AO090001000343, Aspergillus wentii : Aspwe1_0109513 and Aspergillus sydowii : Aspsy1_0251335	738.397	0.568772	0.15951	3.56574	0.000362834	0.00243859
Afu5g02740	Putative alpha-1,2-mannosyltransferase with a predicted role in N-linked protein glycosylation; 1 predicted transmembrane domain	759.427	0.564322	0.184843	3.05298	0.00226578	0.00978316
Afu4g07310	Ortholog(s) have ATPase activity, nicotinamide-nucleotide adenylyltransferase activity	226.39	0.562666	0.175912	3.19856	0.00138116	0.0067405
Afu4g10510	Ortholog(s) have ferrous iron binding, ferroxidase activity, iron chaperone activity	1337.77	0.560368	0.179886	3.11512	0.00183872	0.00836106
Afu5g08750	Ortholog(s) have cell septum localization	839.332	0.559303	0.166364	3.36193	0.000774007	0.00436227
Afu1g15570	Has domain(s) with predicted acid-amino acid ligase activity	155.248	0.555388	0.1653	3.35988	0.000779776	0.00438991
Afu3g06340	Ortholog(s) have unfolded protein binding activity, role in mitochondrial respiratory chain complex IV assembly and integral component of membrane, mitochondrial inner membrane, plasma membrane localization	672.594	0.554468	0.138484	4.00385	6.23201e-05	0.00064231
Afu1g12170	Putative translation elongation factor EF-Tu; hypoxia induced protein	3469.18	0.550482	0.134382	4.09641	4.19607e-05	0.000478762
Afu3g10700	Ortholog(s) have mRNA binding, structural molecule activity and role in Arp2/3 complex-mediated actin nucleation, actin cortical patch assembly, cellular response to drug, mitochondrion inheritance	540.541	0.547117	0.126927	4.31047	1.62905e-05	0.00023332
Afu2g01210	Putative ATP dependent RNA helicase; transcript induced by exposure to human airway epithelial cells	1160.31	0.545779	0.160004	3.41104	0.000647161	0.0037698
Afu2g13600	Ortholog(s) have pyruvate dehydrogenase (acetyl-transferring) kinase activity, role in carbon utilization, peptidyl-serine phosphorylation and mitochondrion localization	337.477	0.543774	0.156521	3.47414	0.0005125	0.00317104
Afu2g04910	Proteasome component	1579.43	0.541769	0.143902	3.76485	0.000166648	0.00138017
Afu5g06610	Ortholog(s) have glutathione synthase activity and role in cellular response to cadmium ion, detoxification of cadmium ion, glutathione biosynthetic process, phytochelatin biosynthetic process, phytochelatin-metal complex formation	475.667	0.535451	0.132515	4.04069	5.32931e-05	0.000569732
Afu3g08470	Glucose-6-phosphate 1-dehydrogenase	6472.28	0.534915	0.144343	3.70587	0.000210665	0.00161474
Afu4g00600	Ortholog of A. nidulans FGSC A4 : AN6413, AN6419, AN6946, AN5312, AN5664, AN8328, AN3241, AN10369, AN1930, AN2386, AN1738, AN11159, AN8984, AN8951, AN1540, AN8971, AN9387, AN9266, AN9306, AN1317, AN10886, AN7232, AN7774, AN12202	617.762	0.532053	0.143845	3.69879	0.000216628	0.00164779
Afu5g07870	Ortholog of A. nidulans FGSC A4 : AN7744, A. oryzae RIB40 : AO090701000920, Aspergillus wentii : Aspwe1_0023621 and Aspergillus sydowii : Aspsy1_0152961	115.021	0.525956	0.172632	3.04668	0.00231381	0.00992702
Afu1g01610	Transcript up-regulated in conidia exposed to neutrophils	187.926	0.520657	0.164057	3.17364	0.0015054	0.0071962
Afu2g15540	Protein of unknown function; transcript induced by voriconazole	881.636	0.51967	0.128328	4.04955	5.13154e-05	0.00055495
Afu7g01620	Ortholog(s) have phosphatidylinositol-3-phosphate binding, ubiquitin-protein transferase activity, role in protein ubiquitination and cytosol, fungal-type vacuole membrane, late endosome, nucleus localization	875.272	0.517993	0.161566	3.20609	0.00134554	0.00664638
Afu3g10790	Ortholog of A. nidulans FGSC A4 : AN4910, A. niger CBS 513.88 : An02g06460, Aspergillus wentii : Aspwe1_0049268, Aspergillus sydowii : Aspsy1_0147456 and Aspergillus terreus NIH2624 : ATET_04608	766.95	0.515391	0.134479	3.83249	0.000126854	0.00112022
Afu2g11290	Orotate phosphoribosyltransferase 1; role in pyrimidine base biosynthesis; no human homolog	645.445	0.51493	0.145494	3.53918	0.000401365	0.0026318
Afu5g05960	Putative serine/threonine protein kinase	3952.73	0.512699	0.130865	3.91777	8.93723e-05	0.000856093
Afu2g07620	Cystathionine beta-synthase; transcript induced by exposure to human airway epithelial cells	1150.97	0.509946	0.140496	3.62962	0.000283837	0.00203457
Afu3g09330	Has domain(s) with predicted oxidoreductase activity, acting on a sulfur group of donors, oxygen as acceptor activity and role in oxidation-reduction process, prenylcysteine catabolic process	262.119	0.506276	0.161411	3.13657	0.00170938	0.00786337
Afu6g12470	Ortholog(s) have cell division site, cytosol, nucleus localization	196.311	0.50345	0.157753	3.19139	0.00141592	0.00688312
Afu1g11550	Ortholog of A. nidulans FGSC A4 : AN10156, A. oryzae RIB40 : AO090138000211, Aspergillus wentii : Aspwe1_0040549, Aspergillus sydowii : Aspsy1_0243093 and Aspergillus terreus NIH2624 : ATET_00346	1062.66	0.502227	0.162369	3.09312	0.00198065	0.00878691
Afu4g10680	Ortholog(s) have cytosol, nucleus localization	493.354	0.50065	0.144835	3.4567	0.000546833	0.00333885
Afu2g13120	Ortholog of A. nidulans FGSC A4 : AN6245, A. niger CBS 513.88 : An02g01860, A. oryzae RIB40 : AO090026000269, Aspergillus wentii : Aspwe1_0031335 and Aspergillus sydowii : Aspsy1_0150794	232.609	0.499091	0.16256	3.0702	0.00213915	0.0093511
Afu1g04640	Ortholog(s) have cell division site, cell tip, mitotic spindle pole body, nucleus localization	364.884	0.495063	0.157328	3.14669	0.0016513	0.00770125
Afu4g12480	Ortholog(s) have cytosol, nucleus localization	174.05	0.492125	0.145227	3.38865	0.000702366	0.00404212
Afu2g02670	Ortholog(s) have endoplasmic reticulum localization	496.103	0.480736	0.117189	4.10222	4.0921e-05	0.000468332
Afu3g10065	Ortholog of A. nidulans FGSC A4 : AN4982, A. niger CBS 513.88 : An16g03820, A. oryzae RIB40 : AO090003000540, Neosartorya fischeri NRRL 181 : NFIA_067230 and Aspergillus wentii : Aspwe1_0049188	504.56	0.474035	0.149352	3.17394	0.00150386	0.00719348
Afu2g12480	Ortholog(s) have role in actin cortical patch localization, arginine transport, cellular protein localization, endocytosis, late endosome to vacuole transport and lysine transport, more	222.669	0.47339	0.151029	3.13443	0.00172191	0.00788759
Afu1g15780	3-isopropylmalate dehydrogenase with a predicted role in leucine biosynthesis; SrbA-regulated during hypoxia	867.296	0.472448	0.143972	3.28153	0.00103247	0.00538934
Afu5g12260	Putative disulfide isomerase	1175.71	0.449436	0.113882	3.94652	7.92962e-05	0.000777541
Afu5g14020	Ortholog(s) have nuclear periphery localization	1131.7	0.443523	0.144611	3.067	0.00216218	0.00940769
Afu2g05020	Ortholog(s) have role in Golgi to endosome transport, cell morphogenesis, cleistothecium development, conidium formation and endoplasmic reticulum organization, more	294.395	0.436851	0.133696	3.2675	0.00108502	0.00560695
Afu6g06900	Putative Rho-type GTPase; predominantly localize to the hyphal tip; involved in radial growth and conidiation; mutants display cytoplasmic leakage at the hyphal tips	6504.88	0.429226	0.117924	3.63986	0.000272785	0.00197624
Afu5g04130	Putative cyclin-dependent protein kinase	742.743	0.427679	0.135022	3.16747	0.00153772	0.00727613
Afu1g09510	Putative GPI-anchored protein; expression induced in biofilm	1273.73	0.420258	0.118377	3.55017	0.00038498	0.0025558
Afu3g06840	Putative cytosolic small ribosomal subunit S4	18954.2	0.40897	0.123425	3.31351	0.000921339	0.00496392
Afu2g06040	Putative actin cortical patch component	1832.23	0.389175	0.127743	3.04656	0.0023148	0.00992702
Afu6g12660	40S ribosomal protein S10b; protein level decreases upon heat shock	12821	0.367288	0.105944	3.46682	0.00052665	0.00324514
Afu8g05540	Ortholog of A. nidulans FGSC A4 : AN1544, A. niger CBS 513.88 : An16g07140, A. oryzae RIB40 : AO090005000591, Aspergillus wentii : Aspwe1_0045161 and Aspergillus sydowii : Aspsy1_0041791	320.009	0.356479	0.114563	3.11164	0.00186049	0.00842925
Afu3g11130	Ortholog(s) have protein homodimerization activity, role in double-strand break repair via homologous recombination, retrograde vesicle-mediated transport, Golgi to ER and cytosol, nucleus localization	590.756	0.354466	0.116142	3.05201	0.00227314	0.00980473
Afu5g02180	Cysteine synthase (o-acetylserine (thiol)-lyase); transcript induced by exposure to human airway epithelial cells	1880.12	0.337486	0.0843767	3.99975	6.34089e-05	0.000651731
Afu4g05840	Ortholog(s) have role in poly(A)+ mRNA export from nucleus and nuclear membrane, nuclear periphery, nuclear pore outer ring localization	785.433	-0.306097	0.0956116	-3.20147	0.0013673	0.00669914
Afu2g03400	Ortholog(s) have ubiquitin-specific protease activity and role in mitochondrial fission, peroxisome fission, proteasome storage granule assembly, proteasome-mediated ubiquitin-dependent protein catabolic process, protein deubiquitination	3714.18	-0.37261	0.108058	-3.44823	0.000564272	0.00340663
Afu2g16490	Ortholog(s) have role in filamentous growth of a population of unicellular organisms, negative regulation of filamentous growth of a population of unicellular organisms	1226.58	-0.382086	0.110169	-3.4682	0.000523965	0.00323126
Afu7g04160	Putative peroxin with a predicted role in peroxisome biogenesis	736.437	-0.386435	0.122105	-3.16477	0.00155207	0.00733011
Afu1g15860	Has domain(s) with predicted role in intracellular protein transport, vesicle-mediated transport and clathrin adaptor complex localization	1163.76	-0.405817	0.123851	-3.27667	0.0010504	0.00547158
Afu3g07830	Ortholog(s) have unfolded protein binding activity, role in protein folding and chaperonin-containing T-complex, nucleus localization	1333.96	-0.417406	0.121184	-3.4444	0.000572336	0.00343862
Afu6g10830	Ortholog(s) have protein serine/threonine phosphatase activity	2153.88	-0.418092	0.102753	-4.06891	4.72326e-05	0.000522922
Afu2g03110	Putative alkaline phosphatase, phoB-regulated	898.049	-0.420524	0.117112	-3.59078	0.000329686	0.00228
Afu6g11190	Ortholog(s) have protein serine/threonine kinase activity, ubiquitin binding activity	480.031	-0.425658	0.126248	-3.3716	0.000747334	0.00423755
Afu1g16800	Ortholog(s) have cytosol, mRNA cleavage and polyadenylation specificity factor complex localization	725.191	-0.428402	0.121507	-3.52574	0.000422298	0.0027283
Afu3g11200	Ortholog(s) have role in cellular response to biotic stimulus, cellular response to starvation and filamentous growth of a population of unicellular organisms in response to biotic stimulus, more	409.064	-0.434303	0.139872	-3.10501	0.00190274	0.00856347
Afu2g01220	Putative GTP cyclohydrolase II; transcript up-regulated in conidia exposed to neutrophils	557.605	-0.446914	0.134594	-3.32047	0.000898675	0.00488413
Afu2g09100	Ortholog(s) have role in nuclear-transcribed mRNA catabolic process, meiosis-specific transcripts and nucleus localization	292.142	-0.455975	0.143934	-3.16795	0.00153517	0.00726867
Afu6g09250	Ortholog(s) have glucan exo-1,3-beta-glucosidase activity and role in fungal-type cell wall beta-glucan biosynthetic process, glucan catabolic process, regulation of cell shape	250.377	-0.459393	0.147579	-3.11286	0.00185282	0.00840983
Afu1g12080	Putative ubiquitin-protein ligase; role in cleavage of SrbA precursor protein; mutants unable to grow under hypoxia and show increased sensitivity to fluconazole and voriconazole; required for virulence in mice	250.835	-0.463788	0.130958	-3.54149	0.000397872	0.0026204
Afu2g11970	Ortholog(s) have calcium-dependent phospholipase A2 activity, role in phospholipid metabolic process and mitochondrial intermembrane space localization	1114.38	-0.469866	0.14031	-3.34878	0.000811682	0.00451771
Afu6g03850	Ortholog(s) have GTP binding, signal recognition particle binding activity, role in protein targeting to ER and cytosol, nucleus, signal recognition particle receptor complex localization	875.008	-0.471301	0.147565	-3.19385	0.00140391	0.00683364
Afu3g07230	Ortholog(s) have phosphopantothenate--cysteine ligase activity, role in acetyl-CoA biosynthetic process from pantothenate, coenzyme A biosynthetic process and CoA-synthesizing protein complex, cytosol, nucleus localization	1126.26	-0.482991	0.152846	-3.15998	0.0015778	0.00742341
Afu8g04260	Ortholog(s) have protein transporter activity, role in filamentous growth, posttranslational protein targeting to membrane, translocation and Sec62/Sec63 complex localization	734.884	-0.484965	0.109446	-4.43108	9.37639e-06	0.000148865
Afu2g16480	Has domain(s) with predicted zinc ion binding activity	890.164	-0.485957	0.117355	-4.14091	3.45936e-05	0.000411047
Afu2g05540	Ortholog(s) have DNA binding activity, role in mRNA cis splicing, via spliceosome and Prp19 complex, cytosol, spliceosomal complex localization	529.438	-0.487536	0.155351	-3.13828	0.0016994	0.00783919
Afu5g05550	Class V myosin; transcript induced by exposure to human airway epithelial cells	1831.25	-0.487919	0.118013	-4.13447	3.55781e-05	0.000418744
Afu6g04390	Ortholog(s) have DNA replication origin binding, ubiquitin protein ligase activity, ubiquitin-protein transferase activity	607.376	-0.488343	0.120265	-4.06055	4.89578e-05	0.00053724
Afu2g13310	Has domain(s) with predicted zinc ion binding activity	1650.38	-0.49793	0.158758	-3.13641	0.0017103	0.00786337
Afu4g10040	Ortholog(s) have role in positive regulation of cell-substrate adhesion and Golgi cisterna, cytosol, endosome localization	354.584	-0.504586	0.150614	-3.35019	0.000807553	0.00450371
Afu4g04090	Ortholog of A. nidulans FGSC A4 : AN7038, A. niger CBS 513.88 : An14g00760, A. oryzae RIB40 : AO090206000113, Aspergillus wentii : Aspwe1_0613920 and Aspergillus sydowii : Aspsy1_0158081	260.813	-0.507771	0.16068	-3.16013	0.00157699	0.00742341
Afu6g00300	Serine palmitoyltransferase 1; predicted gene pair with AFUA_1G11890	573.887	-0.509552	0.153081	-3.32864	0.000872707	0.0047813
Afu7g02560	Ortholog(s) have D-lactate dehydrogenase (cytochrome) activity, role in aerobic respiration, cellular carbohydrate metabolic process and mitochondrial inner membrane localization	902.984	-0.513217	0.13606	-3.77198	0.000161959	0.00135033
Afu8g06220	Protein of unknown function	398.029	-0.51808	0.140399	-3.69007	0.000224196	0.00170015
Afu1g02720	Ortholog of A. niger CBS 513.88 : An01g05400, A. oryzae RIB40 : AO090005000821, Neosartorya fischeri NRRL 181 : NFIA_021890 and Aspergillus wentii : Aspwe1_0169628	325.814	-0.521944	0.151297	-3.44981	0.000560985	0.00339228
Afu8g06400	Has domain(s) with predicted catalytic activity and role in nucleoside metabolic process	689.406	-0.524986	0.150891	-3.47923	0.000502852	0.00312951
Afu5g02560	Ortholog(s) have protein phosphatase type 2A regulator activity	834.286	-0.528689	0.14992	-3.52648	0.000421125	0.00272544
Afu5g03000	Ortholog(s) have actin monomer binding, protein kinase inhibitor activity, ribosome binding activity, role in negative regulation of protein phosphorylation and cytoplasm, nucleus, polysome, ribosome localization	233.834	-0.534677	0.172141	-3.10604	0.00189611	0.00854396
Afu3g07480	Ortholog(s) have nucleus localization	546.324	-0.536636	0.131421	-4.08334	4.43929e-05	0.000501909
Afu1g14320	Ortholog(s) have role in histone H2B ubiquitination, protein processing and Dsc E3 ubiquitin ligase complex, endoplasmic reticulum localization	340.586	-0.538755	0.140169	-3.84362	0.000121231	0.00108749
Afu4g04300	Ortholog(s) have pyridoxal phosphate binding activity and cytosol, nucleus localization	622.589	-0.539722	0.175103	-3.0823	0.00205405	0.00904268
Afu6g08070	Ortholog(s) have role in RNA metabolic process and cytoplasmic stress granule, nucleus, ribosome localization	503.049	-0.53999	0.154151	-3.503	0.000460054	0.00292662
Afu4g12170	Ortholog(s) have structural constituent of ribosome activity, role in mitochondrial translation and mitochondrial large ribosomal subunit localization	1782.93	-0.541595	0.126913	-4.26745	1.97719e-05	0.000270215
Afu3g11100	Ortholog(s) have role in mitochondrial respiratory chain complex III assembly and integral component of mitochondrial inner membrane localization	1052.38	-0.542016	0.157223	-3.44744	0.000565921	0.00341223
Afu4g04630	Ortholog(s) have role in ER to Golgi vesicle-mediated transport, cellular response to drug, vesicle fusion with Golgi apparatus	643.176	-0.547306	0.172546	-3.17195	0.0015142	0.0072282
Afu1g13160	Putative geranylgeranyl diphosphate synthase	598.284	-0.547802	0.164355	-3.33303	0.000859042	0.0047203
Afu6g08980	Ortholog of A. nidulans FGSC A4 : AN1758, A. niger CBS 513.88 : An11g06730, A. oryzae RIB40 : AO090001000575, Aspergillus wentii : Aspwe1_0176978 and Aspergillus sydowii : Aspsy1_0026144	249.684	-0.548301	0.17683	-3.10072	0.0019305	0.0086467
Afu3g08720	Ortholog of A. nidulans FGSC A4 : AN3002, A. niger CBS 513.88 : An02g12480, A. oryzae RIB40 : AO090005001396, Aspergillus wentii : Aspwe1_0113467 and Aspergillus sydowii : Aspsy1_0077171	334.55	-0.551084	0.175644	-3.13751	0.0017039	0.00785332
Afu1g13130	Ortholog of Neosartorya fischeri NRRL 181 : NFIA_012390, Aspergillus wentii : Aspwe1_0040367, Aspergillus versicolor : Aspve1_0036174 and Aspergillus clavatus NRRL 1 : ACLA_022340	350.574	-0.553564	0.160338	-3.45248	0.000555453	0.00337524
Afu2g16710	Has domain(s) with predicted role in DNA replication and nucleus localization	306.962	-0.553578	0.165612	-3.34263	0.000829892	0.00458715
Afu4g11360	Ortholog(s) have endoplasmic reticulum localization	653.041	-0.555748	0.153238	-3.62671	0.000287058	0.00205372
Afu3g05490	Ortholog(s) have role in rRNA processing, response to drug, tRNA export from nucleus and CURI complex, UTP-C complex, small-subunit processome localization	446.03	-0.557449	0.177124	-3.14723	0.00164826	0.00769186
Afu1g12820	Ortholog(s) have gamma-tubulin binding activity and spindle pole body localization	125.043	-0.55784	0.170866	-3.26477	0.00109552	0.00564555
Afu3g02320	Ortholog(s) have nucleolus localization	474.103	-0.565793	0.178508	-3.16957	0.00152666	0.00725915
Afu6g02660	Ortholog(s) have role in chromatin silencing at centromere outer repeat region, mRNA cis splicing, via spliceosome and U2-type spliceosomal complex, nucleolus localization	173.625	-0.565974	0.184227	-3.07215	0.00212524	0.00929573
Afu2g10800	Ortholog(s) have endoplasmic reticulum localization	672.239	-0.566036	0.17544	-3.22638	0.00125367	0.0063057
Afu1g09060	Ortholog(s) have Clr6 histone deacetylase complex I'', Rpd3L-Expanded complex, Rpd3S complex localization	473.243	-0.571247	0.148635	-3.84328	0.000121399	0.00108749
Afu1g13580	Ortholog(s) have role in protein localization to kinetochore and condensed nuclear chromosome kinetochore, nuclear pore, nucleoplasm localization	638.586	-0.572804	0.142456	-4.02093	5.79693e-05	0.000606686
Afu3g06440	Ortholog(s) have U2 snRNP localization	537.046	-0.573661	0.178442	-3.21483	0.00130521	0.00651034
Afu7g02480	Ortholog(s) have cytosol localization	498.951	-0.576908	0.146909	-3.92699	8.60172e-05	0.000832671
Afu5g08510	Ortholog(s) have role in nuclear migration along microtubule	452.319	-0.586382	0.166313	-3.52576	0.000422262	0.0027283
Afu6g04900	Ortholog of A. nidulans FGSC A4 : AN6527, AN5581, A. fumigatus Af293 : Afu4g11477, A. niger CBS 513.88 : An14g03410, An04g05110 and A. oryzae RIB40 : AO090701000049, AO090003001075	213.263	-0.587518	0.145318	-4.04298	5.27752e-05	0.000566631
Afu2g03680	Ortholog of A. nidulans FGSC A4 : AN3819, A. niger CBS 513.88 : An07g08240, Aspergillus wentii : Aspwe1_0051534, Aspergillus sydowii : Aspsy1_0088765 and Aspergillus terreus NIH2624 : ATET_09522	194.93	-0.588987	0.163459	-3.60328	0.000314226	0.0022126
Afu2g10060	Ortholog of A. nidulans FGSC A4 : AN6003, A. niger CBS 513.88 : An03g02950, A. oryzae RIB40 : AO090011000631, Aspergillus wentii : Aspwe1_0045117 and Aspergillus sydowii : Aspsy1_0089378	125.898	-0.589279	0.168924	-3.48843	0.00048587	0.00304915
Afu1g08940	Putative pheromone processing carboxypeptidase; predicted signal sequence for secretion	406.485	-0.594291	0.168774	-3.52123	0.000429553	0.00275846
Afu3g10450	Has domain(s) with predicted RNA binding activity and role in RNA processing	275.9	-0.595948	0.143429	-4.155	3.25294e-05	0.000393411
Afu2g16700	Ortholog(s) have single-stranded DNA binding, single-stranded DNA-dependent ATPase activity, ubiquitin protein ligase activity	188.722	-0.596081	0.192579	-3.09526	0.00196644	0.00874988
Afu8g04770	Putative acetoacetyl-CoA synthase	70.3294	-0.597212	0.178726	-3.34149	0.000833288	0.00459571
Afu6g05050	Ortholog(s) have role in posttranslational protein targeting to membrane, protein insertion into ER membrane and TRC complex, nucleus localization	420.132	-0.600241	0.146922	-4.08543	4.39946e-05	0.000498918
Afu2g11790	Ortholog of A. nidulans FGSC A4 : AN6198, A. niger CBS 513.88 : An02g03840, A. oryzae RIB40 : AO090026000463, Aspergillus wentii : Aspwe1_0175598 and Aspergillus sydowii : Aspsy1_0152269	736.467	-0.601025	0.188476	-3.18887	0.0014283	0.00691626
Afu8g02810	Ortholog(s) have role in filamentous growth of a population of unicellular organisms, fungal-type cell wall organization and membrane localization	1021.42	-0.603251	0.182313	-3.30887	0.000936737	0.0050179
Afu3g10130	Ortholog(s) have extracellular region localization	406.182	-0.604414	0.137177	-4.40609	1.05253e-05	0.000163625
Afu1g14090	Ortholog(s) have role in histidine biosynthetic process, response to nickel cation and cytosol, nucleus localization	697.192	-0.604615	0.168366	-3.59107	0.000329322	0.00227959
Afu2g00310	Transmembrane amino acid transporter family protein; transcript induced by exposure to human airway epithelial cells	414.532	-0.608737	0.183439	-3.31847	0.000905115	0.00490128
Afu2g13960	Ortholog(s) have 1-acylglycerophosphocholine O-acyltransferase activity	486.511	-0.613976	0.170243	-3.60648	0.000310382	0.00219774
Afu1g13980	Ortholog of A. nidulans FGSC A4 : AN2186, AN10116, A. niger CBS 513.88 : An08g07120, An12g09760, An05g02480, An12g10180 and A. oryzae RIB40 : AO090010000355, AO090010000554	354.53	-0.617632	0.202042	-3.05695	0.00223598	0.00968362
Afu5g08210	Ortholog(s) have dolichyl-phosphate beta-glucosyltransferase activity and endoplasmic reticulum membrane localization	240.923	-0.61928	0.186525	-3.3201	0.000899863	0.00488703
Afu1g14610	Ortholog(s) have role in endoplasmic reticulum organization, nucleus organization and cytosol localization	996.341	-0.620607	0.167365	-3.70811	0.000208812	0.00160634
Afu2g03390	Putative histone deacetylase; probable essential gene; required for cell growth and conidiation	2994.68	-0.622288	0.16307	-3.81608	0.000135588	0.00117863
Afu6g08410	Has domain(s) with predicted nucleus localization	388.59	-0.622798	0.16085	-3.87193	0.000107978	0.000994352
Afu2g14580	Ortholog(s) have role in hyphal growth and endoplasmic reticulum localization	349.601	-0.624358	0.16863	-3.70253	0.000213463	0.00163203
Afu1g02400	Ortholog of A. nidulans FGSC A4 : AN0326, A. niger CBS 513.88 : An01g05790, A. oryzae RIB40 : AO090005000857, Aspergillus wentii : Aspwe1_0025630 and Aspergillus terreus NIH2624 : ATET_04850	422.348	-0.625658	0.176539	-3.54402	0.000394077	0.0026
Afu1g08910	Has domain(s) with predicted catalytic activity	257.366	-0.626003	0.174253	-3.5925	0.00032752	0.00227345
Afu3g10440	Ortholog of A. nidulans FGSC A4 : AN4944, Aspergillus flavus NRRL 3357 : AFL2T_02410, Aspergillus wentii : Aspwe1_0025030 and Aspergillus versicolor : Aspve1_0884593	132.464	-0.626309	0.174358	-3.59209	0.000328033	0.00227489
Afu1g05640	Ortholog(s) have cytosol localization	546.223	-0.62975	0.185613	-3.39282	0.000691769	0.00400154
Afu5g12380	Ortholog of A. nidulans FGSC A4 : AN0064, A. niger CBS 513.88 : An14g06840, A. oryzae RIB40 : AO090120000356, Aspergillus wentii : Aspwe1_0447672 and Aspergillus sydowii : Aspsy1_0101454	185.91	-0.630144	0.190926	-3.30046	0.000965273	0.00514491
Afu5g10790	Ortholog(s) have endoplasmic reticulum, nuclear envelope localization	639.716	-0.630334	0.200775	-3.1395	0.00169237	0.00781949
Afu6g02460	Putative glucosamine 6-phosphate N-acetyltransferase	635.038	-0.631258	0.139513	-4.52473	6.04731e-06	0.000104215
Afu1g11490	Ortholog(s) have endopolyphosphatase activity, exopolyphosphatase activity, role in polyphosphate catabolic process and cytosol, fungal-type vacuole membrane, nucleus localization	1281.67	-0.632135	0.163074	-3.87637	0.000106028	0.000980399
Afu3g04160	Ortholog(s) have endoplasmic reticulum, extracellular region localization	641.362	-0.633842	0.198157	-3.19869	0.00138053	0.0067405
Afu1g12790	Ortholog(s) have role in Golgi to plasma membrane transport, endoplasmic reticulum inheritance, establishment or maintenance of cell polarity, exocyst assembly	370.733	-0.634122	0.164743	-3.84915	0.00011853	0.00107079
Afu1g11070	Ortholog(s) have cytosol, nucleus localization	417.084	-0.637249	0.184937	-3.44576	0.000569459	0.00342573
Afu6g09240	Has domain(s) with predicted ATP binding, protein kinase activity, protein tyrosine kinase activity and role in protein phosphorylation	383.259	-0.639065	0.184915	-3.45599	0.000548275	0.00334251
Afu6g10630	Ortholog(s) have role in RNA polymerase II complex import to nucleus, RNA polymerase III complex localization to nucleus, establishment of mitotic sister chromatid cohesion and cytosol, nucleus localization	140.831	-0.643819	0.198703	-3.24011	0.00119484	0.00605234
Afu2g14090	Ortholog(s) have cytosol localization	737.193	-0.645084	0.197217	-3.27094	0.00107191	0.00557005
Afu4g05930	Ortholog of A. nidulans FGSC A4 : AN4302, A. niger CBS 513.88 : An03g02750, Aspergillus wentii : Aspwe1_0099945, Aspergillus sydowii : Aspsy1_0036582 and Aspergillus terreus NIH2624 : ATET_06827	356.791	-0.64549	0.206623	-3.12399	0.00178416	0.00815771
Afu4g02990	Ortholog(s) have role in establishment of cell polarity, establishment of nucleus localization, microtubule nucleation by spindle pole body and nucleus localization	362.447	-0.6523	0.184453	-3.5364	0.000405623	0.00264808
Afu6g06710	Ortholog(s) have CAAX-protein geranylgeranyltransferase activity, role in protein geranylgeranylation and CAAX-protein geranylgeranyltransferase complex localization	153.589	-0.652692	0.175515	-3.71873	0.000200227	0.00155868
Afu6g02040	Ortholog(s) have role in nuclear migration along microtubule and dynein complex localization	137.784	-0.653157	0.171196	-3.81527	0.000136034	0.00118033
Afu4g09880	Ortholog of A. nidulans FGSC A4 : AN1856, A. niger CBS 513.88 : An04g07170, Aspergillus wentii : Aspwe1_0034217, Aspergillus sydowii : Aspsy1_0026276 and Aspergillus terreus NIH2624 : ATET_00756	306.69	-0.655077	0.177841	-3.68349	0.000230058	0.00173403
Afu6g12530	Ortholog(s) have cytosol localization	827.523	-0.656048	0.204962	-3.20083	0.00137034	0.00670961
Afu5g09550	Ortholog(s) have ceramide glucosyltransferase activity and role in filamentous growth, glucosylceramide biosynthetic process, pathogenesis	739.301	-0.659002	0.158465	-4.15865	3.20136e-05	0.000390413
Afu1g04062	RNA polymerase I	220.058	-0.674206	0.192872	-3.49562	0.00047296	0.00298834
Afu1g04520	Ortholog(s) have cytosol, nucleus localization	529.16	-0.674229	0.110078	-6.12501	9.06762e-10	6.63359e-08
Afu5g05850	Ortholog of A. nidulans FGSC A4 : AN8841, A. niger CBS 513.88 : An17g02070, A. oryzae RIB40 : AO090009000680, Aspergillus wentii : Aspwe1_0101449 and Aspergillus sydowii : Aspsy1_0159430	680.973	-0.675908	0.160219	-4.21865	2.45766e-05	0.000319496
Afu4g03100	Has domain(s) with predicted GTP binding, GTPase activity and role in intracellular protein transport, nucleocytoplasmic transport, protein transport, signal transduction, small GTPase mediated signal transduction	306.108	-0.676415	0.180982	-3.73748	0.000185877	0.00149141
Afu4g08610	Putative calcium homeostasis protein regucalcin	558.003	-0.677521	0.222374	-3.04676	0.00231325	0.00992702
Afu3g01860	Ortholog of A. nidulans FGSC A4 : AN8924, Neosartorya fischeri NRRL 181 : NFIA_002940, Aspergillus versicolor : Aspve1_0047531 and Aspergillus clavatus NRRL 1 : ACLA_075960	207.912	-0.677525	0.214151	-3.16377	0.00155741	0.00735066
Afu8g05630	Putative chitin synthase	812.659	-0.679413	0.151958	-4.47105	7.78363e-06	0.000128784
Afu6g04180	Ortholog of A. nidulans FGSC A4 : AN10835, A. niger CBS 513.88 : An15g01400, Neosartorya fischeri NRRL 181 : NFIA_050700, Aspergillus wentii : Aspwe1_0036032 and Aspergillus versicolor : Aspve1_0086107	317.893	-0.680966	0.209416	-3.25174	0.00114702	0.00586235
Afu2g09040	Putative vacuolar transporter chaperone, phoB-regulated	220.318	-0.682811	0.213392	-3.1998	0.00137523	0.00672474
Afu1g06520	Ortholog(s) have GTPase activity, tRNA binding, translation initiation factor activity, role in mitochondrial translation and mitochondrion localization	494.31	-0.683829	0.215709	-3.17015	0.00152362	0.00725543
Afu4g14300	Has domain(s) with predicted GTP binding, GTPase activity	1018.88	-0.684627	0.132306	-5.17457	2.28442e-07	7.10263e-06
Afu7g04130	Ortholog(s) have polynucleotide adenylyltransferase activity, ribosomal large subunit binding activity	180.897	-0.685551	0.215921	-3.17502	0.00149828	0.00718059
Afu5g13210	Ortholog(s) have GDP-Man:Man1GlcNAc2-PP-Dol alpha-1,3-mannosyltransferase activity, glycolipid 6-alpha-mannosyltransferase activity and role in oligosaccharide-lipid intermediate biosynthetic process	401.456	-0.685695	0.155092	-4.42122	9.81452e-06	0.000154357
Afu2g03880	Has domain(s) with predicted heme binding activity	232.443	-0.687155	0.165661	-4.14795	3.35467e-05	0.000403101
Afu1g06250	Has domain(s) with predicted catalytic activity and role in metabolic process	566.123	-0.689138	0.145417	-4.73904	2.14731e-06	4.52633e-05
Afu4g12210	Ortholog(s) have 5' overhang single-stranded DNA endodeoxyribonuclease activity, 5'-flap endonuclease activity, ATP-dependent DNA helicase activity and chromatin binding, more	326.445	-0.691056	0.194164	-3.55914	0.000372071	0.00248781
Afu3g14000	Ortholog(s) have role in mitotic sister chromatid segregation and cytosol, nucleus localization	130.369	-0.694488	0.22632	-3.06861	0.00215056	0.00937901
Afu3g05440	Ortholog(s) have double-stranded DNA-dependent ATPase activity, role in double-strand break repair via homologous recombination and Smc5-Smc6 complex, nucleus localization	750.038	-0.69468	0.194189	-3.57734	0.00034711	0.00236111
Afu4g04330	Ortholog(s) have nucleus localization	486.818	-0.695216	0.140072	-4.96329	6.93105e-07	1.82111e-05
Afu5g06300	Ortholog(s) have protein binding, bridging activity and role in ER-dependent peroxisome organization, fatty acid metabolic process, hyphal growth, peroxisome inheritance, protein import into peroxisome membrane	675.771	-0.695453	0.199642	-3.48349	0.000494917	0.00308785
Afu4g13710	Ortholog of A. nidulans FGSC A4 : AN5663, A. niger CBS 513.88 : An01g09510, A. oryzae RIB40 : AO090010000145, AO090009000200, Aspergillus wentii : Aspwe1_0106727 and Aspergillus sydowii : Aspsy1_0057029	229.059	-0.698536	0.184787	-3.78023	0.000156685	0.00131369
Afu5g08930	Putative isovaleryl-CoA dehydrogenase; ortholog of A. nidulans ivdA; transcript induced by exposure to human airway epithelial cells	216.366	-0.698573	0.202017	-3.45799	0.000544216	0.00332591
Afu6g06950	Ortholog of A. nidulans FGSC A4 : AN5735, A. oryzae RIB40 : AO090003001560, Aspergillus wentii : Aspwe1_0152429, Aspergillus sydowii : Aspsy1_0043696 and Aspergillus terreus NIH2624 : ATET_02919	184.727	-0.699577	0.186498	-3.75112	0.000176046	0.00143726
Afu3g06750	Ortholog of A. nidulans FGSC A4 : AN4786, A. niger CBS 513.88 : An11g09580, A. oryzae RIB40 : AO090020000322, Aspergillus wentii : Aspwe1_0562759 and Aspergillus sydowii : Aspsy1_0147721	277.253	-0.699844	0.152357	-4.59345	4.35974e-06	7.99321e-05
Afu2g06190	Ortholog(s) have DNA-directed DNA polymerase activity, double-stranded DNA binding, single-stranded DNA binding activity	363.937	-0.700112	0.141457	-4.94929	7.44862e-07	1.93664e-05
Afu5g02410	Putative DEAD/DEAH box helicase; predicted gene pair with AFUA_3G08160 (eukaryotic translation initiation factor eIF4A; ATP-dependent RNA helicase, tifA)	995.891	-0.701068	0.15939	-4.39844	1.09031e-05	0.000165734
Afu6g07690	Ortholog(s) have mRNA (guanine-N7-)-methyltransferase activity and role in 7-methylguanosine mRNA capping, RNA (guanine-N7)-methylation, cellular response to drug, mRNA methylation	337.458	-0.702641	0.185292	-3.79207	0.000149398	0.00126683
Afu3g04240	Ortholog(s) have acylglycerol lipase activity, role in cellular lipid metabolic process and cytosol, nucleus localization	573.698	-0.702748	0.13328	-5.27273	1.3441e-07	4.39898e-06
Afu3g10940	Ortholog of A. nidulans FGSC A4 : AN4899, A. oryzae RIB40 : AO090003000644, Aspergillus wentii : Aspwe1_0362912, Aspergillus sydowii : Aspsy1_0793863 and Aspergillus terreus NIH2624 : ATET_04619	250.674	-0.703319	0.195369	-3.59995	0.000318274	0.00223001
Afu2g02890	Ortholog(s) have tRNA 2'-phosphotransferase activity, role in tRNA splicing, via endonucleolytic cleavage and ligation and cytoplasm, nucleus localization	611.737	-0.703614	0.220048	-3.19755	0.001386	0.00675971
Afu3g06000	Ortholog(s) have acetyltransferase activity, chromatin binding activity	973.363	-0.70374	0.17122	-4.11015	3.95404e-05	0.000455325
Afu3g05480	Ortholog(s) have cystathionine gamma-synthase activity and cytosol, nucleus localization	1888.86	-0.704141	0.198623	-3.54511	0.000392447	0.00259383
Afu2g16985	Ortholog of A. oryzae RIB40 : AO090701000470, Aspergillus flavus NRRL 3357 : AFL2T_06096, Aspergillus wentii : Aspwe1_0171101 and Aspergillus fumigatus A1163 : AFUB_032670	2767.28	-0.705239	0.207049	-3.40614	0.000658877	0.00382908
Afu4g07620	Has domain(s) with predicted role in mitotic nuclear division and chromosome, centromeric region, nucleus localization	556.282	-0.707827	0.166544	-4.25008	2.13692e-05	0.000286278
Afu5g02510	Ortholog(s) have role in Golgi to vacuole transport, ascospore wall assembly, retrograde transport, endosome to Golgi and GARP complex, mitochondrion localization	257.081	-0.708721	0.194105	-3.65123	0.000260985	0.00190368
Afu2g08360	Orotidine 5'-monophosphate decarboxylase	1723.87	-0.709272	0.223252	-3.177	0.00148808	0.00715008
Afu2g12120	Ortholog of A. nidulans FGSC A4 : AN10798, A. niger CBS 513.88 : An02g04190, A. oryzae RIB40 : AO090026000434, Aspergillus wentii : Aspwe1_0031256 and Aspergillus terreus NIH2624 : ATET_01148	331.826	-0.709977	0.229296	-3.09633	0.00195931	0.00872858
Afu6g10470	Putative zinc finger protein; transcript highly induced during conidial germination	2404.81	-0.710301	0.186458	-3.80944	0.000139282	0.00119738
Afu1g10480	Has domain(s) with predicted DNA binding, DNA polymerase activity, DNA-directed DNA polymerase activity, role in DNA repair and nucleus localization	177.952	-0.710633	0.178826	-3.97388	7.07118e-05	0.000710163
Afu4g09790	Ortholog of A. nidulans FGSC A4 : AN1862, A. niger CBS 513.88 : An04g07280, Aspergillus wentii : Aspwe1_0166824, Aspergillus sydowii : Aspsy1_0138374 and Aspergillus terreus NIH2624 : ATET_00762	398.044	-0.712573	0.182005	-3.91513	9.03571e-05	0.000862337
Afu7g03800	Ortholog of A. nidulans FGSC A4 : AN4273, A. niger CBS 513.88 : An13g00220, A. oryzae RIB40 : AO090026000834, Aspergillus wentii : Aspwe1_0026252 and Aspergillus sydowii : Aspsy1_1088954	1483.16	-0.712656	0.188177	-3.78716	0.000152379	0.00128626
Afu4g12680	Ortholog(s) have ATPase activity, G-quadruplex DNA binding, adenylate kinase activity, double-stranded telomeric DNA binding, single-stranded telomeric DNA binding activity	818.797	-0.71354	0.162227	-4.3984	1.09053e-05	0.000165734
Afu1g00750	Ortholog of A. nidulans FGSC A4 : AN7282, AN12169, A. fumigatus Af293 : Afu3g15220, Afu5g14880, Afu6g11540, Afu8g05975 and A. niger CBS 513.88 : An02g04650, An04g08640, An14g02500, An12g01680	888.924	-0.715199	0.205084	-3.48734	0.000487855	0.003054
Afu5g06960	Ortholog(s) have cytosol, nucleus localization	539.349	-0.716096	0.23376	-3.06338	0.00218849	0.00951109
Afu3g10810	Ortholog of A. nidulans FGSC A4 : AN4907, A. niger CBS 513.88 : An03g02970, Aspergillus wentii : Aspwe1_0362245, Aspergillus sydowii : Aspsy1_0043016 and Aspergillus terreus NIH2624 : ATET_04610	76.0677	-0.716163	0.217466	-3.29322	0.000990454	0.00524168
Afu5g12302	Ortholog of A. nidulans FGSC A4 : AN0073, A. niger CBS 513.88 : An01g02110, A. oryzae RIB40 : AO090120000347, Aspergillus wentii : Aspwe1_0170763 and Aspergillus sydowii : Aspsy1_0195064	594.837	-0.717192	0.212168	-3.3803	0.000724073	0.00413392
Afu4g11220	Ortholog(s) have xanthine dehydrogenase activity and role in purine nucleobase catabolic process	287.119	-0.71968	0.219644	-3.27657	0.00105076	0.00547158
Afu2g17330	Putative extracellular serine carboxypeptidase; predicted signal sequence for secretion; induced by growth on BSA as a sole nitrogen source	174.07	-0.720667	0.23247	-3.10004	0.00193494	0.00865595
Afu7g01910	Ortholog(s) have nucleus localization	434.36	-0.722096	0.168593	-4.28306	1.84337e-05	0.00025615
Afu8g06810	Ortholog of A. oryzae RIB40 : AO090003001576, Aspergillus glaucus : Aspgl1_0145643, Aspergillus flavus NRRL 3357 : AFL2T_01871 and Neosartorya fischeri NRRL 181 : NFIA_024040	4621.03	-0.72224	0.204003	-3.54033	0.000399625	0.00262732
Afu7g08590	Ortholog of Aspergillus fumigatus A1163 : AFUB_097740	897.285	-0.723183	0.193277	-3.7417	0.00018278	0.00147766
Afu3g11120	Glutamate decarboxylase; SrbA-regulated during hypoxia	2018.63	-0.723682	0.170028	-4.25626	2.07877e-05	0.000280503
Afu1g16340	Has domain(s) with predicted cation transmembrane transporter activity and role in cation transport, transmembrane transport	851.109	-0.725043	0.201315	-3.60154	0.000316339	0.00222063
Afu3g12310	Ortholog(s) have mitochondrion, nucleus localization	114.147	-0.725814	0.226021	-3.21127	0.00132151	0.00657405
Afu7g05780	Ortholog(s) have role in establishment or maintenance of cell polarity, hyphal growth	557.162	-0.728211	0.1451	-5.01867	5.20292e-07	1.43016e-05
Afu2g08210	Ortholog(s) have cytosol, nucleus localization	518.572	-0.728418	0.233745	-3.1163	0.00183137	0.00833784
Afu3g13250	Ortholog(s) have role in nuclear migration and dynactin complex localization	252.185	-0.728466	0.172752	-4.21682	2.47773e-05	0.000320157
Afu4g04730	Has domain(s) with predicted 5-amino-6-(5-phosphoribosylamino)uracil reductase activity and role in oxidation-reduction process, riboflavin biosynthetic process	366.339	-0.729279	0.152586	-4.77946	1.75765e-06	3.86891e-05
Afu2g10920	Putative enoyl-CoA hydratase/isomerase family protein with a predicted role in beta oxidation of fatty acids; transcript up-regulated in conidia exposed to neutrophils	1022.89	-0.730257	0.211665	-3.45006	0.000560459	0.00339228
Afu4g07330	Ortholog(s) have endoplasmic reticulum localization	402.506	-0.737941	0.14484	-5.09487	3.48984e-07	1.02122e-05
Afu8g01840	Protein of unknown function; calcium induced	271.536	-0.740803	0.232851	-3.18145	0.00146541	0.00706624
Afu1g07180	Ortholog(s) have RNA-DNA hybrid ribonuclease activity, role in RNA catabolic process and cytoplasm, nuclear chromatin, nucleolus localization	417.052	-0.740993	0.187494	-3.95208	7.7474e-05	0.000761674
Afu6g08770	Ortholog of Neosartorya fischeri NRRL 181 : NFIA_054420, Aspergillus fumigatus A1163 : AFUB_074730 and Aspergillus clavatus NRRL 1 : ACLA_083640	127.061	-0.743809	0.21354	-3.48324	0.000495387	0.0030882
Afu3g04230	Ortholog(s) have cytosol, nucleus localization	815.296	-0.743873	0.150177	-4.95332	7.29583e-07	1.90355e-05
Afu1g11850	Ortholog of A. nidulans FGSC A4 : AN1106, A. niger CBS 513.88 : An08g04060, A. oryzae RIB40 : AO090001000379, Aspergillus wentii : Aspwe1_0040514 and Aspergillus sydowii : Aspsy1_0025651	100.537	-0.745902	0.218188	-3.41862	0.0006294	0.00370101
Afu2g02750	Ortholog(s) have protein-lysine N-methyltransferase activity, role in peptidyl-lysine dimethylation, peptidyl-lysine monomethylation, vesicle-mediated transport and cytosol, nucleus localization	211.763	-0.74676	0.205678	-3.63072	0.000282637	0.00202792
Afu3g07490	Ortholog of A. oryzae RIB40 : AO090020000146, Aspergillus glaucus : Aspgl1_0047192, Aspergillus flavus NRRL 3357 : AFL2T_11136 and Neosartorya fischeri NRRL 181 : NFIA_069690	159.825	-0.747	0.242183	-3.08444	0.00203935	0.00898855
Afu6g10480	Putative cyclophilin; peptidyl-prolyl cis-trans isomerase	445.418	-0.747156	0.198901	-3.75643	0.000172358	0.00141489
Afu4g06780	Ortholog(s) have NAD transporter activity, pyruvate secondary active transmembrane transporter activity, role in NAD transmembrane transport, mitochondrial pyruvate transport and endoplasmic reticulum, mitochondrion localization	653.172	-0.750065	0.13907	-5.39345	6.91177e-08	2.49158e-06
Afu1g09330	Ortholog(s) have sequence-specific DNA binding activity and role in cytoplasmic translational initiation	1474.39	-0.750107	0.230976	-3.24755	0.00116403	0.005929
Afu2g13730	Ortholog(s) have cytosol, nucleus localization	696.709	-0.750847	0.243726	-3.08071	0.00206509	0.00908593
Afu1g10320	Ortholog(s) have U1 snRNP localization	475.978	-0.752578	0.207085	-3.63415	0.000278893	0.00201073
Afu2g09740	Ortholog(s) have mitochondrion localization	255.174	-0.753047	0.239594	-3.14302	0.00167217	0.00776462
Afu2g02240	Ortholog of A. nidulans FGSC A4 : AN12163, A. niger CBS 513.88 : An07g06590, A. oryzae RIB40 : AO090011000503, Aspergillus wentii : Aspwe1_0353485 and Aspergillus sydowii : Aspsy1_0155092	213.786	-0.753922	0.201837	-3.7353	0.00018749	0.00149952
Afu3g07890	Ortholog of A. nidulans FGSC A4 : AN2953, A. niger CBS 513.88 : An02g11360, A. oryzae RIB40 : AO090005001486, Aspergillus wentii : Aspwe1_0041944 and Aspergillus sydowii : Aspsy1_0056308	371.352	-0.75414	0.247559	-3.04631	0.00231672	0.00992958
Afu5g10830	Ortholog(s) have U2-type spliceosomal complex localization	331.985	-0.754325	0.219876	-3.43068	0.00060206	0.00357974
Afu1g10640	Ortholog(s) have role in RNA polymerase II complex import to nucleus, RNA polymerase III complex localization to nucleus and cytosol, nucleus localization	154.913	-0.757553	0.194628	-3.89231	9.9295e-05	0.00092966
Afu7g02630	Ortholog of Neosartorya fischeri NRRL 181 : NFIA_115340, Aspergillus versicolor : Aspve1_0416695, Aspergillus clavatus NRRL 1 : ACLA_064930 and Aspergillus niger ATCC 1015 : 189693-mRNA	1139.97	-0.758802	0.227049	-3.34202	0.000831704	0.0045927
Afu4g12290	Ortholog(s) have structural molecule activity	78.9817	-0.759935	0.245245	-3.09868	0.00194383	0.00867778
Afu2g10640	Ortholog(s) have chromatin binding, histone acetyltransferase activity, phosphatidylserine binding, sequence-specific DNA binding, transcription coactivator activity	456.43	-0.764556	0.204375	-3.74094	0.00018333	0.00147774
Afu2g06295	Ortholog(s) have role in glycolipid translocation and endoplasmic reticulum membrane localization	1100.95	-0.766682	0.217051	-3.53227	0.000412003	0.00268269
Afu4g08460	Ortholog of A. nidulans FGSC A4 : AN1712, A. oryzae RIB40 : AO090023000716, Neosartorya fischeri NRRL 181 : NFIA_107710, Aspergillus wentii : Aspwe1_0102930 and Aspergillus versicolor : Aspve1_0079819	255.549	-0.768995	0.221965	-3.46449	0.00053124	0.00326533
Afu5g05840	Stretch -activated, cation-selective, Ca2+ channel (Mid1) family protein	495.195	-0.769016	0.182422	-4.21559	2.49125e-05	0.000320512
Afu8g06210	Has domain(s) with predicted oxidoreductase activity and role in oxidation-reduction process	47.0595	-0.769734	0.239821	-3.20962	0.00132911	0.00659432
Afu6g13530	Ortholog(s) have guanyl-nucleotide exchange factor activity, role in mature ribosome assembly and cytosol, nucleolus, polysome, preribosome, large subunit precursor localization	419.666	-0.769965	0.191236	-4.02625	5.66736e-05	0.000596961
Afu6g03530	Putative glutamine synthetase; transcript up-regulated in conidia exposed to neutrophils	284.785	-0.772405	0.194586	-3.96948	7.20289e-05	0.000717798
Afu1g17000	Ortholog of A. nidulans FGSC A4 : AN0631, A. niger CBS 513.88 : An01g09850, A. oryzae RIB40 : AO090005000975, Aspergillus wentii : Aspwe1_0068188 and Aspergillus sydowii : Aspsy1_0041402	299.51	-0.774963	0.213551	-3.62894	0.000284586	0.00203798
Afu3g10255	Ortholog of A. nidulans FGSC A4 : AN4962, Neosartorya fischeri NRRL 181 : NFIA_067020, Aspergillus wentii : Aspwe1_0128259, Aspergillus versicolor : Aspve1_0039847 and Aspergillus zonatus : Aspzo1_0127564	333.872	-0.77503	0.231606	-3.34633	0.000818881	0.00453895
Afu6g12910	Ortholog(s) have role in DNA repair, ascospore formation, meiotic gene conversion, reciprocal meiotic recombination and mitotic spindle, nucleus, site of double-strand break localization	703.429	-0.776874	0.154624	-5.02427	5.05344e-07	1.40181e-05
Afu1g14110	Ortholog(s) have RNA polymerase I activity, RNA polymerase II activity, RNA polymerase III activity, RNA-directed RNA polymerase activity	773.601	-0.778854	0.217594	-3.57938	0.000344405	0.00235559
Afu7g02590	Ortholog of Neosartorya fischeri NRRL 181 : NFIA_115300 and Aspergillus fumigatus A1163 : AFUB_089120	359.599	-0.780068	0.253338	-3.07915	0.0020759	0.0091227
Afu2g02600	Ortholog of A. nidulans FGSC A4 : AN11912, A. oryzae RIB40 : AO090026000604, Neosartorya fischeri NRRL 181 : NFIA_035000, Aspergillus clavatus NRRL 1 : ACLA_092190 and Aspergillus zonatus : Aspzo1_0087604	152.657	-0.780111	0.209581	-3.72223	0.000197468	0.0015497
Afu5g11100	Ortholog(s) have role in inositol metabolic process and cytosol, nuclear envelope localization	1269.49	-0.780386	0.238044	-3.27833	0.00104425	0.00544526
Afu7g05480	Ortholog(s) have role in attachment of spindle microtubules to kinetochore involved in homologous chromosome segregation and cytosol, nucleus localization	251.874	-0.781644	0.224281	-3.48511	0.000491933	0.00307695
Afu5g09620	Ortholog(s) have cytosol, nucleus localization	265.439	-0.782324	0.186643	-4.19154	2.77062e-05	0.000349229
Afu4g07380	Ortholog(s) have role in histone exchange and NuA4 histone acetyltransferase complex, Swr1 complex localization	192.911	-0.785719	0.196821	-3.99205	6.55042e-05	0.000669098
Afu2g13680	Putative calcium/calmodulin-dependent protein kinase; transcript induced by exposure to human airway epithelial cells	2731.57	-0.789156	0.23201	-3.40138	0.00067046	0.00389033
Afu6g11410	Ortholog(s) have manganese ion binding, nuclease activity	277.241	-0.791098	0.221098	-3.57805	0.000346166	0.00236111
Afu3g08400	Ortholog(s) have cytosol, nucleus localization	219.901	-0.79733	0.261447	-3.04968	0.00229084	0.0098469
Afu1g15120	Ortholog(s) have DNA translocase activity, double-stranded DNA binding activity and role in DNA duplex unwinding, DNA repair, heteroduplex formation, meiotic sister chromatid segregation, reciprocal meiotic recombination	129.037	-0.797394	0.229725	-3.47108	0.000518379	0.00320476
Afu5g10680	Putative phosphomevalonate kinase; SrbA-regulated during hypoxia; no human homolog	592.825	-0.798052	0.217379	-3.67125	0.000241364	0.00179747
Afu3g06100	Has domain(s) with predicted role in attachment of spindle microtubules to kinetochore, mitotic spindle organization in nucleus and DASH complex, spindle microtubule localization	377.948	-0.800284	0.202168	-3.95852	7.54164e-05	0.000746362
Afu4g08200	GPI transamidase component PIG-U involved in the transfer of GPI to proteins; transcript repressed by exposure to human airway epithelial cells; induced by exposure to artemisinin	594.752	-0.803279	0.25917	-3.09943	0.00193896	0.00866379
Afu6g08990	Ortholog of A. nidulans FGSC A4 : AN1759, A. niger CBS 513.88 : An11g06740, Aspergillus wentii : Aspwe1_0032502, Aspergillus sydowii : Aspsy1_0053695 and Aspergillus terreus NIH2624 : ATET_06657	484.645	-0.804487	0.255317	-3.15094	0.00162748	0.00762351
Afu5g12370	Ortholog(s) have histone methyltransferase activity (H3-K4 specific) activity	158.165	-0.807231	0.204067	-3.95571	7.63064e-05	0.000753172
Afu5g12110	Ortholog(s) have histone methyltransferase activity (H3-K79 specific), nucleosomal histone binding activity	280.756	-0.80893	0.206428	-3.91871	8.90231e-05	0.000853844
Afu1g15710	Ortholog(s) have role in positive regulation of mitotic metaphase/anaphase transition and anaphase-promoting complex, cell division site, cytosol, mitotic spindle pole body localization	339.515	-0.811876	0.206541	-3.93082	8.46581e-05	0.000822551
Afu3g12490	Ortholog(s) have histone-arginine N-methyltransferase activity, ribosome binding activity and role in peptidyl-arginine methylation, to asymmetrical-dimethyl arginine, ribosome biogenesis	651.09	-0.81371	0.224939	-3.61747	0.000297493	0.00212024
Afu1g02970	Has domain(s) with predicted FAD binding, oxidoreductase activity and role in metabolic process	510.373	-0.81403	0.258765	-3.14582	0.00165622	0.00771938
Afu8g05690	Has domain(s) with predicted N-acetyltransferase activity	81.6396	-0.814213	0.25933	-3.13968	0.00169133	0.00781949
Afu2g12210	Ortholog of S. pombe sin1 and A. niger Ramosa	242.173	-0.815083	0.236179	-3.45113	0.00055825	0.00338947
Afu1g14020	Ortholog(s) have diphthine synthase activity, role in peptidyl-diphthamide biosynthetic process from peptidyl-histidine and cytosol, nucleus localization	834.136	-0.818322	0.265872	-3.07788	0.00208479	0.00913992
Afu4g06500	Ortholog of A. nidulans FGSC A4 : AN4362, A. oryzae RIB40 : AO090023000936, Neosartorya fischeri NRRL 181 : NFIA_003290, NFIA_109690 and Aspergillus wentii : Aspwe1_0023319	89.8697	-0.81905	0.229239	-3.57291	0.000353033	0.0023905
Afu4g04030	Histidinol phosphatase; role in histidine biosynthesis; no human homolog	292.975	-0.819269	0.249331	-3.28587	0.00101669	0.00532762
Afu2g13340	Has domain(s) with predicted nuclease activity, nucleic acid binding activity	156.648	-0.821685	0.26056	-3.15354	0.00161305	0.00757969
Afu4g07010	Ortholog(s) have cytosol, nucleus localization	394.866	-0.824319	0.232933	-3.53887	0.000401843	0.00263262
Afu4g00400	Has domain(s) with predicted methyltransferase activity and role in metabolic process	38.9501	-0.830031	0.264786	-3.13473	0.00172015	0.00788759
Afu5g12890	Ortholog of A. nidulans FGSC A4 : AN6826, A. niger CBS 513.88 : An14g06450, A. oryzae RIB40 : AO090120000402, Aspergillus wentii : Aspwe1_0058891 and Aspergillus sydowii : Aspsy1_0143996	234.709	-0.834492	0.224812	-3.71195	0.00020567	0.00159202
Afu2g15040	Has domain(s) with predicted acid-amino acid ligase activity	119.53	-0.837169	0.24694	-3.39018	0.000698472	0.00402782
Afu8g05300	RNA polymerase II subunit 7; protein level decreases upon heat shock	931.626	-0.838418	0.228669	-3.66652	0.000245875	0.00182559
Afu6g11370	Ortholog(s) have role in Golgi to plasma membrane transport, exocyst assembly, exocyst localization, spliceosomal complex assembly	216.322	-0.839043	0.189754	-4.42175	9.79069e-06	0.000154357
Afu6g10340	Ortholog of A. nidulans FGSC A4 : AN2467, A. niger CBS 513.88 : An11g01080, A. oryzae RIB40 : AO090023000250, Aspergillus wentii : Aspwe1_0059095 and Aspergillus sydowii : Aspsy1_0125009	402.523	-0.83908	0.258984	-3.23989	0.00119577	0.00605234
Afu5g10480	Ortholog(s) have URM1 activating enzyme activity, nitrate reductase (NADPH) activity, protein adenylyltransferase activity, thiosulfate sulfurtransferase activity	102.907	-0.842751	0.276677	-3.04598	0.00231925	0.00993469
Afu5g08590	Has domain(s) with predicted hydrolase activity, hydrolyzing O-glycosyl compounds activity and role in carbohydrate metabolic process	101.206	-0.843489	0.246189	-3.42618	0.000612124	0.00361939
Afu2g05430	Ortholog(s) have uridine kinase activity, role in pyrimidine-containing compound salvage and cell division site, cytosol, mitotic spindle pole body, nucleus localization	1359.94	-0.845501	0.256258	-3.29941	0.000968866	0.00515498
Afu1g02050	Ortholog(s) have role in cell separation after cytokinesis and barrier septum, cell division site, cell tip, cytosol, nucleus localization	669.41	-0.848989	0.133993	-6.33607	2.35692e-10	2.22625e-08
Afu7g01270	Ortholog(s) have role in mitotic DNA damage checkpoint, translesion synthesis and cytosol, nuclear chromatin localization	273.196	-0.849139	0.211216	-4.02024	5.81388e-05	0.000607607
Afu3g08860	Ortholog of A. nidulans FGSC A4 : AN3028, A. niger CBS 513.88 : An16g02480, A. oryzae RIB40 : AO090005001356, Aspergillus wentii : Aspwe1_0041794 and Aspergillus sydowii : Aspsy1_0077129	139.196	-0.849382	0.274674	-3.09233	0.0019859	0.00880499
Afu2g11450	Has domain(s) with predicted methyltransferase activity	532.922	-0.849764	0.187194	-4.53949	5.6391e-06	9.87769e-05
Afu4g11640	Ortholog of A. nidulans FGSC A4 : AN5572, A. niger CBS 513.88 : An04g04740, Aspergillus wentii : Aspwe1_0047362, Aspergillus sydowii : Aspsy1_0057118 and Aspergillus terreus NIH2624 : ATET_03912	162.072	-0.850624	0.235945	-3.60518	0.000311932	0.00220629
Afu2g13750	Ortholog(s) have role in protein targeting to vacuole, vacuole organization and cytosol, nucleus localization	512.163	-0.850889	0.181005	-4.70091	2.59005e-06	5.22351e-05
Afu7g03820	Ortholog(s) have role in nucleotide-excision repair, pyrimidine dimer repair and nucleotide-excision repair complex localization	244.725	-0.855268	0.257155	-3.32589	0.000881373	0.00481464
Afu1g15890	Has domain(s) with predicted phosphoric ester hydrolase activity	993.959	-0.855322	0.223257	-3.8311	0.000127571	0.00112522
Afu2g12370	Ortholog of A. nidulans FGSC A4 : AN6290, A. niger CBS 513.88 : An02g04480, A. oryzae RIB40 : AO090026000369, Aspergillus sydowii : Aspsy1_0045374 and Aspergillus terreus NIH2624 : ATET_01169	627.731	-0.856491	0.260056	-3.29349	0.000989523	0.00524047
Afu7g06590	Ortholog of A. nidulans FGSC A4 : AN7942, AN7872, AN5510, AN3420, AN2700, AN9050, AN8973, AN11222, AN10911, AN1749 and A. fumigatus Af293 : Afu1g12450, Afu2g00880, Afu2g17800, Afu2g17880, Afu5g14720	143.168	-0.858244	0.240187	-3.57323	0.000352599	0.00238973
Afu4g12310	Ortholog(s) have role in cellular response to biotic stimulus, cellular response to starvation and filamentous growth of a population of unicellular organisms in response to biotic stimulus, more	223.516	-0.859036	0.183656	-4.67741	2.90515e-06	5.70479e-05
Afu2g09240	Ortholog(s) have role in SCF-dependent proteasomal ubiquitin-dependent protein catabolic process, cellular response to methylmercury and SCF ubiquitin ligase complex, cytosol localization	346.698	-0.862151	0.141438	-6.09561	1.09018e-09	7.67445e-08
Afu2g16660	Ortholog(s) have tRNA adenylyltransferase activity, role in tRNA 3'-terminal CCA addition and cytosol, mitochondrial matrix localization	573.456	-0.864093	0.181145	-4.77017	1.8407e-06	4.02939e-05
Afu3g05950	Ortholog(s) have role in anaphase-promoting complex-dependent proteasomal ubiquitin-dependent protein catabolic process, mitotic nuclear division, negative regulation of mitotic nuclear division, response to UV	201.867	-0.86615	0.202711	-4.27283	1.9301e-05	0.000266711
Afu5g11650	Ortholog(s) have S-adenosylmethionine-dependent methyltransferase activity, transferase activity, transferring alkyl or aryl (other than methyl) groups activity and role in tRNA methylation, wybutosine biosynthetic process	155.356	-0.86626	0.224818	-3.85316	0.000116605	0.00105852
Afu5g05700	Ortholog(s) have 3-hydroxyacyl-[acyl-carrier-protein] dehydratase activity, role in fatty acid biosynthetic process and mitochondrion localization	239.31	-0.867043	0.283572	-3.05758	0.00223132	0.00967467
Afu4g09000	Ortholog(s) have structural constituent of ribosome activity and mitochondrial large ribosomal subunit localization	1788.9	-0.872179	0.238206	-3.66145	0.000250794	0.00184376
Afu1g07320	Ortholog(s) have role in DNA repair, Okazaki fragment processing involved in mitotic DNA replication, cell septum assembly, chromatin silencing at centromere central core, chromosome segregation, conidium formation	271.326	-0.8739	0.274091	-3.18836	0.00143084	0.00692408
Afu8g03940	Ortholog(s) have role in mitochondrial translation and mitochondrion localization	1369.92	-0.874755	0.286703	-3.05108	0.00228018	0.00982374
Afu5g11350	Ortholog(s) have role in attachment of mitotic spindle microtubules to kinetochore and NMS complex, Ndc80 complex, condensed nuclear chromosome kinetochore, meiotic spindle pole body, mitotic spindle pole body localization	476.688	-0.874762	0.27308	-3.20332	0.00135855	0.00667148
Afu3g06990	Ortholog of A. nidulans FGSC A4 : AN4805, A. niger CBS 513.88 : An02g13820, A. oryzae RIB40 : AO090020000295, Aspergillus wentii : Aspwe1_0157674 and Aspergillus sydowii : Aspsy1_0087809	187.826	-0.87632	0.269404	-3.25281	0.0011427	0.00584832
Afu8g03920	Ortholog(s) have cyclin-dependent protein serine/threonine kinase activator activity, histone binding, protein complex binding, ubiquitin binding, zinc ion binding activity	1454.52	-0.877504	0.232384	-3.77609	0.00015931	0.0013327
Afu5g02900	Ortholog(s) have Golgi apparatus, cell septum, endoplasmic reticulum localization	170.64	-0.880207	0.269248	-3.26913	0.00107878	0.00559408
Afu6g12480	NGG1 interacting factor	257.187	-0.880248	0.180725	-4.87064	1.11238e-06	2.74061e-05
Afu6g06490	Has domain(s) with predicted nucleic acid binding, nucleotide binding activity	603.975	-0.880304	0.253066	-3.47855	0.000504134	0.00313226
Afu4g13680	Putative phosphatidylserine synthase; calcium induced	3020.83	-0.884217	0.27899	-3.16935	0.00152779	0.00725915
Afu1g07680	Has domain(s) with predicted GTP binding, GTPase activity and role in intracellular protein transport, nucleocytoplasmic transport, protein transport, signal transduction, small GTPase mediated signal transduction	1170.89	-0.884614	0.289176	-3.05909	0.00222013	0.00963176
Afu2g13550	Ortholog of A. nidulans FGSC A4 : AN6332, A. niger CBS 513.88 : An02g05670, A. oryzae RIB40 : AO090026000258, Aspergillus wentii : Aspwe1_0119372 and Aspergillus sydowii : Aspsy1_0058242	73.2969	-0.885095	0.275733	-3.20997	0.0013275	0.00659432
Afu3g14370	Ortholog(s) have cytoplasm localization	374.192	-0.886109	0.286403	-3.09392	0.00197528	0.00877811
Afu3g14280	Ortholog(s) have cytosol localization	716.737	-0.888831	0.275624	-3.2248	0.00126061	0.00632596
Afu3g09790	Ortholog(s) have role in Golgi to endosome transport, Golgi to plasma membrane protein transport, protein targeting to Golgi, vesicle organization and integral component of Golgi membrane, trans-Golgi network localization	507.871	-0.888872	0.253823	-3.50193	0.000461892	0.00293082
Afu1g12120	Ortholog of A. niger CBS 513.88 : An08g04420, A. oryzae RIB40 : AO090001000333, Aspergillus wentii : Aspwe1_0027928, Aspergillus sydowii : Aspsy1_0038224 and Aspergillus terreus NIH2624 : ATET_00411	84.437	-0.889797	0.275316	-3.23191	0.00122964	0.00620391
Afu4g05880	Ortholog(s) have role in endonucleolytic cleavage in 5'-ETS of tricistronic rRNA transcript (SSU-rRNA, 5.8S rRNA and LSU-rRNA), more	1011.65	-0.890726	0.259067	-3.43821	0.000585567	0.0034956
Afu2g06320	Ortholog(s) have single-stranded DNA binding activity and role in DNA repair, mitotic DNA replication, premeiotic DNA replication, telomere maintenance	1924.81	-0.890997	0.254081	-3.50675	0.000453618	0.00289307
Afu5g12430	Ortholog(s) have mitochondrion localization	511.943	-0.8927	0.213892	-4.1736	2.99827e-05	0.000373704
Afu4g05855	Has domain(s) with predicted role in ER to Golgi vesicle-mediated transport and intracellular localization	587.425	-0.892885	0.284207	-3.14167	0.00167989	0.00778593
Afu8g05100	Ortholog of A. nidulans FGSC A4 : AN1507, A. niger CBS 513.88 : An16g07650, A. oryzae RIB40 : AO090005000632, Aspergillus wentii : Aspwe1_0044078 and Aspergillus sydowii : Aspsy1_0028720	221.931	-0.894623	0.227415	-3.93387	8.35877e-05	0.000814271
Afu4g14190	Ortholog of Aspergillus glaucus : Aspgl1_0029891, Aspgl1_0057413, Aspergillus wentii : Aspwe1_0039585, Aspergillus fumigatus A1163 : AFUB_071340 and Aspergillus clavatus NRRL 1 : ACLA_053100	6430.62	-0.896755	0.276766	-3.24012	0.00119479	0.00605234
Afu4g07970	Ortholog(s) have DNA-directed DNA polymerase activity and role in DNA replication, removal of RNA primer, DNA synthesis involved in UV-damage excision repair, RNA-dependent DNA replication, premeiotic DNA replication	223.741	-0.897902	0.242086	-3.70902	0.000208063	0.00160224
Afu1g17080	Has domain(s) with predicted N-acetyltransferase activity	138.437	-0.898556	0.275259	-3.2644	0.00109697	0.00564914
Afu7g02210	Ortholog(s) have role in rRNA processing, ribosomal small subunit assembly and CURI complex, UTP-C complex, cytosol localization	565.648	-0.898639	0.26291	-3.41806	0.000630703	0.00370575
Afu4g12110	Ortholog(s) have nucleolus localization	629.178	-0.899731	0.26126	-3.44381	0.00057358	0.00344333
Afu5g11730	Ortholog(s) have protein kinase activity, role in maturation of SSU-rRNA from tricistronic rRNA transcript (SSU-rRNA, 5.8S rRNA, LSU-rRNA), positive regulation of RNA import into nucleus and cytosol, nucleus localization	730.1	-0.901379	0.235772	-3.82309	0.000131788	0.00115423
Afu2g03160	Ortholog of A. nidulans FGSC A4 : AN4511, A. niger CBS 513.88 : An07g07590, A. oryzae RIB40 : AO090120000270, Aspergillus wentii : Aspwe1_0111310 and Aspergillus sydowii : Aspsy1_0163279	230.074	-0.901727	0.295373	-3.05284	0.00226683	0.00978316
Afu2g09890	Has domain(s) with predicted DNA binding activity	90.745	-0.903209	0.290639	-3.10767	0.00188571	0.0085125
Afu2g06310	Ortholog(s) have ATP-dependent RNA helicase activity and role in endonucleolytic cleavage in ITS1 upstream of 5.8S rRNA from tricistronic rRNA transcript (SSU-rRNA, 5.8S rRNA, LSU-rRNA)	1630.67	-0.903691	0.287602	-3.14216	0.00167707	0.00777767
Afu5g10620	Has domain(s) with predicted protein heterodimerization activity, sequence-specific DNA binding activity and intracellular localization	213.167	-0.910183	0.229299	-3.96942	7.20491e-05	0.000717798
Afu2g09480	Ortholog of A. nidulans FGSC A4 : AN5765, A. oryzae RIB40 : AO090011000718, Aspergillus flavus NRRL 3357 : AFL2T_05450 and Neosartorya fischeri NRRL 181 : NFIA_084970	5124.05	-0.915159	0.278271	-3.28873	0.00100642	0.0052861
Afu2g02540	Basic leucine zipper (bZIP) type transcription factor; involved in regulation of secondary metabolite production such as gliotoxin; neutrophils show decreased migration to overexpression mutant supernatants	346.152	-0.915236	0.216392	-4.22953	2.34184e-05	0.000307114
Afu2g09010	Ortholog(s) have DNA ligase (ATP) activity, role in DNA ligation, DNA repair, Okazaki fragment processing involved in mitotic DNA replication and mitochondrion, nucleus localization	669.122	-0.915742	0.258731	-3.53936	0.000401097	0.0026318
Afu6g10070	Has domain(s) with predicted role in peroxisome fission and integral component of peroxisomal membrane localization	167.154	-0.918279	0.277193	-3.31278	0.000923748	0.00497331
Afu4g04800	Putative AAA family ATPase	774.054	-0.918332	0.244662	-3.75347	0.0001744	0.00142695
Afu2g01120	Ortholog(s) have 5-formyluracil DNA N-glycosylase activity, 5-hydroxymethyluracil DNA N-glycosylase activity, 8-oxo-7,8-dihydroguanine DNA N-glycosylase activity, role in base-excision repair, AP site formation and nucleus localization	169.373	-0.919908	0.224932	-4.08972	4.31896e-05	0.000491266
Afu4g10830	Has domain(s) with predicted ATP binding, DNA binding, helicase activity, nucleic acid binding activity	272.785	-0.922696	0.196961	-4.68466	2.8043e-06	5.56534e-05
Afu6g13130	Ortholog(s) have RNA polymerase II core binding, TFIIH-class transcription factor binding, single-stranded DNA binding activity and role in transcription from RNA polymerase II promoter	642.803	-0.923173	0.298398	-3.09377	0.00197631	0.00877811
Afu5g04090	Ortholog(s) have chaperone binding, protein binding, bridging activity	319.511	-0.92332	0.188077	-4.90927	9.14139e-07	2.31231e-05
Afu1g09000	Ortholog of A. nidulans FGSC A4 : AN1381, A. oryzae RIB40 : AO090005001625, Aspergillus wentii : Aspwe1_0103608 and Aspergillus sydowii : Aspsy1_0140811	154.091	-0.9288	0.256898	-3.61545	0.00029983	0.00213282
Afu7g00760	Ortholog of A. nidulans FGSC A4 : AN4348, Neosartorya fischeri NRRL 181 : NFIA_113420, Aspergillus wentii : Aspwe1_0044898, Aspwe1_0655650 and Aspergillus versicolor : Aspve1_0085199	69.2901	-0.92886	0.224943	-4.12932	3.63845e-05	0.000427561
Afu8g03905	Ortholog of A. nidulans FGSC A4 : AN9422, A. oryzae RIB40 : AO090103000004, Neosartorya fischeri NRRL 181 : NFIA_096610, Aspergillus wentii : Aspwe1_0030770 and Aspergillus versicolor : Aspve1_0049677	2437.45	-0.931641	0.299619	-3.10942	0.00187456	0.00847242
Afu1g05320	Has domain(s) with predicted electron carrier activity, protein disulfide oxidoreductase activity and role in cell redox homeostasis, glycerol ether metabolic process	549.138	-0.93231	0.233551	-3.9919	6.55469e-05	0.000669098
Afu4g12970	Pheromone processing endoprotease; predicted signal sequence for secretion	542.783	-0.933325	0.244881	-3.81135	0.000138212	0.00119294
Afu2g07450	Ortholog(s) have endoplasmic reticulum localization	448.496	-0.934128	0.251114	-3.71993	0.000199276	0.00155543
Afu4g07230	Has domain(s) with predicted ATP binding, ATP-dependent helicase activity, helicase activity, nucleic acid binding activity and role in DNA recombination	192.746	-0.935034	0.234496	-3.98742	6.67962e-05	0.000679064
Afu8g05400	Ortholog of A. nidulans FGSC A4 : AN12471, A. niger CBS 513.88 : An16g07340, Aspergillus wentii : Aspwe1_0176282, Aspergillus sydowii : Aspsy1_0055766 and Aspergillus terreus NIH2624 : ATET_04774	396.551	-0.938161	0.246127	-3.8117	0.000138015	0.00119294
Afu2g10790	Ortholog of A. nidulans FGSC A4 : AN5927, A. oryzae RIB40 : AO090011000964, Aspergillus wentii : Aspwe1_0117218, Aspergillus sydowii : Aspsy1_0132184 and Aspergillus terreus NIH2624 : ATET_01498	282.849	-0.939093	0.302941	-3.09992	0.00193571	0.00865595
Afu1g10410	Ortholog(s) have ATP binding, ATPase activity, double-stranded telomeric DNA binding, recombinase activity, single-stranded telomeric DNA binding activity	1476.59	-0.941099	0.226904	-4.14757	3.36025e-05	0.000403121
Afu2g09900	Ortholog of Aspergillus fumigatus A1163 : AFUB_025740	209.934	-0.942498	0.286813	-3.28611	0.0010158	0.00532762
Afu3g09140	Putative endo 1,5-alpha-arabinase; transcript induced by voriconazole	739.087	-0.943316	0.258294	-3.65209	0.00026011	0.00189916
Afu1g16320	Ortholog(s) have protein complex binding activity	338.768	-0.946085	0.299288	-3.16111	0.00157167	0.0074039
Afu6g13765	Has domain(s) with predicted zinc ion binding activity and role in intracellular signal transduction	121.759	-0.946847	0.264915	-3.57415	0.000351364	0.00238353
Afu6g05040	Ortholog(s) have role in DNA strand elongation involved in DNA replication, UV-damage excision repair and Elg1 RFC-like complex, cytosol, nucleus localization	709.743	-0.947617	0.287581	-3.29513	0.000983756	0.00521733
Afu3g10490	Heme binding protein involved in regulation of ergosterol biosynthesis and azole resistance	704.319	-0.948152	0.269564	-3.51736	0.000435865	0.00279418
Afu1g15880	Has domain(s) with predicted magnesium ion transmembrane transporter activity, role in magnesium ion transport and integral component of membrane localization	554.254	-0.949901	0.148886	-6.38004	1.77047e-10	1.71575e-08
Afu4g09630	Ortholog of A. nidulans FGSC A4 : AN1842, Aspergillus wentii : Aspwe1_0233801, Aspergillus sydowii : Aspsy1_0141115 and Aspergillus terreus NIH2624 : ATET_00772	412.64	-0.951066	0.284199	-3.34648	0.000818452	0.00453895
Afu5g12660	Putative phosphotidylinositol kinase	266.85	-0.951096	0.257117	-3.69908	0.000216379	0.00164757
Afu4g07570	Ortholog(s) have role in maturation of 5.8S rRNA from tricistronic rRNA transcript (SSU-rRNA, 5.8S rRNA, LSU-rRNA), maturation of LSU-rRNA from tricistronic rRNA transcript (SSU-rRNA, 5.8S rRNA, LSU-rRNA), ribosomal large subunit assembly	458.915	-0.951927	0.245109	-3.8837	0.000102881	0.000957226
Afu6g12320	Ortholog of A. nidulans FGSC A4 : AN3736, A. niger CBS 513.88 : An06g01470, A. oryzae RIB40 : AO090009000187, Aspergillus wentii : Aspwe1_0144945 and Aspergillus sydowii : Aspsy1_0044136	144.761	-0.952765	0.283934	-3.35558	0.000791985	0.00443345
Afu3g11280	Putative family 18 (class V) chitinase; secreted protein	2044.8	-0.953382	0.245783	-3.87895	0.000104907	0.000972445
Afu3g06210	Putative phosphoribosylaminoimidazole-succinocarboxamidesynthase	844.474	-0.953543	0.247063	-3.85952	0.000113611	0.00103512
Afu4g07630	Ortholog(s) have role in cellular response to biotic stimulus, cellular response to starvation and chromosome organization, more	271.619	-0.953662	0.292454	-3.26089	0.00111062	0.00570761
Afu2g16750	Putative nonsense-mediated mRNA decay protein	1204.94	-0.954775	0.284674	-3.35392	0.000796752	0.00445561
Afu1g05010	Putative MFS transporter; mutation causes increased azole sensitivity	149.008	-0.955053	0.178184	-5.35994	8.32498e-08	2.93024e-06
Afu7g05360	Ortholog(s) have role in cellular protein localization, cellular response to biotic stimulus, cellular response to starvation and chromatin silencing at centromere outer repeat region, more	2131.72	-0.955278	0.217105	-4.40008	1.08213e-05	0.000165468
Afu3g01020	Ortholog of A. nidulans FGSC A4 : AN11082, A. niger CBS 513.88 : An13g02710, A. oryzae RIB40 : AO090009000080, Aspergillus wentii : Aspwe1_0114128 and Aspergillus sydowii : Aspsy1_0159929	212.38	-0.957004	0.29363	-3.25922	0.00111719	0.00573345
Afu1g09350	Has domain(s) with predicted protein heterodimerization activity, role in DNA-templated transcription, initiation, transcription from RNA polymerase II promoter and nucleus localization	939.602	-0.957989	0.249304	-3.84265	0.000121711	0.00108811
Afu7g04783	Has domain(s) with predicted catalytic activity and role in DNA repair, base-excision repair	97.3967	-0.958334	0.298364	-3.21197	0.0013183	0.00656246
Afu6g06350	Proteasome subunit alpha type 3; reacts with rabbit immunosera exposed to A. fumigatus conidia	3450.74	-0.959876	0.267661	-3.58617	0.000335574	0.00230451
Afu6g07150	Ortholog of A. nidulans FGSC A4 : AN2190, A. niger CBS 513.88 : An14g03270, A. oryzae RIB40 : AO090012000934, Aspergillus wentii : Aspwe1_0111852 and Aspergillus sydowii : Aspsy1_0193838	140.8	-0.96077	0.25882	-3.71211	0.000205535	0.00159202
Afu4g06170	Has domain(s) with predicted sequence-specific DNA binding, transcription factor activity, sequence-specific DNA binding activity and role in regulation of transcription, DNA-templated	489.514	-0.962863	0.289362	-3.32754	0.000876171	0.00479325
Afu2g10720	Ortholog of A. nidulans FGSC A4 : AN5933, A. niger CBS 513.88 : An02g02500, Aspergillus wentii : Aspwe1_0061884, Aspergillus sydowii : Aspsy1_0044922 and Aspergillus terreus NIH2624 : ATET_01504	343.626	-0.966072	0.254705	-3.7929	0.0001489	0.00126404
Afu1g04840	Ortholog of S. cerevisiae MRD1; snoRNA Afu-335 encoded within intron 2	1153.24	-0.968185	0.199122	-4.86228	1.16042e-06	2.80347e-05
Afu8g06160	Protein of unknown function; predicted gene pair with AFUA_1G01050	327.802	-0.968986	0.261532	-3.70504	0.00021136	0.0016176
Afu5g06760	Ortholog(s) have role in mRNA cis splicing, via spliceosome and Prp19 complex, spliceosomal complex localization	355.171	-0.972374	0.188313	-5.16361	2.42234e-07	7.43849e-06
Afu3g06770	Has domain(s) with predicted nucleic acid binding, zinc ion binding activity	542.221	-0.974488	0.190019	-5.12837	2.92265e-07	8.72353e-06
Afu5g03850	Ortholog(s) have role in conidiophore development, conidium formation, hyphal growth, regulation of protein secretion, response to salt stress, sporocarp development involved in sexual reproduction	666.71	-0.978279	0.293943	-3.32812	0.000874328	0.00478667
Afu3g08190	Ortholog of A. nidulans FGSC A4 : AN2935, A. oryzae RIB40 : AO090005001459, Aspergillus wentii : Aspwe1_0041896 and Aspergillus sydowii : Aspsy1_0066733	166.771	-0.978605	0.258555	-3.7849	0.000153768	0.00129652
Afu2g10330	Ortholog of A. nidulans FGSC A4 : AN5949, A. niger CBS 513.88 : An16g04660, A. oryzae RIB40 : AO090011000605, Aspergillus wentii : Aspwe1_0175384 and Aspergillus sydowii : Aspsy1_0089318	398.444	-0.978888	0.193219	-5.0662	4.0583e-07	1.15584e-05
Afu2g15390	Has domain(s) with predicted catalytic activity, glutamate-ammonia ligase activity and role in nitrogen compound metabolic process	100.283	-0.980607	0.243364	-4.02937	5.59254e-05	0.000591937
Afu1g10850	Ortholog(s) have protein tag activity	1192.51	-0.981712	0.256527	-3.82694	0.000129747	0.00113846
Afu6g08800	Ortholog(s) have nucleolus localization	146.884	-0.982079	0.265286	-3.70196	0.000213939	0.00163399
Afu4g05830	Protein of unknown function; induced by hydrogen peroxide; transcript induced by exposure to human airway epithelial cells	1656.59	-0.98311	0.279528	-3.51703	0.000436407	0.00279525
Afu5g08300	Ortholog(s) have role in conidium formation, hyphal growth, mitotic actomyosin contractile ring assembly and actomyosin contractile ring localization	688.534	-0.984048	0.259281	-3.79529	0.000147469	0.00125475
Afu6g04960	Ortholog of A. niger CBS 513.88 : An15g00360, A. oryzae RIB40 : AO090701000042, Neosartorya fischeri NRRL 181 : NFIA_051520 and Aspergillus wentii : Aspwe1_0327865	229.245	-0.984182	0.28201	-3.48989	0.000483224	0.00303622
Afu5g03720	Ortholog(s) have role in heterochromatin maintenance, homologous recombination-dependent replication fork processing and CAF-1 complex, nuclear replication fork localization	255.835	-0.984385	0.254286	-3.87117	0.000108314	0.000995371
Afu1g05660	Ortholog of A. nidulans FGSC A4 : AN9533, A. niger CBS 513.88 : An18g03350, A. oryzae RIB40 : AO090009000370, Aspergillus wentii : Aspwe1_0169285 and Aspergillus sydowii : Aspsy1_0148827	146.016	-0.98441	0.29814	-3.30184	0.000960543	0.00513069
Afu4g00360	Ortholog of Neosartorya fischeri NRRL 181 : NFIA_045280 and Aspergillus fumigatus A1163 : AFUB_100890	656.491	-0.98484	0.24592	-4.00472	6.20912e-05	0.000640836
Afu4g07600	Ortholog of A. nidulans FGSC A4 : AN9433, A. niger CBS 513.88 : An04g01960, Aspergillus wentii : Aspwe1_0034573, Aspergillus sydowii : Aspsy1_0062370 and Aspergillus terreus NIH2624 : ATET_05443	428.411	-0.986124	0.28684	-3.43789	0.00058626	0.00349694
Afu2g03760	Ortholog(s) have CTD phosphatase activity, protein tyrosine phosphatase activity	898.926	-0.986965	0.191026	-5.16665	2.38326e-07	7.34872e-06
Afu2g16330	Putative hexokinase	207.398	-0.988718	0.263838	-3.74744	0.000178651	0.00145217
Afu1g03370	Ortholog of A. niger CBS 513.88 : An08g07440, An07g01270, An06g00780, A. oryzae RIB40 : AO090120000190 and Neosartorya fischeri NRRL 181 : NFIA_021280, NFIA_024060, NFIA_049510	283.223	-0.989092	0.242215	-4.08352	4.43577e-05	0.000501909
Afu3g06590	Has domain(s) with predicted catalytic activity, deoxyribose-phosphate aldolase activity, lyase activity, role in deoxyribonucleotide catabolic process and cytoplasm localization	1222.64	-0.990709	0.284859	-3.47789	0.000505371	0.00313734
Afu1g06290	Ortholog(s) have mRNA binding activity, role in maturation of SSU-rRNA from tricistronic rRNA transcript (SSU-rRNA, 5.8S rRNA, LSU-rRNA) and 90S preribosome, mitotic spindle, nucleolus, small-subunit processome localization	423.657	-0.99117	0.172331	-5.75156	8.84245e-09	4.42835e-07
Afu5g06480	Sad1/UNC domain protein	557.983	-0.992425	0.176614	-5.61917	1.91876e-08	8.22862e-07
Afu4g10580	Ortholog(s) have Rab geranylgeranyltransferase activity and role in ER to Golgi vesicle-mediated transport, protein geranylgeranylation, protein targeting to membrane	393.448	-0.995578	0.302521	-3.29093	0.000998551	0.00526586
Afu6g10960	Protein of unknown function	163.923	-0.996151	0.313775	-3.17474	0.00149973	0.0071829
Afu5g12895	Ortholog(s) have role in posttranscriptional gene silencing, production of small RNA involved in gene silencing by RNA	1192.07	-0.996409	0.31466	-3.16662	0.00154221	0.00729274
Afu2g07630	Putative vacuolar H+/Ca2+ exchanger; calcium induced	1271.03	-0.996442	0.27733	-3.59298	0.000326913	0.00227135
Afu4g13950	Has domain(s) with predicted N-acetyltransferase activity	242.137	-0.998247	0.320944	-3.11035	0.00186866	0.00845089
Afu5g08080	Ortholog of A. oryzae RIB40 : AO090701000724, Neosartorya fischeri NRRL 181 : NFIA_079220, Aspergillus wentii : Aspwe1_0023642 and Aspergillus fumigatus A1163 : AFUB_055610	382.303	-1.00049	0.296183	-3.37795	0.000730282	0.00415982
Afu5g13940	Has domain(s) with predicted oxidoreductase activity and role in oxidation-reduction process	162.632	-1.00108	0.277849	-3.60297	0.000314603	0.0022126
Afu3g00770	Ortholog of A. oryzae RIB40 : AO090012000678, Aspergillus flavus NRRL 3357 : AFL2T_03554, Neosartorya fischeri NRRL 181 : NFIA_001390 and Aspergillus fumigatus A1163 : AFUB_047640	309.785	-1.00122	0.301899	-3.31641	0.00091183	0.00492335
Afu4g11930	Ortholog(s) have oxidized purine nucleobase lesion DNA N-glycosylase activity	575.668	-1.00188	0.282871	-3.54182	0.000397377	0.00261946
Afu2g02640	Ortholog of Neosartorya fischeri NRRL 181 : NFIA_035040, Aspergillus fumigatus A1163 : AFUB_019740 and Aspergillus clavatus NRRL 1 : ACLA_092150	84.5062	-1.00232	0.212695	-4.71249	2.44706e-06	5.01647e-05
Afu1g13890	Ortholog(s) have role in mRNA cis splicing, via spliceosome and U4/U6 x U5 tri-snRNP complex, mitotic spindle pole body localization	511.112	-1.00493	0.159986	-6.28135	3.35655e-10	3.01766e-08
Afu6g02200	Ortholog(s) have cytosol localization	307.817	-1.00536	0.206435	-4.8701	1.11544e-06	2.74061e-05
Afu4g11760	Ortholog of A. nidulans FGSC A4 : AN5561, A. niger CBS 513.88 : An01g07090, A. oryzae RIB40 : AO090003001041, Aspergillus wentii : Aspwe1_0219762 and Aspergillus sydowii : Aspsy1_0149996	84.5642	-1.0062	0.251957	-3.99356	6.50878e-05	0.00066715
Afu2g13330	Ortholog(s) have NMS complex, Ndc80 complex, condensed nuclear chromosome kinetochore, cytosol, mitotic spindle pole body localization	375.365	-1.00767	0.314129	-3.20783	0.00133743	0.00662613
Afu2g09780	Ortholog of A. nidulans FGSC A4 : AN6038, A. niger CBS 513.88 : An16g05430, A. oryzae RIB40 : AO090011000660, Aspergillus wentii : Aspwe1_0045086 and Aspergillus sydowii : Aspsy1_0132339	316.095	-1.00843	0.229014	-4.40338	1.06578e-05	0.000163936
Afu6g04640	Ortholog(s) have role in medium-chain fatty acid biosynthetic process	307.296	-1.01208	0.299504	-3.37918	0.000727024	0.00414759
Afu7g04480	Ortholog(s) have role in gene conversion at mating-type locus, termination of copy-synthesis, maintenance of DNA repeat elements, reciprocal meiotic recombination and nucleus, site of double-strand break localization	254.991	-1.01589	0.180454	-5.62965	1.80577e-08	7.78884e-07
Afu8g00910	Ortholog(s) have role in asperfuranone biosynthetic process	87.3867	-1.01711	0.240653	-4.22644	2.37419e-05	0.000310266
Afu2g15670	Ortholog of A. nidulans FGSC A4 : AN2182, A. niger CBS 513.88 : An15g05910, Aspergillus wentii : Aspwe1_0039157, Aspergillus sydowii : Aspsy1_0139789 and Aspergillus terreus NIH2624 : ATET_02443	81.598	-1.0174	0.300064	-3.39061	0.000697361	0.00402452
Afu1g02590	Ortholog(s) have transcription factor activity, RNA polymerase I CORE element sequence-specific binding activity and role in regulation of transcription from RNA polymerase I promoter, transcription from RNA polymerase I promoter	280.206	-1.01821	0.294087	-3.46227	0.000535638	0.00328695
Afu4g00420	Ortholog of Neosartorya fischeri NRRL 181 : NFIA_045220 and Aspergillus fumigatus A1163 : AFUB_100960	498.874	-1.01898	0.302085	-3.37317	0.000743094	0.00421991
Afu4g02790	Has domain(s) with predicted hydrolase activity, acting on carbon-nitrogen (but not peptide) bonds activity and role in nitrogen compound metabolic process	347.277	-1.022	0.271532	-3.76381	0.000167341	0.00138436
Afu8g02030	Ortholog of A. oryzae RIB40 : AO090038000195, AO090012000751, Aspergillus flavus NRRL 3357 : AFL2T_03620, Neosartorya fischeri NRRL 181 : NFIA_095700 and Aspergillus wentii : Aspwe1_0032065	91.2865	-1.02236	0.326132	-3.13481	0.00171968	0.00788759
Afu2g08370	Predicted glutathione S transferase	985.086	-1.02355	0.330339	-3.09848	0.00194519	0.00867778
Afu2g08870	Ortholog(s) have RNA binding activity, role in mRNA cis splicing, via spliceosome and Prp19 complex, spliceosomal complex localization	506.094	-1.02431	0.240081	-4.26653	1.98534e-05	0.000270834
Afu5g05760	Ortholog(s) have G-protein beta/gamma-subunit complex binding activity, role in positive regulation of transcription from RNA polymerase II promoter by pheromones, protein folding and cytosol, nucleus localization	1013.52	-1.0255	0.29789	-3.44253	0.0005763	0.00345687
Afu2g01330	Ortholog of A. nidulans FGSC A4 : AN7665, A. niger CBS 513.88 : An03g05100, Aspergillus wentii : Aspwe1_0113700, Aspergillus sydowii : Aspsy1_0090349 and Aspergillus terreus NIH2624 : ATET_08162	125.494	-1.02632	0.297861	-3.44563	0.00056973	0.00342573
Afu3g14530	Has domain(s) with predicted hydrolase activity and role in metabolic process	94.7916	-1.02687	0.286277	-3.58697	0.000334544	0.00230451
Afu2g13820	Has domain(s) with predicted nucleic acid binding activity	1653.11	-1.02865	0.235842	-4.3616	1.29117e-05	0.000193081
Afu4g01170	Ortholog of Aspergillus fumigatus A1163 : AFUB_101680	853.405	-1.02965	0.335599	-3.06809	0.00215434	0.00938819
Afu2g05960	Has domain(s) with predicted nucleic acid binding, nucleotide binding activity	1293.01	-1.03026	0.328076	-3.14032	0.00168763	0.00780725
Afu4g01210	Ortholog of A. nidulans FGSC A4 : AN9206, AN1849, A. fumigatus Af293 : Afu5g02320, Afu5g09930, A. niger CBS 513.88 : An03g02680, An12g10080, An12g02060 and A. oryzae RIB40 : AO090001000129, AO090010000537	777.873	-1.03421	0.301776	-3.42708	0.000610104	0.00361031
Afu3g14150	Ortholog(s) have role in asexual sporulation resulting in formation of a cellular spore, cleistothecium development, sexual sporulation resulting in formation of a cellular spore	686.518	-1.03623	0.279253	-3.71073	0.000206666	0.00159477
Afu1g04010	Ortholog(s) have role in cell separation after cytokinesis, regulation of Rho protein signal transduction, vesicle-mediated transport and cytosol, endoplasmic reticulum, nucleus localization	585.981	-1.0377	0.232297	-4.46713	7.92755e-06	0.000130172
Afu2g13650	Ortholog of A. nidulans FGSC A4 : AN2637, A. oryzae RIB40 : AO090001000291, AO090005001139, AO090026000243, Aspergillus wentii : Aspwe1_0045467 and Aspergillus sydowii : Aspsy1_0035381, Aspsy1_0047966	118.485	-1.03849	0.316437	-3.28184	0.00103133	0.0053892
Afu2g04800	Ortholog(s) have role in maturation of SSU-rRNA from tricistronic rRNA transcript (SSU-rRNA, 5.8S rRNA, LSU-rRNA) and cytoplasm, nucleus localization	458.059	-1.03984	0.329788	-3.15304	0.00161578	0.00758777
Afu7g04650	Ortholog(s) have endopeptidase activity and role in proteasomal ubiquitin-independent protein catabolic process, proteasome-mediated ubiquitin-dependent protein catabolic process	3695.87	-1.04125	0.335657	-3.10211	0.00192147	0.00861659
Afu5g04300	Ortholog of A. nidulans FGSC A4 : AN8282, A. niger CBS 513.88 : An09g06770, A. oryzae RIB40 : AO090102000636, Aspergillus wentii : Aspwe1_0137804 and Aspergillus sydowii : Aspsy1_0519687	265.892	-1.04184	0.260658	-3.99697	6.41593e-05	0.000658538
Afu2g16380	Ortholog(s) have oxidoreductase activity, role in NADPH regeneration and cytoplasm, nucleus localization	1201.65	-1.04339	0.212168	-4.91772	8.75574e-07	2.23751e-05
Afu1g10020	Has domain(s) with predicted RNA-DNA hybrid ribonuclease activity, nucleic acid binding activity	34.1644	-1.0453	0.342845	-3.0489	0.00229679	0.00986681
Afu1g06690	Ortholog(s) have role in maturation of SSU-rRNA and cytoplasm, nucleus localization	563.301	-1.04666	0.195323	-5.35862	8.38623e-08	2.93794e-06
Afu6g10730	Ortholog(s) have nuclear periphery localization	584.298	-1.04761	0.209086	-5.01043	5.43073e-07	1.47898e-05
Afu6g09130	Ortholog of A. nidulans FGSC A4 : AN1764, A. niger CBS 513.88 : An11g06880, Aspergillus wentii : Aspwe1_0176961, Aspergillus sydowii : Aspsy1_0053700 and Aspergillus terreus NIH2624 : ATET_06671	211.569	-1.04857	0.251042	-4.17689	2.95518e-05	0.00036987
Afu5g04440	Ortholog(s) have RNA stem-loop binding, double-stranded RNA binding, ribonuclease III activity	916.857	-1.04961	0.318926	-3.29108	0.000998048	0.00526586
Afu3g07070	Has domain(s) with predicted DNA binding, chromatin binding activity	118.879	-1.05401	0.20015	-5.26608	1.39369e-07	4.54136e-06
Afu3g03720	Protein of unknown function; calcium induced	776.691	-1.05411	0.274813	-3.83572	0.000125196	0.00111309
Afu5g03750	Putative WW domain protein	2184.42	-1.0548	0.254604	-4.14289	3.42949e-05	0.000408666
Afu4g04700	Ortholog of Aspergillus fumigatus A1163 : AFUB_098300	444.571	-1.05582	0.283067	-3.72995	0.000191517	0.00151388
Afu4g10520	Ortholog(s) have electron carrier activity, iron ion binding, zinc ion binding activity, role in peptidyl-diphthamide biosynthetic process from peptidyl-histidine, tRNA wobble uridine modification and cytosol, nucleus localization	285.683	-1.05639	0.337733	-3.12789	0.00176063	0.00805508
Afu1g04810	Ortholog of A. nidulans FGSC A4 : AN0424, A. niger CBS 513.88 : An01g03730, Aspergillus wentii : Aspwe1_0169505 and Aspergillus sydowii : Aspsy1_0641478	278.667	-1.05652	0.21213	-4.98052	6.34147e-07	1.67801e-05
Afu1g06580	Ortholog of A. nidulans FGSC A4 : AN4252, AN10165, A. fumigatus Af293 : Afu1g11910, A. niger CBS 513.88 : An18g05640, An08g04120 and A. oryzae RIB40 : AO090001000456, AO090001000373	62591.4	-1.05664	0.333437	-3.16893	0.00153003	0.00725915
Afu1g02930	Has domain(s) with predicted calcium ion binding activity	1084.83	-1.06073	0.337959	-3.13863	0.00169737	0.00783775
Afu5g11340	Ortholog(s) have enzyme regulator activity, guanyl-nucleotide exchange factor activity, translation initiation factor activity	674.726	-1.06309	0.237174	-4.48231	7.38379e-06	0.000123261
Afu5g11130	Ortholog(s) have ATPase activity, tRNA binding activity, role in regulation of transcription from RNA polymerase II promoter, tRNA wobble uridine modification and Elongator holoenzyme complex, cytosol, nucleus localization	157.779	-1.06388	0.263632	-4.03549	5.44891e-05	0.000581685
Afu6g11180	Ortholog of A. niger CBS 513.88 : An08g07550, A. oryzae RIB40 : AO090023000497, Aspergillus wentii : Aspwe1_0108866, Aspergillus versicolor : Aspve1_0120784 and Aspergillus niger ATCC 1015 : 130756-mRNA	303.217	-1.06456	0.286305	-3.71829	0.000200576	0.00155906
Afu5g02220	Ortholog(s) have role in ascospore formation, conidiophore development, conidium formation, hyphal growth, regulation of protein localization to mitotic spindle pole body and septation initiation signaling, more	390.412	-1.06539	0.230282	-4.62647	3.71946e-06	6.93865e-05
Afu7g02410	Protein of unknown function	89.4958	-1.06671	0.315394	-3.38216	0.000719189	0.00411233
Afu6g07570	Ortholog(s) have Golgi apparatus, endoplasmic reticulum localization	135.342	-1.06839	0.346222	-3.08586	0.00202961	0.00895621
Afu2g02390	Ortholog of A. nidulans FGSC A4 : AN1220, A. fumigatus Af293 : Afu8g06040, A. niger CBS 513.88 : An08g02670 and A. oryzae RIB40 : AO090011000529, AO090005000537	34.6595	-1.0748	0.349194	-3.07794	0.00208435	0.00913992
Afu6g06440	Putative proteasome component; transcript induced by exposure to human airway epithelial cells	5131.2	-1.07499	0.340512	-3.15698	0.0015941	0.0074954
Afu1g04240	Ortholog(s) have role in endonucleolytic cleavage in 5'-ETS of tricistronic rRNA transcript (SSU-rRNA, 5.8S rRNA and LSU-rRNA), more	382.718	-1.07538	0.326995	-3.28866	0.00100664	0.0052861
Afu5g11640	Ortholog(s) have Golgi apparatus, endoplasmic reticulum localization	948.007	-1.07671	0.346983	-3.10306	0.0019153	0.00859778
Afu3g07570	Ortholog of A. nidulans FGSC A4 : AN4854, A. niger CBS 513.88 : An02g13130, A. oryzae RIB40 : AO090020000139, Aspergillus wentii : Aspwe1_0050934 and Aspergillus sydowii : Aspsy1_0798750	410.081	-1.08231	0.29544	-3.66339	0.000248894	0.00183758
Afu3g15080	Ortholog of Neosartorya fischeri NRRL 181 : NFIA_062000, Aspergillus wentii : Aspwe1_0110735, Aspergillus fumigatus A1163 : AFUB_034130 and Aspergillus clavatus NRRL 1 : ACLA_042370	726.546	-1.08256	0.324343	-3.33771	0.000844714	0.00465185
Afu6g05170	Ortholog(s) have FAD transmembrane transporter activity, role in FAD transport and mitochondrion localization	456.785	-1.08346	0.338103	-3.20454	0.00135278	0.00665698
Afu2g03910	Ortholog(s) have role in cellular response to UV, double-strand break repair via homologous recombination, postreplication repair and mitotic spindle pole body, nucleus localization	57.403	-1.08445	0.314018	-3.45345	0.000553456	0.00336584
Afu1g10550	Ortholog(s) have role in filamentous growth	224.33	-1.08551	0.261489	-4.15127	3.30636e-05	0.00039858
Afu6g13800	Ortholog of A. nidulans FGSC A4 : AN6413, AN6419, AN6946, AN5312, AN5664, AN8328, AN3241, AN10369, AN1930, AN2386, AN1738, AN11159, AN8984, AN8951, AN1540, AN8971, AN9387, AN9266, AN9306, AN1317, AN10886, AN7232, AN7774, AN12202	1128.42	-1.08745	0.278689	-3.902	9.54008e-05	0.000899976
Afu5g15010	Putative arsenite efflux transporter; predicted gene pair with AFUA_1G16100	129.735	-1.0976	0.294346	-3.72895	0.000192282	0.00151755
Afu6g08610	Ortholog(s) have RNA trimethylguanosine synthase activity and role in 7-methylguanosine cap hypermethylation, meiotic nuclear division, nucleologenesis, regulation of telomere maintenance via telomerase	857.07	-1.09869	0.357183	-3.07598	0.0020981	0.00918779
Afu1g02200	Ortholog of A. nidulans FGSC A4 : AN10073, A. niger CBS 513.88 : An01g06050, A. oryzae RIB40 : AO090005000879, Neosartorya fischeri NRRL 181 : NFIA_022450 and Aspergillus clavatus NRRL 1 : ACLA_032230	281.514	-1.1022	0.317225	-3.47452	0.000511765	0.00316912
Afu5g08730	Ortholog of A. nidulans AN10592; calcium induced	1930.29	-1.10477	0.343243	-3.21863	0.00128803	0.00644188
Afu1g14030	Ortholog(s) have transcription cofactor activity	532.73	-1.10539	0.340056	-3.25061	0.00115156	0.00587753
Afu6g04540	Calcineurin regulatory subunit; transcript induced by exposure to human airway epithelial cells	1615.24	-1.10677	0.362261	-3.05517	0.00224936	0.00973594
Afu7g05940	Ortholog of A. nidulans FGSC A4 : AN10851, A. niger CBS 513.88 : An07g01650, A. oryzae RIB40 : AO090005000458, Aspergillus wentii : Aspwe1_0291638 and Aspergillus sydowii : Aspsy1_0159486	176.52	-1.10777	0.250069	-4.42986	9.4296e-06	0.000149392
Afu7g03830	DNA repair protein	360.823	-1.11111	0.262139	-4.23862	2.24898e-05	0.000297551
Afu2g01440	Putative mitochondrial carrier protein	371.694	-1.11129	0.266469	-4.17042	3.04039e-05	0.000378123
Afu7g05785	Ortholog of A. nidulans FGSC A4 : AN11901, A. niger CBS 513.88 : An07g02120, Neosartorya fischeri NRRL 181 : NFIA_027020 and Aspergillus versicolor : Aspve1_0088350	283.464	-1.11156	0.308345	-3.60493	0.000312235	0.00220635
Afu8g07320	Ortholog of A. nidulans FGSC A4 : AN5841, AN8634, Aspergillus wentii : Aspwe1_0062778, Aspergillus sydowii : Aspsy1_0048400 and Aspergillus terreus NIH2624 : ATET_08649	69.2083	-1.11203	0.348102	-3.19455	0.00140047	0.00682136
Afu4g14420	Has domain(s) with predicted catalytic activity, lysozyme activity and role in carbohydrate metabolic process, cell wall macromolecule catabolic process, peptidoglycan catabolic process	454.599	-1.11213	0.275991	-4.02958	5.58764e-05	0.000591937
Afu3g13040	Ortholog of A. nidulans FGSC A4 : AN3135, A. niger CBS 513.88 : An02g08930, A. oryzae RIB40 : AO090012000826, Aspergillus wentii : Aspwe1_0050040 and Aspergillus sydowii : Aspsy1_0087186	322.835	-1.11299	0.27343	-4.07047	4.69189e-05	0.000520221
Afu4g05920	Ortholog(s) have role in cardiolipin metabolic process, cell-abiotic substrate adhesion, cristae formation, negative regulation of phosphatidylcholine biosynthetic process, phosphatidylethanolamine metabolic process	2448.72	-1.11461	0.332966	-3.34753	0.000815354	0.00453366
Afu5g12100	Ortholog(s) have rRNA (guanine) methyltransferase activity, rRNA (uridine-2'-O-)-methyltransferase activity	756.206	-1.12068	0.361014	-3.10425	0.00190762	0.00857509
Afu2g14760	Putative BCS1-like ATPase; transcript induced by voriconazole	1542.38	-1.12402	0.25005	-4.49517	6.95144e-06	0.000117007
Afu4g10240	Ortholog(s) have mRNA binding activity and role in chromatin silencing at centromere outer repeat region, mRNA splicing, via spliceosome, negative regulation of G0 to G1 transition	1722.25	-1.12954	0.36045	-3.13371	0.00172614	0.00790213
Afu1g10645	Ortholog of A. nidulans FGSC A4 : AN1224, A. niger CBS 513.88 : An08g02720, A. oryzae RIB40 : AO090038000355, Neosartorya fischeri NRRL 181 : NFIA_015000 and Aspergillus wentii : Aspwe1_0168793	209.741	-1.12963	0.303521	-3.72175	0.000197846	0.00154981
Afu4g13550	Has domain(s) with predicted oxidoreductase activity and role in metabolic process	474.09	-1.13184	0.317315	-3.56693	0.000361187	0.00243465
Afu6g10770	Ortholog of A. nidulans FGSC A4 : AN9498, A. niger CBS 513.88 : An11g00650, A. oryzae RIB40 : AO090023000195, Aspergillus wentii : Aspwe1_0039441 and Aspergillus sydowii : Aspsy1_0045568	426.418	-1.132	0.314679	-3.59731	0.000321531	0.00225072
Afu4g12760	Ortholog of A. nidulans FGSC A4 : AN3600, A. niger CBS 513.88 : An01g08280, A. oryzae RIB40 : AO090009000304, Aspergillus wentii : Aspwe1_0099611 and Aspergillus sydowii : Aspsy1_0032683	125.718	-1.13277	0.300573	-3.7687	0.000164101	0.00136666
Afu4g09100	Ortholog(s) have ferrous iron binding activity, role in peptidyl-diphthamide biosynthetic process from peptidyl-histidine and cytosol, nucleus localization	207.548	-1.13705	0.27003	-4.21082	2.54446e-05	0.00032538
Afu1g09220	Ortholog(s) have role in cellular response to lithium ion, cellular response to pH and filamentous growth of a population of unicellular organisms in response to neutral pH, more	429.852	-1.13762	0.34587	-3.28916	0.00100485	0.0052861
Afu2g05110	Ortholog(s) have U1 snRNP, U2 snRNP, cytosol localization	1617.67	-1.13765	0.355045	-3.20423	0.00135423	0.00665698
Afu6g08430	Ortholog of A. nidulans FGSC A4 : AN3921, A. niger CBS 513.88 : An11g01600, Aspergillus wentii : Aspwe1_0120527, Aspergillus sydowii : Aspsy1_0122151 and Aspergillus terreus NIH2624 : ATET_05812	591.799	-1.13767	0.305596	-3.7228	0.000197028	0.00154923
Afu6g10840	Protein of unknown function identified by mass spectrometry	2307.46	-1.14193	0.351992	-3.2442	0.00117782	0.00597884
Afu1g04710	Ortholog(s) have role in regulation of cell shape, regulation of translational fidelity, tRNA wobble position uridine thiolation and cytosolic tRNA wobble base thiouridylase complex localization	89.2884	-1.14334	0.343923	-3.3244	0.000886093	0.00482492
Afu6g04240	Putative PAP2 domain protein with a predicted role in phospholipids and triacylglycerol biosynthesis; repressed by exposure to artemisinin	425.009	-1.14414	0.347616	-3.29141	0.000996877	0.00526586
Afu6g08280	Protein of unknown function	188.538	-1.14696	0.361569	-3.17217	0.00151302	0.00722802
Afu1g04850	Ortholog(s) have ATP-dependent microtubule motor activity, plus-end-directed activity	2685.37	-1.14892	0.368615	-3.11684	0.001828	0.00832757
Afu2g04210	Protein with no conserved domains and no similarities to any proteins with known function; induced by tyrosine; mutants fail to produce pyomelanin	40.5154	-1.15051	0.324633	-3.54403	0.000394066	0.0026
Afu6g09400	Ortholog of Aspergillus kawachii : Aspka1_0182581, Aspergillus acidus : Aspfo1_0148565, Aspergillus fumigatus A1163 : AFUB_092650 and Aspergillus clavatus NRRL 1 : ACLA_010240	87.6678	-1.15392	0.336514	-3.42904	0.000605716	0.00359575
Afu7g01580	Ortholog(s) have nitrate reductase (NADPH) activity and role in molybdopterin cofactor biosynthetic process	330.605	-1.15553	0.376481	-3.06928	0.00214574	0.0093744
Afu3g10260	Has domain(s) with predicted role in mitotic nuclear division, mitotic spindle organization in nucleus and DASH complex, mitotic spindle localization	371.352	-1.15823	0.314178	-3.68655	0.000227317	0.00171808
Afu3g01050	Ortholog of A. oryzae RIB40 : AO090701000673, Aspergillus flavus NRRL 3357 : AFL2T_06266, Neosartorya fischeri NRRL 181 : NFIA_001900 and Aspergillus versicolor : Aspve1_0437730	196.613	-1.15999	0.303987	-3.81591	0.000135679	0.00117863
Afu5g01410	Has domain(s) with predicted ATP binding activity	271.072	-1.16149	0.346723	-3.3499	0.000808422	0.00450519
Afu5g10520	Has domain(s) with predicted carbohydrate binding, catalytic activity and role in carbohydrate metabolic process	30.6196	-1.16269	0.317181	-3.66568	0.000246684	0.00182811
Afu4g09500	Ortholog of Aspergillus flavus NRRL 3357 : AFL2T_04283, Neosartorya fischeri NRRL 181 : NFIA_106510, Aspergillus wentii : Aspwe1_0157025 and Aspergillus versicolor : Aspve1_0124516	223.622	-1.16638	0.304269	-3.83339	0.000126391	0.00111745
Afu2g08180	Ortholog(s) have role in establishment or maintenance of cell polarity, membrane raft organization and plasma membrane localization	7824.68	-1.16812	0.358777	-3.25583	0.00113061	0.00579835
Afu5g01290	Putative zinc-binding oxidoreductase	23.7467	-1.16846	0.356083	-3.28144	0.0010328	0.00538934
Afu6g12900	Has domain(s) with predicted role in transmembrane transport	1544.83	-1.17065	0.360293	-3.24917	0.00115744	0.00590348
Afu1g02890	Ortholog(s) have dUTP diphosphatase activity and cytosol, nucleus localization	519.835	-1.17099	0.249478	-4.69378	2.68208e-06	5.36561e-05
Afu7g08530	Ortholog of A. niger CBS 513.88 : An10g00280, Aspergillus tubingensis : Asptu1_0053817, Aspergillus fumigatus A1163 : AFUB_097670, AFUB_098030 and Aspergillus sydowii : Aspsy1_0041373	716.55	-1.17362	0.205023	-5.72433	1.0384e-08	4.98313e-07
Afu4g06360	Has domain(s) with predicted RNA binding activity, role in mRNA processing and cytoplasm, nucleus localization	219.389	-1.17367	0.366224	-3.20478	0.00135165	0.00665698
Afu7g00340	Has domain(s) with predicted hydrolase activity	5024.75	-1.17404	0.346471	-3.38857	0.000702577	0.00404212
Afu3g01640	Has domain(s) with predicted RNA polymerase II transcription factor activity, sequence-specific DNA binding, zinc ion binding activity, role in regulation of transcription, DNA-templated and nucleus localization	69.4594	-1.1758	0.241872	-4.86127	1.16635e-06	2.80751e-05
Afu4g05960	Has domain(s) with predicted catalytic activity	399.93	-1.1772	0.381441	-3.08619	0.0020274	0.00895176
Afu3g06320	Ortholog of A. nidulans FGSC A4 : AN4751, A. niger CBS 513.88 : An11g10000, A. oryzae RIB40 : AO090020000118, Aspergillus wentii : Aspwe1_0042146 and Aspergillus sydowii : Aspsy1_0043261	214.91	-1.17813	0.386131	-3.05111	0.00227996	0.00982374
Afu3g11310	Ortholog of A. nidulans FGSC A4 : AN4868, A. niger CBS 513.88 : An02g07050, Aspergillus wentii : Aspwe1_0037013, Aspergillus sydowii : Aspsy1_0029674 and Aspergillus glaucus : Aspgl1_0045568	291.519	-1.17883	0.277917	-4.24168	2.21857e-05	0.000294049
Afu2g12250	Ortholog(s) have role in DNA strand elongation involved in DNA replication, UV-damage excision repair and Elg1 RFC-like complex, cytosol, nucleus localization	516.814	-1.17956	0.326996	-3.60727	0.000309432	0.00219485
Afu3g08040	Ortholog(s) have DNA-directed RNA polymerase activity, role in transcription from RNA polymerase II promoter and DNA-directed RNA polymerase II, holoenzyme localization	418.236	-1.17983	0.325886	-3.62038	0.000294175	0.0021006
Afu7g00850	Has domain(s) with predicted N-acetyltransferase activity	652.7	-1.1833	0.362008	-3.26871	0.00108038	0.00559472
Afu3g14660	Ortholog of A. nidulans FGSC A4 : AN2535, A. niger CBS 513.88 : An09g01230, Aspergillus wentii : Aspwe1_0107397, Aspwe1_0171355 and Aspergillus sydowii : Aspsy1_0087029	1580.25	-1.18554	0.382964	-3.09569	0.00196354	0.00874218
Afu1g12270	Ortholog of Aspergillus fumigatus A1163 : AFUB_011740	1464.9	-1.18565	0.388353	-3.05301	0.00226557	0.00978316
Afu4g09890	Has domain(s) with predicted phosphoric diester hydrolase activity and role in lipid metabolic process	975.097	-1.18569	0.236951	-5.00394	5.61707e-07	1.52417e-05
Afu7g03690	Ortholog(s) have enzyme activator activity, telomerase inhibitor activity, role in box C/D snoRNA 3'-end processing, negative regulation of telomere maintenance via telomerase and nucleolus, nucleoplasm localization	1088.41	-1.1857	0.281596	-4.21064	2.54653e-05	0.00032538
Afu5g11370	Ortholog(s) have role in asymmetric protein localization to old mitotic spindle pole body, glycogen metabolic process, negative regulation of septation initiation signaling, syncytium formation by plasma membrane fusion	711.62	-1.18639	0.282421	-4.20078	2.65997e-05	0.00033699
Afu1g12860	Has domain(s) with predicted racemase and epimerase activity, acting on carbohydrates and derivatives activity, role in rhamnose metabolic process and cytoplasm localization	30.986	-1.18764	0.367655	-3.23031	0.00123655	0.00623455
Afu4g08930	Putative nucleolar GTPase	1003.28	-1.1905	0.280271	-4.24767	2.1601e-05	0.000288348
Afu1g05000	Ortholog(s) have endoplasmic reticulum localization	543.642	-1.1911	0.338785	-3.51578	0.000438461	0.00280359
Afu2g17305	Ortholog of Aspergillus fumigatus A1163 : AFUB_032960	60.8542	-1.19165	0.344354	-3.46053	0.000539108	0.00330553
Afu1g01990	Ribosome biogenesis protein	287.318	-1.19169	0.358971	-3.31975	0.000900983	0.00488857
Afu4g12360	Ortholog(s) have cytosol, nucleus localization	699.58	-1.1929	0.285829	-4.17348	2.99985e-05	0.000373704
Afu1g04470	Ortholog(s) have protein transporter activity, unfolded protein binding activity and role in protein import into mitochondrial inner membrane, protein import into mitochondrial outer membrane	2112.95	-1.19465	0.371453	-3.21615	0.00129924	0.00648924
Afu1g12875	Ortholog(s) have Mis6-Sim4 complex, condensed nuclear chromosome kinetochore, cytoplasm localization	299.199	-1.19544	0.316726	-3.77438	0.000160406	0.00134037
Afu7g08410	Predicted mariner Ant1 transposon-related ORF	89.8046	-1.19833	0.381548	-3.1407	0.00168545	0.00780202
Afu5g13490	Ortholog(s) have structural constituent of ribosome activity and mitochondrial large ribosomal subunit localization	2042.2	-1.19995	0.386259	-3.10659	0.0018926	0.0085333
Afu6g10965	Ortholog(s) have role in cellular response to DNA damage stimulus and FANCM-MHF complex localization	111.052	-1.2018	0.306476	-3.92136	8.80506e-05	0.000848881
Afu5g08660	Ortholog(s) have Smc5-Smc6 complex localization	317.7	-1.20429	0.237823	-5.0638	4.10982e-07	1.16606e-05
Afu6g05220	Ortholog(s) have role in ER to Golgi vesicle-mediated transport, protein complex assembly and TRAPPI protein complex, TRAPPII protein complex, TRAPPIII protein complex, cis-Golgi network, trans-Golgi network localization	598.396	-1.20515	0.335997	-3.58678	0.000334784	0.00230451
Afu3g09780	Ortholog(s) have role in cellular copper ion homeostasis, mitochondrial respiratory chain complex IV assembly and mitochondrial intermembrane space, nucleus localization	892.745	-1.20756	0.378604	-3.18952	0.0014251	0.00690974
Afu2g03870	Putative FK506-binding protein (FKBP)-type peptidyl-prolyl cis-trans isomerase	1174.66	-1.20804	0.352422	-3.42781	0.000608466	0.00360347
Afu3g10690	Putative calcium-translocating P-type ATPase involved in depleting the cytosol of calcium ions; calcium induced	914.138	-1.20861	0.378816	-3.19048	0.00142034	0.00689116
Afu8g01090	Putative thioredoxin; hypoxia repressed protein	148.189	-1.21053	0.389581	-3.10726	0.00188829	0.00851899
Afu5g00770	Ortholog of A. nidulans FGSC A4 : AN7822, Neosartorya fischeri NRRL 181 : NFIA_041410, Aspergillus wentii : Aspwe1_0052659 and Aspergillus versicolor : Aspve1_0026333, Aspve1_0046552	3516.02	-1.21123	0.365831	-3.31091	0.000929919	0.00499624
Afu8g04230	Ortholog of A. nidulans FGSC A4 : AN12056, A. oryzae RIB40 : AO090103000038, Aspergillus wentii : Aspwe1_0175151, Aspergillus sydowii : Aspsy1_0086843 and Aspergillus terreus NIH2624 : ATET_00036	277.24	-1.21136	0.3795	-3.19198	0.00141299	0.00687335
Afu1g16635	Has domain(s) with predicted protein disulfide oxidoreductase activity	166.494	-1.21857	0.392023	-3.10841	0.00188095	0.00849615
Afu6g11290	Ortholog of A. nidulans FGSC A4 : AN0572, A. niger CBS 513.88 : An08g07465, Aspergillus wentii : Aspwe1_0027109 and Aspergillus sydowii : Aspsy1_0086207	380.732	-1.21883	0.263074	-4.63304	3.60331e-06	6.75575e-05
Afu2g15500	Ortholog(s) have role in mRNA splicing, via spliceosome and U1 snRNP, U2 snRNP, U4/U6 x U5 tri-snRNP complex, U5 snRNP, cytosol, spliceosomal complex localization	2226.49	-1.21887	0.365271	-3.3369	0.000847193	0.00465862
Afu1g03110	Ortholog(s) have structural constituent of ribosome activity, role in cytoplasmic translation and cytosolic large ribosomal subunit, nucleolus localization	13720	-1.22037	0.388309	-3.14278	0.00167349	0.00776591
Afu3g01280	Ortholog of A. nidulans FGSC A4 : AN7404, A. niger CBS 513.88 : An02g12500, An16g05960, An09g03800, A. oryzae RIB40 : AO090011000171 and Aspergillus wentii : Aspwe1_0036364, Aspwe1_0041299, Aspwe1_0112391	44.4641	-1.2219	0.339934	-3.59451	0.000325004	0.00226547
Afu8g04240	Ortholog(s) have DNA replication origin binding, chromatin binding activity	321.291	-1.22203	0.284695	-4.29243	1.76726e-05	0.000247882
Afu5g06915	Protein of unknown function	372.974	-1.22214	0.341127	-3.58265	0.00034012	0.00233055
Afu3g13370	Ortholog of A. nidulans FGSC A4 : AN12304, Neosartorya fischeri NRRL 181 : NFIA_063990, Aspergillus wentii : Aspwe1_0038143 and Aspergillus clavatus NRRL 1 : ACLA_041070	1554.31	-1.22317	0.382062	-3.2015	0.00136715	0.00669914
Afu4g04140	Ortholog of A. nidulans FGSC A4 : AN11036, A. fumigatus Af293 : Afu1g02450, A. niger CBS 513.88 : An03g00240 and A. oryzae RIB40 : AO090003000331, AO090023000392	752.113	-1.22369	0.254746	-4.80358	1.55851e-06	3.56737e-05
Afu1g11160	Ortholog(s) have nucleolus localization	435.879	-1.22762	0.366843	-3.34644	0.000818563	0.00453895
Afu1g15966	Protein of unknown function	26.3796	-1.22818	0.354076	-3.46868	0.000523026	0.00322858
Afu6g11070	Ortholog(s) have cytosol, nucleus localization	357.522	-1.22891	0.332823	-3.6924	0.000222151	0.00168636
Afu6g03100	Protein of unknown function identified by mass spectrometry	2106.23	-1.23011	0.356536	-3.45017	0.000560228	0.00339228
Afu8g02040	Putative alpha-1,6-mannosyltransferase	540.803	-1.23192	0.273202	-4.50919	6.50768e-06	0.000110616
Afu6g02705	Ortholog of A. nidulans FGSC A4 : AN11630, A. niger CBS 513.88 : An12g08250, Aspergillus wentii : Aspwe1_0035841 and Aspergillus sydowii : Aspsy1_0157566	160.41	-1.23207	0.350407	-3.51611	0.000437922	0.00280255
Afu3g02253	Ortholog of A. oryzae RIB40 : AO090012000815, Neosartorya fischeri NRRL 181 : NFIA_003390, Aspergillus clavatus NRRL 1 : ACLA_062150 and Aspergillus zonatus : Aspzo1_0135140	1798.44	-1.23582	0.358351	-3.44863	0.000563435	0.00340433
Afu3g06810	Predicted DDE1 transposon-related ORF	51.745	-1.23979	0.387602	-3.1986	0.00138094	0.0067405
Afu8g04350	Ortholog(s) have RNA polymerase III activity, role in transcription initiation from RNA polymerase III type 2 promoter and DNA-directed RNA polymerase III complex, cytosol, nuclear chromatin localization	578.318	-1.24023	0.345141	-3.59339	0.0003264	0.00227006
Afu4g10430	Ortholog(s) have aminoacyl-tRNA hydrolase activity, role in negative regulation of proteasomal ubiquitin-dependent protein catabolic process and mitochondrial outer membrane localization	715.011	-1.24066	0.339549	-3.65385	0.000258334	0.00188989
Afu4g04810	Small Rab family GTPase; GFP-SrgA accumulates preferentially at hyphal tips and to a distinct spot at the apex of young conidiophores; mutants have abnormal conidiophores and display diverse colony morphology phenotypes	1729.38	-1.2412	0.327227	-3.79309	0.000148784	0.00126404
Afu1g15240	Ortholog(s) have tubulin binding activity, role in positive regulation of transcription elongation from RNA polymerase II promoter, tubulin complex assembly and cytosol, nucleus, prefoldin complex localization	806.314	-1.24127	0.398809	-3.11244	0.00185546	0.00841667
Afu1g14580	Has domain(s) with predicted role in rRNA processing and small-subunit processome localization	289.366	-1.24504	0.310063	-4.01543	5.93387e-05	0.000617553
Afu4g02680	Ortholog of A. niger CBS 513.88 : An12g06800, A. oryzae RIB40 : AO090005000330, Neosartorya fischeri NRRL 181 : NFIA_031130 and Aspergillus wentii : Aspwe1_0175939	36.0788	-1.24582	0.384543	-3.23975	0.00119635	0.00605234
Afu8g06390	Ortholog of Aspergillus fumigatus A1163 : AFUB_079220	629.983	-1.24594	0.371144	-3.35702	0.000787873	0.00441706
Afu7g04280	Ortholog(s) have RNA binding activity, role in mRNA splicing, via spliceosome and Lsm1-7-Pat1 complex, U4/U6 x U5 tri-snRNP complex, U6 snRNP, nucleolus, small nucleolar ribonucleoprotein complex localization	702.428	-1.24607	0.393557	-3.16617	0.00154462	0.00729952
Afu1g11910	Histidine-rich protein of unknown function; calcium induced	521.89	-1.24616	0.401607	-3.10293	0.00191612	0.00859778
Afu6g13180	Has domain(s) with predicted deaminase activity and role in purine ribonucleoside monophosphate biosynthetic process	335.103	-1.25026	0.288893	-4.32777	1.50625e-05	0.000217401
Afu3g08130	Ortholog of A. nidulans FGSC A4 : AN10374, Neosartorya fischeri NRRL 181 : NFIA_069010, Aspergillus wentii : Aspwe1_0173436 and Aspergillus versicolor : Aspve1_0039578	293.698	-1.25205	0.368984	-3.39323	0.000690735	0.00399865
Afu4g06610	Ortholog of A. nidulans FGSC A4 : AN2913, AN4375, A. fumigatus Af293 : Afu3g07740, A. niger CBS 513.88 : An04g00930 and A. oryzae RIB40 : AO090023000927, AO090020000420	35.0569	-1.25347	0.36287	-3.45433	0.000551662	0.00336041
Afu3g06901	Ortholog(s) have P-P-bond-hydrolysis-driven protein transmembrane transporter activity, protein transporter activity, structural molecule activity	3170.92	-1.25421	0.375301	-3.34188	0.000832126	0.0045927
Afu2g09930	Ortholog(s) have S-adenosylmethionine-dependent methyltransferase activity and role in protein methylation	96.4345	-1.25462	0.342762	-3.66034	0.000251879	0.00184992
Afu6g08290	Has domain(s) with predicted GTP binding, GTPase activity, role in intracellular protein transport, protein transport, signal transduction, small GTPase mediated signal transduction and intracellular, membrane localization	371.095	-1.25734	0.384903	-3.26664	0.0010883	0.00562002
Afu2g13320	Ortholog(s) have role in chronological cell aging, hyphal growth, mitochondrial fission, peroxisome fission and mitochondrial outer membrane, peroxisome localization	3004.72	-1.25855	0.391776	-3.21242	0.00131621	0.00655647
Afu2g12130	Ortholog(s) have cytosol, trimeric positive transcription elongation factor complex b localization	389.64	-1.25965	0.337219	-3.7354	0.000187417	0.00149952
Afu6g02450	Ortholog(s) have cytoplasmic stress granule, cytosol, nucleus localization	25589.6	-1.26061	0.383643	-3.28589	0.00101659	0.00532762
Afu3g06940	Ortholog of A. oryzae RIB40 : AO090020000301, Neosartorya fischeri NRRL 181 : NFIA_070320 and Aspergillus fumigatus A1163 : AFUB_042120	31.8794	-1.26228	0.402451	-3.13649	0.00170984	0.00786337
Afu4g07650	Putative peptidyl-prolyl cis-trans isomerase	2695.6	-1.26317	0.373888	-3.37849	0.000728859	0.00415488
Afu1g12065	Ortholog(s) have structural constituent of ribosome activity and mitochondrial small ribosomal subunit localization	1555.65	-1.2639	0.381332	-3.31445	0.000918234	0.00495435
Afu2g01860	Ortholog of A. nidulans FGSC A4 : AN4565, A. niger CBS 513.88 : An07g05550, A. oryzae RIB40 : AO090120000188, Aspergillus wentii : Aspwe1_0041692 and Aspergillus sydowii : Aspsy1_0091128	281.654	-1.26754	0.353206	-3.58867	0.000332375	0.00229647
Afu2g08130	60S ribosomal protein L44	25570.2	-1.26869	0.409273	-3.09987	0.00193605	0.00865595
Afu2g13950	Ortholog of Aspergillus fumigatus A1163 : AFUB_029580	35.6382	-1.27066	0.233721	-5.43666	5.42884e-08	2.05635e-06
Afu6g06445	Has domain(s) with predicted role in regulation of transcription, DNA-templated	2005.5	-1.27092	0.394372	-3.22264	0.00127015	0.00636523
Afu3g05460	Ortholog(s) have structural constituent of ribosome activity and mitochondrial large ribosomal subunit localization	2654.07	-1.27116	0.369538	-3.43986	0.000582018	0.00348278
Afu8g06180	Has domain(s) with predicted kinase activity	36.6247	-1.27155	0.371393	-3.42373	0.00061767	0.00364352
Afu8g00920	UDP-glucose dehydrogenase; plays a role in the conversion of UDP-glucose into UDP-glucuronic acid	162.211	-1.27606	0.306177	-4.16771	3.07669e-05	0.000378849
Afu5g06150	Ortholog of Aspergillus fumigatus A1163 : AFUB_053710	1319	-1.27889	0.395082	-3.23702	0.00120785	0.00609809
Afu3g12840	Putative signal peptidase I	462.048	-1.27924	0.355161	-3.60185	0.000315957	0.00222003
Afu4g00200	Ortholog of A. nidulans FGSC A4 : AN5509, AN2837, AN2029, A. oryzae RIB40 : AO090023000015, AO090113000086 and Neosartorya fischeri NRRL 181 : NFIA_003110, NFIA_045440	581.261	-1.282	0.280273	-4.57413	4.78195e-06	8.57763e-05
Afu5g14730	Has domain(s) with predicted oxidoreductase activity and role in oxidation-reduction process	55.8633	-1.28375	0.341802	-3.75583	0.000172769	0.00141671
Afu4g10650	Ortholog(s) have Mis6-Sim4 complex, cytosol, nucleus localization	123.543	-1.28484	0.405432	-3.16907	0.00152927	0.00725915
Afu6g09090	Ortholog of A. nidulans FGSC A4 : AN8402, A. oryzae RIB40 : AO090010000632, Neosartorya fischeri NRRL 181 : NFIA_054750, Aspergillus wentii : Aspwe1_0032492 and Aspergillus versicolor : Aspve1_0056791	309.689	-1.28565	0.404121	-3.18135	0.0014659	0.00706624
Afu5g11090	Ortholog of A. nidulans FGSC A4 : AN0200, A. fumigatus Af293 : Afu4g03700, A. niger CBS 513.88 : An14g01450, An01g02170, A. oryzae RIB40 : AO090011000307 and Aspergillus wentii : Aspwe1_0038807	683.739	-1.2874	0.378907	-3.39767	0.000679634	0.0039405
Afu5g00800	Ortholog of Neosartorya fischeri NRRL 181 : NFIA_041390 and Aspergillus fumigatus A1163 : AFUB_049260	27.7436	-1.28768	0.401862	-3.20427	0.00135404	0.00665698
Afu1g09320	Ortholog(s) have nucleus localization	297.65	-1.28858	0.315794	-4.08044	4.495e-05	0.000505908
Afu4g03325	Ortholog of Aspergillus fumigatus A1163 : AFUB_099730	3038.4	-1.29096	0.402493	-3.20741	0.00133937	0.00662613
Afu5g07040	Ortholog(s) have ubiquitin-protein transferase activity	2589.38	-1.29102	0.357726	-3.60896	0.000307426	0.00218442
Afu5g00540	Ortholog of A. fumigatus Af293 : Afu3g14910, Neosartorya fischeri NRRL 181 : NFIA_041970, NFIA_062340, Aspergillus wentii : Aspwe1_0435722 and Aspergillus versicolor : Aspve1_0042882	28.0224	-1.29159	0.370685	-3.48433	0.000493371	0.00308078
Afu4g07510	Proteasome component	4240.87	-1.29215	0.398093	-3.24586	0.00117098	0.00595629
Afu2g12950	Ortholog of Aspergillus fumigatus A1163 : AFUB_028570	426.758	-1.29592	0.39041	-3.31937	0.000902195	0.00488902
Afu1g09757	Ortholog(s) have copper ion binding activity, role in metal ion transport, mitochondrial respiratory chain complex IV assembly and cytosol, mitochondrial intermembrane space, nucleus localization	827.72	-1.2966	0.406318	-3.19109	0.00141738	0.00688384
Afu3g14340	Protein of unknown function	659.799	-1.29686	0.3974	-3.26336	0.00110098	0.00566199
Afu5g05580	Ortholog of A. niger CBS 513.88 : An17g02284, Neosartorya fischeri NRRL 181 : NFIA_037470, Aspergillus versicolor : Aspve1_0046266 and Aspergillus clavatus NRRL 1 : ACLA_008880	251.72	-1.30138	0.259609	-5.01284	5.36339e-07	1.46599e-05
Afu7g00540	Has domain(s) with predicted peptidase activity	189.318	-1.3026	0.284158	-4.58407	4.56005e-06	8.31958e-05
Afu3g01090	Ortholog of A. nidulans FGSC A4 : AN9167, Neosartorya fischeri NRRL 181 : NFIA_001950, Aspergillus wentii : Aspwe1_0028617 and Aspergillus fumigatus A1163 : AFUB_047320	393.402	-1.30277	0.322379	-4.04112	5.31955e-05	0.000569505
Afu5g05570	Ortholog(s) have ATP binding, nucleoside-triphosphatase activity	1260.48	-1.30369	0.373028	-3.49488	0.000474275	0.00299411
Afu5g05800	Has domain(s) with predicted peptidase activity, role in signal peptide processing and integral component of membrane, signal peptidase complex localization	290.098	-1.30944	0.343763	-3.80914	0.000139452	0.00119746
Afu3g10460	Putative nuclear transport factor	7690.37	-1.31199	0.409068	-3.20728	0.00133997	0.00662613
Afu3g11300	Putative proteasome component	4810.72	-1.31337	0.379782	-3.45822	0.000543756	0.00332583
Afu7g03720	Ortholog(s) have RNA polymerase II carboxy-terminal domain kinase activity, cyclin-dependent protein kinase activating kinase activity, cyclin-dependent protein serine/threonine kinase activity	720.238	-1.31465	0.308792	-4.25741	2.0681e-05	0.000279568
Afu4g07835	Ortholog(s) have nuclear envelope localization	152.291	-1.31514	0.245275	-5.36189	8.2354e-08	2.91245e-06
Afu6g09356	Ortholog of A. fumigatus Af293 : Afu6g09335, Aspergillus wentii : Aspwe1_0103418, Aspergillus versicolor : Aspve1_0084587 and Aspergillus niger ATCC 1015 : 170177-mRNA, 170954-mRNA	19.2054	-1.31806	0.422568	-3.11917	0.00181364	0.00828235
Afu2g08550	Parvulin-like peptidyl-prolyl cis-trans isomerase; conidia-enriched protein; hypoxia repressed	860.163	-1.31856	0.380136	-3.46864	0.000523098	0.00322858
Afu6g02610	Ortholog of A. nidulans FGSC A4 : AN8719, Aspergillus wentii : Aspwe1_0035812, Aspergillus versicolor : Aspve1_0821842, Aspergillus niger ATCC 1015 : 185766-mRNA and Aspergillus zonatus : Aspzo1_0019781	59.0535	-1.3187	0.252871	-5.21491	1.83904e-07	5.81478e-06
Afu7g01950	Ortholog of A. nidulans FGSC A4 : AN11176, A. oryzae RIB40 : AO090038000574, Neosartorya fischeri NRRL 181 : NFIA_114680 and Aspergillus versicolor : Aspve1_0047813	481.633	-1.32135	0.337583	-3.91414	9.07271e-05	0.000863964
Afu6g05270	Ortholog(s) have nucleolus localization	279.843	-1.32497	0.388312	-3.41213	0.000644566	0.00375838
Afu4g08810	Ortholog(s) have cytosol, nucleus, ribosome localization	1681.73	-1.32844	0.338966	-3.9191	8.8881e-05	0.000853578
Afu3g09350	Ortholog(s) have tubulin binding activity, role in positive regulation of transcription elongation from RNA polymerase II promoter, protein folding, tubulin complex assembly and cytosol, nucleus, prefoldin complex localization	732.451	-1.331	0.370052	-3.5968	0.000322157	0.00225111
Afu4g08380	Ortholog of A. nidulans FGSC A4 : AN1718, AN1714, A. fumigatus Af293 : Afu4g08420, A. niger CBS 513.88 : An04g03190, An04g03210 and A. oryzae RIB40 : AO090023000718	331.078	-1.333	0.248899	-5.35559	8.52774e-08	2.97355e-06
Afu1g14800	Protein of unknown function; transcript downregulated in response to voriconazole	209.884	-1.33384	0.247204	-5.39572	6.82491e-08	2.47221e-06
Afu6g07790	Ortholog of Aspergillus fumigatus A1163 : AFUB_073750	82.3096	-1.3342	0.428811	-3.1114	0.00186201	0.00843104
Afu4g11520	Ortholog of A. nidulans FGSC A4 : AN5587, A. niger CBS 513.88 : An04g04980, Aspergillus wentii : Aspwe1_0100770, Aspergillus sydowii : Aspsy1_0030385 and Aspergillus terreus NIH2624 : ATET_03930	24.1575	-1.33448	0.346775	-3.84826	0.000118957	0.00107335
Afu7g08600	Protein of unknown function; predicted gene pair with AFUA_4G00510; transcript downregulated in response to voriconazole	86.3798	-1.34094	0.322394	-4.15932	3.19193e-05	0.000390413
Afu1g05160	Ortholog(s) have RNA polymerase I activity, RNA polymerase II activity, RNA polymerase III activity, RNA-directed RNA polymerase activity	1371.23	-1.34104	0.364126	-3.68291	0.000230584	0.00173605
Afu7g04210	Putative tropomyosin 1; protein induced by hydrogen peroxide; reacts with rabbit immunosera exposed to A. fumigatus conidia	5448.03	-1.34272	0.357371	-3.75721	0.000171819	0.0014143
Afu1g04900	Proliferating cell nuclear antigen (PCNA); conidia-enriched protein	3979.81	-1.34465	0.374097	-3.59439	0.000325157	0.00226547
Afu8g05960	Ortholog of A. oryzae RIB40 : AO090102000021, Neosartorya fischeri NRRL 181 : NFIA_098740, Aspergillus fumigatus A1163 : AFUB_081570 and Aspergillus clavatus NRRL 1 : ACLA_059370	90.6686	-1.34621	0.404836	-3.32533	0.000883145	0.0048208
Afu1g09390	Has domain(s) with predicted nucleic acid binding, zinc ion binding activity	633.474	-1.35206	0.350563	-3.85681	0.000114877	0.00104419
Afu2g03155	Ortholog of A. nidulans FGSC A4 : AN4512, A. niger CBS 513.88 : An07g07580, A. oryzae RIB40 : AO090120000271, Aspergillus wentii : Aspwe1_0155259 and Aspergillus sydowii : Aspsy1_0036813	588.764	-1.35846	0.426346	-3.18628	0.00144116	0.006965
Afu3g09750	Ortholog(s) have role in cellular response to biotic stimulus, cellular response to starvation and filamentous growth of a population of unicellular organisms in response to biotic stimulus, more	375.666	-1.35913	0.387884	-3.50396	0.000458391	0.00292102
Afu7g05980	Ortholog(s) have role in mRNA splicing, via spliceosome and U1 snRNP, U2 snRNP, U2-type prespliceosome, U4/U6 x U5 tri-snRNP complex, U5 snRNP, cytosol localization	1859.82	-1.36064	0.39088	-3.48098	0.000499591	0.00311181
Afu7g02620	Has domain(s) with predicted DNA binding, DNA-directed RNA polymerase activity and role in transcription, DNA-templated	2013.67	-1.36326	0.346337	-3.93623	8.27718e-05	0.000807377
Afu2g02700	Ortholog(s) have mitochondrion localization	1659.03	-1.36399	0.418384	-3.26014	0.00111356	0.00571878
Afu3g09870	Ortholog of Aspergillus fumigatus A1163 : AFUB_039300	321.825	-1.36583	0.364426	-3.74789	0.000178325	0.0014511
Afu1g06230	Ortholog(s) have rRNA binding activity, role in conjugation with cellular fusion, ribosomal large subunit assembly and nucleolus localization	684.979	-1.36889	0.304013	-4.50274	6.70826e-06	0.000113766
Afu8g04960	Ortholog(s) have role in mRNA splicing, via spliceosome and U1 snRNP, U2 snRNP, U2-type prespliceosome, U4/U6 x U5 tri-snRNP complex, U5 snRNP, cytosol localization	1189.54	-1.37176	0.419983	-3.26622	0.00108992	0.00562057
Afu3g02870	Has domain(s) with predicted hydrolase activity	279.218	-1.37691	0.370983	-3.71152	0.000206015	0.00159304
Afu3g10950	Ortholog of A. niger CBS 513.88 : An02g06670, A. oryzae RIB40 : AO090003000645, Neosartorya fischeri NRRL 181 : NFIA_066300 and Aspergillus wentii : Aspwe1_0362867	121.546	-1.37785	0.335046	-4.11241	3.91548e-05	0.000451581
Afu3g12280	Ortholog(s) have GU repeat RNA binding, microsatellite binding, single-stranded telomeric DNA binding activity, role in tRNA processing and cytosol, nucleus localization	1059.14	-1.37811	0.386606	-3.56464	0.000364363	0.00244283
Afu2g02060	Ortholog(s) have D-leucyl-tRNA(Leu) deacylase activity, D-tyrosyl-tRNA(Tyr) deacylase activity, role in D-leucine catabolic process, D-tyrosine catabolic process, tRNA metabolic process and cytosol, nucleus localization	778.937	-1.38035	0.387035	-3.56648	0.000361805	0.00243465
Afu8g05650	Ortholog(s) have intracellular localization	16678.3	-1.38203	0.40149	-3.44226	0.000576877	0.00345756
Afu4g06450	Predicted DDE1 transposon-related ORF	26.9628	-1.38364	0.369693	-3.74268	0.000182068	0.00147512
Afu5g10880	Has domain(s) with predicted ATP binding, DNA binding, helicase activity, nucleic acid binding, zinc ion binding activity	31.9207	-1.38613	0.354831	-3.90646	9.36597e-05	0.000888041
Afu6g02810	Putative low-affinity copper transporter; transcript up-regulated in hyphae upon exposure to neutrophils	66.4852	-1.3863	0.432405	-3.20602	0.00134584	0.00664638
Afu4g04715	Ortholog(s) have role in mitochondrial respiratory chain complex IV assembly and mitochondrial inner membrane localization	952.042	-1.38659	0.42055	-3.29709	0.000976926	0.00518848
Afu2g16350	Ortholog of A. nidulans FGSC A4 : AN7356, A. oryzae RIB40 : AO090102000229, Neosartorya fischeri NRRL 181 : NFIA_091620, Aspergillus wentii : Aspwe1_0182411 and Aspergillus versicolor : Aspve1_0038652	39.4505	-1.38908	0.356119	-3.9006	9.59561e-05	0.000904071
Afu2g15560	Ortholog(s) have endoplasmic reticulum, integral component of membrane localization	1469.11	-1.38908	0.387854	-3.58145	0.000341689	0.00233916
Afu2g02710	Ortholog(s) have ATPase activator activity, role in assembly of large subunit precursor of preribosome, cellular response to drug, ribosomal large subunit biogenesis and nucleolus, preribosome, large subunit precursor localization	1677.24	-1.38915	0.370728	-3.74709	0.000178901	0.00145262
Afu2g03570	Predicted DDE1 transposon-related ORF	556.346	-1.38955	0.379806	-3.65858	0.000253617	0.00186086
Afu3g00420	Putative acetylxylan esterase, a predicted secreted hydrolase that contains a fungal cellulose binding domain; expression induced in biofilm	74.4506	-1.39262	0.380777	-3.65731	0.000254878	0.00186827
Afu5g13060	Ortholog of A. nidulans FGSC A4 : AN6861/phbB, AN9483, A. fumigatus Af293 : Afu3g00670, Afu8g01120, A. niger CBS 513.88 : An03g01130, An07g06330, An07g00905 and A. oryzae RIB40 : AO090120000428, AO090113000089	643.292	-1.39832	0.27955	-5.00204	5.67275e-07	1.5337e-05
Afu3g02785	Ortholog of A. niger CBS 513.88 : An08g09080, A. oryzae RIB40 : AO090005000585, Neosartorya fischeri NRRL 181 : NFIA_004370 and Aspergillus niger ATCC 1015 : 38013-mRNA	33.3356	-1.40246	0.437609	-3.20482	0.00135149	0.00665698
Afu6g12200	Ortholog of Neosartorya fischeri NRRL 181 : NFIA_058150, Aspergillus wentii : Aspwe1_0053881, Aspergillus versicolor : Aspve1_0046604 and Aspergillus niger ATCC 1015 : 40181-mRNA	33.2371	-1.40646	0.362378	-3.8812	0.000103941	0.000965883
Afu1g10960	Ortholog(s) have cytosol, nucleus localization	1719.88	-1.40697	0.410734	-3.42551	0.000613637	0.00362547
Afu3g15090	Adenosine deaminase family protein; secreted protein; predicted secretory signal sequence; ortholog of A. nidulans AN2494	184.305	-1.41432	0.36066	-3.92148	8.80075e-05	0.000848881
Afu8g06310	Has domain(s) with predicted zinc ion binding activity and role in lipid metabolic process	65.8566	-1.41515	0.36474	-3.87989	0.000104505	0.000969919
Afu6g14260	U3 small nucleolar ribonucleoprotein protein	387.738	-1.41525	0.313191	-4.51881	6.21874e-06	0.000106676
Afu6g11840	Ortholog(s) have role in calcium ion import and plasma membrane localization	118.162	-1.41943	0.399508	-3.55294	0.000380951	0.00253582
Afu5g01740	Putative deoxyhypusine synthase	166.207	-1.4195	0.371821	-3.8177	0.0001347	0.0011776
Afu5g13610	Ortholog of A. nidulans FGSC A4 : AN6912, A. niger CBS 513.88 : An14g05140, Aspergillus wentii : Aspwe1_0067652 and Aspergillus sydowii : Aspsy1_0075810	488.282	-1.42239	0.33594	-4.23406	2.29508e-05	0.000302044
Afu5g13840	Ortholog(s) have hydrolase activity, role in glycolytic process, nucleotide catabolic process, penicillin biosynthetic process, sterigmatocystin biosynthetic process and cytosol localization	5183.23	-1.42281	0.395112	-3.60102	0.00031697	0.00222296
Afu8g00350	Ortholog of Aspergillus fumigatus A1163 : AFUB_086220	32.9459	-1.4245	0.311521	-4.57273	4.81414e-06	8.61465e-05
Afu2g12280	Ortholog of Neosartorya fischeri NRRL 181 : NFIA_087440, Aspergillus fumigatus A1163 : AFUB_027950 and Aspergillus clavatus NRRL 1 : ACLA_071140	64.4597	-1.42717	0.425921	-3.35079	0.000805804	0.00450068
Afu7g08237	Protein of unknown function	27.626	-1.42831	0.327733	-4.35815	1.31166e-05	0.000194585
Afu7g04370	Ortholog of Aspergillus flavus NRRL 3357 : AFL2T_00145, Aspergillus wentii : Aspwe1_0432150, Aspergillus fumigatus A1163 : AFUB_089910 and Aspergillus zonatus : Aspzo1_1242070	43.3638	-1.4285	0.300157	-4.75919	1.94371e-06	4.1678e-05
Afu2g17390	Ortholog of Neosartorya fischeri NRRL 181 : NFIA_092800, Aspergillus fumigatus A1163 : AFUB_033060 and Aspergillus terreus NIH2624 : ATET_10166	139.363	-1.43094	0.339357	-4.21662	2.47991e-05	0.000320157
Afu3g10340	Rho-type GTPase; mutants are sensitive to calcofluor white	2841.71	-1.43396	0.35818	-4.00347	6.242e-05	0.000642452
Afu7g08575	Hsp70 family chaperone	108.906	-1.44354	0.433999	-3.32613	0.000880597	0.00481393
Afu4g13980	Ortholog of Aspergillus fumigatus A1163 : AFUB_070890	90.4522	-1.44554	0.450355	-3.20979	0.00132831	0.00659432
Afu5g12410	Ortholog of S. cerevisiae : YLR326W, A. nidulans FGSC A4 : AN0061, A. oryzae RIB40 : AO090120000361, Aspergillus wentii : Aspwe1_0026696 and Aspergillus sydowii : Aspsy1_0103462	975.692	-1.45108	0.446663	-3.2487	0.00115932	0.00590904
Afu1g02620	Ortholog of Aspergillus fumigatus A1163 : AFUB_003000	589.712	-1.45197	0.388874	-3.73378	0.000188624	0.00150258
Afu3g11290	Ortholog of A. nidulans FGSC A4 : AN4870, A. niger CBS 513.88 : An02g07030, Aspergillus wentii : Aspwe1_0169120, Aspergillus sydowii : Aspsy1_0087725 and Aspergillus terreus NIH2624 : ATET_04661	240.85	-1.45369	0.415745	-3.49659	0.000471243	0.00298254
Afu6g13700	Ortholog of Aspergillus fumigatus A1163 : AFUB_001040	76.2004	-1.45408	0.418336	-3.47586	0.000509211	0.00315592
Afu2g05050	Ortholog of Aspergillus fumigatus A1163 : AFUB_022080	335.622	-1.45449	0.466057	-3.12084	0.00180338	0.00824057
Afu3g14640	Protein with similarity to sulphite efflux pumps	42.6625	-1.45919	0.304132	-4.79787	1.60364e-06	3.61523e-05
Afu1g15690	Ortholog of A. nidulans FGSC A4 : AN0903, A. niger CBS 513.88 : An01g14030, A. oryzae RIB40 : AO090005001138, Aspergillus wentii : Aspwe1_0027550 and Aspergillus sydowii : Aspsy1_0139000	704.411	-1.46266	0.434484	-3.36644	0.000761456	0.00430454
Afu5g01230	RTA1 domain protein; transcript induced by voriconazole	69.9706	-1.46308	0.419463	-3.48799	0.000486671	0.00304915
Afu4g00750	Ortholog of Aspergillus fumigatus A1163 : AFUB_101300	232.693	-1.46549	0.367806	-3.98442	6.76442e-05	0.000686749
Afu8g05720	Ortholog of A. niger CBS 513.88 : An19g00030, A. oryzae RIB40 : AO090023000002, Neosartorya fischeri NRRL 181 : NFIA_098510 and Aspergillus wentii : Aspwe1_0142195	8645.6	-1.46795	0.383601	-3.82677	0.000129836	0.00113846
Afu6g04610	Ortholog(s) have RNA polymerase I activity, RNA polymerase III activity and role in tRNA transcription from RNA polymerase III promoter, transcription from RNA polymerase I promoter	923.588	-1.46872	0.316173	-4.64532	3.39555e-06	6.44722e-05
Afu3g06860	Ortholog of Aspergillus fumigatus A1163 : AFUB_042190	250.415	-1.46901	0.409488	-3.58742	0.00033396	0.00230451
Afu1g09360	Ortholog of S. cerevisiae : KSH1, A. nidulans FGSC A4 : AN1352, Aspergillus wentii : Aspwe1_0105636, Aspergillus versicolor : Aspve1_0037067 and Aspergillus niger ATCC 1015 : 128550-mRNA	951.993	-1.4712	0.439334	-3.34871	0.00081188	0.00451771
Afu2g08150	Ortholog(s) have protein tag activity, role in protein neddylation and SCF ubiquitin ligase complex, cytosol, nucleus localization	1770.01	-1.47187	0.387655	-3.79686	0.000146543	0.00124829
Afu6g09350	Ortholog of Aspergillus fumigatus A1163 : AFUB_092740	63.5517	-1.47282	0.437679	-3.36508	0.000765217	0.00432252
Afu7g08645	Protein of unknown function	423.199	-1.47343	0.275626	-5.34576	9.00404e-08	3.11056e-06
Afu6g00560	Ortholog of A. nidulans FGSC A4 : AN3529, AN4144, AN8311, AN9211, AN4846 and A. fumigatus Af293 : Afu1g17260, Afu4g07950, Afu4g09380, Afu6g12140, Afu8g01900	167.229	-1.48035	0.333858	-4.43407	9.24695e-06	0.000147437
Afu8g03960	Has domain(s) with predicted role in anaphase-promoting complex-dependent proteasomal ubiquitin-dependent protein catabolic process, regulation of mitotic metaphase/anaphase transition and anaphase-promoting complex localization	467.687	-1.48048	0.450622	-3.28541	0.00101835	0.0053326
Afu4g01580	Putative ankyrin repeat protein	169.677	-1.48168	0.440634	-3.3626	0.000772123	0.00435494
Afu2g08520	Ortholog(s) have structural constituent of ribosome activity and mitochondrial large ribosomal subunit localization	855.156	-1.48194	0.386373	-3.83552	0.000125301	0.00111309
Afu1g01960	Has domain(s) with predicted RNA polymerase II transcription factor activity, sequence-specific DNA binding, transcription factor activity, sequence-specific DNA binding, zinc ion binding activity	115.651	-1.48843	0.450846	-3.30141	0.000962002	0.0051348
Afu5g08680	Ortholog(s) have mitochondrion localization	772.052	-1.48998	0.36972	-4.03002	5.5771e-05	0.000591937
Afu1g03830	Ortholog(s) have tubulin binding activity, role in tubulin complex assembly and cytoplasm, prefoldin complex localization	844.897	-1.49006	0.312376	-4.7701	1.84136e-06	4.02939e-05
Afu1g14010	Ortholog(s) have AP-2 adaptor complex, cytosol, nucleus, prospore membrane localization	903.296	-1.49008	0.410218	-3.63241	0.000280786	0.00201852
Afu6g00555	Protein of unknown function	808.651	-1.49572	0.383303	-3.90219	9.53275e-05	0.000899976
Afu2g07460	Has domain(s) with predicted DNA binding, transcription coactivator activity and role in regulation of transcription, DNA-templated	1569.35	-1.49885	0.438225	-3.42026	0.000625612	0.00368164
Afu8g03890	Putative cyclophilin; peptidyl-prolyl cis-trans isomerase	525.744	-1.49957	0.420641	-3.56497	0.000363899	0.00244192
Afu7g04700	Ortholog of A. nidulans FGSC A4 : AN3760, A. niger CBS 513.88 : An13g01230, A. oryzae RIB40 : AO090005000164, Aspergillus wentii : Aspwe1_0170408 and Aspergillus sydowii : Aspsy1_0148937	307.903	-1.49966	0.27727	-5.40866	6.3497e-08	2.33406e-06
Afu6g02140	Putative cyclophilin; peptidyl-prolyl cis-trans isomerase-like protein	711.736	-1.50045	0.401898	-3.73342	0.0001889	0.00150274
Afu4g13050	Ortholog of A. nidulans FGSC A4 : AN4136, A. oryzae RIB40 : AO090009000282, Neosartorya fischeri NRRL 181 : NFIA_103300 and Aspergillus versicolor : Aspve1_0045090	186.12	-1.50982	0.372682	-4.05124	5.09474e-05	0.000554183
Afu2g07930	Ortholog of Aspergillus brasiliensis : Aspbr1_0046060, Neosartorya fischeri NRRL 181 : NFIA_083620, Aspergillus fumigatus A1163 : AFUB_023950 and Aspergillus sydowii : Aspsy1_0094350	88.3002	-1.50996	0.364973	-4.13717	3.51615e-05	0.000414604
Afu1g02160	Ortholog of Aspergillus fumigatus A1163 : AFUB_002540	246.072	-1.51131	0.323856	-4.6666	3.06225e-06	5.93519e-05
Afu2g17520	Ortholog of Neosartorya fischeri NRRL 181 : NFIA_092940, Aspergillus fumigatus A1163 : AFUB_033210, Aspergillus zonatus : Aspzo1_0135217 and Aspergillus terreus NIH2624 : ATET_09746	98.1456	-1.51184	0.450786	-3.35379	0.000797137	0.00445561
Afu1g00550	Protein of unknown function: predicted gene pair with AFUA_1G00910	151.486	-1.51248	0.452688	-3.34112	0.000834416	0.00459853
Afu1g16080	Protein of unknown function; predicted gene pair with AFUA_5G14990	60.3035	-1.51449	0.486493	-3.11306	0.00185156	0.0084092
Afu5g01490	Putative hydrophobin; upregulated in 24&#8201;h biofilm vs planktonic culture	819.544	-1.51532	0.469735	-3.22591	0.00125572	0.00630909
Afu8g04280	Ortholog of Aspergillus fumigatus A1163 : AFUB_083270	407.083	-1.51835	0.434109	-3.49763	0.000469411	0.00297347
Afu6g12920	Ortholog(s) have ribosomal large subunit binding activity, role in cellular bud site selection, ribosomal large subunit export from nucleus and cytoplasm, nucleolus, preribosome, large subunit precursor localization	1294.2	-1.51962	0.386488	-3.93188	8.42851e-05	0.000819994
Afu7g05460	Ortholog(s) have nucleolus localization	1362.32	-1.52131	0.309946	-4.9083	9.1869e-07	2.31597e-05
Afu7g05752	Has domain(s) with predicted ATP binding, nucleoside-triphosphatase activity, nucleotide binding activity	373.527	-1.52489	0.280665	-5.43311	5.53804e-08	2.08711e-06
Afu1g10355	Ortholog of A. nidulans FGSC A4 : AN1245, A. niger CBS 513.88 : An08g02270, Aspergillus wentii : Aspwe1_0036569, Aspergillus sydowii : Aspsy1_0053120 and Aspergillus terreus NIH2624 : ATET_00225	3916.9	-1.52532	0.424276	-3.59511	0.00032425	0.00226338
Afu5g11480	Ortholog of Aspergillus fumigatus A1163 : AFUB_059060	35.1599	-1.52602	0.454204	-3.35976	0.000780088	0.00438991
Afu3g00640	Protein of unknown function identified by mass spectrometry	134.924	-1.53075	0.444745	-3.44185	0.000577753	0.00346003
Afu7g05520	Ortholog of A. nidulans FGSC A4 : AN6706, A. niger CBS 513.88 : An07g02350, A. oryzae RIB40 : AO090005000417, Neosartorya fischeri NRRL 181 : NFIA_026730 and Aspergillus wentii : Aspwe1_0048321	111.757	-1.53212	0.352095	-4.35145	1.35242e-05	0.000199837
Afu2g16760	Ortholog(s) have nucleolus localization	227.351	-1.53807	0.338899	-4.53842	5.66774e-06	9.88147e-05
Afu7g06160	Ortholog of Aspergillus fumigatus A1163 : AFUB_091740	69.5648	-1.53903	0.41985	-3.66566	0.000246704	0.00182811
Afu2g05870	Ortholog of Aspergillus fumigatus A1163 : AFUB_022910	1433.72	-1.54087	0.409993	-3.75827	0.00017109	0.00141069
Afu1g14630	Ortholog(s) have tRNA guanylyltransferase activity, role in tRNA modification and cytosol, nucleus localization	409.467	-1.54182	0.412493	-3.73782	0.000185623	0.00149098
Afu2g13940	Ortholog of A. niger CBS 513.88 : An02g05100, A. oryzae RIB40 : AO090026000178, Neosartorya fischeri NRRL 181 : NFIA_089100 and Aspergillus wentii : Aspwe1_0045503	1150.4	-1.54254	0.247593	-6.23014	4.66025e-10	3.95168e-08
Afu2g00240	Has domain(s) with predicted catalytic activity, role in RNA metabolic process and intracellular localization	32.101	-1.54529	0.4269	-3.6198	0.000294833	0.00210329
Afu1g13822	Protein of unknown function	64.6368	-1.55107	0.489036	-3.17169	0.00151557	0.0072282
Afu2g07440	Ortholog of A. nidulans FGSC A4 : AN10738, AN12062, A. fumigatus Af293 : Afu4g04355, A. niger CBS 513.88 : An14g00490 and A. oryzae RIB40 : AO090011000949	2034.37	-1.55116	0.39747	-3.90259	9.51706e-05	0.000899976
Afu1g16560	Ortholog of Neosartorya fischeri NRRL 181 : NFIA_008870, Aspergillus wentii : Aspwe1_0477100, Aspergillus versicolor : Aspve1_0049218 and Aspergillus clavatus NRRL 1 : ACLA_019020	42.4654	-1.55394	0.462953	-3.35659	0.000789087	0.00442055
Afu7g02030	Ortholog of A. nidulans FGSC A4 : AN11175, A. niger CBS 513.88 : An12g00650, Neosartorya fischeri NRRL 181 : NFIA_114750, Aspergillus wentii : Aspwe1_0112582 and Aspergillus clavatus NRRL 1 : ACLA_065500	1067.24	-1.55457	0.416939	-3.72854	0.000192592	0.00151755
Afu3g02340	Ortholog(s) have transcription coactivator activity, role in cellular response to drug and cytosol, nucleus localization	460.15	-1.55544	0.411289	-3.78188	0.000155651	0.00130648
Afu4g01260	Putative mitochondrial chaperone ATPase involved in the assembly of mitochondrial respiratory chain complex III; transcript induced by voriconazole; induced by exposure to artemisinin	346.535	-1.55812	0.290122	-5.37057	7.84867e-08	2.80224e-06
Afu7g02270	Ortholog(s) have Rab guanyl-nucleotide exchange factor activity and role in ER to Golgi vesicle-mediated transport, intra-Golgi vesicle-mediated transport	1325.19	-1.56248	0.410404	-3.80719	0.000140557	0.00120417
Afu4g11140	Has domain(s) with predicted DNA-directed DNA polymerase activity, damaged DNA binding activity and role in DNA repair	358.608	-1.56322	0.325678	-4.79988	1.5876e-06	3.59182e-05
Afu6g05310	Ortholog(s) have nucleolus localization	1912.14	-1.56337	0.280978	-5.56404	2.63592e-08	1.08073e-06
Afu3g10510	Ortholog of A. nidulans FGSC A4 : AN4937, A. niger CBS 513.88 : An16g04450, Aspergillus wentii : Aspwe1_0169043 and Aspergillus sydowii : Aspsy1_0087654	1257.91	-1.56447	0.401657	-3.89505	9.81777e-05	0.000920727
Afu3g07945	Ortholog of A. nidulans FGSC A4 : AN10371, A. oryzae RIB40 : AO090005001494, Neosartorya fischeri NRRL 181 : NFIA_069220, Aspergillus wentii : Aspwe1_0029211 and Aspergillus versicolor : Aspve1_0127963	236.793	-1.56707	0.355849	-4.40375	1.06396e-05	0.000163936
Afu3g00870	Has domain(s) with predicted N-acetyltransferase activity	2624.41	-1.56959	0.381513	-4.11412	3.88666e-05	0.000449319
Afu4g01270	Ortholog of A. nidulans FGSC A4 : AN3285, Neosartorya fischeri NRRL 181 : NFIA_044020, Aspergillus versicolor : Aspve1_0066429 and Aspergillus fumigatus A1163 : AFUB_101760	69.1077	-1.57059	0.369375	-4.25202	2.1185e-05	0.000284833
Afu6g04260	Ortholog(s) have role in maturation of 5.8S rRNA from tricistronic rRNA transcript (SSU-rRNA, 5.8S rRNA, LSU-rRNA), maturation of LSU-rRNA from tricistronic rRNA transcript (SSU-rRNA, 5.8S rRNA, LSU-rRNA)	445.464	-1.57079	0.315756	-4.97471	6.5346e-07	1.72301e-05
Afu6g14470	Ortholog of A. nidulans FGSC A4 : AN5353, A. niger CBS 513.88 : An02g05680, A. oryzae RIB40 : AO090103000108, Aspergillus wentii : Aspwe1_0131073 and Aspergillus sydowii : Aspsy1_0050268	51.7387	-1.57138	0.368177	-4.26801	1.97225e-05	0.000270215
Afu5g05610	Ortholog(s) have role in cellular bud site selection, mRNA splicing, via spliceosome and U2 snRNP, U2-type spliceosomal complex localization	968.43	-1.57589	0.365753	-4.30862	1.64274e-05	0.00023483
Afu6g09335	Has domain(s) with predicted DNA binding, protein dimerization activity	480.107	-1.57757	0.371843	-4.24258	2.20962e-05	0.000293907
Afu6g10530	Ortholog(s) have ubiquitin-protein transferase activity and role in global genome nucleotide-excision repair, protein ubiquitination involved in ubiquitin-dependent protein catabolic process	550.462	-1.5776	0.405037	-3.89495	9.82175e-05	0.000920727
Afu2g01570	Ortholog(s) have clathrin binding activity, role in Golgi to vacuole transport, endosomal transport and AP-1 adaptor complex, cytosol, endosome, nucleus localization	827.314	-1.58538	0.391901	-4.04536	5.22423e-05	0.000563341
Afu7g05280	Ortholog(s) have role in interstrand cross-link repair and nucleus localization	131.905	-1.59196	0.294322	-5.40891	6.34089e-08	2.33406e-06
Afu6g03350	Has domain(s) with predicted N-acetyltransferase activity	695.961	-1.59213	0.436198	-3.65002	0.000262221	0.00191083
Afu6g06530	Ortholog of Aspergillus fumigatus A1163 : AFUB_072450	28.7748	-1.59385	0.384587	-4.14431	3.40832e-05	0.000407062
Afu3g01345	Protein of unknown function	22.9567	-1.59482	0.483381	-3.29931	0.000969236	0.00515498
Afu5g14760	Ortholog of A. niger CBS 513.88 : An05g01370, A. oryzae RIB40 : AO090001000123, Neosartorya fischeri NRRL 181 : NFIA_072220 and Aspergillus wentii : Aspwe1_0724935	75.8093	-1.5965	0.402434	-3.96712	7.27479e-05	0.000722829
Afu3g12150	Has domain(s) with predicted oxidoreductase activity and role in oxidation-reduction process	188.212	-1.59893	0.311833	-5.12751	2.93601e-07	8.7285e-06
Afu1g14970	Ortholog(s) have role in regulation of microtubule cytoskeleton organization and cytosol, nucleus localization	271.191	-1.60066	0.414684	-3.85996	0.000113407	0.00103453
Afu3g06380	Ortholog of A. nidulans FGSC A4 : AN10590, A. niger CBS 513.88 : An11g09960, A. oryzae RIB40 : AO090020000113, Aspergillus sydowii : Aspsy1_0087862 and Aspergillus terreus NIH2624 : ATET_08788	469.302	-1.60482	0.394476	-4.06824	4.73704e-05	0.00052367
Afu5g03870	Ortholog(s) have role in maturation of 5.8S rRNA from tricistronic rRNA transcript (SSU-rRNA, 5.8S rRNA, LSU-rRNA), maturation of LSU-rRNA from tricistronic rRNA transcript (SSU-rRNA, 5.8S rRNA, LSU-rRNA)	637.914	-1.6054	0.393258	-4.0823	4.45931e-05	0.00050341
Afu6g11530	Has domain(s) with predicted carbon-sulfur lyase activity and role in metabolic process	1432.32	-1.60815	0.416966	-3.85679	0.000114886	0.00104419
Afu2g05560	Putative exonuclease	487.101	-1.61683	0.350029	-4.61911	3.85381e-06	7.17136e-05
Afu2g17320	Ortholog of A. nidulans FGSC A4 : AN7535, A. oryzae RIB40 : AO090023000622, Neosartorya fischeri NRRL 181 : NFIA_092740, Aspergillus wentii : Aspwe1_0022988 and Aspergillus fumigatus A1163 : AFUB_032980	393.447	-1.61809	0.343117	-4.71586	2.40695e-06	4.96151e-05
Afu4g03040	Ortholog(s) have role in ER to Golgi vesicle-mediated transport, retrograde transport, endosome to Golgi and ER to Golgi transport vesicle, Golgi cis cisterna, Golgi membrane, endoplasmic reticulum localization	218.243	-1.62273	0.407918	-3.97807	6.94765e-05	0.00069964
Afu1g05050	Ortholog(s) have cytosine deaminase activity, role in cytidine metabolic process, cytosine metabolic process, pyrimidine-containing compound salvage and cytoplasm, nucleus localization	1155.32	-1.62849	0.428719	-3.79851	0.000145571	0.00124143
Afu6g02300	Ortholog(s) have protein kinase activity, role in budding cell bud growth, morphogenesis checkpoint, protein autophosphorylation, septin ring assembly and cellular bud neck localization	19.1397	-1.63051	0.472974	-3.44735	0.000566114	0.00341223
Afu6g00140	Ortholog of Aspergillus fumigatus A1163 : AFUB_097360	122.367	-1.63282	0.329229	-4.95952	7.06674e-07	1.85025e-05
Afu6g06330	Ortholog(s) have protein methyltransferase activity, rRNA (guanine) methyltransferase activity, tRNA (guanine-N2-)-methyltransferase activity	983.496	-1.63479	0.445196	-3.67208	0.000240588	0.00179348
Afu6g04690	Ortholog(s) have extracellular region localization	1980.33	-1.63702	0.431801	-3.79113	0.000149961	0.00127016
Afu4g02720	Putative GPI anchored glycosyl hydrolase; predicted gene pair with AFUA_3G00340	134.906	-1.64274	0.334221	-4.91513	8.87235e-07	2.25957e-05
Afu4g04745	Has domain(s) with predicted role in cell cycle, cellular response to DNA damage stimulus, replication fork protection and nucleus localization	739.985	-1.64297	0.434752	-3.7791	0.000157399	0.0013182
Afu7g06330	Protein of unknown function	1132.47	-1.64837	0.442851	-3.72219	0.000197503	0.0015497
Afu4g14740	Putative serine/threonine protein kinase	46.2649	-1.65521	0.356386	-4.64444	3.41e-06	6.45823e-05
Afu3g10850	Ortholog of A. niger CBS 513.88 : An16g00500, A. oryzae RIB40 : AO090102000071, Neosartorya fischeri NRRL 181 : NFIA_032600 and Aspergillus wentii : Aspwe1_0045718	21.7973	-1.65548	0.348848	-4.74557	2.07918e-06	4.43282e-05
Afu8g04170	Ortholog of A. nidulans FGSC A4 : AN1421, A. niger CBS 513.88 : An16g08920, A. oryzae RIB40 : AO090103000032, Aspergillus wentii : Aspwe1_0043825 and Aspergillus sydowii : Aspsy1_0041969	580.474	-1.65569	0.266324	-6.21681	5.0737e-10	4.2047e-08
Afu1g04870	Ortholog(s) have putrescine transmembrane transporter activity, spermidine transmembrane transporter activity, urea transmembrane transporter activity and role in putrescine transport, spermidine transport, urea transport	459.19	-1.66313	0.356903	-4.6599	3.1637e-06	6.06877e-05
Afu2g15210	Ortholog(s) have RNA binding activity and role in mRNA splicing, via spliceosome	1778.54	-1.66349	0.432799	-3.84356	0.000121264	0.00108749
Afu5g11985	Ortholog(s) have cytosol, nucleus localization	240.166	-1.66451	0.403337	-4.12686	3.67749e-05	0.000430256
Afu7g00380	Has domain(s) with predicted N-acetyltransferase activity	681.174	-1.66911	0.486126	-3.4335	0.000595844	0.00355127
Afu4g13480	Ortholog of Aspergillus fumigatus A1163 : AFUB_070400	677.841	-1.67057	0.435633	-3.83482	0.000125658	0.00111377
Afu8g06554	Has domain(s) with predicted carbonate dehydratase activity, zinc ion binding activity	1388.07	-1.6846	0.375445	-4.48695	7.22508e-06	0.000120882
Afu2g01480	Ortholog(s) have role in ribosomal large subunit biogenesis and nucleolus, preribosome, large subunit precursor localization	897.967	-1.68513	0.392166	-4.29697	1.73149e-05	0.000244241
Afu1g14050	Putative F-box protein; transcript induced by voriconazole	296.229	-1.68719	0.42055	-4.01186	6.02413e-05	0.000624334
Afu5g06820	Ortholog of A. niger CBS 513.88 : An03g00400, A. oryzae RIB40 : AO090701000306, Neosartorya fischeri NRRL 181 : NFIA_036290 and Aspergillus niger ATCC 1015 : 45807-mRNA	173.605	-1.705	0.420754	-4.05224	5.07295e-05	0.000552618
Afu6g11790	Ortholog of A. oryzae RIB40 : AO090102000303, Neosartorya fischeri NRRL 181 : NFIA_057550, Aspergillus wentii : Aspwe1_0032421 and Aspergillus fumigatus A1163 : AFUB_077800	55.942	-1.70561	0.319602	-5.33668	9.46633e-08	3.21538e-06
Afu1g16640	Ortholog of A. nidulans FGSC A4 : AN0964, A. niger CBS 513.88 : An01g10620, A. oryzae RIB40 : AO090005001050, Aspergillus wentii : Aspwe1_0039876 and Aspergillus sydowii : Aspsy1_0138532	53.3473	-1.72377	0.408875	-4.21587	2.48813e-05	0.000320512
Afu6g10110	Predicted DDE1 transposon-related ORF	28.5022	-1.72531	0.554565	-3.1111	0.00186393	0.00843458
Afu7g06680	AAA-family ATPase	529.726	-1.72994	0.296249	-5.83948	5.23656e-09	2.8522e-07
Afu3g00865	Has domain(s) with predicted FMN binding, oxidoreductase activity, riboflavin reductase (NADPH) activity and role in oxidation-reduction process	130.772	-1.73312	0.324556	-5.33997	9.29637e-08	3.18209e-06
Afu5g14070	Has domain(s) with predicted role in mitotic spindle organization in nucleus and DASH complex, mitotic spindle localization	309.145	-1.73823	0.408535	-4.25478	2.09252e-05	0.000281848
Afu5g04040	Ortholog of A. nidulans FGSC A4 : AN12205, A. niger CBS 513.88 : An09g06130, A. oryzae RIB40 : AO090102000607, Aspergillus sydowii : Aspsy1_0061903 and Aspergillus terreus NIH2624 : ATET_08008	452.312	-1.75563	0.442403	-3.96839	7.23611e-05	0.000719945
Afu6g02930	Ortholog of A. nidulans AN8766; calcium induced	1168.61	-1.75997	0.389062	-4.52362	6.07917e-06	0.000104522
Afu8g02750	Nucleolar rRNA processing protein; primarily localized to the nucleolus at low temps, cytoplasmic levels increase at higher temps; required for rapid growth and establishment of cell polarity at elevated temps; SrbA-regulated during hypoxia	1037.61	-1.77446	0.41292	-4.29734	1.72859e-05	0.000244241
Afu3g07110	Putative class III family 18 chitinase	563.775	-1.77683	0.396813	-4.47774	7.54387e-06	0.000125373
Afu3g10680	Ortholog of A. nidulans FGSC A4 : AN4921, A. niger CBS 513.88 : An02g06340, A. oryzae RIB40 : AO090003000613, Aspergillus wentii : Aspwe1_0360214 and Aspergillus sydowii : Aspsy1_0056501	66.2573	-1.7825	0.351573	-5.07005	3.97702e-07	1.1414e-05
Afu4g14160	Ortholog of Neosartorya fischeri NRRL 181 : NFIA_102150, Aspergillus fumigatus A1163 : AFUB_071310 and Aspergillus clavatus NRRL 1 : ACLA_053070	4107.51	-1.7902	0.47523	-3.76703	0.000165204	0.00137188
Afu8g06320	Ortholog of Aspergillus fumigatus A1163 : AFUB_078950	108.863	-1.79642	0.502914	-3.57201	0.000354247	0.00239325
Afu1g03360	Ortholog of Aspergillus fumigatus A1163 : AFUB_003770	72.7135	-1.80006	0.471656	-3.81647	0.000135376	0.00117863
Afu3g09880	Ortholog(s) have 3'-5'-exoribonuclease activity	144.95	-1.80025	0.480237	-3.74867	0.000177778	0.00144982
Afu8g07050	Ortholog of A. niger CBS 513.88 : An11g00330/pynE, An07g00480, A. oryzae RIB40 : AO090001000371, Aspergillus wentii : Aspwe1_0044827, Aspwe1_0167836 and Aspergillus sydowii : Aspsy1_0091667	91.4361	-1.80222	0.435542	-4.13787	3.5054e-05	0.000414604
Afu4g14410	Ortholog of Aspergillus fumigatus A1163 : AFUB_071670	215.09	-1.80239	0.409347	-4.40309	1.0672e-05	0.000163936
Afu6g00330	Ortholog of Aspergillus fumigatus A1163 : AFUB_097190	39.1316	-1.80965	0.5314	-3.40543	0.000660602	0.00383612
Afu1g02610	Ortholog(s) have nucleolus localization	662.251	-1.81253	0.344284	-5.26466	1.40453e-07	4.55678e-06
Afu8g00930	Ortholog of A. fumigatus Af293 : Afu4g01290/csn, A. niger CBS 513.88 : An04g04530, A. oryzae RIB40 : AO090011000027, AO090020000697/csnA and Neosartorya fischeri NRRL 181 : NFIA_043990, NFIA_094360	23.8707	-1.81818	0.414199	-4.38963	1.13543e-05	0.000171858
Afu4g00235	Ortholog of A. nidulans FGSC A4 : AN7617, A. niger CBS 513.88 : An16g01350, Neosartorya fischeri NRRL 181 : NFIA_045390, Aspergillus wentii : Aspwe1_0160305 and Aspergillus versicolor : Aspve1_0054503	808.617	-1.82008	0.441522	-4.12229	3.75123e-05	0.000436688
Afu4g10050	Calmodulin	17609.8	-1.82214	0.44882	-4.05985	4.91042e-05	0.000538055
Afu5g02785	Ortholog of Neosartorya fischeri NRRL 181 : NFIA_039310 and Aspergillus fumigatus A1163 : AFUB_051320	76.5699	-1.82685	0.45576	-4.00836	6.11415e-05	0.000632785
Afu3g15070	Ortholog of A. nidulans FGSC A4 : AN6259, Neosartorya fischeri NRRL 181 : NFIA_062010, Aspergillus versicolor : Aspve1_0052545 and Aspergillus fumigatus A1163 : AFUB_034140	145.791	-1.82714	0.443008	-4.12439	3.71722e-05	0.000433404
Afu4g14110	Transcript up-regulated in conidia exposed to neutrophils	38.9394	-1.83052	0.336372	-5.44197	5.26958e-08	2.00621e-06
Afu8g01540	Ortholog of Aspergillus fumigatus A1163 : AFUB_085070	304.754	-1.8316	0.324661	-5.64158	1.685e-08	7.3529e-07
Afu1g04860	Ortholog of Neosartorya fischeri NRRL 181 : NFIA_019900, Aspergillus wentii : Aspwe1_0037494, Aspergillus versicolor : Aspve1_0048697 and Aspergillus niger ATCC 1015 : 55445-mRNA	3711.04	-1.83216	0.429669	-4.26412	2.00693e-05	0.000272782
Afu4g14030	Ortholog of A. nidulans FGSC A4 : AN7850, A. oryzae RIB40 : AO090001000391, Neosartorya fischeri NRRL 181 : NFIA_102290, Aspergillus wentii : Aspwe1_0046564 and Aspergillus terreus NIH2624 : ATET_02187	1807.63	-1.83553	0.442912	-4.14424	3.40945e-05	0.000407062
Afu6g04630	Ortholog of A. nidulans FGSC A4 : AN6556, A. niger CBS 513.88 : An15g00680, A. oryzae RIB40 : AO090701000082, Neosartorya fischeri NRRL 181 : NFIA_051160 and Aspergillus clavatus NRRL 1 : ACLA_095930	383.567	-1.84062	0.37374	-4.92486	8.44192e-07	2.17219e-05
Afu1g14840	Has domain(s) with predicted hydrolase activity	79.4608	-1.84292	0.390963	-4.7138	2.43135e-06	4.998e-05
Afu2g05290	Ortholog of A. nidulans FGSC A4 : AN3976, A. niger CBS 513.88 : An02g11140, Neosartorya fischeri NRRL 181 : NFIA_082050, Aspergillus wentii : Aspwe1_0592927 and Aspergillus versicolor : Aspve1_0080485	19.2337	-1.85721	0.453038	-4.09945	4.14134e-05	0.000473242
Afu3g05840	Ortholog(s) have nucleolus, preribosome localization	402.832	-1.86292	0.372659	-4.99898	5.76344e-07	1.55259e-05
Afu6g13740	Ortholog of A. nidulans FGSC A4 : AN0723, A. fumigatus Af293 : Afu1g13990, A. niger CBS 513.88 : An08g07150, An05g01960 and A. oryzae RIB40 : AO090103000371	19.2789	-1.86683	0.485359	-3.84628	0.000119925	0.00108077
Afu2g15100	Ortholog of A. nidulans FGSC A4 : AN5303, Neosartorya fischeri NRRL 181 : NFIA_090360, Aspergillus versicolor : Aspve1_0086623 and Aspergillus fumigatus A1163 : AFUB_030760	49.1464	-1.86698	0.409932	-4.55435	5.25471e-06	9.31369e-05
Afu2g02870	Ortholog of A. nidulans FGSC A4 : AN4534, A. niger CBS 513.88 : An07g07250, A. oryzae RIB40 : AO090026000636, Aspergillus wentii : Aspwe1_0103173 and Aspergillus sydowii : Aspsy1_0059259	299.997	-1.87432	0.386752	-4.8463	1.25784e-06	2.99872e-05
Afu6g03800	Ortholog of A. nidulans FGSC A4 : AN2183, A. niger CBS 513.88 : An15g01720, A. oryzae RIB40 : AO090701000169, Aspergillus wentii : Aspwe1_0035996 and Aspergillus sydowii : Aspsy1_0084971	78.0877	-1.87581	0.281504	-6.66354	2.6731e-11	3.98933e-09
Afu8g06165	Protein of unknown function	15451.4	-1.87911	0.452081	-4.15658	3.23047e-05	0.000391964
Afu1g14640	Ortholog of A. nidulans FGSC A4 : AN0805, A. niger CBS 513.88 : An01g12640, A. oryzae RIB40 : AO090003000485, Aspergillus wentii : Aspwe1_0487250 and Aspergillus sydowii : Aspsy1_0025994	240.966	-1.89331	0.374075	-5.0613	4.16402e-07	1.17697e-05
Afu3g07740	Ortholog of A. nidulans AN2913; calcium induced	400.126	-1.89773	0.305339	-6.21515	5.12768e-10	4.2047e-08
Afu2g01880	Has domain(s) with predicted protein tyrosine phosphatase activity and role in protein dephosphorylation	961.78	-1.89798	0.343244	-5.52955	3.21058e-08	1.29961e-06
Afu5g07320	Putative polyADP-ribose polymerase (PARP)	578.649	-1.90588	0.344711	-5.52892	3.22203e-08	1.29961e-06
Afu1g00560	Has domain(s) with predicted catalytic activity, nucleic acid binding, zinc ion binding activity and role in nucleoside metabolic process	2018.79	-1.908	0.391964	-4.86781	1.12844e-06	2.7608e-05
Afu6g00340	Ortholog of Aspergillus fumigatus A1163 : AFUB_097180	43.0147	-1.91571	0.543689	-3.52355	0.000425808	0.00274385
Afu3g14550	Ortholog(s) have role in nucleotide-excision repair, phosphorylation of RNA polymerase II C-terminal domain, transcription from RNA polymerase II promoter and core TFIIH complex, cytosol, holo TFIIH complex localization	444.397	-1.93372	0.33559	-5.76216	8.30447e-09	4.21551e-07
Afu3g09040	Ortholog(s) have nucleus, ribosome localization	411.664	-1.96312	0.431201	-4.55267	5.29692e-06	9.36626e-05
Afu4g01220	Ortholog of A. oryzae RIB40 : AO090012000742, Neosartorya fischeri NRRL 181 : NFIA_044090, Aspergillus wentii : Aspwe1_0037909 and Aspergillus versicolor : Aspve1_0075682	201.724	-1.9748	0.405466	-4.87045	1.11347e-06	2.74061e-05
Afu1g16556	Ortholog(s) have ADP-ribosyl-[dinitrogen reductase] hydrolase activity, phosphatase activity	35.0257	-1.98237	0.436447	-4.54207	5.57042e-06	9.78036e-05
Afu7g08580	Has domain(s) with predicted GTP binding, GTPase activity	23.5168	-1.98347	0.410768	-4.82868	1.37441e-06	3.21324e-05
Afu6g00180	Fibrinogen-binding protein of unknown function	89.1276	-1.98363	0.500511	-3.9632	7.39521e-05	0.000733817
Afu7g04220	Ortholog of A. nidulans FGSC A4 : AN5685, A. niger CBS 513.88 : An13g00770, A. oryzae RIB40 : AO090005000107, Aspergillus wentii : Aspwe1_0170355 and Aspergillus sydowii : Aspsy1_0148814	377.075	-2.01437	0.403358	-4.99399	5.9144e-07	1.58753e-05
Afu3g00530	Ortholog of Neosartorya fischeri NRRL 181 : NFIA_001100, Aspergillus versicolor : Aspve1_0044806, Aspergillus fumigatus A1163 : AFUB_047920 and Aspergillus sydowii : Aspsy1_0498725	34.9892	-2.01947	0.569014	-3.54907	0.00038659	0.00256193
Afu5g01170	Ortholog(s) have role in ethanol metabolic process and mitochondrial inner membrane localization	232.851	-2.03488	0.432281	-4.70731	2.51005e-06	5.08968e-05
Afu6g13970	Ortholog(s) have role in austinol biosynthetic process, dehydroaustinol biosynthetic process, sporocarp development involved in sexual reproduction	18.6598	-2.0675	0.484837	-4.26431	2.00524e-05	0.000272782
Afu1g14000	Ortholog of Aspergillus fumigatus A1163 : AFUB_013490	20.4844	-2.09527	0.490688	-4.27006	1.95418e-05	0.000269042
Afu5g14890	Ortholog of A. nidulans FGSC A4 : AN4143, AN12170, A. fumigatus Af293 : Afu1g00760, Aspergillus wentii : Aspwe1_0177868, Aspwe1_0403846 and Aspergillus niger ATCC 1015 : 41666-mRNA	265.074	-2.11988	0.417259	-5.0805	3.76449e-07	1.08878e-05
Afu2g02610	Ortholog(s) have role in Golgi to vacuole transport, vacuole fusion and fungal-type vacuole, late endosome, vacuolar membrane localization	829.372	-2.13045	0.196008	-10.8692	1.61613e-27	6.02979e-24
Afu2g10180	Ortholog of Aspergillus fumigatus A1163 : AFUB_025990	72.2365	-2.1463	0.518104	-4.1426	3.43384e-05	0.000408666
Afu2g07650	Ortholog of A. nidulans FGSC A4 : AN10733, Aspergillus glaucus : Aspgl1_0045891, Neosartorya fischeri NRRL 181 : NFIA_083380 and Aspergillus wentii : Aspwe1_0632268	100.233	-2.14792	0.434167	-4.94723	7.52785e-07	1.95044e-05
Afu6g05250	Ortholog of A. nidulans FGSC A4 : AN6497, Neosartorya fischeri NRRL 181 : NFIA_051820, Aspergillus wentii : Aspwe1_0103504 and Aspergillus versicolor : Aspve1_0085986	1741.14	-2.15209	0.458661	-4.69212	2.7039e-06	5.39479e-05
Afu3g00760	Has domain(s) with predicted N-acetyltransferase activity	49.3363	-2.17031	0.458854	-4.72983	2.24703e-06	4.68362e-05
Afu5g00870	Ortholog of Aspergillus fumigatus A1163 : AFUB_049320	303.398	-2.19752	0.473777	-4.63829	3.51297e-06	6.61965e-05
Afu2g05480	Ortholog(s) have RNA polymerase I activity and role in termination of RNA polymerase I transcription, transcription of nuclear large rRNA transcript from RNA polymerase I promoter	406.648	-2.23952	0.393904	-5.68544	1.30473e-08	6.00983e-07
Afu3g00550	Ortholog of A. oryzae RIB40 : AO090023000094, Neosartorya fischeri NRRL 181 : NFIA_001160, NFIA_095350, Aspergillus wentii : Aspwe1_0044386 and Aspergillus versicolor : Aspve1_0148566	62.6465	-2.26304	0.449099	-5.03907	4.67795e-07	1.30737e-05
Afu4g00430	Has domain(s) with predicted UDP-N-acetylmuramate dehydrogenase activity, flavin adenine dinucleotide binding, oxidoreductase activity and role in oxidation-reduction process	68.834	-2.3034	0.473737	-4.86219	1.16091e-06	2.80347e-05
Afu2g14400	Ortholog of A. nidulans FGSC A4 : AN1725, AN5027, A. fumigatus Af293 : Afu3g12130 and A. niger CBS 513.88 : An11g08400, An02g07940, An12g01310, An02g00780	21.7504	-2.33536	0.413235	-5.65141	1.59138e-08	7.06839e-07
Afu2g17140	Protein of unknown function; transcript induced by voriconazole	245.179	-2.34058	0.301114	-7.77308	7.66026e-15	4.39699e-12
Afu5g12760	Has domain(s) with predicted nucleic acid binding, zinc ion binding activity	230.915	-2.37453	0.387778	-6.12343	9.15818e-10	6.63479e-08
Afu4g09850	Ortholog of A. nidulans FGSC A4 : AN3507, A. oryzae RIB40 : AO090103000215, Neosartorya fischeri NRRL 181 : NFIA_106200 and Aspergillus versicolor : Aspve1_0085394	23.6411	-2.40794	0.617727	-3.89807	9.69609e-05	0.000911237
Afu1g02300	Ortholog of A. nidulans FGSC A4 : AN6408, A. niger CBS 513.88 : An01g05890, An02g00680, A. oryzae RIB40 : AO090005000870, AO090012000134 and Aspergillus wentii : Aspwe1_0025641, Aspwe1_0174993, Aspwe1_0177606	65.7726	-2.42101	0.490194	-4.93888	7.85719e-07	2.02873e-05
Afu1g16564	Ortholog of A. nidulans FGSC A4 : AN11896, Neosartorya fischeri NRRL 181 : NFIA_008860, Aspergillus versicolor : Aspve1_0275963 and Aspergillus clavatus NRRL 1 : ACLA_019010	300.769	-2.43865	0.504663	-4.83225	1.35e-06	3.17782e-05
Afu3g06425	Protein of unknown function; predicted gene pair with AFUA_1G00920	32.4389	-2.45826	0.440132	-5.58528	2.33317e-08	9.6723e-07
Afu2g14655	Protein of unknown function	1653.79	-2.59959	0.504007	-5.15783	2.49822e-07	7.60886e-06
Afu3g01196	Ortholog of A. nidulans FGSC A4 : AN11281, Aspergillus wentii : Aspwe1_0041157, Aspergillus clavatus NRRL 1 : ACLA_063740, Aspergillus zonatus : Aspzo1_0069971 and Aspergillus sydowii : Aspsy1_0281282	468.163	-2.66057	0.449487	-5.91913	3.23646e-09	1.96345e-07
Afu5g14410	Putative cysteine dioxygenase; SrbA-regulated during hypoxia	1881	-2.69967	0.497081	-5.43105	5.60236e-08	2.10075e-06
Afu5g10090	Ortholog of Neosartorya fischeri NRRL 181 : NFIA_093670, Aspergillus fumigatus A1163 : AFUB_057690 and Aspergillus aculeatus ATCC16872 : Aacu16872_048392	48.2543	-2.84949	0.535759	-5.3186	1.04568e-07	3.51481e-06
Afu2g00580	Ortholog of A. fumigatus Af293 : Afu7g05490, Neosartorya fischeri NRRL 181 : NFIA_032770, Aspergillus wentii : Aspwe1_0035458 and Aspergillus clavatus NRRL 1 : ACLA_007180, ACLA_093940	155.777	-2.88223	0.466387	-6.17991	6.41401e-10	5.09163e-08
Afu8g06300	Ortholog of Aspergillus fumigatus A1163 : AFUB_078930	223.046	-2.91896	0.657587	-4.4389	9.042e-06	0.000144831
Afu5g13160	Has domain(s) with predicted role in transmembrane transport and integral component of membrane localization	57.629	-3.13599	0.496461	-6.31669	2.67221e-10	2.43171e-08
Afu2g02630	Protein of unknown function; calcium downregulated; transcript up-regulated in conidia exposed to neutrophils	20260.4	-3.13934	0.353996	-8.86828	7.42876e-19	9.23891e-16
Afu2g03280	Protein of unknown function; calcium induced	156.115	-7.30312	0.618523	-11.8073	3.57706e-32	2.80978e-28
