# Supplementary material for: Aspergillus fumigatus calcium-responsive transcription factors regulate cell wall architecture promoting stress tolerance, virulence and caspofungin resistance
Source: PLoS Genet. 2019 Dec 30;15(12):e1008551. doi: 10.1371/journal.pgen.1008551 (PMC6948819; doi:10.1371/journal.pgen.1008551)
Supplement: S6 Table — (XLSX) [file pgen.1008551.s012.xlsx]

## Sheet: Supplementary Table S6
Supplementary Table S6 - Genes transcriptionally modulated comparing the ΔzipD with the wild-type 30 min
Gene	description	baseMean	log2FoldChange	lfcSE	stat	pvalue	padj
Afu4g08420	Ortholog of A. nidulans FGSC A4 : AN1718, AN1714, A. fumigatus Af293 : Afu4g08380, A. niger CBS 513.88 : An04g03190, An04g03210 and A. oryzae RIB40 : AO090023000718	20.1682	2.63267	0.653764	4.02694	5.65081e-05	0.000616467
Afu7g01000	Putative alcohol dehydrogenase involved in ethanol metabolism; predicted gene pair with AFUA_6G11430 (aldA); increased expression in biofilm; induced by L-tyrosine; induced in neutrophil-exposed conidia; repressed by gliotoxin exposure	490.024	2.58383	0.556193	4.64556	3.39148e-06	9.27004e-05
Afu5g10420	Has domain(s) with predicted electron carrier activity, heme binding, metal ion binding, molybdenum ion binding, oxidoreductase activity and role in nitrate assimilation, oxidation-reduction process	254.441	2.42843	0.395649	6.13784	8.36489e-10	2.40072e-07
Afu7g01010	Putative alcohol dehydrogenase; predicted gene pair with AFUA_5G06240 (alcC); induced by L-tyrosine; transcript up-regulated in conidia exposed to neutrophils	361.152	2.38391	0.526843	4.5249	6.04253e-06	0.000140904
Afu4g08410	Putative Mannose-6-phosphate isomerase, class I with a predicted role in GDP-mannose and dolichol-phosphate-mannose synthesis; repressed by exposure to artemisinin	45.5043	2.22958	0.504885	4.41603	1.00532e-05	0.000200381
Afu8g06830	Putative endo-1,4 beta-glucanase, a predicted secreted hydrolase with a fungal cellulose binding domain	39.2789	2.22187	0.405938	5.47342	4.41431e-08	4.33415e-06
Afu6g03890	Spore-specific catalase; abundant protein in conidia; calcium downregulated; predicted secretory signal sequence	170.561	2.20233	0.326384	6.74765	1.50257e-11	1.12122e-08
Afu7g01730	Phosphatidylserine decarboxylase family protein; transcript induced by exposure to human airway epithelial cells	47.3824	2.19494	0.330483	6.64162	3.1026e-11	1.9293e-08
Afu7g02070	AIF-like mitochondrial oxidoreductase; conidia-enriched protein	430.231	2.1705	0.360624	6.01873	1.75787e-09	4.09913e-07
Afu2g03490	Putative calcium/calmodulin-dependent protein kinase; calcium induced; transcript induced by exposure to human airway epithelial cells	1393.34	2.15097	0.402799	5.34005	9.29215e-08	7.79079e-06
Afu8g06750	Has domain(s) with predicted transferase activity, transferring hexosyl groups activity and role in lipid glycosylation, metabolic process	62.9992	2.08434	0.380101	5.48366	4.16615e-08	4.14504e-06
Afu6g00200	Has domain(s) with predicted DNA binding, RNA polymerase II transcription factor activity, sequence-specific DNA binding, zinc ion binding activity and role in regulation of transcription, DNA-templated, transcription, DNA-templated	18.7321	2.08335	0.596562	3.49226	0.000478958	0.00261831
Afu5g09180	Ortholog(s) have extracellular region localization	42.4085	2.03287	0.370263	5.49035	4.01148e-08	4.10051e-06
Afu1g05840	Ortholog of A. nidulans FGSC A4 : AN4112, A. niger CBS 513.88 : An18g03610, A. oryzae RIB40 : AO090009000350, Aspergillus wentii : Aspwe1_0038192 and Aspergillus sydowii : Aspsy1_0089097	412.299	2.03176	0.44677	4.54765	5.42481e-06	0.000130161
Afu4g13510	Putative isocitrate lyase with a predicted role in the glyoxylate cycle; conidia-enriched protein; transcript up-regulated in conidia exposed to neutrophils	571.952	2.01355	0.491517	4.0966	4.19265e-05	0.000500569
Afu4g00660	Putative sensor histidine kinase/response regulator; transcript induced by exposure to human airway epithelial cells	754.192	1.94632	0.398129	4.88866	1.01526e-06	4.07305e-05
Afu4g11110	Ortholog(s) have cytosol, endoplasmic reticulum, mitotic spindle pole body, nucleus localization	513.239	1.92204	0.363573	5.28653	1.24659e-07	9.49187e-06
Afu6g14100	Putative mitochondrial carnitine:acyl carnitine carrier with a predicted role in acetate metabolism; transcript up-regulated in conidia exposed to neutrophils	355.403	1.9065	0.38149	4.99751	5.80738e-07	2.62635e-05
Afu8g04870	Has domain(s) with predicted oxidoreductase activity	21.7282	1.90348	0.397036	4.79421	1.63316e-06	5.59022e-05
Afu4g03240	Putative cell wall galactomannoprotein; allergen Asp f 17; predicted N-terminal signal peptide and C-terminal glycosylphosphatidyl inositol (GPI) anchor signal; transcript induced by growth on hydrogen peroxide and in biofilm	63.6677	1.89708	0.536953	3.53305	0.000410796	0.00235254
Afu3g09990	Protein of unknown function identified by mass spectrometry; calcium downregulated	11027.9	1.89105	0.323308	5.84907	4.94315e-09	8.57809e-07
Afu6g12180	Fungal dehydrin-like protein that plays a role in oxidative, osmotic and pH stress responses; conserved DPR motif; cytoplasm and peroxisome localized; calcium and germination downregulated; transcript induced in neutrophil-exposed conidia	12712	1.87946	0.315017	5.96623	2.42798e-09	5.21336e-07
Afu3g00370	Putative phosphoketolase; calcium downregulated	2837.8	1.85648	0.505264	3.67429	0.000238515	0.00161653
Afu2g08090	Protein of unknown function, phoB-regulated	689.473	1.85504	0.380741	4.87218	1.10373e-06	4.33476e-05
Afu6g14510	Has domain(s) with predicted FAD binding, oxidoreductase activity and role in metabolic process	65.0299	1.85381	0.389476	4.75975	1.93833e-06	6.23532e-05
Afu3g06530	Putative ATP sulfurylase; sulfate adenylyltransferase; reacts with rabbit immunosera exposed to A. fumigatus conidia; hypoxia repressed protein	561.358	1.85377	0.362565	5.11293	3.17192e-07	1.71514e-05
Afu8g06460	Has domain(s) with predicted DNA binding, RNA polymerase II transcription factor activity, sequence-specific DNA binding, zinc ion binding activity and role in regulation of transcription, DNA-templated, transcription, DNA-templated	21.5691	1.8464	0.608768	3.033	0.00242133	0.00815333
Afu5g07510	Ortholog(s) have transcription factor activity, sequence-specific DNA binding, transcription regulatory region DNA binding, zinc ion binding activity	31.7978	1.8347	0.555247	3.30429	0.000952182	0.00416238
Afu3g08110	Putative cell wall protein; transcript downregulated in response to amphotericin B and calcium	6864.5	1.83065	0.435509	4.20347	2.62851e-05	0.000372889
Afu4g08650	Ortholog of A. nidulans FGSC A4 : AN1684, A. niger CBS 513.88 : An04g03490, A. oryzae RIB40 : AO090023000691, Aspergillus wentii : Aspwe1_0167016 and Aspergillus sydowii : Aspsy1_0026068	77.1809	1.79685	0.411502	4.36656	1.26217e-05	0.000231408
Afu2g02730	Ortholog of A. nidulans FGSC A4 : AN4542, A. niger CBS 513.88 : An07g07060, A. oryzae RIB40 : AO090026000848, Aspergillus wentii : Aspwe1_0168873 and Aspergillus sydowii : Aspsy1_0091100	605.947	1.79677	0.333345	5.39011	7.04162e-08	6.18171e-06
Afu5g06680	4-aminobutyrate aminotransferase; transcript downregulated in response to voriconazole; calcium induced	833.088	1.79154	0.426509	4.20048	2.6635e-05	0.000376478
Afu5g01160	Ortholog(s) have role in cellular response to drug and plasma membrane localization	156.675	1.7899	0.306746	5.83513	5.37483e-09	8.91267e-07
Afu2g09570	Ortholog(s) have role in cell volume homeostasis, cellular calcium ion homeostasis, regulation of resting membrane potential and cortical endoplasmic reticulum localization	197.005	1.78728	0.400011	4.46806	7.89316e-06	0.000167326
Afu1g10600	Ortholog of A. nidulans FGSC A4 : AN1219, A. niger CBS 513.88 : An08g02600, A. oryzae RIB40 : AO090038000362, Aspergillus wentii : Aspwe1_0095261 and Aspergillus sydowii : Aspsy1_0025527	121.31	1.78525	0.437482	4.08074	4.48919e-05	0.000523683
Afu4g12590	Conidia-enriched protein of unknown function; calcium downregulated	6655.46	1.77805	0.348659	5.09969	3.40217e-07	1.78781e-05
Afu1g06780	Ortholog(s) have cytosol, nucleus localization	2167.83	1.77777	0.352488	5.04348	4.57143e-07	2.14541e-05
Afu4g11720	Putative phosphatidyl synthase; protein levels increase in response to pkaC overexpression	9598.6	1.77131	0.305683	5.79459	6.84869e-09	1.06469e-06
Afu5g10120	Protein similar to nonribosomal peptide synthases (NRPS-like), encoded in a predicted secondary metabolite gene cluster	308.003	1.75908	0.441529	3.98405	6.77505e-05	0.000694442
Afu8g01300	Ortholog of A. nidulans FGSC A4 : AN1465, AN8786, A. fumigatus Af293 : Afu8g04560, A. niger CBS 513.88 : An16g08420 and Aspergillus wentii : Aspwe1_0030845	29.1594	1.74021	0.397124	4.38203	1.1758e-05	0.000223252
Afu6g01970	Putative GATA-like transcription factor; required for growth on numerous nitrogen sources	57.9996	1.7282	0.386033	4.47682	7.57632e-06	0.000162924
Afu6g09730	Predicted cytochrome P450 monooxygenase, encoded in the putative gliotoxin biosynthetic gene cluster	37.3804	1.72536	0.412242	4.18531	2.84781e-05	0.000392523
Afu6g02020	Has domain(s) with predicted protein kinase binding activity and role in regulation of cyclin-dependent protein serine/threonine kinase activity	1936.86	1.72389	0.356566	4.8347	1.33344e-06	4.82107e-05
Afu5g07190	Putative beta-glucosidase	25.0636	1.72243	0.387431	4.44578	8.75721e-06	0.000181517
Afu8g00540	Non-ribosomal peptide synthetase (NRPS); PKS/NRPS hybrid; multidomain protein; required for pseurotin A production; pseurotin A gene cluster member; transcript induced by voriconazole; induced by hypoxia and in infected mouse lungs	25.4284	1.72144	0.491032	3.50575	0.000455323	0.00251862
Afu4g12450	Putative PH domain protein; conserved lysine-rich protein; Yap1-dependent induction in response to hydrogen peroxide; hypoxia repressed protein	2149.06	1.70136	0.426527	3.98886	6.63914e-05	0.000682386
Afu6g07910	PH domain protein; transcript induced by exposure to human airway epithelial cells	1824.62	1.68805	0.290211	5.81661	6.00514e-09	9.68789e-07
Afu3g07990	Ortholog(s) have role in cellular response to pH, gamma-aminobutyric acid transport	22.7511	1.68729	0.362289	4.65729	3.20394e-06	8.9879e-05
Afu5g09980	Has domain(s) with predicted acyl-CoA dehydrogenase activity, oxidoreductase activity, acting on the CH-CH group of donors activity and role in oxidation-reduction process	285.779	1.68649	0.325103	5.18755	2.13078e-07	1.34745e-05
Afu3g01840	Has domain(s) with predicted role in transmembrane transport and integral component of membrane localization	69.5164	1.68172	0.548194	3.06774	0.00215687	0.00750329
Afu6g00430	Ortholog of A. nidulans FGSC A4 : AN0362, A. fumigatus Af293 : Afu6g03560, A. niger CBS 513.88 : An10g01040, An01g06280 and A. oryzae RIB40 : AO090005000897	25.888	1.66919	0.526096	3.17279	0.00150981	0.00575657
Afu2g13500	Ortholog of A. niger CBS 513.88 : An02g05760, A. oryzae RIB40 : AO090026000263, Neosartorya fischeri NRRL 181 : NFIA_088700, Aspergillus wentii : Aspwe1_0045445 and Aspergillus versicolor : Aspve1_0130095	103.213	1.66519	0.340076	4.89653	9.75462e-07	3.96201e-05
Afu1g15610	Putative zinc-binding dehydrogenase family oxidoreductase; conidia-enriched protein	182.923	1.66504	0.32489	5.12494	2.9763e-07	1.68251e-05
Afu2g11260	Putative 3-isopropylmalate dehydratase with a predicted role in nitrogen metabolism; protein induced by heat shock; SrbA-regulated during hypoxia	707.601	1.66364	0.43722	3.80504	0.000141779	0.00113065
Afu3g03570	Has domain(s) with predicted FAD binding, oleate hydratase activity and role in fatty acid metabolic process	420.017	1.65998	0.397482	4.17623	2.96377e-05	0.000404308
Afu4g09170	Has domain(s) with predicted role in anion transport and integral component of membrane localization	92.0262	1.65368	0.482428	3.42783	0.000608425	0.0030651
Afu6g03590	Methylcitrate synthase; catalyses the condensation of propionyl-CoA and oxaloacetate to methylcitrate; conidia-enriched protein; mutants killed more readily by alveolar macrophages and show decreased virulence in mice	144.317	1.64963	0.4448	3.70871	0.000208321	0.00147066
Afu1g05130	Has domain(s) with predicted phospholipid binding activity	1342.86	1.64692	0.408762	4.02905	5.6002e-05	0.000612738
Afu7g01700	Ortholog of A. nidulans FGSC A4 : AN11178, A. niger CBS 513.88 : An12g01010, A. oryzae RIB40 : AO090038000539, Aspergillus wentii : Aspwe1_0042439 and Aspergillus terreus NIH2624 : ATET_01783	159.702	1.64619	0.35818	4.59599	4.30696e-06	0.000110823
Afu5g02770	Ortholog of A. nidulans FGSC A4 : AN8116, A. niger CBS 513.88 : An02g09830, A. oryzae RIB40 : AO090102000396, Aspergillus wentii : Aspwe1_0029998 and Aspergillus sydowii : Aspsy1_0050460	27.6282	1.63914	0.538687	3.04285	0.00234347	0.00797036
Afu4g09710	Homolog of A. nidulans RosA, a repressor of sexual development; stuA-dependent up-regulation in developmentally competent hyphae	32.2359	1.63767	0.534618	3.06325	0.00218946	0.00757495
Afu5g06800	Ortholog(s) have role in kojic acid biosynthetic process, positive regulation of kojic acid biosynthetic process, positive regulation of secondary metabolite biosynthetic process, secondary metabolite biosynthetic process	19.4981	1.63591	0.508913	3.21452	0.00130663	0.00517793
Afu2g01170	1,3-beta-glucanosyltransferase with a role in elongation of 1,3-beta-glucan chains; glycosylphosphatidylinositol (GPI)-anchored protein; constitutively expressed during hyphal growth; hypoxia induced protein	734.022	1.63128	0.329863	4.94532	7.60175e-07	3.20476e-05
Afu1g16460	Ortholog(s) have role in asexual sporulation, sexual sporulation resulting in formation of a cellular spore	555.756	1.63123	0.423546	3.85137	0.00011746	0.000992622
Afu2g16160	Has domain(s) with predicted RNA polymerase II transcription factor activity, sequence-specific DNA binding, zinc ion binding activity, role in regulation of transcription, DNA-templated and nucleus localization	345.056	1.62563	0.369334	4.40152	1.07494e-05	0.000207834
Afu1g05230	Predicted 3',5'-cyclic-AMP phosphodiesterase	158.232	1.61978	0.469706	3.44849	0.000563729	0.00292121
Afu1g06410	Ortholog(s) have RSC complex localization	540.651	1.61732	0.263476	6.1384	8.33562e-10	2.40072e-07
Afu3g13110	Putative adhesin; extracellular serine-threonine rich protein	1476.39	1.60468	0.46573	3.44551	0.000569992	0.00294753
Afu2g04400	Ortholog of A. nidulans FGSC A4 : AN10235, A. niger CBS 513.88 : An11g03330, A. oryzae RIB40 : AO090003001565, Aspergillus wentii : Aspwe1_0120274 and Aspergillus terreus NIH2624 : ATET_06071	326.503	1.60368	0.434247	3.69303	0.000221601	0.00153394
Afu1g02570	Aspartyl-tRNA synthetase; ortholog of A. nidulans AN0314; calcium downregulated	2867.63	1.59649	0.299375	5.33276	9.67332e-08	7.8459e-06
Afu3g07860	Has domain(s) with predicted role in biosynthetic process	433.915	1.59475	0.461026	3.45913	0.000541929	0.0028537
Afu2g05390	Has domain(s) with predicted role in intracellular signal transduction	156.315	1.59343	0.366548	4.34711	1.37941e-05	0.000241623
Afu5g06270	5-aminolevulinic acid synthase	1065.8	1.58914	0.323882	4.90655	9.26946e-07	3.80048e-05
Afu7g01740	Ortholog(s) have endoplasmic reticulum localization	24.58	1.58876	0.453041	3.50688	0.000453398	0.0025117
Afu3g11250	C2H2 transcription factor with a role in conidiophore development, pigment production, germination and virulence; mutant causes increased endothelial cell damage and is hypervirulent; transcript downregulated in response to voriconazole	960.395	1.58001	0.438239	3.60535	0.000311727	0.00194511
Afu6g00690	Protein of unknown function; calcium downregulated	108.539	1.57719	0.421678	3.74028	0.000183817	0.00134927
Afu1g06940	Ortholog(s) have FMN binding, chorismate synthase activity, riboflavin reductase (NADPH) activity, role in aromatic amino acid family biosynthetic process and cytosol, nucleus localization	1128.26	1.57715	0.367611	4.29026	1.78464e-05	0.000287624
Afu1g14880	N-acylethanolamine amidohydrolase	34.3482	1.57611	0.401166	3.92881	8.53671e-05	0.000808388
Afu7g00360	Putative UDP-galactose 4-epimerase; predicted gene pair with AFUA_8G00860; calcium downregulated	1438.56	1.57127	0.403457	3.89452	9.83937e-05	0.000882469
Afu8g04920	LEA domain protein; transcript induced by exposure to human airway epithelial cells	222.952	1.5664	0.448974	3.48884	0.000485113	0.00263717
Afu2g05880	Putative ammonium transporter; transcript downregulated in response to voriconazole	1731.59	1.56224	0.373946	4.17771	2.94457e-05	0.000403163
Afu6g07770	Putative alanine aminotransferase	4972.13	1.55958	0.326584	4.77544	1.79314e-06	5.94685e-05
Afu2g09650	Aspartate transaminase; induced by L-tyrosine; transcript up-regulated in conidia exposed to neutrophils	2311.69	1.5569	0.343658	4.53036	5.8882e-06	0.000137736
Afu1g10880	Putative P-type calcium ATPase; calcium induced; essential for virulence	405.828	1.55501	0.388659	4.00097	6.30828e-05	0.000656491
Afu2g10550	Protein of unknown function; calcium induced	866.047	1.55397	0.372874	4.16755	3.07887e-05	0.000410017
Afu5g09990	Has domain(s) with predicted DNA binding, RNA polymerase II transcription factor activity, sequence-specific DNA binding, zinc ion binding activity and role in regulation of transcription, DNA-templated, transcription, DNA-templated	27.067	1.54968	0.395188	3.92136	8.8049e-05	0.000827483
Afu2g09290	Putative antigenic mitochondrial protein; reacts with rabbit immunosera exposed to A. fumigatus conidia; hypoxia induced protein	2614.61	1.5482	0.371105	4.17186	3.02123e-05	0.000407675
Afu2g12910	Ortholog of A. nidulans FGSC A4 : AN6264, A. niger CBS 513.88 : An02g01620, A. oryzae RIB40 : AO090026000343, Aspergillus wentii : Aspwe1_0117790 and Aspergillus sydowii : Aspsy1_0151049	848.247	1.5471	0.29164	5.30482	1.12787e-07	8.95334e-06
Afu7g04720	Has domain(s) with predicted carbohydrate binding, catalytic activity and role in carbohydrate metabolic process	24.6439	1.54336	0.468761	3.29241	0.000993324	0.00427461
Afu6g02620	Has domain(s) with predicted 2-dehydropantoate 2-reductase activity, NADP binding, coenzyme binding, oxidoreductase activity, oxidoreductase activity, acting on the CH-OH group of donors, NAD or NADP as acceptor activity	594.985	1.53939	0.425243	3.62002	0.000294577	0.00187714
Afu1g14810	Ortholog(s) have role in ascospore formation, cell septum assembly, conidium formation, hyphal growth, response to fungicide, response to salt stress, sporocarp development involved in sexual reproduction	313.127	1.53764	0.459421	3.34691	0.000817177	0.00375479
Afu2g13260	Putative regulator of adherence, host cell interactions and virulence; required for wild-type levels of conidiation	183.442	1.53433	0.496129	3.0926	0.0019841	0.00705354
Afu2g13490	Has domain(s) with predicted RNA binding activity	499.441	1.52839	0.438445	3.48593	0.000490431	0.00265274
Afu3g08710	Has domain(s) with predicted ATP binding, protein kinase activity and role in protein phosphorylation	198.54	1.52827	0.240032	6.36692	1.92857e-10	8.4653e-08
Afu4g11570	Ortholog(s) have mitotic spindle pole body, nucleus localization	139.348	1.52773	0.333847	4.57613	4.73646e-06	0.000118602
Afu1g14680	Ortholog(s) have DNA binding activity and cytosol, nucleus localization	815.376	1.52407	0.469571	3.24566	0.00117177	0.00481308
Afu8g01910	Putative histidine acid phosphatase; calcium downregulated	253.512	1.52189	0.398911	3.81512	0.000136115	0.00109924
Afu5g07110	Ortholog of A. nidulans FGSC A4 : AN2219, A. niger CBS 513.88 : An17g00330, A. oryzae RIB40 : AO090701000269, Aspergillus wentii : Aspwe1_0167476 and Aspergillus sydowii : Aspsy1_0142143	159.301	1.50284	0.320533	4.68856	2.7513e-06	7.92672e-05
Afu2g05400	Ortholog(s) have hydrolase activity, hydrolyzing O-glycosyl compounds activity and role in xyloglucan metabolic process	124.842	1.4992	0.273247	5.48661	4.09718e-08	4.13151e-06
Afu7g02010	Has domain(s) with predicted heme binding activity	34.9891	1.49751	0.444531	3.36873	0.000755145	0.00355514
Afu3g09240	Has domain(s) with predicted catalytic activity and role in metabolic process	327.369	1.49626	0.295074	5.0708	3.9615e-07	1.95766e-05
Afu7g04510	Ortholog(s) have mitochondrion localization	180.731	1.49276	0.360772	4.13769	3.50818e-05	0.000444449
Afu7g03870	Ortholog(s) have protein binding, bridging activity and role in actin cortical patch assembly, axial cellular bud site selection, bipolar cellular bud site selection, endocytosis, unidimensional cell growth	804.883	1.49242	0.444883	3.35463	0.000794715	0.00368105
Afu6g07780	Has domain(s) with predicted DNA binding, copper ion binding, transcription factor activity, sequence-specific DNA binding activity, role in regulation of transcription, DNA-templated and nucleus localization	770.332	1.49229	0.49088	3.04003	0.00236552	0.00802175
Afu2g02760	Ortholog(s) have role in regulation of spore germination	305.937	1.49126	0.396901	3.75727	0.000171779	0.00128438
Afu1g05960	Peptidase family M28 family protein; predicted signal sequence for secretion; induced by growth on BSA as a sole nitrogen source	91.4482	1.48807	0.381378	3.90182	9.5473e-05	0.000866127
Afu2g11840	Transcriptional corepressor; ortholog of A. nidulans ssnF; calcium induced; mutation causes increased azole sensitivity	574.005	1.4844	0.413086	3.59343	0.000326354	0.00201095
Afu5g01710	Cytochrome P450 phenylacetate 2-hydroxylase	187.205	1.48154	0.265958	5.57056	2.53921e-08	2.87085e-06
Afu1g13500	Putative transketolase; protein abundant in conidia; protein induced by heat shock and by hydrogen peroxide; reacts with rabbit immunosera exposed to A. fumigatus conidia	4752.83	1.47572	0.345037	4.277	1.89427e-05	0.000295886
Afu1g04930	Ortholog of A. nidulans FGSC A4 : AN0412, A. niger CBS 513.88 : An01g04030, A. oryzae RIB40 : AO090003000843, Aspergillus wentii : Aspwe1_0106315 and Aspergillus sydowii : Aspsy1_0640521	677.165	1.47068	0.375884	3.9126	9.13088e-05	0.000842923
Afu8g00410	Methionine aminopeptidase type II; required for mycotoxin synthesis; induced by growth on BSA as a sole nitrogen source; encoded in the fma (fumagillin) secondary metabolite gene cluster	52.4813	1.46864	0.459375	3.19704	0.00138846	0.00543583
Afu8g04520	Ortholog(s) have protein binding, bridging, ubiquitin binding activity and role in actin cortical patch assembly, actin filament polymerization, endocytosis, hyphal growth	458.152	1.46791	0.42189	3.47936	0.000502604	0.0027001
Afu6g06990	Ortholog(s) have cyclin-dependent protein serine/threonine kinase inhibitor activity	146.159	1.46099	0.395993	3.68945	0.000224739	0.00155278
Afu6g13440	Has domain(s) with predicted catalytic activity, sulfuric ester hydrolase activity and role in metabolic process	233.807	1.45979	0.37048	3.94027	8.13915e-05	0.000779645
Afu8g05710	Putative major facilitator superfamily (MFS) sugar transporter; calcium induced; transcript up-regulated in conidia exposed to neutrophils	1787.53	1.4528	0.402374	3.61058	0.000305512	0.00192467
Afu1g12332	Ortholog(s) have histone demethylase activity (H3-K36 specific) activity and role in histone demethylation, regulation of transcription from RNA polymerase II promoter	400.577	1.45243	0.403449	3.60003	0.000318177	0.00196869
Afu5g02250	Ortholog of A. nidulans FGSC A4 : AN8031, A. niger CBS 513.88 : An02g10580, A. oryzae RIB40 : AO090102000288, Aspergillus wentii : Aspwe1_0042830 and Aspergillus sydowii : Aspsy1_0156829	147.88	1.45227	0.38019	3.81986	0.000133526	0.00108893
Afu2g08780	Has domain(s) with predicted ARF guanyl-nucleotide exchange factor activity, phospholipid binding activity and role in regulation of ARF protein signal transduction	333.499	1.45215	0.370895	3.91526	9.03069e-05	0.00083919
Afu2g15010	Ortholog(s) have protein kinase activity	573.078	1.45044	0.422171	3.43566	0.000591102	0.00301903
Afu6g03670	Ortholog(s) have biotin synthase activity, role in biotin biosynthetic process and mitochondrion localization	355.866	1.44928	0.35481	4.08466	4.41405e-05	0.000517887
Afu3g06540	Ortholog(s) have phosphoadenylyl-sulfate reductase (thioredoxin) activity	359.11	1.44601	0.319078	4.53185	5.847e-06	0.000137202
Afu5g10540	Ortholog(s) have 1,4-alpha-glucan branching enzyme activity, role in glycogen biosynthetic process and cytoplasm localization	349.003	1.44488	0.277256	5.21136	1.87466e-07	1.24899e-05
Afu5g07600	SH2-containing inositol 5-phosphatase 2 that binds filamin and regulates submembraneous actin	502.059	1.44378	0.269245	5.36235	8.21466e-08	6.96565e-06
Afu3g03620	Ortholog of A. nidulans FGSC A4 : AN8444/celA, A. fumigatus Af293 : Afu8g00680, A. niger CBS 513.88 : An03g05740, A. oryzae RIB40 : AO090138000033, AO090701000186 and Aspergillus wentii : Aspwe1_0040565	1263.16	1.4432	0.373094	3.8682	0.000109641	0.000950218
Afu2g14270	Putative actin-binding protein; hypoxia repressed protein	686.642	1.44305	0.419281	3.44171	0.00057804	0.00296857
Afu4g06480	Has domain(s) with predicted role in intracellular signal transduction	58.46	1.44288	0.416682	3.46279	0.000534607	0.00282724
Afu7g01810	Has domain(s) with predicted DNA binding, RNA polymerase II transcription factor activity, sequence-specific DNA binding, zinc ion binding activity and role in regulation of transcription, DNA-templated, transcription, DNA-templated	62.3444	1.44117	0.329053	4.37974	1.18822e-05	0.000224469
Afu2g09220	Protein of unknown function; transcript repressed by exposure to human airway epithelial cells	1565.42	1.44037	0.313842	4.58948	4.4436e-06	0.000113555
Afu6g12930	Mitochondrial aconitate hydratase; citric acid cycle enzyme; protein abundant in conidia; transcript induced in conidia exposed to neutrophils; reacts with rabbit immunosera exposed to A. fumigatus conidia; hypoxia induced	7148.72	1.43874	0.356821	4.0321	5.52806e-05	0.000605733
Afu7g01670	Ortholog(s) have fungal-type vacuole, mitochondrion localization	403.655	1.43862	0.344822	4.17206	3.01854e-05	0.000407675
Afu3g10820	Has domain(s) with predicted oxidoreductase activity and role in oxidation-reduction process	105.323	1.43829	0.361913	3.97414	7.06352e-05	0.000709394
Afu5g14040	Ortholog(s) have SUMO-specific protease activity and role in protein desumoylation	84.5246	1.43491	0.334255	4.29287	1.76379e-05	0.000285496
Afu6g12570	Putative Epsin2; ortholog(s) have role in actin cortical patch assembly, actin filament organization, endocytosis and mating projection tip localization; mutation causes increased azole resistance	826.35	1.43488	0.363294	3.94965	7.82658e-05	0.000762427
Afu2g11190	Ortholog(s) have RNA polymerase II C-terminal domain phosphoserine binding, RNA polymerase II core binding, chromatin binding, transcription factor activity, TFIIF-class transcription factor binding activity	167.135	1.43343	0.294675	4.86443	1.14786e-06	4.4151e-05
Afu1g02070	Cytochrome C1	2487.2	1.43291	0.325758	4.39871	1.08898e-05	0.000209974
Afu8g06870	Has domain(s) with predicted substrate-specific transmembrane transporter activity, transmembrane transporter activity, role in transmembrane transport and integral component of membrane, membrane localization	261.728	1.42845	0.398073	3.58841	0.000332697	0.00203825
Afu3g10310	Ortholog(s) have acetolactate synthase activity, flavin adenine dinucleotide binding activity, role in isoleucine biosynthetic process, valine biosynthetic process and acetolactate synthase complex, mitochondrion localization	1156.47	1.42608	0.367092	3.8848	0.000102414	0.000905467
Afu3g00880	Putative adhesin protein; MedA regulated transcript; transcript repressed by exposure to human airway epithelial cells	4786.17	1.42424	0.309263	4.60528	4.11902e-06	0.000107469
Afu2g13620	Has domain(s) with predicted catalytic activity, magnesium ion binding, thiamine pyrophosphate binding activity	129.598	1.42268	0.382735	3.71716	0.000201478	0.0014332
Afu4g10200	Putative transcription factor; calcium induced	5461.18	1.42167	0.299099	4.75319	2.00232e-06	6.30435e-05
Afu1g15260	Ortholog of A. nidulans FGSC A4 : AN0860, A. niger CBS 513.88 : An01g13370, A. oryzae RIB40 : AO090103000449, AO090005001207, Aspergillus wentii : Aspwe1_0111296 and Aspergillus sydowii : Aspsy1_0273264	371.463	1.42036	0.363688	3.90544	9.40549e-05	0.000857993
Afu1g13620	Putative oligopeptide transporter; 14 transmembrane domains	201.645	1.4176	0.27773	5.10424	3.32121e-07	1.77021e-05
Afu1g02830	Ortholog(s) have role in ER-associated misfolded protein catabolic process and cytoplasm-associated proteasomal ubiquitin-dependent protein catabolic process, more	417.649	1.41467	0.307522	4.60021	4.22059e-06	0.000108976
Afu4g06620	Glutamate/Leucine/Phenylalanine/Valine dehydrogenase; reacts with rabbit immunosera exposed to A. fumigatus conidia; hypoxia induced protein	4818.53	1.4113	0.313955	4.49521	6.95014e-06	0.000154351
Afu4g11050	Putative NADH-ubiquinone oxidoreductase, subunit F involved in oxidative phosphorylation; induced by exposure to artemisinin	1561.85	1.4107	0.346832	4.06741	4.75395e-05	0.000543246
Afu8g05580	Putative coenzyme A transferase; transcript induced by exposure to human airway epithelial cells	2694.82	1.4095	0.333863	4.22179	2.42368e-05	0.000353924
Afu4g04060	Ortholog of A. nidulans FGSC A4 : AN7042, A. niger CBS 513.88 : An14g00810, A. oryzae RIB40 : AO090206000108, Aspergillus wentii : Aspwe1_0043276 and Aspergillus sydowii : Aspsy1_0048943	246.879	1.4056	0.243506	5.77237	7.81661e-09	1.16655e-06
Afu6g12290	PH domain protein; transcript up-regulated in conidia exposed to neutrophils	908.367	1.40374	0.27632	5.08014	3.77166e-07	1.91387e-05
Afu3g08050	Ortholog(s) have RNA polymerase II transcription coactivator activity involved in preinitiation complex assembly, RNA polymerase II transcription factor activity and sequence-specific DNA binding, more	345.251	1.40178	0.415305	3.37531	0.000737319	0.00348972
Afu1g06920	Ortholog(s) have role in conidiophore development, hyphal growth	520.332	1.40079	0.365104	3.83668	0.000124709	0.00104091
Afu1g02950	Has domain(s) with predicted nucleic acid binding, nucleotide binding activity	40.7209	1.40016	0.417403	3.35446	0.00079521	0.00368105
Afu4g03460	Putative helix-loop-helix (HLH) DNA binding domain protein; calcium-downregulated; highly induced in response to hypoxia	7522.72	1.39932	0.171698	8.14991	3.64205e-16	9.05898e-13
Afu4g13250	Ortholog of A. nidulans FGSC A4 : AN1935, A. niger CBS 513.88 : An01g08920, A. oryzae RIB40 : AO090009000259, Aspergillus wentii : Aspwe1_0047246 and Aspergillus sydowii : Aspsy1_0039085	697.777	1.39604	0.258709	5.39618	6.80758e-08	6.0474e-06
Afu5g02920	Ortholog(s) have NAD+ binding, sequence-specific DNA binding activity, role in nitrogen catabolite repression of transcription from RNA polymerase II promoter, regulation of nitrate assimilation and nucleus localization	66.3813	1.39563	0.357775	3.90087	9.58476e-05	0.000867699
Afu4g12870	Putative methylmalonate-semialdehyde dehydrogenase; transcript up-regulated in conidia exposed to neutrophils	314.723	1.39151	0.359514	3.87052	0.000108603	0.000944515
Afu3g08990	Repeat-rich glycophosphatidylinositol (GPI)-anchored cell wall protein; number of repeats vary among strains	81.3087	1.39015	0.308772	4.5022	6.72535e-06	0.000151158
Afu7g06100	Putative acyl-coA dehydrogenase family protein with a predicted role in beta oxidation of fatty acids; transcript up-regulated in conidia exposed to neutrophils	71.5075	1.38908	0.416699	3.33354	0.000857484	0.00389069
Afu2g17515	Protein of unknown function	77.1413	1.38868	0.401771	3.4564	0.000547437	0.00286464
Afu4g11590	Ortholog of A. nidulans FGSC A4 : AN5576, A. niger CBS 513.88 : An04g04860, A. oryzae RIB40 : AO090003001061, Aspergillus wentii : Aspwe1_0166635 and Aspergillus sydowii : Aspsy1_0149581	123.673	1.38702	0.312906	4.4327	9.30585e-06	0.00018921
Afu2g03810	Putative histone deacetylase	170.663	1.38573	0.263671	5.25555	1.47582e-07	1.04882e-05
Afu7g06440	Ortholog of Neosartorya fischeri NRRL 181 : NFIA_027730, Aspergillus fumigatus A1163 : AFUB_092000 and Aspergillus clavatus NRRL 1 : ACLA_008180	42.1701	1.38293	0.409456	3.37748	0.00073152	0.0034746
Afu2g13770	C2H2 finger domain protein involved in asexual development; calcium induced	48.8563	1.38116	0.420274	3.28633	0.00101503	0.00433306
Afu4g13200	Ortholog of A. nidulans FGSC A4 : AN1940, A. niger CBS 513.88 : An01g08880, A. oryzae RIB40 : AO090009000261, Aspergillus wentii : Aspwe1_0166484 and Aspergillus terreus NIH2624 : ATET_03203	596.25	1.38057	0.308674	4.47259	7.72769e-06	0.000165227
Afu3g11960	Ortholog(s) have RNA polymerase II core promoter proximal region sequence-specific DNA binding, transcriptional activator activity and RNA polymerase II core promoter proximal region sequence-specific binding, more	220.533	1.37422	0.296269	4.63842	3.51085e-06	9.40042e-05
Afu3g02280	Putative alpha,alpha-trehalose glucohydrolase; transcript up-regulated in conidia exposed to neutrophils	975.335	1.37289	0.326049	4.21069	2.54592e-05	0.000366521
Afu3g07870	Extracellular serine rich protein; predicted secretory signal sequence; ortholog of A. nidulans AN2954	355.66	1.36889	0.365493	3.74532	0.000180167	0.00132978
Afu5g05600	Ortholog(s) have nucleus localization	150.301	1.36795	0.309967	4.41323	1.0184e-05	0.000201006
Afu3g12670	Putative serine/threonine protein kinase	463.847	1.3662	0.357383	3.82278	0.000131957	0.00108169
Afu1g10780	Glycine cleavage system T protein; SrbA-regulated during hypoxia	426.366	1.36587	0.29971	4.55731	5.18141e-06	0.000126352
Afu2g13880	Has domain(s) with predicted zinc ion binding activity	162.193	1.36451	0.316927	4.30543	1.6666e-05	0.000273924
Afu2g03170	Ortholog(s) have role in positive regulation of endo-1,4-beta-xylanase activity and SCF ubiquitin ligase complex, cytoplasm localization	206.3	1.36361	0.296204	4.60362	4.15216e-06	0.000107581
Afu1g10220	Ortholog of A. nidulans FGSC A4 : AN1250, A. niger CBS 513.88 : An08g02090, Neosartorya fischeri NRRL 181 : NFIA_015430 and Aspergillus versicolor : Aspve1_0119420	2122.24	1.36185	0.235793	5.77561	7.66732e-09	1.16655e-06
Afu5g07140	Ortholog(s) have role in mitochondrial genome maintenance, regulation of mitochondrial membrane potential and mitochondrion localization	188.8	1.36042	0.356562	3.81537	0.000135977	0.00109924
Afu5g11390	Has domain(s) with predicted DNA binding, transcription factor activity, sequence-specific DNA binding activity and role in regulation of transcription, DNA-templated	418.689	1.35898	0.420598	3.23106	0.00123333	0.00497465
Afu2g03920	Putaive G1/S-specific cyclin	613.95	1.35859	0.428453	3.17093	0.00151954	0.00577479
Afu6g06720	Putative protein serine/threonine kinase	267.162	1.35846	0.331793	4.09429	4.2346e-05	0.000503964
Afu3g06250	Has domain(s) with predicted RNA polymerase II transcription cofactor activity, role in regulation of transcription from RNA polymerase II promoter and mediator complex localization	415.425	1.35199	0.380991	3.54862	0.00038725	0.00225578
Afu4g04120	Ortholog(s) have role in conidiophore development, conidium formation, establishment or maintenance of cell polarity, hyphal growth and positive regulation of conjugation with cellular fusion, more	359.664	1.3509	0.340499	3.9674	7.26622e-05	0.00072326
Afu7g02260	Ortholog of A. nidulans FGSC A4 : AN9087/oefA, A. niger CBS 513.88 : An12g00390, A. oryzae RIB40 : AO090038000604, Aspergillus wentii : Aspwe1_0113275 and Aspergillus sydowii : Aspsy1_0061396	827.373	1.34769	0.300991	4.47752	7.55154e-06	0.00016286
Afu6g11570	Ortholog of A. nidulans FGSC A4 : AN10520, A. niger CBS 513.88 : An13g01940, A. oryzae RIB40 : AO090023000421, Aspergillus wentii : Aspwe1_0471625 and Aspergillus terreus NIH2624 : ATET_05006	178.808	1.34705	0.222407	6.05667	1.38969e-09	3.45663e-07
Afu3g06080	Ortholog(s) have 1-phosphatidylinositol-4-phosphate 5-kinase activity, role in establishment or maintenance of cell polarity, phosphatidylinositol phosphorylation and cell septum, plasma membrane localization	369.889	1.34609	0.406578	3.31079	0.000930322	0.00409803
Afu2g08290	Ortholog of A. nidulans FGSC A4 : AN6169, A. niger CBS 513.88 : An05g00900, A. oryzae RIB40 : AO090011000875, Aspergillus wentii : Aspwe1_0674836 and Aspergillus sydowii : Aspsy1_0058068	515.033	1.34553	0.227717	5.90877	3.44673e-09	6.76829e-07
Afu6g08640	Ortholog(s) have metalloendopeptidase activity, role in cellular iron ion homeostasis, protein processing involved in protein targeting to mitochondrion, protein stabilization and mitochondrial matrix localization	256.759	1.33671	0.357613	3.73787	0.000185588	0.0013577
Afu1g16250	Putative alpha-glucosidase B	29.2261	1.3363	0.335723	3.98036	6.88095e-05	0.000698581
Afu4g11650	Putative alpha-ketoglutarate dehydrogenase complex subunit; protein induced by heat shock	2009.03	1.33612	0.389823	3.4275	0.000609159	0.0030651
Afu2g13430	Putative chitin synthase; highly expressed in biofilm	1293.23	1.33545	0.373374	3.5767	0.000347959	0.00209901
Afu2g14710	Ortholog(s) have NURS complex, nuclear body, nuclear chromatin localization	467.922	1.33457	0.323002	4.13177	3.59986e-05	0.000452225
Afu5g10550	ATP synthase F1, beta subunit; reacts with rabbit immunosera exposed to A. fumigatus conidia; hypoxia induced protein	12960.6	1.3333	0.351019	3.79836	0.000145656	0.00114893
Afu2g11760	Ortholog(s) have deubiquitinase activator activity	437.936	1.33244	0.31382	4.24587	2.17748e-05	0.000323028
Afu2g17650	Ortholog of A. oryzae RIB40 : AO090038000415, Aspergillus flavus NRRL 3357 : AFL2T_07755, Neosartorya fischeri NRRL 181 : NFIA_093050 and Aspergillus fumigatus A1163 : AFUB_033340	183.731	1.332	0.255379	5.21577	1.83053e-07	1.24176e-05
Afu2g01790	Ortholog of A. nidulans FGSC A4 : AN4650, A. niger CBS 513.88 : An07g05410, A. oryzae RIB40 : AO090011000436, Aspergillus wentii : Aspwe1_0112486 and Aspergillus sydowii : Aspsy1_0059416	695.929	1.33046	0.329855	4.03347	5.49593e-05	0.000603098
Afu2g11990	Putative pten 3-phosphoinositide phosphatase alpha with a predicted role in lipid metabolism; induced by exposure to artemisinin	968.862	1.32829	0.212769	6.2429	4.2953e-10	1.68692e-07
Afu2g07880	Has domain(s) with predicted magnesium ion transmembrane transporter activity, role in magnesium ion transport and integral component of membrane localization	215.169	1.32819	0.293809	4.52058	6.16708e-06	0.00014248
Afu3g14490	Putative ketol acid reductoisomerase; transcript induced by exposure to human airway epithelial cells; no human homolog	7953.31	1.327	0.214223	6.1945	5.84702e-10	1.89698e-07
Afu2g17220	Ortholog(s) have sequence-specific DNA binding activity, role in regulation of transcription, DNA-templated and cytoplasm, nucleus localization	486.712	1.32694	0.322065	4.12009	3.78723e-05	0.000465574
Afu2g04520	Has domain(s) with predicted metal ion binding, oxidoreductase activity and role in oxidation-reduction process	77.8183	1.3262	0.311692	4.25485	2.0919e-05	0.000315274
Afu7g04795	Ortholog of A. nidulans FGSC A4 : AN10457, A. niger CBS 513.88 : An13g01320, A. oryzae RIB40 : AO090005000171, Neosartorya fischeri NRRL 181 : NFIA_025730 and Aspergillus clavatus NRRL 1 : ACLA_006450	233.517	1.3251	0.361903	3.66147	0.000250776	0.00166782
Afu4g00960	Putative phosphofructokinase; reacts with rabbit immunosera exposed to A. fumigatus conidia	3110.94	1.32475	0.274602	4.82424	1.40539e-06	4.97016e-05
Afu1g15270	Ortholog(s) have ATPase activity, misfolded protein binding activity, role in cellular response to misfolded protein, protein refolding, protein unfolding and cytosol, nuclear envelope localization	12430.3	1.32112	0.304005	4.34571	1.38824e-05	0.000242234
Afu2g14210	Putative mitochondrial dihydroxy acid dehydratase; hypoxia induced protein; induced by exposure to human airway epithelial cells; required for virulence	1329.64	1.31953	0.312704	4.21975	2.44573e-05	0.000355996
Afu3g11740	Ortholog(s) have role in anisotropic cell growth and cytoplasm, nucleus localization	649.088	1.31808	0.38996	3.38005	0.000724731	0.00344675
Afu2g11010	Ortholog(s) have dihydroorotate dehydrogenase activity, orotate reductase (NADH) activity, role in 'de novo' pyrimidine nucleobase biosynthetic process and mitochondrial membrane localization	457.71	1.3153	0.312171	4.21339	2.51568e-05	0.000363798
Afu2g18030	Putative catalase with a predicted role in festuclavine biosynthesis, present in the fumigaclavine C (fga) biosynthetic gene cluster; transcript downregulated in response to voriconazole; required for chanoclavine-I production	42.0932	1.31377	0.38507	3.41176	0.000645446	0.00317281
Afu5g08230	Has domain(s) with predicted zinc ion binding activity	275.415	1.31372	0.36419	3.60723	0.000309484	0.00194065
Afu6g07520	Putative cell wall integrity signaling protein	2652.7	1.31247	0.214269	6.12535	9.04863e-10	2.50077e-07
Afu2g15200	Has domain(s) with predicted methyltransferase activity and role in metabolic process	95.8305	1.31158	0.403062	3.25405	0.00113774	0.00470553
Afu6g02270	Ortholog(s) have ribonuclease MRP activity, ribonuclease P activity, tRNA binding activity	192.312	1.31115	0.334322	3.92183	8.78804e-05	0.000827483
Afu1g12020	Arrestin domain protein; calcium downregulated	565.221	1.31089	0.245662	5.33615	9.49419e-08	7.8459e-06
Afu4g01140	Putative multidrug resistance protein; major facilitator superfamily (MFS) multidrug transporter	1151.97	1.30956	0.398647	3.28501	0.0010198	0.00435093
Afu2g14670	Ortholog(s) have role in eukaryotic translation initiation factor 3 complex assembly, gamma-tubulin complex localization	1254.45	1.30798	0.416882	3.13753	0.00170376	0.00628444
Afu1g10210	Ortholog of A. nidulans FGSC A4 : AN1258, A. niger CBS 513.88 : An08g02080, A. oryzae RIB40 : AO090038000405, Aspergillus wentii : Aspwe1_0103837 and Aspergillus sydowii : Aspsy1_0083479	184.682	1.30629	0.350188	3.73025	0.000191287	0.00138447
Afu6g03960	Ortholog of A. nidulans FGSC A4 : AN6615, A. niger CBS 513.88 : An15g01520, A. oryzae RIB40 : AO090701000149, Aspergillus wentii : Aspwe1_0048642 and Aspergillus sydowii : Aspsy1_0214118	377.173	1.30575	0.341125	3.82779	0.000129301	0.00106613
Afu5g08890	Putative homoaconitase; transcript highly induced during conidial germination; transcript slightly downregulated during infection of mouse tissues; hypoxia induced protein	592.081	1.30548	0.377468	3.45853	0.00054314	0.0028537
Afu1g05240	Ortholog(s) have DNA binding, ubiquitin-protein transferase activity and role in histone catabolic process, histone ubiquitination, regulation of transcription from RNA polymerase II promoter in response to oxidative stress	410.521	1.30496	0.368724	3.53913	0.000401446	0.00231508
Afu1g13750	C2H2 transcription factor; calcium induced	4339.3	1.30477	0.338084	3.8593	0.000113714	0.000968643
Afu1g10620	Ortholog of A. nidulans FGSC A4 : AN1221, A. niger CBS 513.88 : An08g02680, A. oryzae RIB40 : AO090038000358, Aspergillus wentii : Aspwe1_0049022 and Aspergillus sydowii : Aspsy1_0139464	114.149	1.30474	0.254299	5.13072	2.88631e-07	1.67246e-05
Afu6g14330	Ortholog(s) have cytosol localization	311.132	1.30469	0.380006	3.43334	0.000596183	0.00302428
Afu2g12550	Has domain(s) with predicted role in transmembrane transport and integral component of membrane localization	952.018	1.30273	0.346201	3.76293	0.000167936	0.0012622
Afu5g08390	Putative response regulator, part of a two-component signal transduction system	303.224	1.3021	0.342601	3.80064	0.000144326	0.00114206
Afu7g05960	Ortholog(s) have sequence-specific DNA binding activity	638.416	1.29954	0.254008	5.11615	3.11833e-07	1.69847e-05
Afu7g01090	Putative proline permease; transcript up-regulated in conidia exposed to neutrophils; induced by growth on BSA as a sole nitrogen source	228.063	1.29951	0.340507	3.81639	0.00013542	0.0010989
Afu3g12760	Ortholog of A. nidulans FGSC A4 : AN8147, AN1625, A. fumigatus Af293 : Afu3g01080, A. niger CBS 513.88 : An02g08740 and A. oryzae RIB40 : AO090012000846, AO090023000643	436.448	1.29448	0.368446	3.51335	0.000442488	0.00246959
Afu5g11260	GATA transcription factor that regulates iron uptake; represses of iron-regulated genes; represses siderophore biosynthesis genes in high-iron; mutants accumulate increased amounts of iron and ferricrocin; SrbA-regulated during hypoxia	250.157	1.29434	0.303007	4.27166	1.94021e-05	0.000300371
Afu3g00270	Cell wall glucanase; predicted glycophosphatidylinositol (GPI)-anchor; secreted protein	10025.2	1.29216	0.370566	3.487	0.000488477	0.00264948
Afu3g05580	Ortholog of A. nidulans FGSC A4 : AN3445, A. niger CBS 513.88 : An11g11050, A. oryzae RIB40 : AO090020000030, Aspergillus wentii : Aspwe1_0173708 and Aspergillus sydowii : Aspsy1_0088185	501.856	1.29179	0.321273	4.02084	5.79903e-05	0.000628959
Afu1g05190	Ortholog of A. nidulans FGSC A4 : AN2744, A. niger CBS 513.88 : An01g04420, A. oryzae RIB40 : AO090003000815, Aspergillus wentii : Aspwe1_0049622 and Aspergillus sydowii : Aspsy1_0155381	573.963	1.29172	0.275907	4.68173	2.84463e-06	8.10177e-05
Afu1g14500	Ortholog of A. nidulans FGSC A4 : AN0781, A. niger CBS 513.88 : An01g12470, A. oryzae RIB40 : AO090011000360, Aspergillus wentii : Aspwe1_0112044 and Aspergillus sydowii : Aspsy1_0145580	634.886	1.28969	0.393367	3.27859	0.00104326	0.0044257
Afu5g03860	Ortholog of A. nidulans FGSC A4 : AN11069, A. niger CBS 513.88 : An09g06330, Neosartorya fischeri NRRL 181 : NFIA_038250, Aspergillus wentii : Aspwe1_0115239 and Aspergillus clavatus NRRL 1 : ACLA_001270	273.91	1.2881	0.247738	5.19943	1.99896e-07	1.30844e-05
Afu5g09970	Has domain(s) with predicted FAD binding, oleate hydratase activity and role in fatty acid metabolic process	935.968	1.28359	0.294228	4.36258	1.28539e-05	0.000232157
Afu6g03540	Putative malate synthase; protein abundant in conidia	1545.24	1.2805	0.38469	3.32865	0.00087268	0.00393976
Afu2g16860	Putative major facilitator superfamily (MFS) multidrug transporter; transcript downregulated in response to voriconazole	579.143	1.27872	0.361163	3.54057	0.000399263	0.00230775
Afu4g04160	Has domain(s) with predicted carbon-nitrogen ligase activity, with glutamine as amido-N-donor activity	36.5589	1.27838	0.363199	3.51979	0.000431889	0.0024286
Afu6g13380	Ortholog of A. nidulans FGSC A4 : AN5453/artG, A. niger CBS 513.88 : An08g09040, A. oryzae RIB40 : AO090003000465, Aspergillus wentii : Aspwe1_0047105 and Aspergillus sydowii : Aspsy1_0044061	380.224	1.27682	0.363377	3.51376	0.00044181	0.00246959
Afu2g04430	Ortholog(s) have role in cellular manganese ion homeostasis, mitochondrion organization and fungal-type vacuole membrane localization	329.097	1.27506	0.345259	3.69304	0.000221592	0.00153394
Afu2g03360	Ortholog(s) have role in budding cell apical bud growth, cell separation after cytokinesis and cellular bud neck localization	285.823	1.2738	0.397586	3.20382	0.00135616	0.00534019
Afu5g10240	Ortholog of A. nidulans FGSC A4 : AN2338, A. oryzae RIB40 : AO090020000142, AO090010000531, Neosartorya fischeri NRRL 181 : NFIA_077030 and Aspergillus wentii : Aspwe1_0033922, Aspwe1_0038721	44.2568	1.27308	0.398636	3.19358	0.00140519	0.00547548
Afu2g11210	Ortholog of A. nidulans FGSC A4 : AN5891, A. niger CBS 513.88 : An02g03210, A. oryzae RIB40 : AO090026000529, Neosartorya fischeri NRRL 181 : NFIA_086490 and Aspergillus clavatus NRRL 1 : ACLA_070170	252.71	1.2729	0.371744	3.42413	0.00061676	0.00309084
Afu5g07540	Ortholog(s) have endoplasmic reticulum localization	50.6116	1.26963	0.320659	3.95945	7.51224e-05	0.000738555
Afu6g03600	Ortholog of A. nidulans FGSC A4 : AN6413, AN6419, AN6946, AN5312, AN5664, AN8328, AN3241, AN10369, AN1930, AN2386, AN1738, AN11159, AN8984, AN8951, AN1540, AN8971, AN9387, AN9266, AN9306, AN1317, AN10886, AN7232, AN7774, AN12202	80.7184	1.26798	0.266483	4.75822	1.9531e-06	6.23532e-05
Afu3g09820	C2H2 zinc finger domain protein; putative ortholog of C. albicans Bcr1p; mutants are hypervirulent in neutropenic mice and in flies	200.221	1.2677	0.331013	3.82976	0.000128267	0.00105995
Afu1g05970	Ortholog(s) have role in G1/S transition of mitotic cell cycle, ascospore formation, pseudohyphal growth and SCF ubiquitin ligase complex, mitochondrion localization	311.828	1.26734	0.352132	3.59906	0.000319374	0.00197282
Afu6g07310	Has domain(s) with predicted calcium ion binding, zinc ion binding activity	283.182	1.26701	0.316516	4.00299	6.25481e-05	0.000655525
Afu5g02490	Has domain(s) with predicted oxidoreductase activity, transferase activity, transferring acyl groups other than amino-acyl groups, zinc ion binding activity and role in oxidation-reduction process	123.891	1.26689	0.370477	3.41963	0.000627068	0.00311323
Afu1g16200	Ortholog of A. nidulans FGSC A4 : AN0934, A. niger CBS 513.88 : An01g11000, A. oryzae RIB40 : AO090005001089, Aspergillus wentii : Aspwe1_0171659 and Aspergillus sydowii : Aspsy1_0053430	25.5924	1.26542	0.379549	3.334	0.000856057	0.00388795
Afu6g08730	Has domain(s) with predicted NADP binding, coenzyme binding, oxidoreductase activity, acting on the CH-OH group of donors, NAD or NADP as acceptor, phosphogluconate dehydrogenase (decarboxylating) activity	40.2741	1.26495	0.33577	3.76731	0.000165013	0.0012539
Afu5g06280	Has domain(s) with predicted DNA binding, DNA-directed RNA polymerase activity, role in transcription, DNA-templated and nucleus localization	113.155	1.26413	0.402437	3.14118	0.0016827	0.00623452
Afu2g05650	Ortholog(s) have asparagine-tRNA ligase activity, role in asparaginyl-tRNA aminoacylation and cytosol localization	804.8	1.26179	0.373836	3.37524	0.000737508	0.00348972
Afu5g06260	Ortholog(s) have role in chromatin remodeling and Ino80 complex localization	542.931	1.26013	0.309067	4.0772	4.55814e-05	0.000529543
Afu2g16280	Ortholog(s) have role in mitochondrial translation and mitochondrion localization	110.12	1.25854	0.332046	3.79024	0.0001505	0.00117472
Afu2g02770	Ortholog of A. nidulans FGSC A4 : AN4545, A. oryzae RIB40 : AO090026000849, Aspergillus wentii : Aspwe1_0105973, Aspergillus sydowii : Aspsy1_0059271 and Aspergillus terreus NIH2624 : ATET_09613	145.573	1.2571	0.424497	2.9614	0.00306243	0.00977409
Afu4g14450	Mannitol 2-dehydrogenase with a predicted role in mannitol metabolism	403.809	1.25612	0.423518	2.96593	0.00301774	0.00968115
Afu1g06071	Ortholog(s) have Golgi apparatus localization	375.787	1.25424	0.227058	5.52389	3.31575e-08	3.58581e-06
Afu7g01290	Ortholog of A. nidulans FGSC A4 : AN3371, A. niger CBS 513.88 : An12g01950, A. oryzae RIB40 : AO090010000194, Aspergillus wentii : Aspwe1_0173909 and Aspergillus sydowii : Aspsy1_0147256	1389.37	1.25263	0.302129	4.14602	3.3831e-05	0.000434505
Afu3g05900	MAP kinase kinase (MAPKK)	345.109	1.25173	0.352596	3.55003	0.00038518	0.00224548
Afu5g03020	60S ribosomal protein L4	5486.36	1.24969	0.389698	3.20681	0.00134218	0.00529351
Afu2g16230	Has domain(s) with predicted DNA binding, nucleic acid binding, zinc ion binding activity, role in transcription, DNA-templated and nucleus localization	1135.92	1.24931	0.313995	3.97876	6.92761e-05	0.000702362
Afu3g12560	Putative allantoicase; induced by gliotoxin exposure	198.274	1.24923	0.235624	5.30178	1.14681e-07	8.96406e-06
Afu5g05870	Ortholog(s) have mitotic spindle pole body, nucleus localization	804.159	1.2491	0.304599	4.10081	4.11704e-05	0.000495506
Afu3g12530	Putative sensor histidine kinase/response regulator; transcript induced by exposure to human airway epithelial cells	1683.4	1.24892	0.278211	4.4891	7.15233e-06	0.000157901
Afu5g12730	Putative non-ribosomal peptide synthetase (NRPS); mutants display increased virulence in G. mellonella and in mice; required for wild-type hyphal growth and conidial germination	226.715	1.24796	0.389424	3.20464	0.00135233	0.00532793
Afu4g08170	Putative succinate-semialdehyde dehydrogenase	441.983	1.24388	0.319014	3.89914	9.65334e-05	0.000871019
Afu1g05690	Ortholog of A. nidulans FGSC A4 : AN4089, A. niger CBS 513.88 : An18g03450, A. oryzae RIB40 : AO090009000365, Aspergillus wentii : Aspwe1_0104096 and Aspergillus sydowii : Aspsy1_0057643	1080.56	1.24269	0.243878	5.09555	3.47722e-07	1.80187e-05
Afu5g11840	Ortholog(s) have protein serine/threonine kinase activity	341.836	1.24258	0.392902	3.16257	0.00156381	0.00589352
Afu5g11890	Ortholog(s) have Rho guanyl-nucleotide exchange factor activity, role in actomyosin contractile ring assembly, regulation of actomyosin contractile ring contraction and contractile ring localization	781.78	1.24128	0.32468	3.82308	0.000131794	0.00108169
Afu6g13500	Ortholog of A. nidulans FGSC A4 : AN5446, A. niger CBS 513.88 : An08g08820, A. oryzae RIB40 : AO090103000340, Neosartorya fischeri NRRL 181 : NFIA_059450 and Aspergillus versicolor : Aspve1_0084095	655.282	1.23992	0.289229	4.28699	1.81108e-05	0.000289208
Afu2g09330	Has domain(s) with predicted RNA polymerase II transcription factor activity, sequence-specific DNA binding, zinc ion binding activity, role in regulation of transcription, DNA-templated and nucleus localization	42.017	1.23964	0.385256	3.21771	0.0012922	0.00513712
Afu8g07180	Ortholog(s) have sequence-specific DNA binding, transcription factor activity, sequence-specific DNA binding activity and role in response to xenobiotic stimulus	26.6858	1.2391	0.372254	3.32863	0.000872745	0.00393976
Afu2g00720	Putative aldehyde dehydrogenase (NAD+)	1431.86	1.23886	0.241681	5.12601	2.9594e-07	1.68251e-05
Afu2g13140	Protein with homology to Ime2p, a serine/threonine protein kinase involved in activation of meiosis of S. cerevisiae; stuA-dependent up-regulation in developmentally competent hyphae	721.516	1.23769	0.365761	3.38388	0.00071468	0.00341199
Afu1g07220	6-Phosphofructo-2-kinase	2727.92	1.23738	0.364644	3.3934	0.000690319	0.00333624
Afu5g10920	Ortholog(s) have Golgi apparatus localization	617.73	1.23534	0.298783	4.1346	3.5558e-05	0.000449718
Afu3g10610	Ortholog of A. nidulans FGSC A4 : AN4929, A. niger CBS 513.88 : An02g06220, A. oryzae RIB40 : AO090003000605, Aspergillus wentii : Aspwe1_0104935 and Aspergillus sydowii : Aspsy1_0147876	749.224	1.23397	0.358609	3.441	0.000579563	0.00297026
Afu4g13730	Ortholog of A. nidulans FGSC A4 : AN5667, A. oryzae RIB40 : AO090009000198, Aspergillus wentii : Aspwe1_0047212, Aspergillus sydowii : Aspsy1_0030299 and Aspergillus terreus NIH2624 : ATET_03253	140.261	1.23232	0.368379	3.34524	0.000822105	0.00377047
Afu3g10100	Ortholog(s) have role in mRNA export from nucleus and nucleus localization	726.076	1.2317	0.35615	3.45838	0.000543434	0.0028537
Afu3g05650	Trehalose 6-phosphate phosphatase (T6PP); 1 of 2 A. fumigatus T6PP; required for cell wall integrity, tolerance to high temperature, cell wall stress, virulence; no obvious role in trehalose biosynthesis; no human homolog	447.512	1.23003	0.398757	3.08465	0.00203792	0.00719345
Afu5g10660	Pentatricopeptide repeat protein; transcript induced by exposure to human airway epithelial cells	2948.03	1.22985	0.253506	4.85139	1.22601e-06	4.64391e-05
Afu6g02330	Has domain(s) with predicted RNA polymerase II transcription factor activity, sequence-specific DNA binding, zinc ion binding activity, role in regulation of transcription, DNA-templated and nucleus localization	569.993	1.22893	0.252421	4.86857	1.12411e-06	4.36879e-05
Afu4g03340	Ortholog of A. nidulans FGSC A4 : AN3479, AN8495, AN3143, A. fumigatus Af293 : Afu3g01440, Afu3g13940, Afu5g07620 and A. niger CBS 513.88 : An13g02880, An09g04780	161.297	1.22649	0.278874	4.39803	1.0924e-05	0.000210089
Afu1g08920	Ortholog of A. nidulans FGSC A4 : AN1386, A. niger CBS 513.88 : An08g00410, A. oryzae RIB40 : AO090005001634, Aspergillus wentii : Aspwe1_0036270 and Aspergillus sydowii : Aspsy1_0138746	260.325	1.22592	0.252947	4.84656	1.25624e-06	4.71057e-05
Afu1g06390	Putative translation elongation factor EF-1 alpha subunit; protein abundant in conidia; protein induced by heat shock	34906.1	1.22467	0.355808	3.44195	0.000577542	0.00296857
Afu6g08660	Ortholog of A. nidulans AN3906; hypoxia repressed protein	912.083	1.22456	0.341546	3.58534	0.000336635	0.00205394
Afu2g07710	Has domain(s) with predicted ATP binding, ATP-dependent helicase activity, helicase activity, nucleic acid binding, nucleoside-triphosphatase activity, nucleotide binding activity and role in mRNA processing	148.655	1.2176	0.283956	4.28798	1.80303e-05	0.000289208
Afu2g04350	Ortholog of A. nidulans FGSC A4 : AN1880, A. niger CBS 513.88 : An11g03040, A. oryzae RIB40 : AO090003000221, Aspergillus wentii : Aspwe1_0098739 and Aspergillus sydowii : Aspsy1_0126133	395.315	1.21669	0.331745	3.66753	0.0002449	0.00164487
Afu1g13690	Ortholog(s) have protein complex binding activity and role in cellular response to calcium ion, cellular response to zinc ion, early endosome to late endosome transport, regulation of protein complex assembly, vacuolar acidification	339.693	1.21574	0.24293	5.00449	5.60089e-07	2.56404e-05
Afu2g11520	Monosugar-transporter similar to mstC	4911.27	1.21521	0.368836	3.29472	0.000985197	0.00425929
Afu1g09630	Ortholog of A. nidulans FGSC A4 : AN1325, A. niger CBS 513.88 : An08g01230, A. oryzae RIB40 : AO090012000905, Aspergillus wentii : Aspwe1_0036403 and Aspergillus sydowii : Aspsy1_0053047	564.583	1.215	0.392738	3.09366	0.00197707	0.00703189
Afu6g00490	Ortholog of A. nidulans FGSC A4 : AN8629, A. niger CBS 513.88 : An05g02230, A. oryzae RIB40 : AO090005000232, AO090011000420 and Neosartorya fischeri NRRL 181 : NFIA_047620	47.8237	1.21372	0.292574	4.14843	3.34763e-05	0.00043218
Afu6g04880	Ortholog of A. nidulans FGSC A4 : AN6529, A. niger CBS 513.88 : An15g00440, A. oryzae RIB40 : AO090701000051, Aspergillus wentii : Aspwe1_0326252 and Aspergillus sydowii : Aspsy1_0164130	187.784	1.213	0.339046	3.57768	0.000346658	0.00209624
Afu1g03090	Putative mitochondrial integral membrane protein	3308.12	1.21264	0.259184	4.6787	2.88706e-06	8.16032e-05
Afu6g01900	Ortholog of A. nidulans FGSC A4 : AN2629, AN8660, A. niger CBS 513.88 : An12g06490, A. oryzae RIB40 : AO090038000052, AO090001000087, AO090009000516 and Aspergillus wentii : Aspwe1_0048459, Aspwe1_0055341	112.195	1.21212	0.363621	3.33347	0.000857703	0.00389069
Afu3g07300	Has domain(s) with predicted ATP binding, ATPase activity, ATPase activity, coupled to transmembrane movement of substances, nucleoside-triphosphatase activity, nucleotide binding activity and role in transport	102.972	1.20974	0.292323	4.13837	3.49789e-05	0.000443899
Afu5g14790	Putative phosphoenol pyruvate synthase; transcript levels decrease during conidial germination	282.025	1.2095	0.253267	4.77559	1.79181e-06	5.94685e-05
Afu1g02550	Tubulin alpha-1 subunit; gene pair with AFUA_2G14990 (tubulin alpha-2 subunit)	4658.54	1.20905	0.36469	3.31527	0.000915537	0.00404963
Afu1g06090	Ortholog(s) have role in apical protein localization, regulation of cell shape and cell septum, plasma membrane of cell tip, spitzenkorper localization	334.077	1.20799	0.380319	3.17624	0.00149196	0.0057063
Afu1g02540	Ortholog(s) have ubiquitin binding activity and role in actin cortical patch organization, endocytosis, endoplasmic reticulum unfolded protein response, positive regulation of cytokinesis	682.89	1.20711	0.36375	3.3185	0.000905016	0.00402697
Afu1g10450	Ortholog of A. nidulans FGSC A4 : AN1233, A. niger CBS 513.88 : An08g02400, A. oryzae RIB40 : AO090038000382, Aspergillus wentii : Aspwe1_0036589 and Aspergillus sydowii : Aspsy1_0025514	126.337	1.20684	0.282296	4.2751	1.91055e-05	0.000297631
Afu1g04090	Ortholog(s) have mitochondrion localization	56.8163	1.20646	0.291847	4.13388	3.56686e-05	0.000449874
Afu1g06890	Ortholog(s) have alpha-1,2-mannosyltransferase activity, role in mannosylation, oligosaccharide-lipid intermediate biosynthetic process and endoplasmic reticulum membrane localization	151.178	1.20585	0.281327	4.2863	1.8167e-05	0.000289208
Afu4g03900	Putative multifunctional beta-oxidation protein	504.637	1.20495	0.286655	4.20349	2.62834e-05	0.000372889
Afu6g00440	Has domain(s) with predicted cation transmembrane transporter activity, role in cation transport, transmembrane transport and integral component of membrane localization	87.9188	1.20268	0.284313	4.23015	2.3354e-05	0.000343046
Afu3g08200	Putative Class IIC alpha-mannosidase with a predicted role in oligosaccharide catabolism and N-glycan processing	749.073	1.20223	0.244544	4.9162	8.82415e-07	3.6581e-05
Afu3g08500	Ortholog of A. nidulans FGSC A4 : AN2983/msb1, A. niger CBS 513.88 : An02g12170, A. oryzae RIB40 : AO090005001425, Aspergillus wentii : Aspwe1_0052317 and Aspergillus sydowii : Aspsy1_0146126	347.09	1.20092	0.395861	3.03369	0.00241582	0.00814221
Afu6g01950	Transcript up-regulated in conidia exposed to neutrophils	1411.43	1.19925	0.240909	4.97801	6.42404e-07	2.83646e-05
Afu1g07300	Has domain(s) with predicted role in transmembrane transport and integral component of membrane localization	418.615	1.19912	0.290312	4.13045	3.62054e-05	0.000452537
Afu5g06500	Acyl-CoA dehydrogenase family protein with a predicted role in fatty acid beta oxidation; induced by exposure to artemisinin	277.761	1.19888	0.24945	4.8061	1.53904e-06	5.39168e-05
Afu3g11160	Ortholog(s) have cell division site, cytosol, nucleus localization	644.335	1.1986	0.245801	4.87629	1.08098e-06	4.26788e-05
Afu4g11270	Ortholog of A. nidulans FGSC A4 : AN9473, A. niger CBS 513.88 : An04g05360, A. oryzae RIB40 : AO090003001094, Aspergillus wentii : Aspwe1_0102365 and Aspergillus sydowii : Aspsy1_0148568	730.706	1.19829	0.244031	4.91043	9.0878e-07	3.74658e-05
Afu2g05450	Mitochondrial NADH dehydrogenase involved in oxidative phosphorylation; repressed by exposure to artemisinin	3010.55	1.19742	0.222545	5.38058	7.42452e-08	6.36802e-06
Afu2g08660	Ortholog(s) have role in cation homeostasis	584.561	1.19723	0.332271	3.60318	0.000314351	0.00194987
Afu1g04190	Putative polyadenylate-binding protein	1066.89	1.19718	0.395303	3.02851	0.00245764	0.0082459
Afu7g01680	Ortholog of A. niger CBS 513.88 : An12g01030, Neosartorya fischeri NRRL 181 : NFIA_114400, Aspergillus wentii : Aspwe1_0582797 and Aspergillus versicolor : Aspve1_0057666	62.7949	1.19618	0.370438	3.22909	0.00124184	0.00498222
Afu5g07180	Ortholog(s) have nucleus localization	261.65	1.19604	0.369979	3.23272	0.00122618	0.00495386
Afu4g07280	cAMP-mediated signaling protein	244.548	1.19428	0.298537	4.00046	6.32207e-05	0.000656491
Afu6g08880	Ortholog(s) have cytosol, nucleus localization	718.098	1.19375	0.346522	3.44495	0.000571155	0.00294945
Afu3g10250	Ortholog(s) have role in mitotic actomyosin contractile ring assembly and actomyosin contractile ring, cytosol localization	311.618	1.19344	0.283701	4.20668	2.59147e-05	0.000370026
Afu6g03990	Has domain(s) with predicted role in cell cycle arrest	263.657	1.19101	0.367106	3.24433	0.00117726	0.00483206
Afu7g01150	Has domain(s) with predicted ADP binding, nucleoside-triphosphatase activity, nucleotide binding activity	50.142	1.1904	0.313636	3.79547	0.000147363	0.0011575
Afu2g12570	Ortholog of A. nidulans FGSC A4 : AN6275, A. niger CBS 513.88 : An02g01500, A. oryzae RIB40 : AO090026000362, Aspergillus wentii : Aspwe1_0116943 and Aspergillus sydowii : Aspsy1_0151369	53.5129	1.18994	0.363315	3.27522	0.00105578	0.00446107
Afu6g13660	Ortholog of A. nidulans FGSC A4 : AN5403, A. niger CBS 513.88 : An08g08590, A. oryzae RIB40 : AO090103000319, Aspergillus wentii : Aspwe1_0033523 and Aspergillus sydowii : Aspsy1_0046503	528.738	1.1897	0.285958	4.16042	3.17667e-05	0.000416596
Afu1g11080	Predicted protein serine/threonine kinase	335.346	1.18717	0.284795	4.1685	3.06614e-05	0.000409771
Afu1g11690	Ortholog(s) have role in actin cortical patch assembly, actin nucleation, positive regulation of actin nucleation and actin cortical patch, cytosol, medial cortex, nucleus, old growing cell tip localization	349.888	1.18567	0.289181	4.1001	4.12971e-05	0.000495936
Afu2g15490	Ortholog(s) have intracellular localization	646.853	1.18348	0.228449	5.18053	2.21259e-07	1.38743e-05
Afu6g11220	Has domain(s) with predicted intracellular localization	338.275	1.17968	0.294194	4.00988	6.07509e-05	0.000643925
Afu5g06240	Putative zinc-dependent alcohol dehydrogenase, involved in ethanol fermentation; predicted gene pair with adh1; protein induced by hydrogen peroxide; reacts with rabbit immunosera exposed to A. fumigatus conidia	28421.6	1.17891	0.274404	4.29625	1.73708e-05	0.000281785
Afu7g01840	Ortholog(s) have Golgi apparatus, cell tip, cytoplasmic vesicle, endoplasmic reticulum, plasma membrane localization	4346.23	1.17883	0.351953	3.3494	0.000809881	0.00372815
Afu3g07810	Succinate dehydrogenase flavoprotein subunit; role in the citric acid cycle; up-regulated in conidia exposed to neutrophils and during conidial germination; hypoxia repressed protein and transcript; induced by exposure to artemisinin	2063.48	1.17531	0.301231	3.90168	9.5527e-05	0.000866127
Afu5g14550	Ortholog(s) have role in lactose metabolic process	21.8455	1.17509	0.38957	3.01639	0.00255806	0.00849876
Afu2g14010	Ortholog of A. nidulans FGSC A4 : AN6370, A. oryzae RIB40 : AO090026000159, Aspergillus wentii : Aspwe1_0696714, Aspergillus sydowii : Aspsy1_0031745 and Aspergillus terreus NIH2624 : ATET_01392	215.253	1.17489	0.378663	3.10273	0.00191744	0.00686892
Afu4g13260	Ortholog of A. nidulans FGSC A4 : AN1934, A. niger CBS 513.88 : An01g08930, A. oryzae RIB40 : AO090009000258, Aspergillus wentii : Aspwe1_0033794 and Aspergillus sydowii : Aspsy1_0139129	180.947	1.17391	0.268957	4.36468	1.27307e-05	0.000232157
Afu6g08050	6-phosphogluconate dehydrogenase; conidia-enriched protein; protein induced by heat shock; reacts with rabbit immunosera exposed to conidia; hypoxia-induced protein; transcript induced by exposure to human airway epithelial cells	7439.84	1.16943	0.294215	3.97476	7.04514e-05	0.000708502
Afu6g07830	Has domain(s) with predicted GTPase activator activity, zinc ion binding activity	376.617	1.16905	0.29445	3.97027	7.17916e-05	0.000719072
Afu2g02880	Ortholog(s) have cytosol localization	179.941	1.16867	0.266897	4.37871	1.19382e-05	0.000224956
Afu2g05970	Has domain(s) with predicted zinc ion binding activity	212.201	1.16861	0.375083	3.11562	0.0018356	0.00665886
Afu6g02690	Transcription factor involved in regulation of morphogenesis, gliotoxin production and virulence	137.954	1.16803	0.294987	3.9596	7.50769e-05	0.000738555
Afu1g15110	Ortholog of A. nidulans FGSC A4 : AN0854, A. niger CBS 513.88 : An01g13270, A. oryzae RIB40 : AO090005001214, Neosartorya fischeri NRRL 181 : NFIA_010310 and Aspergillus wentii : Aspwe1_0051140	194.892	1.16762	0.321617	3.63048	0.000282894	0.00182546
Afu1g12550	Ortholog(s) have DNA binding activity	650.287	1.16619	0.34959	3.33588	0.000850286	0.00387116
Afu1g06060	Has domain(s) with predicted RNA polymerase II transcription cofactor activity, role in regulation of transcription from RNA polymerase II promoter and mediator complex localization	610.238	1.16548	0.361967	3.21984	0.00128262	0.00511538
Afu3g07720	Ortholog of A. nidulans FGSC A4 : AN4866, A. oryzae RIB40 : AO090020000412, Aspergillus wentii : Aspwe1_0173493 and Aspergillus sydowii : Aspsy1_0056549	557.496	1.16503	0.290804	4.00625	6.16903e-05	0.000651088
Afu3g06140	Ortholog(s) have role in actin filament organization, activation of bipolar cell growth, cellular protein localization, cortical actin cytoskeleton organization, endocytosis and establishment of cell polarity, more	2293.55	1.16491	0.197048	5.91177	3.38442e-09	6.76829e-07
Afu1g04560	Ortholog(s) have urease activity, role in urea catabolic process and cytosol localization	385.378	1.163	0.188572	6.16742	6.94128e-10	2.15816e-07
Afu4g11440	Ortholog(s) have role in cellular response to light stimulus, protein ubiquitination, regulation of circadian rhythm and SCF ubiquitin ligase complex, cytosol localization	285.319	1.16193	0.271653	4.27725	1.89217e-05	0.000295886
Afu6g11580	Ortholog(s) have carboxy-cis,cis-muconate cyclase activity and extracellular region localization	28.866	1.16159	0.301291	3.85538	0.000115551	0.000980939
Afu3g07140	Upstream activator of conidiation; required for proper regulation of brlA transcript levels; calcium induced	80.9219	1.16135	0.330882	3.50987	0.000448319	0.00249653
Afu7g04520	Dehydrin-like protein; repressed upon conidial germination; acts downstream of SakA to confer cold tolerance	1773.27	1.1613	0.285193	4.07198	4.66151e-05	0.000535966
Afu5g02480	Putative glycogen sythase; transcript up-regulated in conidia exposed to neutrophils	837.263	1.15943	0.278301	4.16611	3.09835e-05	0.000410655
Afu3g12450	Ortholog of S. cerevisiae : YPR089W, A. nidulans FGSC A4 : AN11706, A. niger CBS 513.88 : An02g08390, A. oryzae RIB40 : AO090005000724 and Aspergillus wentii : Aspwe1_0037154	261.622	1.15931	0.330767	3.50492	0.000456738	0.00252458
Afu8g00840	Ortholog of A. nidulans FGSC A4 : AN8990, A. oryzae RIB40 : AO090023000465, Neosartorya fischeri NRRL 181 : NFIA_094290 and Aspergillus wentii : Aspwe1_0046447, Aspwe1_0100493	1603.48	1.15678	0.324261	3.56745	0.000360478	0.00214505
Afu4g06400	Ortholog(s) have role in cellular response to lithium ion, cellular response to neutral pH, entry into host and filamentous growth of a population of unicellular organisms in response to pH, more	372.863	1.1565	0.252688	4.5768	4.72138e-06	0.000118602
Afu3g06490	Ortholog of A. nidulans FGSC A4 : AN10591, A. niger CBS 513.88 : An11g09850, A. oryzae RIB40 : AO090020000099, Aspergillus wentii : Aspwe1_0042123 and Aspergillus sydowii : Aspsy1_0087851	267.638	1.15608	0.327739	3.52743	0.000419614	0.00238474
Afu2g14130	Ortholog(s) have ubiquitin-specific protease activity, role in protein deubiquitination and cytosol, nucleus localization	492.849	1.15517	0.307023	3.76249	0.00016823	0.0012622
Afu1g13740	Predicted pentafunctional polypeptide; predicted essential gene	977.481	1.15498	0.323449	3.57084	0.000355843	0.00212765
Afu3g09670	Has domain(s) with predicted RNA polymerase II transcription factor activity, sequence-specific DNA binding, zinc ion binding activity, role in regulation of transcription, DNA-templated and nucleus localization	661.711	1.15493	0.264344	4.36905	1.2479e-05	0.000229952
Afu3g10840	Putative zinc knuckle transcription factor; transcript induced by exposure to human airway epithelial cells	1214.1	1.15489	0.225247	5.12719	2.94093e-07	1.68251e-05
Afu3g14380	Ortholog(s) have ubiquitin binding activity and role in late endosome to vacuole transport, negative regulation of protein polyubiquitination, protein targeting to membrane, protein targeting to vacuole	139.434	1.15374	0.352466	3.27333	0.00106289	0.00447844
Afu1g10050	Has domain(s) with predicted ATP binding, ATP-dependent helicase activity, helicase activity, nucleic acid binding activity	848.547	1.15102	0.261938	4.39425	1.11155e-05	0.000212133
Afu3g05910	Ortholog of A. nidulans FGSC A4 : AN2770, A. niger CBS 513.88 : An11g10680, A. oryzae RIB40 : AO090020000061, Aspergillus wentii : Aspwe1_0029417 and Aspergillus sydowii : Aspsy1_0056683	175.094	1.14747	0.3831	2.99522	0.00274246	0.00895589
Afu1g03380	Ortholog of A. nidulans FGSC A4 : AN0265, A. niger CBS 513.88 : An01g04760, A. oryzae RIB40 : AO090005000763, Aspergillus wentii : Aspwe1_0049645 and Aspergillus sydowii : Aspsy1_0027812	276.336	1.14693	0.361652	3.17136	0.00151725	0.00577049
Afu3g09880	Ortholog(s) have 3'-5'-exoribonuclease activity	144.95	1.14356	0.372296	3.07163	0.0021289	0.00743372
Afu3g05820	ZZ type zinc finger domain protein, putative fungal specific transcription factor; transcript up-regulated in conidia exposed to neutrophils	1125.42	1.14014	0.273376	4.1706	3.03793e-05	0.000407998
Afu3g07130	Putative two-component response regulator, two-component sensor	261.465	1.13562	0.338661	3.35326	0.000798642	0.00369007
Afu1g10370	Putative MFS multidrug transporter	272.875	1.13469	0.288485	3.93327	8.37996e-05	0.000797592
Afu2g01430	Ortholog of A. nidulans FGSC A4 : AN7670, Aspergillus wentii : Aspwe1_0114055, Aspergillus versicolor : Aspve1_0030702 and Aspergillus clavatus NRRL 1 : ACLA_093480	1048.45	1.13364	0.318622	3.55795	0.000373757	0.00219605
Afu1g15950	Putative mitogen-activated protein kinase kinase (MAPKK); role in stress response	512.702	1.13338	0.262075	4.32464	1.5278e-05	0.0002591
Afu1g11620	Ortholog(s) have sequence-specific DNA binding, transcription factor activity, sequence-specific DNA binding activity	41.9006	1.13324	0.347296	3.26302	0.0011023	0.0046029
Afu3g13300	Ortholog of Neosartorya fischeri NRRL 181 : NFIA_064050, Aspergillus fumigatus A1163 : AFUB_035900 and Aspergillus clavatus NRRL 1 : ACLA_041010	398.271	1.13297	0.326743	3.46748	0.000525365	0.0027863
Afu2g11740	Ortholog(s) have ATP-dependent peptidase activity, role in chaperone-mediated protein complex assembly, misfolded or incompletely synthesized protein catabolic process and mitochondrial matrix localization	646.877	1.13251	0.259846	4.35839	1.31021e-05	0.000233534
Afu3g11660	Ortholog of A. nidulans AN2880; calcium induced	201.1	1.13125	0.381325	2.96662	0.00301088	0.00966748
Afu2g11780	Ortholog(s) have sequence-specific DNA binding, transcription factor activity, sequence-specific DNA binding, transcription regulatory region DNA binding activity	955.651	1.13102	0.306643	3.68841	0.000225662	0.00155628
Afu7g04580	Putative TBC domain protein with a predicted role in the regulation of plasma membrane and endosome trafficking; transcript upregulated in response to amphotericin B and by exposure to human airway epithelial cells	779.636	1.13061	0.30184	3.74573	0.000179872	0.00132978
Afu5g11250	Ortholog of A. oryzae RIB40 : AO090026000720, Aspergillus glaucus : Aspgl1_0052593, Aspergillus flavus NRRL 3357 : AFL2T_06595 and Neosartorya fischeri NRRL 181 : NFIA_076020	134.094	1.13022	0.275977	4.09533	4.21573e-05	0.000502521
Afu4g08500	Ortholog(s) have DSIF complex localization	418.498	1.12956	0.307508	3.67326	0.000239478	0.00162158
Afu4g06630	Has domain(s) with predicted role in transmembrane transport and integral component of membrane localization	176.198	1.12902	0.29212	3.86492	0.000111125	0.00095642
Afu4g03000	Ortholog(s) have cytoplasm localization	314.178	1.12714	0.379658	2.96882	0.00298944	0.00961933
Afu4g10100	Ortholog(s) have cytosol localization	1198.5	1.12457	0.265611	4.23391	2.29664e-05	0.000338686
Afu3g05660	Has domain(s) with predicted role in transmembrane transport and integral component of membrane localization	59.34	1.12413	0.327674	3.43064	0.00060217	0.00304696
Afu6g14090	Putative glycophosphatidylinositol (GPI)-anchored cell wall protein; CFEM domain protein; transcript up-regulated in conidia exposed to neutrophils	7992.57	1.12396	0.308069	3.6484	0.000263882	0.00173794
Afu2g15620	Transcriptional regulatory protein similar to xlnR	94.2363	1.12081	0.352991	3.17518	0.00149746	0.00572146
Afu4g08730	Ortholog of A. nidulans FGSC A4 : AN5649, AN1674, AN0384, AN1268, AN7262, A. fumigatus Af293 : Afu1g01700, Afu2g17000, Afu4g13630, Afu1g10012 and A. niger CBS 513.88 : An01g09380, An01g06520, An04g09080, An04g03600	248.964	1.12037	0.336225	3.3322	0.000861619	0.00390134
Afu8g00730	Ortholog of A. oryzae RIB40 : AO090701000613, Neosartorya fischeri NRRL 181 : NFIA_094160, Aspergillus wentii : Aspwe1_0035090 and Aspergillus fumigatus A1163 : AFUB_085840	245.952	1.11724	0.223434	5.00034	5.72301e-07	2.60397e-05
Afu2g14720	Sequence-specific CCAAT DNA binding transcription factor; SrbA-regulated during hypoxia; protein enriched in dormant conidia	241.243	1.11649	0.27552	4.05231	5.07145e-05	0.000568215
Afu4g12250	Ortholog(s) have 3'-5'-exoribonuclease activity, Ran GTPase binding, endoribonuclease activity, tRNA binding activity	389.618	1.11453	0.281434	3.96018	7.48948e-05	0.000738263
Afu1g06930	Ortholog of A. nidulans FGSC A4 : AN5730, A. oryzae RIB40 : AO090003000083, Aspergillus wentii : Aspwe1_0109001, Aspergillus sydowii : Aspsy1_0043701 and Aspergillus terreus NIH2624 : ATET_02925	54.9998	1.11409	0.284543	3.91536	9.02706e-05	0.00083919
Afu2g13360	Has domain(s) with predicted ATP binding, DNA binding, helicase activity, nucleic acid binding activity	94.4959	1.11394	0.308275	3.61346	0.000302134	0.00191062
Afu7g01240	Ortholog(s) have extracellular region localization	106.685	1.11291	0.28448	3.91209	9.14993e-05	0.000842923
Afu3g12550	Ortholog(s) have role in negative regulation of induction of conjugation with cellular fusion, phosphorelay signal transduction system, regulation of G2/M transition of mitotic cell cycle, stress-activated protein kinase signaling cascade	530.771	1.11218	0.318985	3.48661	0.000489184	0.0026509
Afu5g09390	Ortholog of A. nidulans FGSC A4 : AN12435, A. niger CBS 513.88 : An07g03590, A. oryzae RIB40 : AO090020000556, Aspergillus wentii : Aspwe1_0102396 and Aspergillus sydowii : Aspsy1_0093274	47.6164	1.11107	0.316138	3.51451	0.000440559	0.00246894
Afu6g08330	Ortholog of A. nidulans FGSC A4 : AN3930, A. niger CBS 513.88 : An11g01740, A. oryzae RIB40 : AO090003000085, Aspergillus wentii : Aspwe1_0045965 and Aspergillus sydowii : Aspsy1_0918419	224.629	1.11063	0.301511	3.68353	0.000230029	0.0015762
Afu2g08850	Ortholog(s) have phospholipid-translocating ATPase activity	483.71	1.10973	0.295627	3.75384	0.000174148	0.0012969
Afu6g11620	Formyltetrahydrofolate deformylase	680.481	1.10894	0.236683	4.68536	2.79475e-06	8.02093e-05
Afu3g10350	Ortholog of A. nidulans FGSC A4 : AN4952, A. niger CBS 513.88 : An16g04260, A. oryzae RIB40 : AO090003000585, Aspergillus wentii : Aspwe1_0358461 and Aspergillus sydowii : Aspsy1_0029588	327.394	1.10789	0.336353	3.29384	0.00098827	0.00426444
Afu8g05640	Ortholog of A. nidulans FGSC A4 : AN10216, A. niger CBS 513.88 : An15g04470, A. oryzae RIB40 : AO090005000578, Aspergillus wentii : Aspwe1_0118846 and Aspergillus sydowii : Aspsy1_0055743	340.304	1.1078	0.262673	4.21742	2.4711e-05	0.000358349
Afu5g07800	Ortholog of A. nidulans FGSC A4 : AN7749, A. niger CBS 513.88 : An03g03800, A. oryzae RIB40 : AO090701000914, Aspergillus wentii : Aspwe1_0101068 and Aspergillus sydowii : Aspsy1_0058767	454.853	1.1075	0.298184	3.71415	0.000203889	0.00144532
Afu3g01440	Ortholog of A. nidulans FGSC A4 : AN3479, AN8495, AN3143, A. fumigatus Af293 : Afu3g13940, Afu4g03340, Afu5g07620 and A. niger CBS 513.88 : An13g02880, An09g04780	307.474	1.10694	0.288557	3.83612	0.000124994	0.00104213
Afu6g08920	Assimilatory sulfite reductase	1131.81	1.10607	0.316115	3.49894	0.000467112	0.00257049
Afu1g04540	NADH-cytochrome b5 reductase involved in oxidative phosphorylation; hypoxia induced protein; induced by exposure to artemisinin	1699.55	1.10586	0.27613	4.00485	6.20557e-05	0.00065128
Afu7g00950	Has domain(s) with predicted substrate-specific transmembrane transporter activity, transmembrane transporter activity, role in transmembrane transport and integral component of membrane, membrane localization	1636.16	1.10494	0.223147	4.95161	7.36003e-07	3.12049e-05
Afu1g05510	Ortholog of A. nidulans FGSC A4 : AN4074, A. niger CBS 513.88 : An18g04320, A. oryzae RIB40 : AO090009000394, Aspergillus wentii : Aspwe1_0374837 and Aspergillus sydowii : Aspsy1_0057625	317.594	1.10468	0.210095	5.25801	1.45624e-07	1.04485e-05
Afu6g03570	Has domain(s) with predicted hydrolase activity, hydrolyzing O-glycosyl compounds activity and role in carbohydrate metabolic process	172.937	1.10426	0.307494	3.59116	0.000329216	0.00202445
Afu3g10480	Ortholog(s) have role in reciprocal meiotic recombination and endoplasmic reticulum, mitochondrion, nuclear envelope, plasma membrane localization	4681.36	1.10249	0.334735	3.29362	0.000989053	0.00426444
Afu6g04290	Putative phosphoethanolamine N-methyltransferase	570.595	1.1018	0.252379	4.36567	1.26731e-05	0.000231781
Afu4g10970	Has domain(s) with predicted Rho GTPase binding, actin binding activity and role in actin cytoskeleton organization	216.634	1.10017	0.342836	3.20902	0.00133186	0.00526117
Afu2g08470	GTP binding protein (Bud4); ortholog(s) have role in cell morphogenesis, conidiophore development, cytokinesis and hyphal septin ring localization	485.883	1.10007	0.267523	4.11207	3.92134e-05	0.000477341
Afu2g13250	Putative bifunctional tryptophan synthase	903.762	1.09919	0.324683	3.38543	0.000710674	0.00339722
Afu3g10920	Telomere and ribosome associated protein	4061.83	1.09915	0.26178	4.19874	2.68403e-05	0.000378605
Afu2g08750	Ortholog(s) have endoribonuclease activity, exodeoxyribonuclease activity, single-stranded DNA endodeoxyribonuclease activity	251.911	1.09888	0.256594	4.28258	1.84742e-05	0.000292065
Afu4g00580	Ortholog of Aspergillus fumigatus A1163 : AFUB_101130	123.877	1.09797	0.278251	3.94597	7.94764e-05	0.00076925
Afu3g12330	Putative phosphatidyl synthase; transcript induced by exposure to human airway epithelial cells	2342.57	1.09774	0.322051	3.40858	0.000653015	0.00320158
Afu1g05920	Ortholog of A. nidulans FGSC A4 : AN4193, A. niger CBS 513.88 : An18g03670, A. oryzae RIB40 : AO090120000081, Aspergillus wentii : Aspwe1_0038204 and Aspergillus sydowii : Aspsy1_0059184	391.805	1.09514	0.25311	4.32674	1.51336e-05	0.000257823
Afu1g14200	Putative mitochondrial processing peptidase beta subunit; induced by gliotoxin exposure	4993.26	1.09467	0.278854	3.92562	8.65078e-05	0.000817115
Afu1g06810	Ortholog(s) have role in mitochondrial translation and mitochondrion, nucleus localization	967.528	1.09425	0.352653	3.10292	0.00191623	0.00686788
Afu4g10380	Has domain(s) with predicted nucleic acid binding, zinc ion binding activity	102.775	1.09375	0.370064	2.95556	0.00312105	0.00993993
Afu3g10890	Ortholog(s) have ATP-dependent RNA helicase activity	147.516	1.0932	0.287533	3.80199	0.000143538	0.00114066
Afu2g11660	Ortholog(s) have role in mismatch repair, nucleotide-excision repair and nucleolus localization	179.726	1.09307	0.191099	5.71992	1.06577e-08	1.52937e-06
Afu1g02840	Ortholog of A. nidulans FGSC A4 : AN0276, A. niger CBS 513.88 : An01g04950, A. oryzae RIB40 : AO090005000773, Aspergillus wentii : Aspwe1_0169585 and Aspergillus sydowii : Aspsy1_0085871	194.63	1.09287	0.293802	3.71974	0.000199426	0.00142814
Afu8g04270	Ortholog(s) have nucleus localization	301.21	1.09176	0.314099	3.47584	0.00050926	0.002728
Afu3g11000	Ortholog(s) have structural molecule activity, role in cellular response to drug, conjugation with cellular fusion, histone acetylation, protein complex assembly and SAGA complex, SLIK (SAGA-like) complex, mitochondrion localization	328.964	1.09144	0.333552	3.27216	0.0010673	0.00449191
Afu2g13290	GYF domain protein	603.225	1.09119	0.350776	3.11078	0.00186591	0.00673606
Afu1g05790	Putative GPI-anchored protein	12025.6	1.09091	0.296774	3.67591	0.000237007	0.00161364
Afu8g05060	Ortholog of A. niger CBS 513.88 : An16g07690, A. oryzae RIB40 : AO090005000637, Neosartorya fischeri NRRL 181 : NFIA_097860 and Aspergillus wentii : Aspwe1_0053757	56.9383	1.09063	0.353192	3.08794	0.00201552	0.00712787
Afu2g05520	Ortholog of A. nidulans FGSC A4 : AN7496, A. niger CBS 513.88 : An02g13860, A. oryzae RIB40 : AO090001000663, Aspergillus wentii : Aspwe1_0121457 and Aspergillus sydowii : Aspsy1_0058467	562.52	1.08937	0.360899	3.01849	0.00254036	0.00846634
Afu8g05530	Putative fumarate reductase; conidia-enriched protein; hypoxia repressed protein; transcript up-regulated in conidia exposed to neutrophils; transcript downregulated in response to hypoxia	1561.85	1.08885	0.350375	3.10767	0.0018857	0.00679105
Afu2g17110	Putative cell division control protein; protein induced by heat shock	3057.47	1.08542	0.329954	3.2896	0.0010033	0.00430515
Afu6g02470	Putative fumarate hydratase; reacts with rabbit immunosera exposed to A. fumigatus conidia	2743.87	1.08535	0.266814	4.06781	4.74566e-05	0.00054313
Afu4g12400	Has domain(s) with predicted zinc ion binding activity	136.154	1.08419	0.347579	3.11927	0.00181298	0.00659603
Afu1g07440	Molecular chaperone; conidia-enriched protein	22458.2	1.08286	0.307057	3.52656	0.000420998	0.00238745
Afu2g00880	Has domain(s) with predicted RNA polymerase II transcription factor activity, sequence-specific DNA binding, zinc ion binding activity, role in regulation of transcription, DNA-templated and nucleus localization	52.5921	1.08068	0.359921	3.00255	0.0026773	0.00878929
Afu3g08520	Ortholog(s) have role in cell wall organization or biogenesis, cellular response to stress, regulation of transcription, DNA-templated	148.639	1.08039	0.359685	3.00371	0.0026671	0.00876349
Afu6g09740	Gliotoxin sulfhydryl oxidase required for gliotoxin biosynthesis; encoded in gliotoxin biosynthetic gene cluster; involved in self-protection against exogenous gliotoxin; induced in biofilm; immunoreactive; no human homolog	327.498	1.07941	0.282395	3.82232	0.000132203	0.00108169
Afu5g01630	Ortholog(s) have drug transmembrane transporter activity and role in cellular response to biotic stimulus, drug transmembrane transport, fluconazole transport, peptide transport, spermidine transport	204.155	1.07832	0.286583	3.76267	0.000168112	0.0012622
Afu5g06460	Has domain(s) with predicted DNA binding, RNA polymerase II transcription factor activity, sequence-specific DNA binding, zinc ion binding activity and role in regulation of transcription, DNA-templated, transcription, DNA-templated	102.675	1.07669	0.250883	4.29159	1.77396e-05	0.000286522
Afu5g08820	Ortholog of A. nidulans FGSC A4 : AN4696, A. niger CBS 513.88 : An07g04590, A. oryzae RIB40 : AO090020000448, Aspergillus wentii : Aspwe1_0023715 and Aspergillus sydowii : Aspsy1_0033180	205.577	1.07588	0.22769	4.72519	2.29895e-06	7.00195e-05
Afu5g07310	Protein of unknown function; transcript downregulated in response to voriconazole	118.026	1.07447	0.29223	3.67681	0.000236173	0.00160943
Afu3g14010	Ortholog(s) have DNA replication origin binding, chromatin binding, single-stranded DNA binding, single-stranded DNA-dependent ATP-dependent DNA helicase activity	331.406	1.07424	0.315405	3.40589	0.000659481	0.00322903
Afu1g05280	Ortholog(s) have GTPase binding, protein anchor activity and role in late endosome to vacuole transport via multivesicular body sorting pathway, protein targeting to vacuole	347.24	1.07374	0.301543	3.5608	0.000369722	0.0021792
Afu4g09220	Ortholog of A. nidulans FGSC A4 : AN8351, AN1611, A. niger CBS 513.88 : An04g04270, A. oryzae RIB40 : AO090023000614 and Aspergillus wentii : Aspwe1_0101354	162.353	1.07195	0.2863	3.74414	0.000181013	0.00133207
Afu5g14200	Ortholog of A. nidulans FGSC A4 : AN0196, A. fumigatus Af293 : Afu6g13810, Afu7g05110, Afu8g01720, A. niger CBS 513.88 : An13g02610, An15g02090, An04g09640 and A. oryzae RIB40 : AO090003001444	312.253	1.07167	0.28848	3.71487	0.000203309	0.00144461
Afu1g15620	Putative DEAD box RNA helicase; protein induced by heat shock	353.703	1.07161	0.34983	3.06323	0.00218965	0.00757495
Afu3g08530	Has domain(s) with predicted role in transmembrane transport and integral component of membrane localization	130.725	1.07135	0.278433	3.84779	0.00011919	0.0010028
Afu2g16140	Ortholog(s) have cytosol localization	133.964	1.07084	0.329672	3.2482	0.00116137	0.00478266
Afu6g03730	2-methylcitrate dehydratase; hypoxia repressed protein; transcript up-regulated in conidia exposed to neutrophils and to human airway epithelial cells; no human homolog	615.732	1.07053	0.324689	3.29708	0.000976941	0.00423095
Afu6g02940	Ortholog of A. nidulans FGSC A4 : AN8765, A. niger CBS 513.88 : An12g07540, A. oryzae RIB40 : AO090026000788, Aspergillus wentii : Aspwe1_0148382 and Aspergillus sydowii : Aspsy1_0060048	265.2	1.07027	0.28045	3.81627	0.000135484	0.0010989
Afu1g06020	Ortholog of A. nidulans FGSC A4 : AN4206, A. niger CBS 513.88 : An18g03870, Aspergillus wentii : Aspwe1_0026071, Aspergillus sydowii : Aspsy1_0059171 and Aspergillus terreus NIH2624 : ATET_03025	2120.35	1.06785	0.302022	3.53566	0.000406756	0.00233478
Afu4g00320	Ortholog(s) have protein histidine kinase activity and role in peptidyl-histidine autophosphorylation	365.489	1.06765	0.242432	4.40392	1.06314e-05	0.000206593
Afu5g10850	Ortholog(s) have cytosol, nucleus localization	409.065	1.0648	0.328584	3.24058	0.00119289	0.00486178
Afu1g06160	Ortholog of A. nidulans FGSC A4 : AN4237, A. niger CBS 513.88 : An18g05340, A. oryzae RIB40 : AO090001000437, Aspergillus wentii : Aspwe1_0026108 and Aspergillus sydowii : Aspsy1_0153979	99.0991	1.06466	0.329642	3.22974	0.00123904	0.0049793
Afu3g14090	Ortholog of A. nidulans FGSC A4 : AN2498, A. oryzae RIB40 : AO090012000646, Aspergillus wentii : Aspwe1_0407854, Aspergillus sydowii : Aspsy1_0148141 and Aspergillus terreus NIH2624 : ATET_04020	206.8	1.06317	0.354564	2.99852	0.00271298	0.00887517
Afu7g00770	Has domain(s) with predicted RNA polymerase II transcription factor activity, sequence-specific DNA binding, transcription factor activity, sequence-specific DNA binding, zinc ion binding activity	122.777	1.06305	0.343048	3.09885	0.00194273	0.00693952
Afu2g15590	Putative sulphite reductase	1810.96	1.06299	0.278098	3.82236	0.000132179	0.00108169
Afu3g07530	Ortholog(s) have cell septum, plasma membrane localization	126.924	1.06252	0.293322	3.62239	0.000291896	0.00186804
Afu2g12600	Ortholog of A. nidulans FGSC A4 : AN6271, A. niger CBS 513.88 : An02g01530, A. oryzae RIB40 : AO090026000355, Aspergillus wentii : Aspwe1_0175672 and Aspergillus sydowii : Aspsy1_0152443	358.49	1.06204	0.280936	3.78035	0.000156608	0.00120974
Afu6g02540	Has domain(s) with predicted actin binding activity	427.931	1.06033	0.228425	4.64191	3.45209e-06	9.40042e-05
Afu4g09050	Putative serine/threonine-protein kinase; autophagy-related protein; mutant is defective in autophagy	149.674	1.0598	0.338296	3.13275	0.00173175	0.00635939
Afu4g13940	Has domain(s) with predicted NAD+ ADP-ribosyltransferase activity, acid-amino acid ligase activity	105.631	1.05904	0.358083	2.95752	0.00310128	0.00988963
Afu8g05280	Ortholog(s) have siRNA binding activity, role in conversion of ds siRNA to ss siRNA involved in RNA interference and RISC complex localization	213.821	1.05898	0.246983	4.28765	1.80571e-05	0.000289208
Afu5g10780	UDP-glucose 4-epimerase required for galactose metabolism; hypoxia induced protein	1314.59	1.05885	0.273031	3.87812	0.000105267	0.000923636
Afu2g03450	Ortholog of A. nidulans AN4487; calcium induced	2629.56	1.05607	0.247418	4.26836	1.96916e-05	0.00030196
Afu1g13250	Putative phospholipase C; calcium induced	119.389	1.0553	0.33691	3.13228	0.00173454	0.00636338
Afu4g09650	Ortholog(s) have role in cellular response to biotic stimulus, cellular response to pH, entry into host and filamentous growth of a population of unicellular organisms in response to biotic stimulus, more	113.878	1.05522	0.319104	3.30682	0.000943627	0.00413953
Afu4g03945	Ortholog(s) have mitochondrion localization	268.677	1.0546	0.241282	4.37082	1.23782e-05	0.000229952
Afu4g12850	Calnexin, ER membrane chaperone involved in folding of glycoproteins directed to the secretory pathway; hypoxia repressed; enriched in dormant conidia	1000.02	1.05372	0.306253	3.44069	0.000580239	0.00297168
Afu2g14990	Tubulin alpha-2 subunit; gene pair with AFUA_1G02550 (tubulin alpha-1 subunit)	975.916	1.05367	0.321697	3.27535	0.00105532	0.00446107
Afu3g06510	Ortholog of A. nidulans FGSC A4 : AN4767, A. niger CBS 513.88 : An11g09820, A. oryzae RIB40 : AO090020000096, Aspergillus wentii : Aspwe1_0564371 and Aspergillus sydowii : Aspsy1_0029793	212.306	1.05364	0.346707	3.03898	0.0023738	0.00803687
Afu3g12100	Putative trehalase phosphorylase with a predicted role in the glucose-1-phosphate pathway	5130.78	1.0507	0.231041	4.54771	5.42338e-06	0.000130161
Afu5g08120	Arginine biosynthesis bifunctional protein; SrbA-regulated during hypoxiano human homolog	400.479	1.05042	0.295766	3.5515	0.000383037	0.0022351
Afu4g11080	Putative acetyl-coenzyme A synthetase with a predicted role in acetate metabolism; transcript up-regulated in conidia exposed to neutrophils; protein induced by heat shock; hypoxia repressed protein	1479.68	1.04895	0.281808	3.72223	0.000197474	0.00141551
Afu2g08740	Ortholog(s) have endoplasmic reticulum membrane localization	317.337	1.04708	0.240038	4.36213	1.28803e-05	0.000232157
Afu6g10890	Ortholog(s) have role in receptor-mediated endocytosis and actin cortical patch localization	243.846	1.04566	0.237391	4.40483	1.05868e-05	0.000206403
Afu1g15010	Ortholog(s) have cell division site, mitotic spindle localization	721.148	1.04487	0.343338	3.04325	0.00234036	0.00796704
Afu6g00750	Putative pyruvate decarboxylase; transcript levels decrease during conidial germination	49.3973	1.04425	0.322522	3.23775	0.00120475	0.00489375
Afu3g05720	Ortholog(s) have gamma-tubulin binding activity	205.661	1.04421	0.284112	3.67534	0.000237529	0.0016153
Afu2g12580	Ortholog(s) have endoplasmic reticulum localization	379.481	1.04418	0.261212	3.99745	6.4029e-05	0.000660836
Afu2g07940	Has domain(s) with predicted FMN binding, iron ion binding, oxidoreductase activity and role in oxidation-reduction process	148.879	1.04265	0.217042	4.80392	1.55589e-06	5.39772e-05
Afu3g09220	Putative P450 family fatty acid hydroxylase with a possible role in the hydroxylation of a very long-chain fatty acid	178.629	1.04204	0.34176	3.04904	0.00229575	0.00786157
Afu6g11040	Flavin mononucleotide adenylyltransferase (FMNAT); catalyzes the formation of the essential flavocoenzyme flavin adenine dinucleotide (FAD) and plays an important role in flavocoenzyme homeostasis regulation	63.5492	1.04153	0.276459	3.7674	0.000164954	0.0012539
Afu4g07360	Putative cobalamin-independent methionine synthase; protein induced by heat shock; Yap1-dependent induction in response to hydrogen peroxide; reacts with rabbit immunosera exposed to A. fumigatus conidia; no human homolog	18045.2	1.0414	0.342503	3.04056	0.00236142	0.00802046
Afu5g08810	Has domain(s) with predicted catalytic activity	163.436	1.04095	0.315758	3.29666	0.000978433	0.00423496
Afu1g13510	Putative C6 transcription factor with a predicted role in acetate metabolism; transcript up-regulated in conidia exposed to neutrophils	570.88	1.04074	0.254766	4.08509	4.40597e-05	0.000517753
Afu1g01600	Putative deoxyribodipyrimidine photolyase; transcript up-regulated in conidia exposed to neutrophils	523.974	1.04029	0.254711	4.0842	4.42295e-05	0.000518117
Afu3g11460	Ortholog of A. nidulans FGSC A4 : AN2898, A. niger CBS 513.88 : An02g07300, A. oryzae RIB40 : AO090003000701, Aspergillus wentii : Aspwe1_0105666 and Aspergillus sydowii : Aspsy1_0146871	146.486	1.0382	0.34995	2.96671	0.00301002	0.00966748
Afu1g05930	Ortholog(s) have protein serine/threonine kinase activity	356.097	1.03687	0.323892	3.20129	0.00136815	0.00537604
Afu2g04280	Has domain(s) with predicted hydrolase activity	41.3063	1.03517	0.264485	3.91389	9.08206e-05	0.000840823
Afu8g05230	Putative 2-hydroxyphytanoyl-CoA lyase; transcript up-regulated in conidia exposed to neutrophils	228.697	1.03485	0.250801	4.12619	3.6883e-05	0.000459467
Afu2g05890	Ortholog(s) have role in CVT pathway, establishment of cell polarity, filamentous growth of a population of unicellular organisms, pexophagy, retrograde transport, vesicle recycling within Golgi	129.417	1.03411	0.337409	3.06486	0.00217774	0.00755124
Afu4g13170	G-protein complex beta subunit; conidia-enriched protein; immunoreactive	7327.42	1.03376	0.297561	3.47411	0.000512559	0.00273977
Afu4g03370	Ortholog(s) have gamma-aminobutyric acid:proton symporter activity, putrescine transmembrane transporter activity and role in gamma-aminobutyric acid transport, putrescine transport, transmembrane transport	323.495	1.03161	0.274148	3.76295	0.000167917	0.0012622
Afu3g08660	Putative isocitrate dehydrogenase; protein induced by heat shock	1677.46	1.03066	0.311454	3.30919	0.000935652	0.00411338
Afu6g08600	Has domain(s) with predicted nucleic acid binding, zinc ion binding activity	281.605	1.02765	0.286191	3.59079	0.000329677	0.00202445
Afu6g08010	Ortholog of A. nidulans FGSC A4 : AN3956, A. niger CBS 513.88 : An11g02120, A. oryzae RIB40 : AO090003001561, Aspergillus wentii : Aspwe1_0055020 and Aspergillus sydowii : Aspsy1_0149662	153.473	1.02745	0.246308	4.1714	3.02738e-05	0.000407768
Afu1g04170	Has domain(s) with predicted DNA binding, zinc ion binding activity, role in transcription, DNA-templated and nucleus localization	82.6093	1.02578	0.336989	3.04395	0.00233494	0.00795586
Afu5g13280	Ortholog of A. nidulans FGSC A4 : AN6887, A. niger CBS 513.88 : An14g04670, A. oryzae RIB40 : AO090120000470, Aspergillus wentii : Aspwe1_0039072 and Aspergillus sydowii : Aspsy1_0145002	416.145	1.02349	0.318354	3.21496	0.00130462	0.00517271
Afu7g01260	Ortholog of A. nidulans FGSC A4 : AN3374, A. niger CBS 513.88 : An12g01920, A. oryzae RIB40 : AO090010000200, Aspergillus sydowii : Aspsy1_0146393 and Aspergillus terreus NIH2624 : ATET_08690	709.784	1.02196	0.252293	4.0507	5.10639e-05	0.000569565
Afu2g14600	Ortholog(s) have sterol esterase activity, role in cell wall mannoprotein biosynthetic process, sterol metabolic process and integral component of membrane, plasma membrane localization	127.387	1.01875	0.271697	3.74958	0.000177128	0.00131385
Afu1g04360	Ortholog(s) have GTP-Rho binding, phosphatidylinositol-4,5-bisphosphate binding activity and role in Golgi to plasma membrane transport, endoplasmic reticulum inheritance, exocyst assembly, exocyst localization	323.587	1.01831	0.291174	3.49726	0.000470061	0.00258311
Afu7g03840	Ortholog of A. nidulans FGSC A4 : AN4267, A. niger CBS 513.88 : An13g00270, A. oryzae RIB40 : AO090026000831, Aspergillus wentii : Aspwe1_0026255 and Aspergillus sydowii : Aspsy1_0059243	794.866	1.01714	0.291496	3.48939	0.000484132	0.00263501
Afu8g06080	Putative flavohemoprotein	110.766	1.01631	0.319231	3.18363	0.00145441	0.00560288
Afu5g13970	Ortholog(s) have role in conidiophore development, hyphal growth, sporocarp development involved in sexual reproduction, syncytium formation by plasma membrane fusion	261.421	1.01629	0.305706	3.3244	0.000886099	0.00397121
Afu3g10170	Ortholog of A. nidulans FGSC A4 : AN4971, A. oryzae RIB40 : AO090003000552, Neosartorya fischeri NRRL 181 : NFIA_067120, Aspergillus wentii : Aspwe1_0103693 and Aspergillus versicolor : Aspve1_0039833	223.067	1.01462	0.330835	3.06686	0.00216323	0.0075184
Afu2g05150	Putative glycophosphatidylinositol (GPI)-anchored cell wall protein; putative adhesin; antigenic galactomannoprotein; induced by exposure to artemisinin	76.6041	1.01387	0.325004	3.11956	0.00181122	0.00659283
Afu2g08080	Ortholog(s) have role in cellular response to biotic stimulus, filamentous growth of a population of unicellular organisms in response to biotic stimulus, vacuole inheritance	1849.88	1.01294	0.293539	3.45078	0.000558961	0.0029066
Afu8g05570	Ortholog(s) have DNA binding, transcription coactivator activity, transcription corepressor activity, transcription factor activity, sequence-specific DNA binding activity	954.202	1.01286	0.318488	3.18021	0.00147167	0.00564711
Afu3g13930	Ortholog of A. nidulans FGSC A4 : AN3145, A. niger CBS 513.88 : An09g04790, A. oryzae RIB40 : AO090012000761, Aspergillus wentii : Aspwe1_0409946 and Aspergillus sydowii : Aspsy1_0742106	287.558	1.01246	0.339745	2.98005	0.00288202	0.0093381
Afu3g05880	Ortholog(s) have cytosol localization	296.54	1.01173	0.279686	3.61739	0.000297591	0.00189312
Afu3g11940	Has domain(s) with predicted zinc ion binding activity	211.594	1.0104	0.272694	3.70524	0.000211188	0.00148248
Afu2g08790	Putative zinc carboxypeptidase; predicted signal sequence for secretion; induced by growth on BSA as a sole nitrogen source	194.573	1.00699	0.288142	3.49477	0.000474468	0.00259947
Afu1g04750	Putative G1/S cyclin	259.553	1.00695	0.320722	3.13963	0.0016916	0.00625334
Afu1g02990	Putative WD repeat-containing protein; transcript up-regulated in conidia exposed to neutrophils	550.502	1.0058	0.244378	4.11576	3.85913e-05	0.000472079
Afu1g14280	Has domain(s) with predicted RNA polymerase II transcription factor activity, sequence-specific DNA binding, zinc ion binding activity, role in regulation of transcription, DNA-templated and nucleus localization	285.689	1.0053	0.334113	3.00885	0.00262237	0.00865845
Afu4g03850	Ortholog(s) have protein serine/threonine kinase activity, protein tyrosine kinase activity	374.337	1.00508	0.309673	3.24561	0.00117199	0.00481308
Afu6g03620	FAD/FMN-containing isoamyl alcohol oxidase	304.722	1.00296	0.277816	3.61016	0.000306006	0.00192467
Afu2g13615	Has domain(s) with predicted catalytic activity and role in metabolic process	944.022	1.00249	0.25474	3.93534	8.30777e-05	0.000792744
Afu5g12950	Has domain(s) with predicted substrate-specific transmembrane transporter activity, transmembrane transporter activity, role in transmembrane transport and integral component of membrane, membrane localization	74.7547	0.999701	0.336772	2.96848	0.00299275	0.00962583
Afu7g04740	Ortholog of A. nidulans FGSC A4 : AN3506, AN7923, AN10467, AN8529, AN11165, AN0364, AN7376 and A. fumigatus Af293 : Afu1g01960, Afu3g01040, Afu3g03315, Afu7g01960, Afu8g05750, Afu5g00135, Afu7g06526	125.253	0.999664	0.274144	3.6465	0.00026584	0.00174929
Afu2g01910	Ortholog of A. nidulans FGSC A4 : AN4571, A. niger CBS 513.88 : An07g05630, A. oryzae RIB40 : AO090011000458, Aspergillus wentii : Aspwe1_0113502 and Aspergillus sydowii : Aspsy1_0104343	182.044	0.997401	0.264129	3.77619	0.000159247	0.00122253
Afu5g12590	Ortholog of Neosartorya fischeri NRRL 181 : NFIA_074620, Aspergillus wentii : Aspwe1_0170797, Aspergillus fumigatus A1163 : AFUB_060250 and Aspergillus clavatus NRRL 1 : ACLA_015640	1176.44	0.996921	0.256734	3.88309	0.000103138	0.000909711
Afu8g01670	Putative bifunctional catalase-peroxidase; induction in response to hydrogen peroxide Yap1-dependent; transcript induced by exposure to human airway epithelial cells; SrbA-regulated during hypoxia	438.844	0.995132	0.318798	3.12152	0.00179922	0.00656173
Afu7g05930	Putative metallopeptidase with similarity to mammalian thimet oligopeptidases; conidia-enriched protein; transcript induced by exposure to human airway epithelial cells and by growth on BSA as a sole nitrogen source	557.808	0.993621	0.313182	3.17266	0.0015105	0.00575657
Afu6g12560	Ortholog(s) have role in endocytic recycling, filamentous growth and hyphal tip localization	341.944	0.99341	0.256901	3.8669	0.000110226	0.00095057
Afu3g03560	Putative coenzyme A disulfide reductase; transcript induced by exposure to human airway epithelial cells	118.016	0.992042	0.305054	3.25202	0.00114589	0.00473196
Afu1g05520	Ortholog(s) have galactonate dehydratase activity and role in cellular carbohydrate catabolic process	146.041	0.991291	0.280726	3.53117	0.000413729	0.00236752
Afu6g13490	Putative glutamate decarboxylase; predicted gene pair with AFUA_8G06020; SrbA-regulated during hypoxia	12138.4	0.990196	0.279779	3.53921	0.000401327	0.00231508
Afu2g02310	Cortical patch protein; transcript up-regulated in conidia exposed to neutrophils; induced by exposure to artemisinin	7436.16	0.987724	0.280388	3.52271	0.000427159	0.00241109
Afu3g03280	Putative FAD binding monooxygenase; calcium downregulated	3138.15	0.986674	0.20832	4.73633	2.1762e-06	6.71026e-05
Afu1g02340	Ortholog of A. nidulans FGSC A4 : AN0334, A. oryzae RIB40 : AO090005000866, Aspergillus wentii : Aspwe1_0169667 and Aspergillus sydowii : Aspsy1_0145773	796.479	0.986432	0.192272	5.1304	2.89128e-07	1.67246e-05
Afu3g11170	Ortholog(s) have sequence-specific DNA binding activity and role in carotenoid biosynthetic process, circadian rhythm, conidiophore development	1900.59	0.986228	0.218921	4.50495	6.6389e-06	0.000149666
Afu7g05070	Putative FAD-dependent oxidoreductase; immunoreactive protein	5196.73	0.98602	0.271283	3.63466	0.000278346	0.00180297
Afu4g12470	Transcriptional activator of the cross-pathway control system of amino acid biosynthesis; 5' leader sequence encodes 2 micro ORFs (alpha and beta); contributes to pathogenicity in a mouse model of infection	3330.85	0.985139	0.25641	3.84205	0.000122012	0.00102068
Afu2g03500	Has domain(s) with predicted transmembrane transporter activity, role in transmembrane transport and integral component of membrane localization	395.052	0.984028	0.301399	3.26487	0.00109513	0.00458322
Afu3g11830	Putative phosphoglucomutase; reacts with rabbit immunosera exposed to A. fumigatus conidia; hypoxia repressed protein; transcript up-regulated in conidia exposed to neutrophils	1057.33	0.983475	0.258839	3.79956	0.000144954	0.00114536
Afu1g02140	Putative glycogen debranching enzyme; transcript up-regulated in conidia exposed to neutrophils	734.457	0.983196	0.31282	3.14301	0.00167219	0.00621719
Afu7g01830	UTP-glucose-1-phosphate uridylyltransferase; induced by hydrogen peroxide; hypoxia repressed protein	2022.12	0.982484	0.323855	3.03371	0.00241566	0.00814221
Afu1g16480	Ortholog(s) have mitochondrion localization	1358.39	0.981919	0.139637	7.03194	2.03679e-12	1.89982e-09
Afu4g09960	Ortholog of A. nidulans FGSC A4 : AN2055, A. niger CBS 513.88 : An04g07090, A. oryzae RIB40 : AO090003001238, Aspergillus wentii : Aspwe1_0102496 and Aspergillus sydowii : Aspsy1_0326546	789.895	0.98088	0.279497	3.50945	0.000449032	0.00249678
Afu5g12530	Ortholog(s) have ubiquitin protein ligase binding activity and role in positive regulation of receptor internalization, protein ubiquitination, ubiquitin-dependent endocytosis	394.827	0.980865	0.270185	3.63035	0.000283042	0.00182546
Afu2g08240	Ortholog(s) have sequence-specific DNA binding activity and nucleus localization	108.896	0.979599	0.309629	3.16378	0.00155733	0.00587801
Afu4g00610	Putative aryl-alcohol dehydrogenase	1066.51	0.975724	0.216869	4.49913	6.82311e-06	0.000152895
Afu3g02830	Putative ankyrin repeat protein	659.508	0.9756	0.219426	4.44615	8.74212e-06	0.000181517
Afu5g10510	Ortholog(s) have role in secondary metabolite biosynthetic process	1240.61	0.974675	0.312994	3.11404	0.00184546	0.0066881
Afu2g02860	Ortholog of A. nidulans FGSC A4 : AN4535, A. niger CBS 513.88 : An07g07240, A. oryzae RIB40 : AO090026000635, Aspergillus wentii : Aspwe1_0024863 and Aspergillus sydowii : Aspsy1_0091094	350.216	0.973435	0.245385	3.96697	7.27912e-05	0.00072326
Afu5g02170	Ortholog(s) have ATPase activity, DNA/DNA annealing activity, role in mitotic chromosome condensation and cytosol, nuclear condensin complex localization	399.852	0.972609	0.233214	4.17045	3.04003e-05	0.000407998
Afu2g07810	Putative cytosolic hydroxymethyltransferase	1016.65	0.972372	0.228635	4.25294	2.10981e-05	0.000315499
Afu6g07800	Ortholog(s) have nucleus localization	334.416	0.972135	0.265245	3.66505	0.000247293	0.00165512
Afu8g04730	Oligopeptidase family protein	363.799	0.971287	0.244866	3.96661	7.29032e-05	0.000723409
Afu1g05830	Ortholog(s) have extracellular region localization	894.684	0.970723	0.286412	3.38926	0.000700827	0.00337142
Afu5g07920	Ortholog of A. niger CBS 513.88 : An03g04130, Aspergillus tubingensis : Asptu1_0060778, Aspergillus brasiliensis : Aspbr1_0057912 and Aspergillus versicolor : Aspve1_0131692	172.908	0.969353	0.239116	4.0539	5.03715e-05	0.000568215
Afu1g07280	Ortholog of A. nidulans FGSC A4 : AN5141, A. niger CBS 513.88 : An07g09830, A. oryzae RIB40 : AO090012000982, Aspergillus wentii : Aspwe1_0172497 and Aspergillus sydowii : Aspsy1_0033440	964.471	0.968757	0.248928	3.89171	9.95398e-05	0.000888476
Afu6g07380	Ortholog of A. nidulans FGSC A4 : AN5205, A. niger CBS 513.88 : An07g09040, A. oryzae RIB40 : AO090005001563, Neosartorya fischeri NRRL 181 : NFIA_053060 and Aspergillus clavatus NRRL 1 : ACLA_081550	325.647	0.968583	0.315961	3.06552	0.00217294	0.0075416
Afu2g14200	Has domain(s) with predicted ATP binding, protein kinase activity, protein tyrosine kinase activity and role in protein phosphorylation	151.719	0.968127	0.225138	4.30015	1.70679e-05	0.000278689
Afu3g14680	Putative secreted lysophospholipase B; transcript induced by lecithin and by voriconazole; hypoxia induced protein; induced by exposure to artemisinin	3384.27	0.967582	0.239212	4.04488	5.23499e-05	0.000582169
Afu3g07640	Putative plasma membrane H+ ATPase; transcript upregulated during conidial germination and in response to amphotericin B; protein and transcript levels downregulated by caspofungin treatment	21116.3	0.966902	0.270865	3.56968	0.000357416	0.00213534
Afu3g10520	Ortholog(s) have nucleus localization	326.219	0.966709	0.262619	3.68104	0.000232286	0.00158729
Afu3g06130	Ortholog(s) have lipid binding activity and endoplasmic reticulum, nucleus-vacuole junction, plasma membrane, ribosome localization	269.242	0.965565	0.27019	3.57366	0.00035203	0.0021115
Afu7g01300	Ortholog(s) have mannosyltransferase activity, role in GPI anchor biosynthetic process, fungal-type cell wall organization and glycosylphosphatidylinositol-mannosyltransferase I complex localization	52.8547	0.965552	0.299932	3.21924	0.00128532	0.00512344
Afu1g14300	Putative fasciclin domain family protein with a predicted role in cell adhesion; transcript downregulated in response to amphotericin B; induced by exposure to artemisinin	326.643	0.965343	0.291668	3.30974	0.000933838	0.00411109
Afu6g14320	Ortholog of A. nidulans FGSC A4 : AN10663, A. niger CBS 513.88 : An08g08150, A. oryzae RIB40 : AO090103000451, Neosartorya fischeri NRRL 181 : NFIA_060200 and Aspergillus wentii : Aspwe1_0166136	318.317	0.96488	0.247808	3.89365	9.87455e-05	0.000884561
Afu4g06380	Putative sterol carrier protein; transcript up-regulated in conidia exposed to neutrophils	53.3878	0.963165	0.289458	3.32748	0.00087635	0.00395125
Afu2g13540	Ortholog(s) have role in regulation of heterochromatin domain assembly and NURS complex, nuclear body, nuclear chromatin localization	277.663	0.961801	0.279254	3.44418	0.000572788	0.00295379
Afu5g13270	pH-response regulator protein	196.863	0.961657	0.253108	3.79939	0.00014505	0.00114536
Afu2g10320	Ortholog of A. nidulans FGSC A4 : AN5981, A. niger CBS 513.88 : An16g04670, A. oryzae RIB40 : AO090011000606, Aspergillus wentii : Aspwe1_0186299 and Aspergillus sydowii : Aspsy1_0057885	768.716	0.961296	0.236755	4.0603	4.90093e-05	0.000555786
Afu2g01240	Predicted invertase, involved in sugar metabolism	97.1164	0.960272	0.292352	3.28464	0.00102111	0.00435396
Afu1g09640	Ortholog(s) have actin binding, cytoskeletal regulatory protein binding, enzyme activator activity	222.154	0.960269	0.244398	3.92911	8.52591e-05	0.000808388
Afu3g15050	Putative flavin-binding monooxygenase	461.924	0.958376	0.279389	3.43026	0.000603	0.00304696
Afu4g09020	Ortholog(s) have nucleus localization	207.656	0.957309	0.229268	4.1755	2.97326e-05	0.000404356
Afu1g05950	Ortholog of A. nidulans FGSC A4 : AN4199, A. niger CBS 513.88 : An18g03630, A. oryzae RIB40 : AO090011000091, Aspergillus wentii : Aspwe1_0038208, Aspwe1_0110054 and Aspergillus sydowii : Aspsy1_0032857	216.312	0.957249	0.317377	3.01613	0.00256025	0.00850227
Afu8g04660	Ortholog(s) have microtubule plus-end binding activity and role in activation of bipolar cell growth, ascospore formation, cellular protein localization, microtubule polymerization or depolymerization, regulation of filamentous growth	257.964	0.955954	0.277381	3.44636	0.00056819	0.00294025
Afu6g03770	Ortholog(s) have role in reciprocal meiotic recombination and cytosol, endoplasmic reticulum, nucleus localization	751.933	0.955234	0.232159	4.11456	3.87916e-05	0.000473753
Afu6g07670	Cytochrome c oxidase assembly protein with a predicted role in oxidative phosphorylation; induced by exposure to artemisinin	976.792	0.95481	0.279106	3.42095	0.000624023	0.003111
Afu6g08020	Putative ABC transporter with a predicted role in phosphate transport; phoB-regulated	79.1542	0.954013	0.311535	3.0623	0.00219644	0.00758598
Afu3g10000	cAMP-dependent protein kinase regulatory subunit; induced by endothelial cells and human airway epithelial cells; mutants sensitive to storage in water and contain more nuclei than wild-type; up-regulated in neutrophil-exposed conidia	959.669	0.953999	0.162056	5.88685	3.93637e-09	7.1642e-07
Afu1g11870	Ortholog(s) have ADP binding, metalloendopeptidase activity, peptidase activity, role in protein processing involved in protein targeting to mitochondrion and mitochondrial processing peptidase complex localization	482.368	0.953644	0.266868	3.57346	0.000352292	0.0021115
Afu2g15650	Ortholog(s) have hercynylcysteine sulfoxide synthase, hercynylselenocysteine synthase, histidine N-methyltransferase activity	244.797	0.953575	0.245946	3.87716	0.000105682	0.000924497
Afu2g03090	Putative vacuolar ABC heavy metal transporter	660.504	0.953016	0.271689	3.50775	0.000451914	0.0025072
Afu2g04680	Protein serine/threonine kinase; similar to Ste20, a sexual development regulator	349.189	0.951466	0.28521	3.33601	0.000849886	0.00387116
Afu5g04230	Putative citrate synthase; reacts with rabbit immunosera exposed to A. fumigatus conidia; transcript induced by exposure to human airway epithelial cells	4668.55	0.951021	0.315767	3.01178	0.00259718	0.0085943
Afu6g08380	Ortholog of A. nidulans FGSC A4 : AN3926, A. niger CBS 513.88 : An11g01650, A. oryzae RIB40 : AO090003000092, Aspergillus wentii : Aspwe1_0045950 and Aspergillus sydowii : Aspsy1_0044421	107.713	0.950536	0.205929	4.61585	3.91494e-06	0.000102864
Afu4g00630	Has domain(s) with predicted catalytic activity, pyridoxal phosphate binding activity and role in biosynthetic process	81.376	0.950213	0.242647	3.91604	9.00171e-05	0.00083919
Afu2g08640	Ortholog of A. nidulans FGSC A4 : AN6137, A. niger CBS 513.88 : An12g03990, Aspergillus wentii : Aspwe1_0176126, Aspergillus sydowii : Aspsy1_0058040 and Aspergillus terreus NIH2624 : ATET_09699	1154.17	0.948856	0.218378	4.34502	1.39264e-05	0.000242234
Afu4g09760	Ortholog of A. nidulans FGSC A4 : AN2058, A. niger CBS 513.88 : An03g02810, A. oryzae RIB40 : AO090003001589, Aspergillus wentii : Aspwe1_0034232 and Aspergillus sydowii : Aspsy1_0039208	88.2316	0.945435	0.270368	3.49685	0.000470789	0.00258311
Afu1g06762	Ortholog of A. nidulans FGSC A4 : AN5714, A. niger CBS 513.88 : An18g05800, A. oryzae RIB40 : AO090001000477, Aspergillus wentii : Aspwe1_0109415 and Aspergillus sydowii : Aspsy1_0150388	231.98	0.944371	0.195541	4.82952	1.36861e-06	4.86976e-05
Afu1g10012	Ortholog of A. nidulans FGSC A4 : AN5649, AN1674, AN0384, AN1268, AN7262, A. fumigatus Af293 : Afu1g01700, Afu2g17000, Afu4g08730, Afu4g13630 and A. niger CBS 513.88 : An01g09380, An01g06520, An04g09080, An04g03600	263.921	0.943754	0.267792	3.5242	0.000424764	0.00239939
Afu7g01860	Putative heat shock protein; protein levels increase in response to amphotericin B; transcript induced by exposure to human airway epithelial cells; induced by gliotoxin exposure	2060.33	0.943556	0.318451	2.96296	0.00304698	0.0097331
Afu3g05730	Nicotinate mononucleotide pyrophosphorylase; no human homolog	477.891	0.943148	0.225906	4.17496	2.98038e-05	0.000404356
Afu3g08650	Putative C1-tetrahydrofolate synthase; transcript up-regulated in conidia exposed to neutrophils	1226.79	0.941116	0.2443	3.8523	0.000117013	0.000989965
Afu5g06190	Putative transcription factor	577.002	0.940767	0.310553	3.02933	0.00245101	0.00823129
Afu1g11970	Ortholog(s) have role in mitochondrial fusion, mitochondrial genome maintenance and extrinsic component of mitochondrial inner membrane, fungal-type vacuole membrane localization	983.725	0.939821	0.255212	3.68252	0.000230941	0.00158099
Afu1g13970	Putative major facilitator superfamily (MFS) transporter	300.353	0.93962	0.27467	3.42091	0.000624118	0.003111
Afu2g01040	Putative formaldehyde dehydrogenase; transcript up-regulated in conidia exposed to neutrophils	1627.79	0.938276	0.184036	5.09832	3.42678e-07	1.78816e-05
Afu5g07240	Has domain(s) with predicted nucleic acid binding activity	201.529	0.938188	0.224705	4.1752	2.97723e-05	0.000404356
Afu5g11010	Ortholog(s) have ATPase activity, GTPase activity, adenosine-diphosphatase activity, cytidine diphosphatase activity, guanosine-diphosphatase activity, uridine-diphosphatase activity	386.29	0.936744	0.265759	3.52479	0.000423812	0.00239582
Afu1g12520	Has domain(s) with predicted nucleoside-triphosphatase activity, nucleotide binding activity	97.7858	0.936172	0.233171	4.01495	5.94582e-05	0.000638479
Afu4g03585	Ortholog(s) have alpha-galactosidase activity and role in mannan catabolic process	168.222	0.933116	0.222546	4.1929	2.75405e-05	0.000384903
Afu6g06770	Putative enolase; allergen Asp f 22; conidia-enriched protein; transcript induced by growth on hydrogen peroxide; hypoxia induced protein; transcript induced by exposure to human airway epithelial cells	14184.9	0.932189	0.264758	3.52091	0.000430074	0.00242022
Afu3g11970	C2H2 finger domain transcription factor	335.28	0.93184	0.2653	3.5124	0.00044408	0.00247662
Afu7g06090	Putative fatty-acyl coA oxidase with a predicted role in beta oxidation of fatty acids; transcript up-regulated in conidia exposed to neutrophils	122.359	0.93177	0.303055	3.07459	0.00210794	0.00739165
Afu5g05990	Has domain(s) with predicted DNA binding activity	68.8036	0.930766	0.305108	3.05061	0.00228379	0.00783884
Afu5g07120	RNP domain protein; reacts with rabbit immunosera exposed to A. fumigatus conidia	3033.91	0.930248	0.239783	3.87954	0.000104653	0.000919812
Afu7g02060	Ortholog of A. niger CBS 513.88 : An12g00610, A. oryzae RIB40 : AO090038000583, Neosartorya fischeri NRRL 181 : NFIA_114790 and Aspergillus wentii : Aspwe1_0579937	259.493	0.930047	0.267794	3.47299	0.000514688	0.00274721
Afu5g01780	Ortholog(s) have role in ascospore formation, conidium formation, hyphal growth, regulation of ascospore formation, regulation of meiosis I and regulation of mitotic nuclear division, more	397.711	0.929443	0.266327	3.48986	0.000483281	0.00263321
Afu7g03890	Ortholog(s) have ATPase activity, role in DNA repair, mitotic chromosome condensation and cytosol, nuclear condensin complex localization	431.072	0.929092	0.212632	4.36948	1.24542e-05	0.000229952
Afu2g05210	Ortholog(s) have anaphase-promoting complex, cytosol localization	203.355	0.927925	0.289259	3.20793	0.00133693	0.00527622
Afu4g12620	Putative transmembrane copper transporter, involved in conidial pigmentation	423.003	0.923215	0.266693	3.46172	0.000536741	0.00283561
Afu8g05660	Ortholog(s) have microfilament motor activity	1427.84	0.923202	0.254733	3.6242	0.000289862	0.001863
Afu3g08000	Ortholog(s) have ATPase activity, protein heterodimerization activity, role in fatty acid metabolic process, protein import into peroxisome matrix, receptor recycling, replicative cell aging and cytosol, peroxisome localization	224.185	0.922925	0.301038	3.06581	0.00217079	0.00753767
Afu5g05910	Ortholog of A. nidulans FGSC A4 : AN11127, A. oryzae RIB40 : AO090009000671, Neosartorya fischeri NRRL 181 : NFIA_037220, Aspergillus wentii : Aspwe1_0179073 and Aspergillus clavatus NRRL 1 : ACLA_009170	407.129	0.921606	0.16192	5.69172	1.25763e-08	1.73785e-06
Afu3g09850	Ortholog(s) have ATP binding, ATPase activity, Y-form DNA binding, double-strand/single-strand DNA junction binding, four-way junction DNA binding and guanine/thymine mispair binding, more	331.983	0.921577	0.277062	3.32625	0.000880222	0.00395914
Afu1g04450	GNAT-type acetyltransferase; siderophore biosynthetic machinery component; essential for biosynthesis of the siderophores ferricrocin and hydroxyferricrocin in iron-replete conditions; homolog to E. coli IucB; constitutive; contains intron	801.886	0.920352	0.244583	3.76294	0.000167925	0.0012622
Afu3g05640	Ortholog of A. nidulans FGSC A4 : AN3442, A. niger CBS 513.88 : An11g11000, Aspergillus wentii : Aspwe1_0173703, Aspergillus sydowii : Aspsy1_0030125 and Aspergillus terreus NIH2624 : ATET_08971	88.4788	0.920086	0.288911	3.18467	0.00144921	0.00559154
Afu1g04590	Ortholog(s) have histone acetyltransferase activity and role in histone acetylation, regulation of transcription from RNA polymerase II promoter	163.441	0.918942	0.257625	3.56697	0.000361128	0.0021472
Afu6g08820	Has domain(s) with predicted nucleic acid binding, nucleotide binding, zinc ion binding activity	547.629	0.917709	0.288018	3.18629	0.00144112	0.00556893
Afu6g02840	Ortholog(s) have protein serine/threonine kinase activity	182.05	0.917572	0.289634	3.16804	0.00153471	0.00581664
Afu3g13420	Ortholog of A. nidulans FGSC A4 : AN3165, A. niger CBS 513.88 : An02g09290, A. oryzae RIB40 : AO090012000789, Aspergillus wentii : Aspwe1_0170053 and Aspergillus sydowii : Aspsy1_0087149	124.47	0.917	0.264614	3.46543	0.000529386	0.0028036
Afu5g07070	Has domain(s) with predicted magnesium ion transmembrane transporter activity, role in magnesium ion transport and integral component of membrane localization	333.534	0.913301	0.250095	3.65181	0.000260394	0.00172227
Afu2g01940	Ortholog of A. nidulans FGSC A4 : AN4574, A. niger CBS 513.88 : An07g05670, An16g01120, A. oryzae RIB40 : AO090124000031, AO090011000460 and Aspergillus wentii : Aspwe1_0041700, Aspwe1_0111092	556.637	0.911668	0.250719	3.63622	0.000276672	0.0017967
Afu6g06810	Ortholog of A. nidulans FGSC A4 : AN5750, A. niger CBS 513.88 : An18g06190, A. oryzae RIB40 : AO090003000059, Aspergillus wentii : Aspwe1_0170240 and Aspergillus sydowii : Aspsy1_0857167	325.62	0.911224	0.237973	3.8291	0.000128611	0.00106161
Afu5g11210	Ortholog(s) have cytoplasm, nucleus localization	604.661	0.910793	0.181012	5.03167	4.86236e-07	2.2536e-05
Afu6g09520	Ortholog(s) have mitochondrion localization	735.18	0.907863	0.189693	4.78595	1.70178e-06	5.71562e-05
Afu6g07900	Ortholog(s) have cytosol localization	1040.95	0.907098	0.252846	3.58755	0.000333799	0.00204332
Afu3g07620	Ortholog of A. nidulans FGSC A4 : AN4857, A. niger CBS 513.88 : An02g12920, A. oryzae RIB40 : AO090020000131, Aspergillus wentii : Aspwe1_0060564 and Aspergillus sydowii : Aspsy1_0056557	480	0.90676	0.278284	3.25839	0.00112046	0.00466306
Afu3g08270	Pyruvate dehydrogenase complex component; hypoxia induced protein	490.176	0.906514	0.278886	3.25048	0.00115211	0.00475238
Afu7g03940	Ortholog(s) have cytosol localization	1084.71	0.90644	0.194831	4.65243	3.28045e-06	9.0999e-05
Afu6g10140	Has domain(s) with predicted DNA binding, RNA polymerase II transcription factor activity, sequence-specific DNA binding, zinc ion binding activity and role in regulation of transcription, DNA-templated, transcription, DNA-templated	109.443	0.906184	0.275579	3.2883	0.00100796	0.00432022
Afu4g08010	Putative ornithine decarboxylase, a key enzyme in the biosynthesis of polyamines	1939.67	0.905621	0.283306	3.19662	0.00139049	0.00544093
Afu5g09940	Ortholog(s) have endoplasmic reticulum localization	33.4993	0.905056	0.294743	3.07067	0.00213582	0.0074509
Afu2g13160	Ortholog of A. nidulans FGSC A4 : AN6241, A. niger CBS 513.88 : An02g01890, A. oryzae RIB40 : AO090026000276, Aspergillus wentii : Aspwe1_0663843 and Aspergillus sydowii : Aspsy1_0151393	845.746	0.904965	0.212867	4.25133	2.12508e-05	0.000317147
Afu6g04710	Has domain(s) with predicted phospholipid binding activity	193.233	0.904844	0.277529	3.26036	0.00111269	0.00463851
Afu5g10610	Ubiquinol-cytochrome c reductase iron-sulphur subunit precursor with a predicted role in oxidative phosphorylation; hypoxia induced protein; induced by exposure to artemisinin; SrbA-regulated during hypoxia	3077.36	0.904045	0.201448	4.48774	7.19842e-06	0.000158146
Afu1g10525	Ortholog of A. nidulans FGSC A4 : AN1227, A. niger CBS 513.88 : An08g02480, A. oryzae RIB40 : AO090138000217, Aspergillus wentii : Aspwe1_0127770 and Aspergillus sydowii : Aspsy1_0083509	257.374	0.904005	0.234197	3.86002	0.000113378	0.00096689
Afu5g08830	Putative woronin body protein; hypoxia repressed protein	8700.87	0.903056	0.2785	3.24257	0.00118455	0.004846
Afu6g07300	Ortholog(s) have Prp19 complex, spliceosomal complex localization	313.173	0.90215	0.243548	3.7042	0.000212057	0.00148719
Afu2g08690	Ortholog(s) have role in mitochondrion organization, nuclear migration, nucleus organization, spore germination, syncytium formation by plasma membrane fusion	455.066	0.901589	0.249573	3.61252	0.000303238	0.0019143
Afu4g13720	Mitogen-activated protein kinase; activated by phosphorylation; role in cell wall signaling and the oxidative stress response; mpkA(p)-lacZ expression increased by cell wall disturbing compounds; required for adaptation to iron starvation	656.093	0.90099	0.282753	3.1865	0.00144008	0.00556893
Afu6g03900	Ortholog of A. nidulans FGSC A4 : AN6625, A. niger CBS 513.88 : An15g01620, A. oryzae RIB40 : AO090701000157, Aspergillus wentii : Aspwe1_0024331 and Aspergillus sydowii : Aspsy1_0092034	69.6123	0.900629	0.284475	3.16593	0.00154588	0.00584075
Afu4g09320	Putative extracellular dipeptidyl-peptidase; predicted signal sequence for secretion; induced by growth on BSA as a sole nitrogen source; expression dependent on PrtT	361.715	0.900188	0.290806	3.0955	0.00196482	0.00700167
Afu8g05620	Ortholog(s) have enzyme activator activity and role in barrier septum assembly, cellular protein localization, fungal-type cell wall chitin biosynthetic process, regulation of fungal-type cell wall beta-glucan biosynthetic process	305.65	0.898658	0.264343	3.3996	0.000674855	0.00327987
Afu2g15230	Ortholog(s) have role in benzoate catabolic process, cellular amide catabolic process and endoplasmic reticulum localization	121.092	0.89739	0.251874	3.56285	0.000366853	0.00217086
Afu8g06920	Has domain(s) with predicted solute:proton antiporter activity, role in cation transport, transmembrane transport and integral component of membrane localization	173.655	0.897041	0.235234	3.8134	0.000137071	0.00110337
Afu1g14570	Putative phosphoribosyl-AMP cyclohydrolase; no human homolog	212.136	0.89584	0.285409	3.13879	0.00169646	0.00626684
Afu6g08440	Predicted oxygen-dependent protoporphyrinogen oxidase; SrbA-regulated during hypoxia	1232.09	0.895612	0.189347	4.72999	2.24527e-06	6.89475e-05
Afu5g07780	Putative squalene monooxygenase; higher expression in 48 h biofilm vs planktonic cells; SrbA-regulated during hypoxia	3893.12	0.894382	0.285314	3.13473	0.00172015	0.0063324
Afu1g16730	Ortholog(s) have pseudouridine synthase activity, role in enzyme-directed rRNA pseudouridine synthesis, mRNA pseudouridine synthesis, snRNA pseudouridine synthesis, tRNA pseudouridine synthesis and cytoplasm, nucleus localization	245.697	0.89351	0.293291	3.04649	0.00231529	0.00791265
Afu4g03410	Putative flavohemoprotein; protein induced by heat shock and hypoxia	27449.6	0.891379	0.214062	4.16412	3.1256e-05	0.000412071
Afu5g02210	Ortholog of A. nidulans FGSC A4 : AN8034, A. niger CBS 513.88 : An02g10730, A. oryzae RIB40 : AO090102000294, Aspergillus wentii : Aspwe1_0114775 and Aspergillus sydowii : Aspsy1_0033693	249.267	0.890831	0.252042	3.53445	0.000408629	0.00234373
Afu7g02370	Ortholog(s) have structural molecule activity, role in histone exchange, regulation of phenotypic switching by regulation of transcription from RNA polymerase II promoter and Swr1 complex, cytosol localization	323.271	0.8903	0.278592	3.19571	0.00139488	0.00544354
Afu1g13590	Ortholog(s) have enzyme inhibitor activity and role in actin cortical patch assembly, negative regulation of catalytic activity, septin cytoskeleton organization	773.82	0.890021	0.262785	3.38688	0.000706923	0.00339014
Afu1g03070	Ortholog(s) have SAGA complex, cytosol, transcription factor TFIID complex localization	447.779	0.888861	0.272493	3.26196	0.00110645	0.00461764
Afu3g12690	Putative UDP-galactopyranose mutase, enzyme in the first step of galactofuranose biosynthesis; mutant unmasks mannan residues on the cell surface, which is thought to contribute to increased cell adhesion	809.262	0.888669	0.288622	3.07901	0.0020769	0.00729654
Afu1g12650	Putative 3-ketoacyl-CoA ketothiolase with a predicted role in fatty acid beta oxidation; transcript up-regulated in conidia exposed to neutrophils; induced by exposure to artemisinin	310.757	0.887228	0.15654	5.66773	1.447e-08	1.79958e-06
Afu4g11630	Ortholog of A. nidulans FGSC A4 : AN5573, A. niger CBS 513.88 : An04g04730, A. oryzae RIB40 : AO090003001056, Aspergillus wentii : Aspwe1_0166629 and Aspergillus sydowii : Aspsy1_0088453	155.644	0.886577	0.21747	4.07678	4.56627e-05	0.000529543
Afu5g03920	bZIP transcription factor required for adaption to both iron depletion and excess and for transcriptional activation of the siderophore system; transcript repressed by iron; SrbA-regulated during hypoxia	220.609	0.885333	0.297788	2.97303	0.00294879	0.00951376
Afu8g05170	Ortholog(s) have role in macroautophagy and endosome, pre-autophagosomal structure localization	144.33	0.88461	0.258576	3.42108	0.000623735	0.003111
Afu2g15840	Ortholog of A. nidulans FGSC A4 : AN9067/tinC, AN2167/hetC, A. fumigatus Af293 : Afu7g02570, A. niger CBS 513.88 : An15g06140 and A. oryzae RIB40 : AO090038000633, AO090012000230	477.798	0.884593	0.298034	2.9681	0.0029965	0.00962957
Afu1g06970	Ortholog of A. nidulans FGSC A4 : AN5163, A. niger CBS 513.88 : An07g09540, A. oryzae RIB40 : AO090012000949, Aspergillus wentii : Aspwe1_0519616 and Aspergillus sydowii : Aspsy1_0047663	71.9778	0.88448	0.258302	3.42421	0.000616596	0.00309084
Afu1g14180	Ortholog(s) have tRNA (cytosine-5-)-methyltransferase activity, tRNA binding activity, role in cellular response to hydrogen peroxide, wobble base cytosine methylation and nucleus localization	487.431	0.882318	0.268431	3.28694	0.00101283	0.00432613
Afu4g06890	14-alpha sterol demethylase; commonly mutated in drug resistant isolates; putative ortholog of A. nidulans pdmA; transcript induced by exposure to fluconazole and voriconazole; SrbA-regulated during hypoxia	2710.48	0.881342	0.223102	3.9504	7.80199e-05	0.000762427
Afu4g07690	Putative phosphoribosylaminoimidazole-carboxamide formyltransferase/IMP cyclohydrolase; hypoxia repressed protein	846.764	0.880852	0.293989	2.9962	0.00273364	0.00893102
Afu5g06590	Has domain(s) with predicted ATP binding, DNA binding, helicase activity, hydrolase activity, acting on acid anhydrides, in phosphorus-containing anhydrides and nucleic acid binding, more	201.67	0.880791	0.294705	2.98872	0.00280144	0.00910469
Afu2g10610	Ortholog(s) have ubiquitin binding activity	1287.23	0.880056	0.241104	3.6501	0.000262134	0.00173101
Afu1g10200	Ortholog(s) have Prp19 complex, spliceosomal complex localization	347.182	0.875321	0.208586	4.19644	2.7114e-05	0.000381026
Afu2g09640	RING finger domain protein; transcript up-regulated in conidia exposed to neutrophils	399.451	0.874548	0.188772	4.63282	3.60711e-06	9.57874e-05
Afu2g09790	Putative glucose-6-phosphate isomerase	2745.37	0.87367	0.252456	3.46068	0.000538814	0.00284143
Afu4g14090	UDP-glucose 4-epimerase, expressed at low levels, not required for galactose metabolism	244.706	0.873417	0.284335	3.07179	0.00212777	0.00743372
Afu8g04460	Ortholog(s) have microtubule plus-end binding activity and role in ascospore formation, dynein-driven meiotic oscillatory nuclear movement, syncytium formation by plasma membrane fusion	123.767	0.872744	0.287091	3.03996	0.0023661	0.00802175
Afu4g07380	Ortholog(s) have role in histone exchange and NuA4 histone acetyltransferase complex, Swr1 complex localization	192.911	0.867958	0.215188	4.03349	5.49552e-05	0.000603098
Afu7g05250	Ortholog(s) have methylated histone binding activity, role in histone acetylation and NuA3a histone acetyltransferase complex, NuA3b histone acetyltransferase complex, cytoplasm localization	388.8	0.867779	0.206976	4.19265	2.7572e-05	0.000384903
Afu6g14220	Ortholog(s) have ATP-dependent microtubule motor activity, plus-end-directed, protein dimerization activity, tubulin binding activity	929.043	0.867042	0.270035	3.21085	0.00132345	0.00523347
Afu3g05570	Has domain(s) with predicted nucleic acid binding, zinc ion binding activity	392.951	0.865838	0.2713	3.19144	0.00141568	0.00549697
Afu5g11190	Ortholog(s) have role in positive regulation of asexual sporulation resulting in formation of a cellular spore, positive regulation of secondary metabolite biosynthetic process and plasma membrane localization	1146.69	0.865308	0.27455	3.15174	0.00162301	0.0060816
Afu1g12610	Hsp70 chaperone; conidia-enriched protein; induction in response to hydrogen peroxide Yap1-dependent	3212.59	0.864981	0.274441	3.1518	0.00162269	0.0060816
Afu2g09940	Ortholog of A. nidulans FGSC A4 : AN6012, A. niger CBS 513.88 : An16g05120, A. oryzae RIB40 : AO090011000973, Aspergillus wentii : Aspwe1_0054408 and Aspergillus sydowii : Aspsy1_0089386	159.291	0.864948	0.184866	4.6788	2.88565e-06	8.16032e-05
Afu3g10160	Has domain(s) with predicted DNA binding, RNA polymerase II transcription factor activity, sequence-specific DNA binding, zinc ion binding activity and role in regulation of transcription, DNA-templated, transcription, DNA-templated	140.347	0.863683	0.277431	3.11314	0.00185106	0.00669785
Afu3g06660	Putaive NIPSNAP family protein; transcript up-regulated in conidia exposed to neutrophils	299.423	0.863424	0.225309	3.83218	0.000127015	0.00105478
Afu2g12520	Ortholog of A. nidulans FGSC A4 : AN6280, A. niger CBS 513.88 : An02g04750, A. oryzae RIB40 : AO090026000847, Aspergillus wentii : Aspwe1_0044488 and Aspergillus sydowii : Aspsy1_0150855	212.054	0.863175	0.229107	3.76756	0.000164853	0.0012539
Afu6g12522	Putative transcription factor and response regulator of a two-component signal transduction system	199.837	0.862546	0.291096	2.9631	0.00304562	0.00973294
Afu4g09670	Ortholog of A. nidulans FGSC A4 : AN1846, A. oryzae RIB40 : AO090003001272, Aspergillus wentii : Aspwe1_0102762, Aspergillus sydowii : Aspsy1_0026263 and Aspergillus terreus NIH2624 : ATET_00776	236.35	0.862154	0.233445	3.69317	0.000221476	0.00153394
Afu2g04670	Ortholog(s) have role in ascospore-type prospore assembly, protein targeting to vacuole involved in ubiquitin-dependent protein catabolic process via the multivesicular body sorting pathway	1039	0.861276	0.194292	4.4329	9.29719e-06	0.00018921
Afu4g11640	Ortholog of A. nidulans FGSC A4 : AN5572, A. niger CBS 513.88 : An04g04740, Aspergillus wentii : Aspwe1_0047362, Aspergillus sydowii : Aspsy1_0057118 and Aspergillus terreus NIH2624 : ATET_03912	162.072	0.860737	0.254436	3.38292	0.00071719	0.00342179
Afu6g06800	Putative peptidase; predicted signal sequence for secretion; induced by growth on BSA as a sole nitrogen source	490.899	0.860075	0.204219	4.21153	2.53652e-05	0.000366103
Afu4g06120	Ortholog(s) have RSC complex, cytosol localization	316.927	0.859279	0.258661	3.32202	0.000893667	0.00399176
Afu2g01780	Ortholog(s) have cytosol, mitotic spindle, nucleolus localization	228.715	0.859249	0.283872	3.02689	0.00247085	0.00827534
Afu1g06860	Ortholog(s) have protein serine/threonine phosphatase activity and role in cellular response to cadmium ion, cellular response to drug, positive regulation of catalytic activity, protein dephosphorylation, regulation of spore germination	477.32	0.858728	0.20351	4.2196	2.44741e-05	0.000355996
Afu2g16462	Ortholog(s) have chromatin insulator sequence binding, transcription factor activity, core RNA polymerase III binding activity and role in transcription initiation from RNA polymerase III promoter	137.813	0.85658	0.265078	3.23143	0.00123171	0.00497082
Afu1g12910	Putative ABC fatty acid transporter; transcript up-regulated in conidia exposed to neutrophils	277.753	0.85466	0.259211	3.29716	0.000976682	0.00423095
Afu2g13850	Ortholog of A. nidulans FGSC A4 : AN2425, A. niger CBS 513.88 : An02g05260, A. oryzae RIB40 : AO090026000188, Aspergillus wentii : Aspwe1_0054675 and Aspergillus sydowii : Aspsy1_0075212	643.694	0.853107	0.195747	4.35821	1.31132e-05	0.000233534
Afu5g08840	Ortholog(s) have methylated histone binding, transcription factor binding activity	213.365	0.851719	0.218588	3.89647	9.76064e-05	0.000876461
Afu2g12410	Ortholog(s) have cytoplasm localization	659.4	0.849048	0.227928	3.72506	0.000195266	0.00140488
Afu4g09190	Putative S-adenosyl-methionine-sterol-C methyltransferase; transcript downregulated in response to voriconazole; SrbA-regulated during hypoxia	820.053	0.84708	0.284887	2.97339	0.00294525	0.00950994
Afu2g04540	Ortholog of A. nidulans FGSC A4 : AN7868, AN1866, A. niger CBS 513.88 : An04g07800, A. oryzae RIB40 : AO090003000256 and Neosartorya fischeri NRRL 181 : NFIA_057620, NFIA_081290	275.199	0.844088	0.266083	3.17228	0.00151248	0.00575821
Afu3g12020	Ortholog of A. nidulans FGSC A4 : AN0227, A. fumigatus Af293 : Afu5g10910, Afu4g06275, A. niger CBS 513.88 : An14g03700, An04g00590, An02g07840 and A. oryzae RIB40 : AO090010000440, AO090023000963	101.03	0.84294	0.229763	3.66874	0.000243748	0.00164156
Afu2g09030	Secreted dipeptidyl-peptidase; induced by growth on BSA as a sole nitrogen source; immunoreactive protein	980.782	0.842826	0.25532	3.30106	0.000963193	0.00420076
Afu6g07440	Ortholog(s) have 1-phosphatidylinositol-3-phosphate 5-kinase activity, phosphatidylinositol-3-phosphate binding activity	596.971	0.841639	0.245933	3.42223	0.000621087	0.00310627
Afu4g11560	Ortholog(s) have role in ascospore-type prospore membrane assembly, late endosome to vacuole transport, protein retention in Golgi apparatus, protein targeting to vacuole	1002.85	0.839516	0.206598	4.06353	4.83364e-05	0.000550666
Afu4g13120	Putative glutamine synthetase; protein induced by heat shock and by hydrogen peroxide; transcript induced by exposure to human airway epithelial cells	29362.9	0.838993	0.230579	3.63863	0.000274092	0.00178391
Afu1g04970	Ortholog(s) have triglyceride lipase activity, role in triglyceride mobilization and cytoplasm localization	1047.81	0.838867	0.208947	4.01473	5.95137e-05	0.000638479
Afu2g09060	Ortholog(s) have ATP-dependent 3'-5' DNA helicase activity, ATP-dependent four-way junction helicase activity, DNA replication origin binding, chromatin binding and single-stranded DNA binding, more	285.228	0.838055	0.250489	3.34568	0.000820811	0.00376895
Afu1g16720	Ortholog(s) have role in receptor-mediated endocytosis and actin cortical patch localization	133.118	0.837892	0.262534	3.19155	0.0014151	0.00549697
Afu4g11500	Ortholog(s) have 3-keto sterol reductase activity, role in ergosterol biosynthetic process and endoplasmic reticulum membrane, lipid particle, mitochondrial outer membrane localization	200.689	0.837286	0.195381	4.2854	1.82408e-05	0.000289208
Afu2g04170	Ortholog(s) have cytosol localization	803.922	0.835495	0.235067	3.55428	0.000379014	0.00221646
Afu1g11410	Has domain(s) with predicted acid-amino acid ligase activity	60.7455	0.835088	0.275053	3.0361	0.0023966	0.00809919
Afu7g06020	Ortholog(s) have cytoplasm, nuclear pore localization	489.554	0.832192	0.247705	3.35962	0.000780505	0.003631
Afu4g08480	Ortholog(s) have cytosol, nucleus localization	1734.34	0.832105	0.218384	3.81028	0.000138807	0.00111374
Afu6g08520	Adenylate cyclase of the cAMP-dependent signaling pathway, involved in regulation of proliferation and conidiophore development	422.388	0.831768	0.280709	2.9631	0.0030456	0.00973294
Afu3g10910	Putative glutaminase; SrbA-regulated during hypoxia	149.808	0.830021	0.242155	3.42765	0.000608832	0.0030651
Afu5g09450	Ortholog(s) have intracellular localization	2660.77	0.829977	0.255878	3.24365	0.0011801	0.00483575
Afu5g13392	Ortholog(s) have GTPase activity, protein homodimerization activity, role in mitochondrial fusion, mitochondrion localization and integral component of mitochondrial outer membrane, mitochondrial inner membrane localization	1057.88	0.828113	0.24458	3.38585	0.000709574	0.00339558
Afu4g07890	Ortholog of A. nidulans FGSC A4 : AN3852, A. oryzae RIB40 : AO090023000779, Aspergillus wentii : Aspwe1_0034503, Aspergillus sydowii : Aspsy1_0148826 and Aspergillus terreus NIH2624 : ATET_05409	145.579	0.827274	0.234461	3.5284	0.00041808	0.00238474
Afu7g04190	Ortholog(s) have methyltransferase activity, role in cellular response to biotic stimulus, filamentous growth, glucosylceramide biosynthetic process, pathogenesis and plasma membrane localization	1402.17	0.826304	0.229155	3.60588	0.000311101	0.00194511
Afu5g12600	Ortholog(s) have role in nucleotide-excision repair, postreplication repair and nucleus, site of double-strand break localization	126.665	0.825683	0.24685	3.34487	0.000823207	0.0037732
Afu4g04590	Ortholog(s) have mitochondrion localization	1445.06	0.824512	0.203515	4.05137	5.09197e-05	0.000569203
Afu2g07870	Patatin-like serine hydrolase; calcium induced	628.547	0.822977	0.210412	3.91126	9.18142e-05	0.000844781
Afu6g02180	Ortholog of A. nidulans FGSC A4 : AN8684/ngn24, A. niger CBS 513.88 : An12g08660, A. oryzae RIB40 : AO090120000103, Aspergillus wentii : Aspwe1_0035741 and Aspergillus sydowii : Aspsy1_0097118	290.647	0.822908	0.236234	3.48344	0.000495018	0.00266377
Afu1g03890	Ortholog(s) have Golgi apparatus, endoplasmic reticulum localization	869.249	0.822717	0.188295	4.36928	1.24654e-05	0.000229952
Afu1g06490	Ortholog of A. nidulans FGSC A4 : AN4247, A. oryzae RIB40 : AO090001000451, Aspergillus wentii : Aspwe1_0050130, Aspergillus sydowii : Aspsy1_0059218 and Aspergillus terreus NIH2624 : ATET_02975	127.772	0.819947	0.263048	3.1171	0.00182642	0.006632
Afu1g08810	Mitochondrial glycerol-3-phosphate dehydrogenase; hypoxia repressed protein	1535.93	0.819518	0.254281	3.22288	0.00126908	0.00507225
Afu2g01700	Ortholog(s) have AMP-activated protein kinase activity, ARF guanyl-nucleotide exchange factor activity	664.644	0.816085	0.25166	3.24281	0.00118358	0.00484468
Afu2g11250	Ortholog of S. cerevisiae : AAD14, A. nidulans FGSC A4 : AN5887, AN1616, AN4831, A. niger CBS 513.88 : An08g09700 and A. oryzae RIB40 : AO090026000525, AO090005000474, AO090113000193	359.512	0.815686	0.249257	3.27247	0.00106614	0.00448958
Afu3g09620	Has domain(s) with predicted nucleic acid binding, nucleotide binding activity	1408.52	0.815628	0.184329	4.42486	9.65055e-06	0.000194628
Afu3g00900	Putative alpha-amylase; transcript up-regulated in conidia exposed to neutrophils; transcript induced by exposure to human airway epithelial cells; preferentially expressed at neutral pH	2073.51	0.811772	0.267718	3.0322	0.00242782	0.0081679
Afu1g07350	Ortholog(s) have role in mitochondrial genome maintenance and integral component of mitochondrial inner membrane localization	928.684	0.811266	0.226863	3.57601	0.000348877	0.00210284
Afu2g08070	Protein described as similar to the S. cervisiae magnesium transporter, Alr1p	676.617	0.810313	0.162589	4.98383	6.23394e-07	2.76891e-05
Afu6g04990	Ortholog of A. nidulans FGSC A4 : AN10825, A. niger CBS 513.88 : An15g00330, A. oryzae RIB40 : AO090701000039, Neosartorya fischeri NRRL 181 : NFIA_051550 and Aspergillus wentii : Aspwe1_0326806	128.122	0.809929	0.264444	3.06276	0.00219308	0.00757977
Afu1g14610	Ortholog(s) have role in endoplasmic reticulum organization, nucleus organization and cytosol localization	996.341	0.809008	0.179887	4.4973	6.88216e-06	0.000153756
Afu2g12930	Ortholog of A. nidulans FGSC A4 : AN6262, A. oryzae RIB40 : AO090026000341, Aspergillus wentii : Aspwe1_0031317, Aspergillus sydowii : Aspsy1_0058174 and Aspergillus terreus NIH2624 : ATET_01256	309.434	0.808953	0.213035	3.79728	0.000146291	0.00115029
Afu2g05860	Putative golgi apparatus Ca2+/Mn2+ P-type ATPase; mutant shows increased expression of calcineurin pathway genes	231.481	0.808428	0.272739	2.96411	0.00303559	0.00972583
Afu6g05150	Ortholog(s) have histone binding activity	1152.32	0.807182	0.247549	3.2607	0.00111139	0.00463567
Afu1g15960	Ortholog(s) have flavin adenine dinucleotide binding, glutathione transferase activity, glutathione-disulfide reductase activity	1304.99	0.806102	0.2379	3.3884	0.000703014	0.00337791
Afu8g00980	Has domain(s) with predicted RNA polymerase II transcription factor activity, sequence-specific DNA binding, zinc ion binding activity, role in regulation of transcription, DNA-templated and nucleus localization	197.44	0.80594	0.25597	3.14857	0.00164073	0.00612156
Afu6g13760	Putative alpha-1,2-mannosidase subfamily protein; transcript up-regulated in hyphae upon exposure to neutrophils	116.718	0.805124	0.256235	3.14213	0.00167724	0.00622354
Afu1g00510	D-lactate dehydrogenase (cytochrome); SrbA-regulated during hypoxia	4625.48	0.804578	0.194637	4.13374	3.56909e-05	0.000449874
Afu3g11330	bZIP-type transcription factor; A. nidulans ortholog atfA has role in response to oxidative stress, response to heat	1683.13	0.802146	0.206092	3.89217	9.93518e-05	0.00088786
Afu1g06110	Ortholog(s) have cytosol, mitochondrion, nucleus localization	1094.03	0.801285	0.175244	4.57239	4.82198e-06	0.000119222
Afu5g07100	Ortholog(s) have sterol binding activity, role in intracellular sterol transport and cortical endoplasmic reticulum, mitochondrion localization	618.302	0.799906	0.214039	3.7372	0.000186078	0.00135996
Afu5g03040	Ortholog of A. nidulans FGSC A4 : AN8179, A. oryzae RIB40 : AO090102000505, Aspergillus wentii : Aspwe1_0053028, Aspergillus sydowii : Aspsy1_0050623 and Aspergillus terreus NIH2624 : ATET_09281	741.046	0.799063	0.169429	4.7162	2.40285e-06	7.20083e-05
Afu4g07260	Ortholog(s) have role in positive regulation of establishment of bipolar cell polarity regulating cell shape and cell division site, cell tip, cytosol, mitotic spindle pole body, nucleus localization	324.135	0.798601	0.249089	3.20608	0.00134555	0.00530401
Afu6g08680	Ortholog(s) have cytosol, nucleus localization	216.77	0.796063	0.235077	3.38639	0.000708182	0.00339212
Afu2g13030	Ortholog(s) have phenylalanine-tRNA ligase activity, role in mitochondrial phenylalanyl-tRNA aminoacylation and mitochondrion localization	326.432	0.794149	0.261465	3.03731	0.00238701	0.00807429
Afu1g16710	Has domain(s) with predicted integral component of membrane localization	874.548	0.793684	0.244741	3.24295	0.00118299	0.00484468
Afu3g01580	Putative glucose-methanol-choline (GMC) oxidoreductase; protein induced by hydrogen peroxide; hypoxia induced protein; repressed by gliotoxin exposure	6896.05	0.79302	0.184146	4.30647	1.65877e-05	0.000273844
Afu4g11700	Ortholog of A. nidulans FGSC A4 : AN5568, A. niger CBS 513.88 : An04g04540, A. oryzae RIB40 : AO090003001049, Aspergillus wentii : Aspwe1_0033982 and Aspergillus sydowii : Aspsy1_0879955	443.456	0.792531	0.235151	3.3703	0.000750855	0.00353941
Afu6g12370	Ortholog(s) have role in actin cortical patch assembly, actin cortical patch internalization, endocytosis, protein localization to actin cortical patch, regulation of actin cortical patch localization	443.344	0.791821	0.223223	3.54722	0.000389325	0.00226433
Afu2g04030	Ortholog(s) have role in heterochromatin maintenance, homologous recombination-dependent replication fork processing, mitotic sister chromatid segregation, nucleosome assembly, regulation of phenotypic switching	281.382	0.787918	0.25445	3.09656	0.00195782	0.00698005
Afu2g14160	Putative autophagy protein; transcript up-regulated in conidia exposed to neutrophils	605.699	0.787425	0.180835	4.35438	1.33446e-05	0.000236525
Afu1g09790	Ortholog(s) have role in cellular response to nitrogen starvation, chromatin silencing at centromere outer repeat region and chromatin silencing at silent mating-type cassette, more	143.749	0.786655	0.229881	3.422	0.000621613	0.00310682
Afu5g08750	Ortholog(s) have cell septum localization	839.332	0.786278	0.178074	4.41545	1.008e-05	0.000200381
Afu2g12920	Has domain(s) with predicted ATP binding, nucleoside-triphosphatase activity, nucleotide binding activity	371.902	0.785567	0.238161	3.29847	0.000972124	0.00422652
Afu5g10810	Ortholog(s) have role in vesicle-mediated transport and cell division site, cell tip, cytosol, nucleus, prospore membrane localization	335.035	0.78525	0.261326	3.00487	0.00265693	0.00874164
Afu2g14900	Ortholog(s) have role in cellular response to pH, penicillin biosynthetic process, positive regulation of penicillin biosynthetic process and ESCRT III complex, plasma membrane localization	179.971	0.784163	0.218394	3.59058	0.000329938	0.00202445
Afu4g11770	Ortholog of Neosartorya fischeri NRRL 181 : NFIA_104450, Aspergillus wentii : Aspwe1_0099659, Aspergillus versicolor : Aspve1_0053337 and Aspergillus clavatus NRRL 1 : ACLA_050820	120.453	0.783754	0.235918	3.32215	0.000893277	0.00399176
Afu5g06810	Has domain(s) with predicted role in GPI anchor biosynthetic process and endoplasmic reticulum membrane localization	171.548	0.782791	0.237673	3.29357	0.000989245	0.00426444
Afu6g05120	Ortholog(s) have protein serine/threonine kinase activity, protein serine/threonine/tyrosine kinase activity, protein tyrosine kinase activity	1141.82	0.78255	0.232594	3.36445	0.000766959	0.00359714
Afu4g07050	Putative lactate dehydrogenase; transcript levels decrease during conidial germination	100.94	0.78214	0.243118	3.21712	0.00129483	0.00514211
Afu2g14220	Ortholog(s) have lysophosphatidic acid acyltransferase activity, role in cellular triglyceride homeostasis, lipid particle organization, protein targeting to vacuole and Golgi apparatus, endoplasmic reticulum, lipid particle localization	147.743	0.781995	0.230363	3.39461	0.000687253	0.00333005
Afu2g04740	Ortholog(s) have ubiquitin binding activity and role in ascospore-type prospore assembly, endocytosis, protein targeting to vacuole involved in ubiquitin-dependent protein catabolic process via the multivesicular body sorting pathway	374.576	0.781951	0.249938	3.12857	0.00175657	0.00642524
Afu2g03270	Has domain(s) with predicted catalytic activity	144.958	0.780354	0.226771	3.44115	0.000579256	0.00297026
Afu6g07890	Ortholog(s) have role in ascospore formation, cellular response to calcium ion, fungal-type cell wall organization or biogenesis and cell cortex, cell division site, cell septum, cytosol localization	283.721	0.779371	0.258918	3.01011	0.00261154	0.00863417
Afu1g01680	Branched-chain amino acid aminotransferase; induced by growth on BSA as a sole nitrogen source	345.882	0.777514	0.169459	4.58821	4.47069e-06	0.000113858
Afu5g03820	Ortholog(s) have role in cell septum assembly, phialide development and spindle pole body localization	254.434	0.776349	0.175138	4.4328	9.30182e-06	0.00018921
Afu6g02070	Ortholog(s) have ATPase activity, coupled to transmembrane movement of ions, phosphorylative mechanism, phospholipid-translocating ATPase activity	370.64	0.774941	0.256496	3.02126	0.00251721	0.00840046
Afu1g15510	Ortholog of A. nidulans FGSC A4 : AN0888, A. niger CBS 513.88 : An01g13820, A. oryzae RIB40 : AO090005001158, Neosartorya fischeri NRRL 181 : NFIA_009900 and Aspergillus wentii : Aspwe1_0039986	102.084	0.773812	0.244264	3.16793	0.0015353	0.00581664
Afu5g13460	Ortholog(s) have role in establishment of mitochondrion localization, mitochondrial outer membrane translocase complex assembly, mitochondrion distribution and mitochondrion morphogenesis, more	125.502	0.773502	0.189555	4.08062	4.49151e-05	0.000523683
Afu1g05490	Ortholog of A. nidulans FGSC A4 : AN4072, A. niger CBS 513.88 : An18g04300, A. oryzae RIB40 : AO090009000396, Aspergillus wentii : Aspwe1_0169302 and Aspergillus sydowii : Aspsy1_0057624	866.137	0.772846	0.188599	4.09784	4.17029e-05	0.000498697
Afu2g02220	Ortholog(s) have sterol 3-beta-glucosyltransferase activity, role in ascospore-type prospore membrane assembly, sterol metabolic process and cytoplasm localization	628.634	0.770537	0.201641	3.82133	0.000132733	0.00108484
Afu5g04180	Transcript up-regulated in conidia exposed to neutrophils	481.042	0.770486	0.213157	3.61463	0.000300772	0.00190685
Afu3g11810	Ortholog of A. nidulans FGSC A4 : AN10373, A. niger CBS 513.88 : An02g07640, A. oryzae RIB40 : AO090003000743, Aspergillus wentii : Aspwe1_0104946 and Aspergillus sydowii : Aspsy1_0778921	720.866	0.769309	0.168147	4.57521	4.75735e-06	0.000118727
Afu2g05680	Ortholog of A. nidulans FGSC A4 : AN7481, A. niger CBS 513.88 : An02g14110, A. oryzae RIB40 : AO090001000682, Aspergillus wentii : Aspwe1_0055195 and Aspergillus sydowii : Aspsy1_0153107	160.16	0.767532	0.193439	3.96783	7.2529e-05	0.00072326
Afu3g10780	Ortholog of A. nidulans FGSC A4 : AN4911, A. niger CBS 513.88 : An02g06450, Neosartorya fischeri NRRL 181 : NFIA_066470, Aspergillus wentii : Aspwe1_0362213 and Aspergillus versicolor : Aspve1_0127307	751.496	0.767091	0.220835	3.47359	0.000513546	0.00274308
Afu3g11040	Ortholog(s) have role in Golgi to plasma membrane transport, exocytosis and cell division site, cell tip, plasma membrane localization	573.713	0.766987	0.2149	3.56904	0.000358288	0.00213884
Afu2g02590	Aspartyl-tRNA synthetase	988.367	0.76678	0.225243	3.40423	0.000663511	0.00324026
Afu1g11930	Ortholog(s) have protein kinase activity, role in protein phosphorylation, proteolysis and cytoplasm localization	581.68	0.766762	0.247276	3.10083	0.0019298	0.00690987
Afu5g08600	Ortholog(s) have serine O-acetyltransferase activity, role in cysteine biosynthetic process and mitochondrion localization	407.051	0.766154	0.154977	4.94368	7.66633e-07	3.21383e-05
Afu5g07560	Putative capsular associated protein; predicted gene pair with AFUA_4G14360	88.3685	0.765535	0.258653	2.9597	0.00307937	0.00982396
Afu1g04990	Ortholog of A. nidulans FGSC A4 : AN0406, A. niger CBS 513.88 : An01g04080, A. oryzae RIB40 : AO090003000834, Aspergillus wentii : Aspwe1_0104266 and Aspergillus sydowii : Aspsy1_0639570	640.86	0.764606	0.239787	3.18869	0.0014292	0.00553723
Afu4g09150	Ortholog(s) have xenobiotic-transporting ATPase activity, role in secondary metabolite biosynthetic process, xenobiotic transport and plasma membrane localization	179.308	0.764512	0.233706	3.27126	0.00107069	0.00450112
Afu4g12950	Putative vacuolar targeting protein; transcript up-regulated in conidia exposed to neutrophils and by exposure to human airway epithelial cells	557.21	0.761494	0.204555	3.72268	0.000197118	0.00141551
Afu2g08060	Protein involved in tethering Woronin bodies to septal pore	1034.22	0.761154	0.235439	3.23291	0.00122535	0.00495316
Afu4g10170	Has domain(s) with predicted transferase activity, transferring glycosyl groups activity and membrane localization	234.939	0.760275	0.190894	3.9827	6.8136e-05	0.000694577
Afu4g11800	Putative secreted alkaline serine protease; cleaves human complement components C3, C4, and C5; predicted signal sequence for secretion; fibrinogen-binding	504.234	0.759848	0.228534	3.32488	0.000884551	0.00397121
Afu1g16220	Has domain(s) with predicted DNA binding, zinc ion binding activity, role in transcription, DNA-templated and nucleus localization	245.478	0.75978	0.233872	3.2487	0.00115932	0.00477684
Afu6g09300	Has domain(s) with predicted DNA binding activity and role in DNA integration, DNA recombination	553.864	0.755546	0.245855	3.07314	0.00211819	0.00742411
Afu4g03910	Has domain(s) with predicted zinc ion binding activity	265.877	0.754537	0.236309	3.19301	0.00140799	0.00547553
Afu1g09610	Ortholog of A. nidulans FGSC A4 : AN1327, A. niger CBS 513.88 : An08g01200, A. oryzae RIB40 : AO090012000908, Aspergillus wentii : Aspwe1_0080095 and Aspergillus sydowii : Aspsy1_0053045	601.921	0.751528	0.167952	4.47465	7.65349e-06	0.00016411
Afu6g13690	Ortholog(s) have DNA topoisomerase type II (ATP-hydrolyzing) activity and role in DNA topological change, chromatin organization, mitotic sister chromatid separation, resolution of meiotic recombination intermediates	606.425	0.751508	0.245514	3.06096	0.00220629	0.00761488
Afu1g05800	Putative mitogen-activated protein kinase kinase (MAPKK); essential for cell wall integrity signaling; calcium induced	815.267	0.751383	0.226562	3.31646	0.000911659	0.00403813
Afu2g02470	PA domain protein; calcium induced; transcript induced by exposure to human airway epithelial cells	1837.78	0.749872	0.236307	3.17329	0.0015072	0.00575133
Afu2g05910	Putative hexokinase; protein induced by heat shock	1789.8	0.749666	0.247822	3.02501	0.00248622	0.00831936
Afu1g05100	Ortholog(s) have cytoplasm localization	307.123	0.748034	0.231556	3.23047	0.00123587	0.00497556
Afu1g14260	Ortholog of A. nidulans FGSC A4 : AN0763/vps3, A. niger CBS 513.88 : An01g12300, Aspergillus wentii : Aspwe1_0132860, Aspergillus sydowii : Aspsy1_0144683 and Aspergillus terreus NIH2624 : ATET_00628	263.143	0.748001	0.205439	3.64099	0.000271594	0.00177154
Afu4g03130	Has domain(s) with predicted hydrolase activity	209.534	0.743976	0.211753	3.51342	0.000442382	0.00246959
Afu5g12780	Ortholog of A. nidulans FGSC A4 : AN8430, A. niger CBS 513.88 : An18g00330, A. oryzae RIB40 : AO090010000134, Neosartorya fischeri NRRL 181 : NFIA_074390 and Aspergillus wentii : Aspwe1_0449405	156.46	0.743755	0.213185	3.48878	0.000485237	0.00263717
Afu2g11830	Ortholog of A. nidulans FGSC A4 : AN6201, A. oryzae RIB40 : AO090026000461, Neosartorya fischeri NRRL 181 : NFIA_087060, Aspergillus wentii : Aspwe1_0175601 and Aspergillus versicolor : Aspve1_0052426	161.765	0.743459	0.241757	3.07523	0.00210337	0.00738257
Afu2g13890	Putative annexin; calcium induced	1643.86	0.743241	0.233743	3.17974	0.00147406	0.00564711
Afu1g12180	Ortholog(s) have GTPase activity, role in cellular response to drug, endoplasmic reticulum inheritance, endoplasmic reticulum membrane fusion, hexose transport, pathogenesis and cortical endoplasmic reticulum, cytosol localization	1026.92	0.742792	0.169576	4.38029	1.18524e-05	0.000224469
Afu2g02450	Ortholog of A. nidulans FGSC A4 : AN10572, A. niger CBS 513.88 : An07g06200, A. oryzae RIB40 : AO090026000558, Aspergillus wentii : Aspwe1_0353125 and Aspergillus sydowii : Aspsy1_0091260	364.26	0.73914	0.163506	4.52057	6.1674e-06	0.00014248
Afu1g10690	Ortholog(s) have cytosol localization	469.283	0.737056	0.22582	3.26391	0.00109887	0.00459371
Afu3g06520	Ortholog of A. nidulans FGSC A4 : AN4768, A. niger CBS 513.88 : An11g09800, A. oryzae RIB40 : AO090020000350, Aspergillus wentii : Aspwe1_0029356 and Aspergillus sydowii : Aspsy1_0043240	204.836	0.735175	0.221142	3.32445	0.000885929	0.00397121
Afu4g08140	Threonine dehydratase; SrbA-regulated during hypoxia	584.986	0.734803	0.222641	3.3004	0.000965484	0.0042082
Afu1g10295	Ortholog(s) have ATP-dependent DNA helicase activity	426.21	0.734745	0.2481	2.96148	0.00306163	0.00977409
Afu2g05850	Ortholog(s) have role in double-strand break repair via homologous recombination, mitotic sister chromatid cohesion and horsetail nucleus leading edge, nuclear mitotic cohesin complex localization	910.42	0.73399	0.165502	4.43495	9.20954e-06	0.000188796
Afu2g09840	Ortholog(s) have 2-amino-4-hydroxy-6-hydroxymethyldihydropteridine diphosphokinase activity, dihydroneopterin aldolase activity, dihydropteroate synthase activity and role in tetrahydrofolate biosynthetic process	192.768	0.731312	0.174674	4.18672	2.83014e-05	0.000391809
Afu4g08030	Protein of unknown function identified by mass spectrometry	2166.23	0.731115	0.216693	3.37397	0.000740933	0.00350148
Afu5g09350	Ortholog of A. nidulans FGSC A4 : AN8821, A. niger CBS 513.88 : An07g03630, A. oryzae RIB40 : AO090020000551, Aspergillus wentii : Aspwe1_0048229 and Aspergillus sydowii : Aspsy1_0060977	460.152	0.730247	0.214825	3.39926	0.000675685	0.00328039
Afu1g06520	Ortholog(s) have GTPase activity, tRNA binding, translation initiation factor activity, role in mitochondrial translation and mitochondrion localization	494.31	0.72873	0.21743	3.35157	0.00080355	0.00370816
Afu2g10900	Ortholog(s) have role in macroautophagy, multivesicular body membrane disassembly, neutral lipid catabolic process, piecemeal microautophagy of nucleus, vacuolar protein processing	307.778	0.726065	0.196673	3.69173	0.000222735	0.00154036
Afu2g01070	Ortholog(s) have role in GPI anchor biosynthetic process, conidium formation, regulation of growth rate	163.113	0.725752	0.20465	3.54632	0.000390655	0.00226853
Afu7g06430	Ortholog of A. nidulans FGSC A4 : AN5231, A. oryzae RIB40 : AO090012000101, Aspergillus wentii : Aspwe1_0167924, Aspergillus sydowii : Aspsy1_0091759 and Aspergillus terreus NIH2624 : ATET_07909	904.281	0.725575	0.16281	4.45658	8.32756e-06	0.000175043
Afu6g02200	Ortholog(s) have cytosol localization	307.817	0.724341	0.21651	3.34552	0.00082127	0.00376895
Afu4g10360	Ortholog(s) have nuclear localization sequence binding, ubiquitin binding activity, role in response to ethanol and cytosol localization	191.084	0.724134	0.207736	3.48584	0.000490589	0.00265274
Afu2g09910	Putative long chain fatty acid CoA ligase; fatty acid activator; hypoxia repressed protein	1868.7	0.719754	0.218929	3.28761	0.0010104	0.00432322
Afu4g04000	Ortholog of A. nidulans FGSC A4 : AN12072, A. niger CBS 513.88 : An14g00870, Aspergillus wentii : Aspwe1_0115406, Aspergillus sydowii : Aspsy1_0158217 and Aspergillus terreus NIH2624 : ATET_02239	253.842	0.719092	0.2015	3.5687	0.000358761	0.00213995
Afu7g01620	Ortholog(s) have phosphatidylinositol-3-phosphate binding, ubiquitin-protein transferase activity, role in protein ubiquitination and cytosol, fungal-type vacuole membrane, late endosome, nucleus localization	875.272	0.718096	0.164062	4.37698	1.20334e-05	0.00022618
Afu5g13240	Has domain(s) with predicted inositol-1,4,5-trisphosphate 3-kinase activity	142.825	0.715319	0.208274	3.43451	0.000593633	0.00302428
Afu5g13230	Ortholog(s) have fungal-type vacuole membrane localization	356.222	0.711691	0.193195	3.6838	0.000229781	0.00157594
Afu2g04720	Ortholog(s) have ubiquitin-specific protease activity	320.781	0.71058	0.227053	3.12958	0.00175058	0.00640647
Afu2g01220	Putative GTP cyclohydrolase II; transcript up-regulated in conidia exposed to neutrophils	557.605	0.710404	0.147101	4.82936	1.36974e-06	4.86976e-05
Afu5g09270	Ortholog(s) have endoplasmic reticulum localization	937.047	0.709954	0.224133	3.16755	0.00153729	0.00582003
Afu4g13500	Putative aldehyde dehydrogenase; transcript up-regulated in conidia exposed to neutrophils	683.382	0.706518	0.215801	3.27394	0.00106061	0.00447385
Afu4g08300	Ortholog(s) have ATP binding, ATPase activity, four-way junction DNA binding, guanine/thymine mispair binding, single base insertion or deletion binding activity	403.589	0.705806	0.234162	3.01417	0.00257681	0.00854586
Afu1g02580	Putative lipase; induced by exposure to artemisinin	809.916	0.704747	0.197674	3.56519	0.000363588	0.00215839
Afu1g16830	Ortholog(s) have transcriptional activator activity, RNA polymerase II core promoter proximal region sequence-specific binding activity	165.6	0.703048	0.224348	3.13374	0.00172595	0.00634726
Afu5g03290	Ortholog of A. nidulans FGSC A4 : AN8197, A. niger CBS 513.88 : An09g05540, A. oryzae RIB40 : AO090102000532, Aspergillus wentii : Aspwe1_0115831 and Aspergillus sydowii : Aspsy1_0211779	1057.32	0.702992	0.185392	3.79193	0.000149482	0.00116922
Afu7g04670	Ortholog(s) have unfolded protein binding activity, role in mitochondrial proton-transporting ATP synthase complex assembly and mitochondrion localization	301.474	0.702713	0.181041	3.88152	0.000103806	0.00091373
Afu6g12230	Ortholog of A. nidulans FGSC A4 : AN4257, A. fumigatus Af293 : Afu7g04010, A. niger CBS 513.88 : An13g00460, An02g13770 and A. oryzae RIB40 : AO090026000813, AO090120000195	111.31	0.702558	0.219841	3.19575	0.00139466	0.00544354
Afu5g04090	Ortholog(s) have chaperone binding, protein binding, bridging activity	319.511	0.701122	0.185231	3.78511	0.00015364	0.00119423
Afu7g05340	Conserved protein, predicted adhesin; expression induced in biofilm	2146.45	0.700467	0.227304	3.08163	0.00205871	0.00724627
Afu3g05940	Ortholog(s) have role in transcription from RNA polymerase II promoter and cytosol, nucleus localization	183.73	0.700429	0.228149	3.07005	0.00214024	0.00745586
Afu6g13420	Ortholog(s) have polyubiquitin binding activity, role in negative regulation of protein catabolic process and cytosol, nucleus localization	1330.49	0.698036	0.218776	3.19065	0.00141955	0.0055084
Afu1g08930	Ortholog(s) have role in iron-sulfur cluster assembly, tRNA wobble uridine modification and cytosol, nucleus localization	433.889	0.696711	0.231031	3.01566	0.00256422	0.00851165
Afu4g12040	Putative oxidosqualene:lanosterol cyclase (OSLC) with a role in protostadienol biosynthesis; SrbA-regulated during hypoxia	352.065	0.696332	0.17965	3.87606	0.000106163	0.000927622
Afu2g07800	Putative glycophosphatidylinositol (GPI)-anchored cell wall protein; predicted adhesin-like protein	3051.7	0.696174	0.213328	3.26341	0.00110082	0.00459927
Afu2g11970	Ortholog(s) have calcium-dependent phospholipase A2 activity, role in phospholipid metabolic process and mitochondrial intermembrane space localization	1114.38	0.695529	0.146784	4.73846	2.15347e-06	6.66773e-05
Afu2g04290	Ortholog(s) have role in steroid metabolic process	186.508	0.6934	0.21761	3.18643	0.00144039	0.00556893
Afu2g06000	Putative NAD+ dependent glutamate dehydrogenase; transcript induced during conidial germination	1945.96	0.691833	0.222126	3.11459	0.00184201	0.00667887
Afu3g08100	Ortholog(s) have mitotic spindle pole body localization	293.906	0.690056	0.19481	3.5422	0.000396801	0.00229529
Afu3g08810	Ortholog(s) have cytosol localization	593.078	0.688553	0.216427	3.18146	0.00146536	0.00563054
Afu1g16700	Ortholog(s) have beta-galactosidase activity and role in carbohydrate metabolic process	158.997	0.688494	0.221844	3.10351	0.0019124	0.00685744
Afu5g02400	Ortholog(s) have cytosol, mitotic spindle pole body, nucleus localization	338.835	0.687552	0.20439	3.36392	0.00076844	0.00360006
Afu5g09860	Putative esterase	892.564	0.685398	0.172626	3.97043	7.17424e-05	0.000719072
Afu8g04826	Ortholog of A. nidulans FGSC A4 : AN10201, A. niger CBS 513.88 : An16g07990, A. oryzae RIB40 : AO090005000664, Neosartorya fischeri NRRL 181 : NFIA_097640 and Aspergillus wentii : Aspwe1_0645178	237.633	0.684121	0.213658	3.20195	0.00136503	0.00536944
Afu7g06050	Ortholog(s) have SNARE binding, polyubiquitin binding activity, role in protein secretion, ubiquitin-dependent protein catabolic process, vesicle-mediated transport and plasma membrane localization	749.023	0.684096	0.199974	3.42092	0.000624092	0.003111
Afu5g12880	Ortholog(s) have Rab guanyl-nucleotide exchange factor activity, role in ER to Golgi vesicle-mediated transport and TRAPPII protein complex, cytosol, nuclear envelope localization	190.318	0.682983	0.198031	3.44888	0.000562927	0.00291908
Afu3g01760	Ortholog of A. nidulans FGSC A4 : AN11180, A. niger CBS 513.88 : An05g01480, A. oryzae RIB40 : AO090023000156, Aspergillus wentii : Aspwe1_0120430 and Aspergillus sydowii : Aspsy1_0061462	107.652	0.682972	0.226316	3.01778	0.00254637	0.00847881
Afu2g04360	WD repeat protein; predicted signal sequence for secretion	717.187	0.682565	0.201278	3.39115	0.000695999	0.003355
Afu3g08850	Ortholog(s) have flavin-linked sulfhydryl oxidase activity and role in cellular iron ion homeostasis, cellular response to oxidative stress, protein import into mitochondrial intermembrane space	327.513	0.682216	0.22792	2.99322	0.00276052	0.00899521
Afu5g13990	Ortholog of A. nidulans FGSC A4 : AN2703, A. niger CBS 513.88 : An14g05420, A. oryzae RIB40 : AO090113000104, Aspergillus wentii : Aspwe1_0453318 and Aspergillus sydowii : Aspsy1_0155176	424.341	0.679673	0.173954	3.9072	9.33735e-05	0.000853864
Afu1g15470	Ortholog(s) have RNA polymerase II transcription factor activity, sequence-specific DNA binding, sequence-specific DNA binding, zinc ion binding activity	99.9353	0.678616	0.189872	3.57406	0.000351484	0.0021115
Afu6g07810	Ortholog(s) have RSC complex, cytosol localization	261.553	0.678377	0.218384	3.10634	0.00189418	0.00681173
Afu4g11690	Ortholog(s) have cytosol localization	361.345	0.675765	0.195075	3.46412	0.000531963	0.00281525
Afu2g01260	Sterol regulatory element binding protein (SREBP); basic helix-loop-helix leucine zipper DNA binding domain; role in the hypoxia response, iron homeostasis, ergosterol biosynthesis, resistance to azole drugs, maintenance of cell polarity	1050.22	0.674856	0.201973	3.34132	0.000833819	0.00381014
Afu2g05830	Putative transcription factor involved in regulation of gluconeogenesis and acquisition of iron; required for virulence	104.685	0.671874	0.215972	3.11093	0.001865	0.00673602
Afu2g09170	Ortholog(s) have cytosol localization	542.835	0.671523	0.182196	3.68573	0.000228051	0.0015684
Afu7g00720	Ortholog of A. nidulans FGSC A4 : AN8443, A. niger CBS 513.88 : An12g10400, A. oryzae RIB40 : AO090701000239, Aspergillus wentii : Aspwe1_0119565 and Aspergillus sydowii : Aspsy1_0049797	169.605	0.671345	0.226052	2.96987	0.00297922	0.00959472
Afu2g13870	Putative carrier protein; transcript levels decrease during conidial germination	681.891	0.670878	0.213496	3.14234	0.00167602	0.0062222
Afu3g08740	Ortholog(s) have role in cellular response to oxidative stress and cytosol, mitochondrion, nucleus localization	218.924	0.670774	0.20287	3.30642	0.000944958	0.00414294
Afu6g00300	Serine palmitoyltransferase 1; predicted gene pair with AFUA_1G11890	573.887	0.662462	0.158967	4.16728	3.08254e-05	0.000410017
Afu4g07770	Ortholog(s) have potassium:chloride symporter activity and role in L-arginine import across plasma membrane, L-lysine transmembrane transport, potassium ion homeostasis, vacuolar transmembrane transport	374.675	0.660974	0.1524	4.33709	1.44383e-05	0.000248818
Afu5g13040	Ortholog(s) have enzyme regulator activity, guanyl-nucleotide exchange factor activity, translation initiation factor activity and role in regulation of translational initiation	378.032	0.658823	0.216085	3.04891	0.00229673	0.00786157
Afu5g08380	Ortholog(s) have mitochondrial ribosome localization	730.14	0.658388	0.210455	3.1284	0.00175762	0.00642593
Afu6g07280	Putative ABC transporter family protein; transcript downregulated in response to amphotericin B; transcript up-regulated in conidia exposed to neutrophils	646.1	0.657851	0.190078	3.46096	0.000538261	0.00284053
Afu2g08650	Ortholog(s) have endoplasmic reticulum localization	927.15	0.656777	0.181456	3.61948	0.000295196	0.00187948
Afu5g01900	Transcription factor; regulates the response to heat shock	465.568	0.655058	0.195185	3.3561	0.000790512	0.00366841
Afu1g17110	Ortholog of A. nidulans AN0623; hypoxia induced protein	163.936	0.653768	0.19177	3.40913	0.000651712	0.00319729
Afu8g04510	Ortholog of A. nidulans FGSC A4 : AN1460, A. niger CBS 513.88 : An16g08480, A. oryzae RIB40 : AO090023000335, Aspergillus wentii : Aspwe1_0043882 and Aspergillus sydowii : Aspsy1_0145844	202.512	0.653589	0.215292	3.03582	0.00239879	0.00809919
Afu3g09720	Ortholog(s) have mRNA cleavage and polyadenylation specificity factor complex localization	321.28	0.652891	0.204696	3.18957	0.00142484	0.00552322
Afu5g11400	Ortholog(s) have cytosol, nucleus localization	243.864	0.651411	0.213054	3.05749	0.00223196	0.00768567
Afu3g00840	FAD-dependant oxygenase; secreted protein; ortholog of A. nidulans AN10930, afoF, AN5258, AN7274, AN7269 and AN1310; transcript up-regulated in conidia exposed to neutrophils	2064.89	0.647627	0.21629	2.99426	0.00275112	0.00897588
Afu3g11750	Ortholog(s) have oxysterol binding, phosphatidic acid binding, phosphatidylinositol-4,5-bisphosphate binding, phosphatidylinositol-4-phosphate binding, sterol transporter activity	908.463	0.64734	0.149946	4.31716	1.58051e-05	0.000264436
Afu5g06420	Ortholog(s) have MAP kinase kinase kinase activity, MAP kinase kinase kinase kinase activity, SAM domain binding activity	263.231	0.645529	0.190197	3.394	0.000688795	0.00333104
Afu1g10900	Ortholog of A. nidulans FGSC A4 : AN1187, A. niger CBS 513.88 : An08g03170, A. oryzae RIB40 : AO090038000320, Aspergillus wentii : Aspwe1_0348221 and Aspergillus sydowii : Aspsy1_0083555	274.71	0.645435	0.215617	2.99343	0.00275859	0.00899283
Afu4g07170	Ortholog(s) have polyubiquitin binding, sterol binding activity and role in anaphase-promoting complex-dependent proteasomal ubiquitin-dependent protein catabolic process, mitotic sister chromatid segregation, proteasome localization	943.199	0.645279	0.208117	3.10056	0.00193152	0.00691272
Afu1g14620	Ortholog of A. nidulans FGSC A4 : AN0803, A. niger CBS 513.88 : An01g12620, A. oryzae RIB40 : AO090003001568, Aspergillus wentii : Aspwe1_0027658 and Aspergillus sydowii : Aspsy1_0139476	494.269	0.645041	0.217469	2.96613	0.00301573	0.00967888
Afu6g08630	Ortholog(s) have mitochondrial membrane localization	820.516	0.643055	0.122447	5.25171	1.50698e-07	1.06085e-05
Afu6g10590	Ortholog of A. nidulans FGSC A4 : AN2442, A. niger CBS 513.88 : An11g00690, A. oryzae RIB40 : AO090023000215, Aspergillus wentii : Aspwe1_0039416 and Aspergillus sydowii : Aspsy1_0141765	686.071	0.642265	0.143286	4.48238	7.38144e-06	0.000160117
Afu1g10350	Putative phosphoglycerate kinase; reacts with rabbit immunosera exposed to conidia; hypoxia induced protein; transcript up-regulated in conidia exposed to neutrophils; induced by gliotoxin exposure	13067.2	0.640139	0.174419	3.67011	0.000242441	0.00163423
Afu1g01610	Transcript up-regulated in conidia exposed to neutrophils	187.926	0.637694	0.166972	3.81916	0.000133907	0.00109084
Afu6g13520	Ortholog of A. nidulans FGSC A4 : AN5444, Neosartorya fischeri NRRL 181 : NFIA_059480, Aspergillus versicolor : Aspve1_0131478 and Aspergillus fumigatus A1163 : AFUB_001220	134.322	0.637502	0.213025	2.99262	0.00276592	0.00900886
Afu2g04450	Has domain(s) with predicted ubiquitin-protein transferase activity, role in cellular protein modification process and intracellular localization	518.401	0.636769	0.153681	4.14344	3.42137e-05	0.000437912
Afu4g09240	Protein of unknown function identified by mass spectrometry	137.544	0.634766	0.195015	3.25496	0.0011341	0.00470147
Afu2g09070	DUF221 domain protein; calcium induced	1900.98	0.634365	0.210829	3.0089	0.00262192	0.00865845
Afu3g10810	Ortholog of A. nidulans FGSC A4 : AN4907, A. niger CBS 513.88 : An03g02970, Aspergillus wentii : Aspwe1_0362245, Aspergillus sydowii : Aspsy1_0043016 and Aspergillus terreus NIH2624 : ATET_04610	76.0677	0.629116	0.203302	3.09448	0.00197156	0.00701899
Afu3g12730	Ortholog(s) have DNA binding, RNA polymerase III core binding, TFIIIC-class transcription factor binding activity	125.618	0.62577	0.206137	3.0357	0.0023998	0.00809919
Afu2g09540	Has domain(s) with predicted electron carrier activity, heme binding, iron ion binding, monooxygenase activity, oxidoreductase activity and acting on paired donors, more	230.641	0.62533	0.208676	2.99665	0.00272965	0.00892187
Afu3g11470	Ortholog of A. nidulans FGSC A4 : AN2897, A. niger CBS 513.88 : An02g07310, A. oryzae RIB40 : AO090003000702, Aspergillus wentii : Aspwe1_0365861 and Aspergillus sydowii : Aspsy1_0173783	293.19	0.625057	0.149637	4.17717	2.95165e-05	0.000403392
Afu6g02100	Has domain(s) with predicted magnesium ion transmembrane transporter activity, role in magnesium ion transport and integral component of membrane localization	467.319	0.62322	0.197827	3.15033	0.00163085	0.006103
Afu7g02110	Putative Ran-binding protein; transcript up-regulated in conidia exposed to neutrophils	1158.46	0.621573	0.14917	4.16687	3.08809e-05	0.000410024
Afu5g01820	Ortholog(s) have role in Golgi to plasma membrane transport and fungal-type vacuole membrane localization	470.565	0.620636	0.177798	3.49068	0.0004818	0.00262999
Afu2g02680	Putative matrix AAA protease; transcript induced by exposure to human airway epithelial cells	1541.83	0.618476	0.190304	3.24994	0.0011543	0.00475879
Afu3g11700	Ortholog(s) have ubiquitin-specific protease activity, role in protein deubiquitination and mitochondrial outer membrane localization	372.413	0.617956	0.182124	3.39306	0.000691173	0.00333821
Afu5g11520	Ortholog(s) have role in ascospore formation, conidiophore development, conidium formation, hyphal growth, sporocarp development involved in sexual reproduction	709.371	0.617518	0.190703	3.23811	0.00120326	0.00489184
Afu3g10130	Ortholog(s) have extracellular region localization	406.182	0.615987	0.157506	3.91089	9.19582e-05	0.000845064
Afu1g15930	Ortholog(s) have choline kinase activity, ethanolamine kinase activity, role in phosphatidylcholine biosynthetic process, phosphatidylethanolamine biosynthetic process and cytosol, nucleus localization	512.976	0.615465	0.186663	3.2972	0.000976526	0.00423095
Afu2g00770	Has domain(s) with predicted FAD binding, oxidoreductase activity and role in metabolic process	503.528	0.614611	0.204952	2.99881	0.00271039	0.00887517
Afu2g03840	Ortholog(s) have role in protein targeting to mitochondrion and cytosol, mitochondrial sorting and assembly machinery complex, nucleus localization	827.48	0.611806	0.159655	3.83206	0.000127077	0.00105478
Afu5g03120	Ortholog(s) have 5'-3' exoribonuclease activity, magnesium ion binding activity, role in RNA phosphodiester bond hydrolysis, exonucleolytic and cytoplasmic mRNA processing body, cytoplasmic stress granule, cytosol localization	367.548	0.609236	0.194033	3.13986	0.00169031	0.00625334
Afu3g11320	Ortholog(s) have gamma-tubulin binding activity and role in cytoplasmic microtubule organization, establishment or maintenance of cell polarity regulating cell shape, mitotic spindle assembly	219.541	0.608778	0.182855	3.3293	0.000870657	0.00393522
Afu8g02050	Ortholog of Neosartorya fischeri NRRL 181 : NFIA_095720, Aspergillus fumigatus A1163 : AFUB_084560, Aspergillus clavatus NRRL 1 : ACLA_043730 and Aspergillus terreus NIH2624 : ATET_01912	545.917	0.608344	0.183224	3.32022	0.000899478	0.0040095
Afu5g07090	Ortholog of A. nidulans FGSC A4 : AN2216, A. niger CBS 513.88 : An17g00310, A. oryzae RIB40 : AO090701000273, Aspergillus wentii : Aspwe1_0035021 and Aspergillus sydowii : Aspsy1_0142341	393.5	0.607506	0.184134	3.29925	0.000969421	0.00422289
Afu4g02970	Dual-function membrane protein that acts as a calcium-gated ion channel and calcium-dependent phospholipid scramblase	893.962	0.604099	0.202581	2.98201	0.00286361	0.00928651
Afu1g10540	Ortholog(s) have NAD-dependent histone deacetylase activity	268.227	0.603816	0.17538	3.4429	0.00057552	0.00296584
Afu2g03310	Ortholog(s) have nuclear periphery localization	700.12	0.60297	0.194643	3.09782	0.0019495	0.00695874
Afu5g07290	Has domain(s) with predicted FMN binding, iron ion binding, oxidoreductase activity and role in oxidation-reduction process	553.354	0.601715	0.136378	4.41212	1.02362e-05	0.000201006
Afu4g10190	Putative oxidoreductase; calcium induced	2325.48	0.599486	0.201127	2.98063	0.00287653	0.00932437
Afu1g04760	Ortholog of A. nidulans FGSC A4 : AN0427, Aspergillus wentii : Aspwe1_0103691, Aspergillus sydowii : Aspsy1_0145360 and Aspergillus carbonarius ITEM 5010 : Acar5010_206077	214.365	0.59914	0.178859	3.34979	0.00080874	0.0037252
Afu4g13020	Has domain(s) with predicted nucleic acid binding, zinc ion binding activity	232.11	0.598472	0.201972	2.96314	0.00304514	0.00973294
Afu2g02420	Ortholog(s) have role in ascospore formation, conidium formation, hyphal growth, regulation of meiosis I, regulation of mitotic nuclear division, syncytium formation by plasma membrane fusion, vacuole organization	612.253	0.594949	0.192058	3.09775	0.00194998	0.00695874
Afu1g04210	Ortholog(s) have cytosol, nuclear envelope localization	447.652	0.593328	0.157326	3.77133	0.000162379	0.00124402
Afu3g11120	Glutamate decarboxylase; SrbA-regulated during hypoxia	2018.63	0.589964	0.173236	3.40555	0.00066032	0.00323102
Afu1g12840	Putative nitrite reductase; nitrogen-regulated gene, used as a conditional promoter; protein induced by heat shock; transcript downregulated in response to voriconazole	16310.1	0.589473	0.146574	4.02168	5.77845e-05	0.000627639
Afu3g11690	Putative class II fructose-bisphosphate aldolase; immunoreactive protein; reacts with rabbit immunosera exposed to A. fumigatus conidia; hypoxia induced protein	10679	0.588488	0.176653	3.33132	0.000864354	0.00391135
Afu1g14720	Ortholog of A. nidulans FGSC A4 : AN0813, A. niger CBS 513.88 : An01g12740, A. oryzae RIB40 : AO090003000498, Aspergillus wentii : Aspwe1_0040103 and Aspergillus sydowii : Aspsy1_0138475	189.235	0.584837	0.191189	3.05894	0.00222123	0.00765935
Afu1g10280	Ortholog(s) have role in chromatin remodeling and Ino80 complex, cytosol localization	223.298	0.580245	0.163606	3.5466	0.000390238	0.00226788
Afu1g16375	Ortholog(s) have nitrate reductase (NADPH) activity and role in molybdopterin cofactor biosynthetic process	297.027	0.580065	0.183514	3.16088	0.00157291	0.00592184
Afu6g08040	Has domain(s) with predicted nucleic acid binding, nucleotide binding activity	415.338	0.579935	0.139769	4.14924	3.33577e-05	0.000431395
Afu8g06880	Ortholog(s) have pectinesterase activity and role in pectin catabolic process	326.865	0.579693	0.189892	3.05276	0.0022675	0.00778769
Afu1g17090	Ortholog(s) have nucleolus localization	195.354	0.578407	0.175353	3.29854	0.0009719	0.00422652
Afu1g07150	Ortholog(s) have cytosol, nucleus localization	454.267	0.576366	0.18961	3.03974	0.00236783	0.00802395
Afu2g04760	Ortholog(s) have Cul3-RING ubiquitin ligase complex localization	228.473	0.575888	0.193598	2.97465	0.00293319	0.00947918
Afu1g15780	3-isopropylmalate dehydrogenase with a predicted role in leucine biosynthesis; SrbA-regulated during hypoxia	867.296	0.575607	0.152128	3.7837	0.000154516	0.00119854
Afu2g14110	Ortholog(s) have protein binding, bridging, ubiquitin binding activity	960.29	0.572234	0.188919	3.02899	0.00245375	0.00823657
Afu5g08370	Ortholog(s) have role in proteasome-mediated ubiquitin-dependent protein catabolic process and cytoplasm, nucleus localization	1515.69	0.57072	0.147339	3.87353	0.00010727	0.000936195
Afu6g12960	Has domain(s) with predicted structural constituent of ribosome activity, role in translation and ribosome localization	458.986	0.569994	0.187253	3.04397	0.00233475	0.00795586
Afu3g11440	Ortholog(s) have glutaminyl-tRNA synthase (glutamine-hydrolyzing) activity, role in glutaminyl-tRNAGln biosynthesis via transamidation, mitochondrial translation and glutamyl-tRNA(Gln) amidotransferase complex, mitochondrion localization	401.657	0.569345	0.165686	3.43629	0.000589747	0.00301417
Afu6g12270	Ortholog(s) have ubiquitin-specific protease activity, role in protein deubiquitination, ubiquitin homeostasis, ubiquitin-dependent protein catabolic process via the multivesicular body sorting pathway and cytosol localization	435.501	0.567845	0.181921	3.12138	0.00180004	0.00656173
Afu8g05240	Ortholog(s) have peroxisome matrix targeting signal-1 binding, protein binding, bridging activity and role in fatty acid beta-oxidation, penicillin biosynthetic process, protein import into peroxisome matrix, docking	436.019	0.565162	0.177442	3.18504	0.00144732	0.00558711
Afu5g09610	Ortholog(s) have role in spore germination and cytosol localization	584.688	0.558223	0.165311	3.37681	0.000733305	0.00347826
Afu2g02920	Ortholog of A. oryzae RIB40 : AO090026000640, Neosartorya fischeri NRRL 181 : NFIA_035280, Aspergillus wentii : Aspwe1_0168854 and Aspergillus clavatus NRRL 1 : ACLA_091910	92.6663	0.555257	0.170007	3.26608	0.00109047	0.00456885
Afu2g12380	Ortholog of A. nidulans FGSC A4 : AN6289, A. niger CBS 513.88 : An02g04500, A. oryzae RIB40 : AO090026000370, Aspergillus wentii : Aspwe1_0044464 and Aspergillus sydowii : Aspsy1_0151634	412.196	0.553196	0.184759	2.99414	0.00275219	0.00897588
Afu3g05870	Ortholog(s) have cytosol localization	796.235	0.552036	0.142224	3.88144	0.000103838	0.00091373
Afu5g09190	Ortholog(s) have bile acid-exporting ATPase activity, role in bile acid and bile salt transport and fungal-type vacuole localization	523.104	0.549981	0.182849	3.00785	0.00263104	0.00868323
Afu2g11640	Ortholog of A. nidulans FGSC A4 : AN12049, A. niger CBS 513.88 : An02g03700, Aspergillus wentii : Aspwe1_0044384, Aspergillus sydowii : Aspsy1_0058083 and Aspergillus terreus NIH2624 : ATET_01091	182.508	0.549753	0.177346	3.09989	0.00193595	0.00692525
Afu6g06790	Ortholog(s) have mannosyl-oligosaccharide 1,2-alpha-mannosidase activity	196.896	0.547541	0.174726	3.13372	0.00172607	0.00634726
Afu6g06910	Ortholog of A. nidulans FGSC A4 : AN5739, A. oryzae RIB40 : AO090003000073, Aspergillus wentii : Aspwe1_0038331, Aspergillus sydowii : Aspsy1_0088277 and Aspergillus terreus NIH2624 : ATET_02917	579.722	0.540159	0.145303	3.71748	0.000201223	0.00143276
Afu2g04770	Ortholog(s) have role in autophagy, protein secretion	393.714	0.538567	0.176634	3.04905	0.00229565	0.00786157
Afu2g17180	Ortholog(s) have Golgi apparatus, fungal-type vacuole membrane localization	507.887	0.535971	0.138577	3.86768	0.000109876	0.00095057
Afu7g04480	Ortholog(s) have role in gene conversion at mating-type locus, termination of copy-synthesis, maintenance of DNA repeat elements, reciprocal meiotic recombination and nucleus, site of double-strand break localization	254.991	0.526845	0.168923	3.11884	0.00181562	0.00660224
Afu4g06180	Ortholog(s) have protein serine/threonine kinase inhibitor activity	643.607	0.52604	0.158611	3.31654	0.000911401	0.00403813
Afu1g03910	Ortholog(s) have phosphoprotein phosphatase activity and role in negative regulation of phosphatidate phosphatase activity, nuclear envelope organization, protein dephosphorylation	276.149	0.520425	0.171721	3.03064	0.00244035	0.00820265
Afu1g10270	Ortholog(s) have pyridoxine:NADP 4-dehydrogenase activity, role in pyridoxal biosynthetic process and cytosol, extracellular region, nucleus localization	285.736	0.516035	0.15593	3.3094	0.000934976	0.00411338
Afu6g13360	Ortholog(s) have role in regulation of heterochromatin domain assembly and nucleus localization	224.033	0.514677	0.167948	3.0645	0.00218037	0.00755685
Afu5g09260	Ortholog of A. nidulans FGSC A4 : AN0243, A. niger CBS 513.88 : An07g03750, A. oryzae RIB40 : AO090020000523, Aspergillus wentii : Aspwe1_0101961 and Aspergillus sydowii : Aspsy1_0055067	499.506	0.512534	0.167596	3.05815	0.0022271	0.00767604
Afu1g12760	Adenylate cyclase-associated protein	647.975	0.512258	0.168359	3.04265	0.00234505	0.0079721
Afu6g04870	Ortholog(s) have role in Golgi to endosome transport, Golgi to vacuole transport and cytosol, endosome, nucleus localization	454.967	0.511407	0.149642	3.41753	0.000631917	0.00312897
Afu5g12790	Ortholog(s) have 3-hydroxyisobutyryl-CoA hydrolase activity, role in stress-activated MAPK cascade and mitochondrial ribosome localization	671.747	0.505838	0.158791	3.18555	0.00144479	0.00558023
Afu6g02260	Ortholog(s) have glyoxysome, mitochondrial membrane localization	938.494	0.505641	0.142689	3.54365	0.000394626	0.00228981
Afu3g10110	Electron transfer flavoprotein-ubiquinone oxidoreductase; hypoxia repressed protein	1050.27	0.50091	0.143425	3.4925	0.000478526	0.00261831
Afu3g09630	Ortholog(s) have asparagine-tRNA ligase activity, role in mitochondrial asparaginyl-tRNA aminoacylation and mitochondrion localization	387.408	0.500362	0.160567	3.11621	0.00183192	0.00664872
Afu5g06040	Ortholog(s) have ubiquitin binding activity, role in negative regulation of protein catabolic process, nucleotide-excision repair, protein ubiquitination and cytosol, nuclear envelope localization	1238.84	0.491768	0.14144	3.47687	0.000507295	0.00272138
Afu4g06850	Ortholog(s) have cytosol, glyoxysome localization	241.371	0.490457	0.147884	3.31649	0.000911558	0.00403813
Afu2g10000	Ortholog(s) have cytosol localization	597.032	0.487803	0.142384	3.42596	0.000612631	0.00307842
Afu1g03680	Ortholog(s) have cytosol localization	810.777	0.476105	0.161166	2.95413	0.00313551	0.00998173
Afu5g05960	Putative serine/threonine protein kinase	3952.73	0.466913	0.132152	3.53316	0.00041063	0.00235254
Afu6g12300	RNP domain protein; conidia-enriched protein	1408.7	0.466327	0.155509	2.99871	0.00271124	0.00887517
Afu5g07130	Ortholog(s) have GTPase activator activity, actin binding activity	398.282	0.457942	0.120486	3.80079	0.000144237	0.00114206
Afu2g15660	Has domain(s) with predicted oxidoreductase activity, oxidoreductase activity, acting on the aldehyde or oxo group of donors, NAD or NADP as acceptor activity and role in oxidation-reduction process	460.972	0.456382	0.143141	3.18834	0.00143094	0.00553927
Afu2g04650	Ortholog(s) have cytoplasm localization	461.643	0.453978	0.14327	3.16869	0.00153128	0.00580906
Afu3g06560	Ortholog(s) have role in protein lipoylation and mitochondrion localization	416.157	0.452409	0.130138	3.47637	0.000508251	0.00272455
Afu1g04280	Ortholog of A. nidulans FGSC A4 : AN0470, A. niger CBS 513.88 : An01g03110, A. oryzae RIB40 : AO090003000921, Neosartorya fischeri NRRL 181 : NFIA_020490 and Aspergillus wentii : Aspwe1_0150815	859.306	0.407747	0.128234	3.17971	0.00147421	0.00564711
Afu2g09560	Ortholog(s) have single-stranded DNA binding activity and role in DNA strand renaturation, cellular response to drug, interstrand cross-link repair, mitochondrial genome maintenance, recombinational repair	420.664	0.357914	0.116542	3.07111	0.00213267	0.00744341
Afu2g12140	Has domain(s) with predicted ion channel activity, voltage-gated chloride channel activity, role in chloride transport, transmembrane transport and membrane localization	555.409	-0.318311	0.10305	-3.0889	0.00200899	0.00711153
Afu5g12260	Putative disulfide isomerase	1175.71	-0.351148	0.113305	-3.09914	0.00194083	0.00693936
Afu4g06070	Ortholog(s) have role in regulation of translational elongation and cytosolic ribosome localization	952.693	-0.360002	0.100701	-3.57496	0.000350285	0.00210963
Afu6g04390	Ortholog(s) have DNA replication origin binding, ubiquitin protein ligase activity, ubiquitin-protein transferase activity	607.376	-0.362063	0.118542	-3.05429	0.00225596	0.00775401
Afu8g04260	Ortholog(s) have protein transporter activity, role in filamentous growth, posttranslational protein targeting to membrane, translocation and Sec62/Sec63 complex localization	734.884	-0.374603	0.109088	-3.43397	0.000594818	0.00302428
Afu6g10830	Ortholog(s) have protein serine/threonine phosphatase activity	2153.88	-0.379865	0.105079	-3.61504	0.000300301	0.00190548
Afu5g13600	Ortholog(s) have cytosol, nucleus localization	378.503	-0.383644	0.124847	-3.07292	0.00211976	0.00742611
Afu4g04760	Ortholog(s) have protein serine/threonine kinase activity, role in DNA repair, cellular response to UV, intra-S DNA damage checkpoint, mitotic G2 DNA damage checkpoint, mitotic recombination and cytosol, nuclear chromosome localization	645.464	-0.398806	0.132173	-3.01731	0.00255033	0.00848441
Afu5g04280	Ortholog of A. nidulans FGSC A4 : AN12207, A. niger CBS 513.88 : An09g06750, A. oryzae RIB40 : AO090102000634, Aspergillus wentii : Aspwe1_0053134 and Aspergillus sydowii : Aspsy1_0518128	386.141	-0.402901	0.128799	-3.12814	0.00175915	0.0064284
Afu1g16980	Ortholog of A. nidulans FGSC A4 : AN0633, A. niger CBS 513.88 : An01g09880, A. oryzae RIB40 : AO090005000977, Aspergillus wentii : Aspwe1_0109484 and Aspergillus sydowii : Aspsy1_0055497	1105.68	-0.425918	0.132034	-3.22581	0.00125616	0.0050314
Afu5g02730	Ortholog(s) have gamma-tubulin binding activity and spindle pole body localization	585.886	-0.427705	0.132183	-3.23569	0.00121347	0.00491848
Afu6g10460	Putative ceramide synthase membrane component; predicted role in sphingolipid biosynthesis	400.94	-0.430399	0.110425	-3.89766	9.71277e-05	0.000875072
Afu5g05520	Ortholog(s) have endoplasmic reticulum localization	419.68	-0.43132	0.112748	-3.82551	0.0001305	0.00107364
Afu7g01370	Ortholog(s) have thiosulfate sulfurtransferase activity, role in tRNA wobble position uridine thiolation and mitochondrion localization	667.344	-0.434111	0.133965	-3.24048	0.00119331	0.00486178
Afu4g12390	Ortholog(s) have cytoplasm, nucleus localization	647.976	-0.436011	0.144749	-3.01218	0.00259377	0.00858682
Afu1g11120	Has domain(s) with predicted cytoplasm, nucleus localization	1753.18	-0.439432	0.138585	-3.17085	0.00151993	0.00577479
Afu5g02420	Ortholog(s) have U2 snRNP, cytosol localization	675.268	-0.446392	0.127039	-3.5138	0.000441739	0.00246959
Afu6g05020	Has domain(s) with predicted carbon-nitrogen ligase activity, with glutamine as amido-N-donor activity	327.92	-0.450947	0.120585	-3.73965	0.000184278	0.00134963
Afu8g05210	Ortholog(s) have mitochondrion localization	326.041	-0.452028	0.125899	-3.5904	0.000330173	0.00202445
Afu1g04460	Ortholog(s) have mitochondrion localization	394.141	-0.455266	0.125218	-3.63578	0.000277138	0.0017967
Afu4g05970	Ortholog(s) have 4-hydroxybenzoate octaprenyltransferase activity and role in austinol biosynthetic process, dehydroaustinol biosynthetic process, ubiquinone biosynthetic process	451.651	-0.455823	0.145126	-3.14087	0.00168449	0.00623804
Afu3g04230	Ortholog(s) have cytosol, nucleus localization	815.296	-0.457863	0.151702	-3.01818	0.00254295	0.00847121
Afu3g06840	Putative cytosolic small ribosomal subunit S4	18954.2	-0.458018	0.1233	-3.71467	0.000203469	0.00144461
Afu3g11140	Ortholog(s) have nucleus localization	329.842	-0.459819	0.152566	-3.0139	0.00257913	0.00854973
Afu5g05980	Ortholog(s) have calmodulin-dependent protein kinase activity	631.22	-0.461174	0.146739	-3.14282	0.00167328	0.00621813
Afu6g12910	Ortholog(s) have role in DNA repair, ascospore formation, meiotic gene conversion, reciprocal meiotic recombination and mitotic spindle, nucleus, site of double-strand break localization	703.429	-0.463421	0.154468	-3.00011	0.00269886	0.00885225
Afu5g02450	Putative polyprenyl synthetase; farnesyl-pyrophosphate synthetase; SrbA-regulated during hypoxia	1028.26	-0.465465	0.137135	-3.3942	0.000688282	0.00333092
Afu6g04900	Ortholog of A. nidulans FGSC A4 : AN6527, AN5581, A. fumigatus Af293 : Afu4g11477, A. niger CBS 513.88 : An14g03410, An04g05110 and A. oryzae RIB40 : AO090701000049, AO090003001075	213.263	-0.465491	0.142888	-3.25773	0.00112308	0.00466877
Afu1g04410	Ortholog(s) have extracellular region localization	491.413	-0.466114	0.141324	-3.2982	0.000973084	0.00422652
Afu2g04830	Ortholog(s) have GTPase regulator activity and cytosol, nucleus localization	200.487	-0.466152	0.156059	-2.98702	0.0028171	0.0091476
Afu1g06830	Putative 60s acidic ribosomal protein superfamily member; putative ribosomal stalk protein	10927.5	-0.473739	0.139356	-3.39948	0.000675139	0.00327987
Afu3g08600	Translational initiation factor 2 beta	2782.94	-0.475461	0.129787	-3.66339	0.000248897	0.00166124
Afu5g10760	Putative alpha-1,2-mannosyltransferase with a predicted role in protein glycosylation; 1 predicted transmembrane domain	618.25	-0.477634	0.152589	-3.1302	0.00174686	0.0063961
Afu6g07560	Has domain(s) with predicted DNA binding activity	233.287	-0.479491	0.158337	-3.02829	0.00245942	0.00824817
Afu4g08590	Ortholog(s) have nucleus localization	419.537	-0.484161	0.153481	-3.15454	0.00160751	0.00603381
Afu6g06900	Putative Rho-type GTPase; predominantly localize to the hyphal tip; involved in radial growth and conidiation; mutants display cytoplasmic leakage at the hyphal tips	6504.88	-0.484302	0.118337	-4.09256	4.26634e-05	0.000505324
Afu1g06290	Ortholog(s) have mRNA binding activity, role in maturation of SSU-rRNA from tricistronic rRNA transcript (SSU-rRNA, 5.8S rRNA, LSU-rRNA) and 90S preribosome, mitotic spindle, nucleolus, small-subunit processome localization	423.657	-0.484443	0.139536	-3.47181	0.000516956	0.00275734
Afu4g06010	Ortholog(s) have role in N-terminal peptidyl-methionine acetylation, cellular response to drug and mitochondrion localization	671.093	-0.490113	0.161217	-3.04008	0.00236519	0.00802175
Afu2g05490	Ortholog(s) have deoxyhypusine monooxygenase activity, role in microtubule cytoskeleton organization, mitochondrion distribution, peptidyl-lysine modification to peptidyl-hypusine and cytosol, nucleus localization	341.781	-0.495257	0.138116	-3.58581	0.000336031	0.00205362
Afu3g08140	Ortholog(s) have mitochondrion localization	988.321	-0.498136	0.168484	-2.95658	0.00311074	0.00991557
Afu1g06250	Has domain(s) with predicted catalytic activity and role in metabolic process	566.123	-0.500626	0.148485	-3.37155	0.000747462	0.00352564
Afu4g12880	Transcript up-regulated in conidia exposed to neutrophils	638.126	-0.508997	0.141171	-3.60553	0.000311512	0.00194511
Afu7g04060	Ortholog of A. nidulans FGSC A4 : AN4253, A. niger CBS 513.88 : An13g00540, A. oryzae RIB40 : AO090005000085, Aspergillus wentii : Aspwe1_0038478 and Aspergillus sydowii : Aspsy1_0032907	626.22	-0.509022	0.16662	-3.05499	0.0022507	0.00774307
Afu5g03140	Putative GTP cyclohydrolase; transcript induced by exposure to human airway epithelial cells	1077.95	-0.51089	0.14152	-3.61003	0.000306167	0.00192467
Afu2g06190	Ortholog(s) have DNA-directed DNA polymerase activity, double-stranded DNA binding, single-stranded DNA binding activity	363.937	-0.512344	0.127748	-4.01059	6.05672e-05	0.000642891
Afu1g13890	Ortholog(s) have role in mRNA cis splicing, via spliceosome and U4/U6 x U5 tri-snRNP complex, mitotic spindle pole body localization	511.112	-0.512556	0.159376	-3.21603	0.00129979	0.00515908
Afu6g11470	Serine/threonine phosphatase required for cell wall integrity, biofilm formation, adhesion and virulence	422.179	-0.5141	0.163184	-3.15042	0.00163033	0.006103
Afu3g10930	Ortholog(s) have double-stranded DNA binding, sequence-specific DNA binding activity	1287.8	-0.515606	0.15882	-3.24647	0.00116846	0.00480653
Afu8g02820	Ortholog(s) have role in intra-S DNA damage checkpoint, mitotic DNA replication checkpoint, mitotic G2 DNA damage checkpoint and nuclear chromatin localization	566.08	-0.515778	0.142382	-3.62249	0.000291779	0.00186804
Afu1g09850	Has domain(s) with predicted structural constituent of ribosome activity, role in translation and ribosome localization	716.886	-0.515925	0.144847	-3.56186	0.000368236	0.00217559
Afu5g09000	Ortholog(s) have peptidyl-lysine N-acetyltransferase activity, acting on acetyl phosphate as donor activity	359.827	-0.521171	0.143138	-3.64103	0.00027155	0.00177154
Afu7g02520	Ortholog of A. nidulans FGSC A4 : AN9071, A. niger CBS 513.88 : An12g00050, Neosartorya fischeri NRRL 181 : NFIA_115250 and Aspergillus versicolor : Aspve1_0047888	355.514	-0.521493	0.150379	-3.46787	0.000524604	0.00278619
Afu1g04520	Ortholog(s) have cytosol, nucleus localization	529.16	-0.523697	0.117723	-4.44854	8.64552e-06	0.000180203
Afu1g07450	Ortholog(s) have guanine nucleotide transmembrane transporter activity and role in cellular iron ion homeostasis, guanine nucleotide transport, mitochondrial genome maintenance, transmembrane transport	2901.92	-0.525193	0.173161	-3.03298	0.00242149	0.00815333
Afu5g03080	Putative septin; hypoxia repressed protein; repressed by exposure to artemisinin	2223.14	-0.525767	0.122693	-4.28523	1.82548e-05	0.000289208
Afu1g13910	Ortholog(s) have ATP-dependent 5'-3' DNA helicase activity, damaged DNA binding activity	730.724	-0.527184	0.166105	-3.17379	0.00150463	0.00574593
Afu4g04330	Ortholog(s) have nucleus localization	486.818	-0.527552	0.139077	-3.79324	0.000148692	0.00116548
Afu8g04900	Has domain(s) with predicted phosphatidylinositol binding activity and role in cell communication	205.384	-0.53001	0.141374	-3.74899	0.00017755	0.00131567
Afu3g12750	Ortholog(s) have crossover junction endodeoxyribonuclease activity	275.351	-0.532618	0.172728	-3.08356	0.00204541	0.00721308
Afu6g09810	Ortholog of A. nidulans FGSC A4 : AN7525, A. niger CBS 513.88 : An11g07690, A. oryzae RIB40 : AO090001000614, Aspergillus wentii : Aspwe1_0045811 and Aspergillus sydowii : Aspsy1_0045889	207.332	-0.536339	0.170334	-3.14874	0.00163975	0.00612156
Afu4g12380	Ortholog of A. nidulans FGSC A4 : AN3670, A. niger CBS 513.88 : An01g07790, A. oryzae RIB40 : AO090009000446, Aspergillus wentii : Aspwe1_0166560 and Aspergillus sydowii : Aspsy1_0032623	518.026	-0.53679	0.181576	-2.95629	0.00311364	0.00992057
Afu2g10800	Ortholog(s) have endoplasmic reticulum localization	672.239	-0.537109	0.177221	-3.03073	0.00243962	0.00820265
Afu5g04333	Ortholog(s) have cytosol, nucleus localization	457.583	-0.53988	0.106563	-5.06631	4.05601e-07	1.97816e-05
Afu1g13140	G protein-coupled receptor alpha subunit	2235.68	-0.540806	0.179373	-3.01498	0.00256995	0.00852689
Afu4g13010	Ortholog(s) have role in mitotic spindle elongation, vesicle-mediated transport and integral component of Golgi membrane localization	491.639	-0.543253	0.132066	-4.11349	3.89717e-05	0.000475175
Afu6g06710	Ortholog(s) have CAAX-protein geranylgeranyltransferase activity, role in protein geranylgeranylation and CAAX-protein geranylgeranyltransferase complex localization	153.589	-0.544983	0.176717	-3.08392	0.00204291	0.00720766
Afu1g15150	Ortholog(s) have hydrolase activity, hydrolyzing O-glycosyl compounds activity and role in carbohydrate metabolic process	180.13	-0.545817	0.182542	-2.99009	0.00278897	0.00907204
Afu2g16700	Ortholog(s) have single-stranded DNA binding, single-stranded DNA-dependent ATPase activity, ubiquitin protein ligase activity	188.722	-0.546365	0.17371	-3.14527	0.00165934	0.00617866
Afu6g05070	Ortholog(s) have tRNA binding, tRNA dimethylallyltransferase activity, role in tRNA modification, transfer RNA gene-mediated silencing and cytosol, mitochondrion, nucleolus localization	287.631	-0.547306	0.176987	-3.09235	0.00198576	0.00705608
Afu1g07620	Has domain(s) with predicted single-stranded DNA endodeoxyribonuclease activity and role in DNA damage checkpoint, DNA repair	140.32	-0.549348	0.162076	-3.38945	0.00070032	0.00337142
Afu6g04060	Ortholog of A. nidulans FGSC A4 : AN6596, A. niger CBS 513.88 : An15g01300, A. oryzae RIB40 : AO090701000130, Aspergillus wentii : Aspwe1_0065449 and Aspergillus sydowii : Aspsy1_0051825	602.452	-0.551563	0.181053	-3.04641	0.0023159	0.00791265
Afu3g04240	Ortholog(s) have acylglycerol lipase activity, role in cellular lipid metabolic process and cytosol, nucleus localization	573.698	-0.553562	0.12195	-4.53926	5.64521e-06	0.000133729
Afu1g03420	Ortholog(s) have adenylate kinase activity, nucleoside triphosphate adenylate kinase activity, role in nucleotide metabolic process and mitochondrial inner membrane, mitochondrial matrix localization	330.466	-0.553701	0.175221	-3.16002	0.00157759	0.00593644
Afu3g04300	Protein of unknown function; transcript induced by exposure to human airway epithelial cells	926.459	-0.554784	0.130124	-4.26349	2.01255e-05	0.000306483
Afu6g05180	Ortholog(s) have U2 snRNP, cytosol localization	410.741	-0.555356	0.161998	-3.42817	0.000607659	0.00306375
Afu5g05590	Aspartate kinase; role in amino acid biosynthesis; no human homolog	874.617	-0.555471	0.182709	-3.0402	0.00236421	0.00802175
Afu5g13500	Has domain(s) with predicted zinc ion binding activity	492.101	-0.558986	0.182667	-3.06013	0.00221238	0.00763235
Afu5g09500	Ortholog(s) have mitochondrial ribosome localization	937.864	-0.559451	0.185904	-3.00936	0.00261801	0.00865173
Afu6g02730	Has domain(s) with predicted role in transmembrane transport and integral component of membrane localization	258.884	-0.559958	0.144815	-3.8667	0.000110318	0.00095057
Afu5g12380	Ortholog of A. nidulans FGSC A4 : AN0064, A. niger CBS 513.88 : An14g06840, A. oryzae RIB40 : AO090120000356, Aspergillus wentii : Aspwe1_0447672 and Aspergillus sydowii : Aspsy1_0101454	185.91	-0.567029	0.183421	-3.0914	0.00199213	0.0070686
Afu6g11380	Ortholog(s) have mitochondrion targeting sequence binding, protein channel activity	1104.07	-0.570369	0.171545	-3.32489	0.000884533	0.00397121
Afu8g02760	Putative mitochondrial ornithine carrier protein; expression upregulated under low iron conditions; SrbA-regulated during hypoxia	369.96	-0.57408	0.172232	-3.33318	0.000858591	0.00389235
Afu7g01910	Ortholog(s) have nucleus localization	434.36	-0.574498	0.166109	-3.45857	0.00054306	0.0028537
Afu5g13470	Ortholog(s) have role in cellular response to drug, nuclear-transcribed mRNA catabolic process, rRNA processing, ribosomal large subunit assembly and nucleolus, nucleoplasm, preribosome, large subunit precursor localization	435.122	-0.576022	0.193999	-2.9692	0.00298572	0.00961151
Afu1g02420	Ortholog(s) have nucleus localization	426.35	-0.579729	0.189274	-3.06291	0.00219199	0.00757955
Afu4g04040	Mitochondrial phosphopantetheinyl transferase; essential for viability; ortholog of A. nidulans AN7043	107.217	-0.581048	0.178386	-3.25725	0.00112496	0.00467396
Afu5g07380	NADH-ubiquinone oxidoreductase b12 subunit involved in oxidative phosphorylation; induced by exposure to artemisinin	1118.67	-0.581235	0.189414	-3.06859	0.00215072	0.00748887
Afu2g14890	Ortholog(s) have cytosol, nucleus localization	121.807	-0.581377	0.17138	-3.39232	0.00069304	0.0033429
Afu3g11860	Putative microtubule associated protein	1493.63	-0.584225	0.161595	-3.61537	0.000299921	0.00190469
Afu3g06030	Ortholog(s) have APC-Cdc20 complex activity, protein binding, bridging, ubiquitin binding, ubiquitin conjugating enzyme activity	12121.4	-0.586528	0.178155	-3.29223	0.000993948	0.00427483
Afu5g11740	Ortholog(s) have structural constituent of ribosome activity and mitochondrial large ribosomal subunit localization	633.096	-0.590501	0.184416	-3.20201	0.00136471	0.00536944
Afu4g07620	Has domain(s) with predicted role in mitotic nuclear division and chromosome, centromeric region, nucleus localization	556.282	-0.59212	0.167791	-3.52892	0.00041726	0.00238407
Afu1g02720	Ortholog of A. niger CBS 513.88 : An01g05400, A. oryzae RIB40 : AO090005000821, Neosartorya fischeri NRRL 181 : NFIA_021890 and Aspergillus wentii : Aspwe1_0169628	325.814	-0.592331	0.148038	-4.00121	6.30184e-05	0.000656491
Afu2g07510	Ortholog of A. nidulans FGSC A4 : AN5811, A. niger CBS 513.88 : An05g00060, A. oryzae RIB40 : AO090011000941, Neosartorya fischeri NRRL 181 : NFIA_083250 and Aspergillus wentii : Aspwe1_0043750	356.479	-0.598488	0.164606	-3.63588	0.000277034	0.0017967
Afu6g04140	Ortholog of A. nidulans FGSC A4 : AN6603, A. niger CBS 513.88 : An15g01370, Aspergillus wentii : Aspwe1_0036035, Aspergillus sydowii : Aspsy1_0037213 and Aspergillus terreus NIH2624 : ATET_07041	490.244	-0.599459	0.195107	-3.07246	0.00212299	0.00743048
Afu6g10480	Putative cyclophilin; peptidyl-prolyl cis-trans isomerase	445.418	-0.599757	0.19945	-3.00705	0.00263799	0.00869464
Afu6g12610	Ortholog(s) have COPI-coated vesicle, Golgi apparatus localization	370.652	-0.601333	0.149865	-4.01251	6.00765e-05	0.000640415
Afu1g07195	Ortholog of A. nidulans FGSC A4 : AN0337, A. niger CBS 513.88 : An07g09780, A. oryzae RIB40 : AO090012000973, Aspergillus wentii : Aspwe1_0028307 and Aspergillus sydowii : Aspsy1_0047732	287.917	-0.601346	0.172301	-3.49008	0.00048287	0.00263321
Afu3g05440	Ortholog(s) have double-stranded DNA-dependent ATPase activity, role in double-strand break repair via homologous recombination and Smc5-Smc6 complex, nucleus localization	750.038	-0.601409	0.191957	-3.13304	0.00173009	0.00635643
Afu5g12360	Ortholog(s) have isopropylmalate transmembrane transporter activity, malonate(1-) transmembrane transporter activity, oxaloacetate transmembrane transporter activity, sulfate transmembrane transporter activity	831.015	-0.602087	0.140705	-4.27909	1.8766e-05	0.000294804
Afu5g05550	Class V myosin; transcript induced by exposure to human airway epithelial cells	1831.25	-0.602488	0.118657	-5.07756	3.82319e-07	1.91387e-05
Afu1g09020	Ortholog(s) have role in poly(A)+ mRNA export from nucleus and cytosol, nuclear periphery, nuclear pore localization	1571.86	-0.602621	0.188283	-3.20061	0.00137136	0.00538582
Afu1g07490	Has domain(s) with predicted microtubule binding activity, role in microtubule cytoskeleton organization and cytoplasm localization	773.839	-0.602714	0.186587	-3.2302	0.00123703	0.00497615
Afu6g14530	Ortholog(s) have L-cystine transmembrane transporter activity, role in L-cystine transport and endosome, fungal-type vacuole localization	236.647	-0.603264	0.194942	-3.09458	0.00197095	0.00701899
Afu6g09440	Has domain(s) with predicted ATP binding, ligase activity, tetrahydrofolylpolyglutamate synthase activity and role in biosynthetic process, folic acid-containing compound biosynthetic process	686.38	-0.603775	0.192206	-3.14129	0.00168206	0.00623452
Afu3g02320	Ortholog(s) have nucleolus localization	474.103	-0.608256	0.178151	-3.41427	0.000639525	0.00315539
Afu6g04420	Ortholog(s) have role in hyphal growth, mitochondrial genome maintenance, mitochondrial outer membrane translocase complex assembly, mitochondrion-ER tethering and phospholipid transport, more	204.28	-0.60846	0.160715	-3.78595	0.000153124	0.00119146
Afu6g07290	Ortholog(s) have receptor activity, role in ER to Golgi vesicle-mediated transport, ascospore formation, axial cellular bud site selection and ER to Golgi transport vesicle, endoplasmic reticulum membrane localization	831.929	-0.609322	0.133471	-4.56519	4.99045e-06	0.0001229
Afu4g12210	Ortholog(s) have 5' overhang single-stranded DNA endodeoxyribonuclease activity, 5'-flap endonuclease activity, ATP-dependent DNA helicase activity and chromatin binding, more	326.445	-0.609534	0.171168	-3.56103	0.000369401	0.00217903
Afu7g05670	Ortholog(s) have ribose phosphate diphosphokinase activity and role in 5-phosphoribose 1-diphosphate biosynthetic process, cytokinesis, fungal-type cell wall organization	1143.89	-0.61076	0.14025	-4.35479	1.33193e-05	0.000236525
Afu4g06930	Ortholog(s) have cytosol localization	1271.98	-0.611453	0.131844	-4.63771	3.5229e-06	9.40042e-05
Afu1g09550	Ortholog(s) have role in dynein-driven meiotic oscillatory nuclear movement, karyogamy involved in conjugation with cellular fusion, regulation of mitotic attachment of spindle microtubules to kinetochore	852.742	-0.611758	0.196504	-3.11321	0.00185063	0.00669785
Afu6g04410	Has domain(s) with predicted role in regulation of store-operated calcium entry and integral component of endoplasmic reticulum membrane localization	181.749	-0.611896	0.136546	-4.48124	7.42113e-06	0.000160511
Afu3g05590	Ortholog(s) have cytosol, nucleus, site of double-strand break localization	277.329	-0.613898	0.173293	-3.54254	0.00039629	0.00229411
Afu2g03400	Ortholog(s) have ubiquitin-specific protease activity and role in mitochondrial fission, peroxisome fission, proteasome storage granule assembly, proteasome-mediated ubiquitin-dependent protein catabolic process, protein deubiquitination	3714.18	-0.615276	0.107681	-5.71385	1.10445e-08	1.55499e-06
Afu3g04070	bZIP transcription factor, major regulator of the unfolded protein response (UPR)	3690.25	-0.615414	0.174745	-3.52178	0.000428667	0.00241595
Afu1g05070	Ortholog(s) have cytosol, nucleus localization	377.125	-0.61588	0.184717	-3.33418	0.000855518	0.00388786
Afu6g12590	Ortholog of Aspergillus fumigatus A1163 : AFUB_078590	109.83	-0.617031	0.182613	-3.3789	0.000727762	0.00345896
Afu8g00950	Ortholog(s) have role in asexual sporulation resulting in formation of a cellular spore and diterpenoid biosynthetic process, more	178.487	-0.618225	0.165711	-3.73074	0.000190916	0.00138312
Afu6g06420	Ortholog(s) have role in cellular ion homeostasis, establishment or maintenance of cell polarity, mitochondrion inheritance, regulation of cardiolipin metabolic process and mitochondrial inner membrane, nucleus localization	976.675	-0.618513	0.147101	-4.20468	2.61449e-05	0.000372316
Afu2g10310	Ortholog of A. nidulans FGSC A4 : AN5980, A. niger CBS 513.88 : An16g04680, A. oryzae RIB40 : AO090011000607, Aspergillus wentii : Aspwe1_0116525 and Aspergillus sydowii : Aspsy1_0045000	307.504	-0.619507	0.203385	-3.04598	0.0023192	0.00792029
Afu1g07670	Ortholog(s) have role in macroautophagy and Golgi apparatus, endoplasmic reticulum, pre-autophagosomal structure localization	903.861	-0.619839	0.17388	-3.56475	0.000364199	0.00216029
Afu6g02080	Ortholog of Aspergillus fumigatus A1163 : AFUB_096260	332.499	-0.623101	0.178215	-3.49634	0.000471689	0.00258615
Afu4g06100	Ortholog of A. nidulans FGSC A4 : AN4318, A. niger CBS 513.88 : An04g00370, A. oryzae RIB40 : AO090023000985, Aspergillus wentii : Aspwe1_0034772 and Aspergillus sydowii : Aspsy1_0036599	370.437	-0.624462	0.194452	-3.2114	0.00132092	0.00522625
Afu3g06800	Ortholog of A. nidulans FGSC A4 : AN4791, A. niger CBS 513.88 : An11g09530, A. oryzae RIB40 : AO090020000317, Aspergillus sydowii : Aspsy1_0816069 and Aspergillus terreus NIH2624 : ATET_08741	123.652	-0.6265	0.190084	-3.2959	0.000981054	0.00424384
Afu6g14180	Ortholog(s) have beta-1,4-mannosyltransferase activity, role in establishment or maintenance of cell polarity, oligosaccharide-lipid intermediate biosynthetic process, protein N-linked glycosylation and endoplasmic reticulum localization	191.329	-0.628325	0.186348	-3.37178	0.000746846	0.00352564
Afu5g05680	Ortholog(s) have translation release factor activity, codon specific activity and role in DNA-templated transcription, termination, asexual sporulation resulting in formation of a cellular spore, cytoplasmic translational termination	4417.21	-0.628592	0.170743	-3.68151	0.000231861	0.00158584
Afu6g10790	Ortholog(s) have endoplasmic reticulum localization	185.157	-0.628712	0.189248	-3.32216	0.000893224	0.00399176
Afu2g16790	Ortholog(s) have endoplasmic reticulum localization	313.54	-0.630118	0.18602	-3.38736	0.000705679	0.00338635
Afu2g16020	Putative heat shock protein; transcript induced during conidial germination	1970.36	-0.630391	0.159594	-3.94996	7.81632e-05	0.000762427
Afu8g02800	Ortholog(s) have dehydrodolichyl diphosphate synthase activity and role in dolichol biosynthetic process, protein glycosylation	514.009	-0.630614	0.173174	-3.64151	0.000271048	0.00177154
Afu4g07230	Has domain(s) with predicted ATP binding, ATP-dependent helicase activity, helicase activity, nucleic acid binding activity and role in DNA recombination	192.746	-0.630908	0.200378	-3.14858	0.00164064	0.00612156
Afu1g07660	Ortholog of A. nidulans FGSC A4 : AN5108, A. niger CBS 513.88 : An07g10310, A. oryzae RIB40 : AO090012001018, Aspergillus wentii : Aspwe1_0055253 and Aspergillus sydowii : Aspsy1_0091561	268.704	-0.630986	0.159846	-3.94745	7.89884e-05	0.000766465
Afu1g06370	Ortholog(s) have cytosol, nucleus localization	382.189	-0.631553	0.204585	-3.087	0.00202187	0.00714355
Afu1g15830	Has domain(s) with predicted catalytic activity, orotidine-5'-phosphate decarboxylase activity and role in 'de novo' pyrimidine nucleobase biosynthetic process	276.379	-0.63173	0.176775	-3.57363	0.000352067	0.0021115
Afu6g00640	Ortholog of A. nidulans FGSC A4 : AN6413, AN6419, AN6946, AN5312, AN5664, AN8328, AN3241, AN10369, AN1930, AN2386, AN1738, AN11159, AN8984, AN8951, AN1540, AN8971, AN9387, AN9266, AN9306, AN1317, AN10886, AN7232, AN7774, AN12202	490.412	-0.633489	0.183543	-3.45145	0.000557573	0.0029014
Afu5g08520	Ortholog(s) have U2 snRNP localization	128.549	-0.633897	0.168339	-3.7656	0.000166151	0.00125742
Afu3g06200	Ortholog(s) have anaphase-promoting complex localization	331.375	-0.634385	0.162678	-3.89964	9.63373e-05	0.000870302
Afu5g07960	Ortholog(s) have cytosol localization	539.01	-0.636301	0.196365	-3.2404	0.00119362	0.00486178
Afu6g05060	Ortholog(s) have GDP binding, RNA pyrophosphohydrolase activity, enzyme regulator activity, phosphodiesterase decapping endonuclease activity	77.2456	-0.640095	0.206903	-3.0937	0.00197677	0.00703189
Afu3g06780	Ortholog(s) have DNA-directed DNA polymerase activity, role in error-free translesion synthesis, error-prone translesion synthesis and cytosol, mitochondrion, nuclear chromatin, nucleus, zeta DNA polymerase complex localization	147.726	-0.640394	0.196807	-3.25392	0.00113823	0.00470553
Afu4g11880	Ortholog(s) have U2 snRNP, cytosol localization	411.342	-0.642482	0.199824	-3.21524	0.00130334	0.00517041
Afu5g03460	Ortholog(s) have thymidylate kinase activity, uridylate kinase activity, role in dTDP biosynthetic process, dTTP biosynthetic process, dUDP biosynthetic process, nucleotide phosphorylation and cytosol, nucleus localization	85.8187	-0.642499	0.190931	-3.36508	0.000765209	0.00359119
Afu5g10910	Ortholog of A. nidulans FGSC A4 : AN0227, A. fumigatus Af293 : Afu3g12020, Afu4g06275, A. niger CBS 513.88 : An14g03700, An04g00590, An02g07840 and A. oryzae RIB40 : AO090010000440, AO090023000963	256.68	-0.643428	0.185014	-3.47772	0.000505697	0.00271476
Afu6g12770	Ortholog of A. nidulans FGSC A4 : AN3716, A. niger CBS 513.88 : An08g10710, A. oryzae RIB40 : AO090003000397, Aspergillus wentii : Aspwe1_0102826 and Aspergillus sydowii : Aspsy1_0032599	2265.06	-0.644589	0.195661	-3.29442	0.000986264	0.00426144
Afu6g06610	Ortholog(s) have role in protein folding and endoplasmic reticulum localization	560.892	-0.645533	0.188235	-3.4294	0.000604917	0.00305295
Afu3g12400	Putative heterotrimeric G protein alpha subunit	569.937	-0.645542	0.151733	-4.25445	2.09563e-05	0.000315274
Afu6g10030	Ortholog(s) have diacylglycerol diphosphate phosphatase activity, phosphatidate phosphatase activity and role in farnesol biosynthetic process, phospholipid metabolic process	443.012	-0.645672	0.214901	-3.00451	0.00266007	0.00874809
Afu5g08950	Ortholog(s) have GTPase activity, signal transducer activity	414.13	-0.645755	0.172654	-3.74017	0.000183893	0.00134927
Afu6g04110	CLPTM1 domain protein; transcript induced by exposure to human airway epithelial cells	1014.84	-0.646215	0.136753	-4.72541	2.29654e-06	7.00195e-05
Afu1g02490	Ortholog of A. nidulans FGSC A4 : AN0319, A. niger CBS 513.88 : An01g05680, A. oryzae RIB40 : AO090005000843, Aspergillus wentii : Aspwe1_0049702 and Aspergillus sydowii : Aspsy1_0144752	415.396	-0.647443	0.197452	-3.279	0.00104177	0.0044244
Afu1g14770	Ortholog(s) have mRNA binding, tRNA dihydrouridine synthase activity, role in tRNA modification and cytoplasm, nuclear periphery localization	515.089	-0.649521	0.141477	-4.591	4.41132e-06	0.000113118
Afu7g02090	Ortholog of A. nidulans FGSC A4 : AN9101, A. niger CBS 513.88 : An12g00580, A. oryzae RIB40 : AO090038000586, Aspergillus wentii : Aspwe1_0158097 and Aspergillus sydowii : Aspsy1_0061410	170.176	-0.650045	0.182846	-3.55515	0.000377757	0.00221437
Afu6g12880	Ortholog of A. nidulans FGSC A4 : AN10685, Neosartorya fischeri NRRL 181 : NFIA_058820, Aspergillus wentii : Aspwe1_0166371 and Aspergillus versicolor : Aspve1_0042181	194.347	-0.651916	0.18764	-3.47429	0.000512214	0.00273977
Afu4g08460	Ortholog of A. nidulans FGSC A4 : AN1712, A. oryzae RIB40 : AO090023000716, Neosartorya fischeri NRRL 181 : NFIA_107710, Aspergillus wentii : Aspwe1_0102930 and Aspergillus versicolor : Aspve1_0079819	255.549	-0.652185	0.217	-3.00546	0.00265178	0.00872852
Afu7g08530	Ortholog of A. niger CBS 513.88 : An10g00280, Aspergillus tubingensis : Asptu1_0053817, Aspergillus fumigatus A1163 : AFUB_097670, AFUB_098030 and Aspergillus sydowii : Aspsy1_0041373	716.55	-0.652334	0.201833	-3.23206	0.00122903	0.00496267
Afu3g06270	Ortholog of A. nidulans FGSC A4 : AN4746, A. niger CBS 513.88 : An11g10070, Aspergillus wentii : Aspwe1_0173640, Aspergillus sydowii : Aspsy1_0087871 and Aspergillus terreus NIH2624 : ATET_08802	880.788	-0.653186	0.203021	-3.21733	0.0012939	0.00514114
Afu2g16380	Ortholog(s) have oxidoreductase activity, role in NADPH regeneration and cytoplasm, nucleus localization	1201.65	-0.653685	0.212042	-3.08281	0.00205055	0.00722437
Afu5g08980	Ortholog(s) have ubiquinone binding activity	1309.98	-0.653801	0.176303	-3.70839	0.000208581	0.00147111
Afu7g03730	Ortholog(s) have mitochondrial ribosome localization	1142.83	-0.658112	0.19888	-3.30909	0.000936011	0.00411338
Afu2g11450	Has domain(s) with predicted methyltransferase activity	532.922	-0.658117	0.167206	-3.93597	8.28607e-05	0.000791685
Afu6g11170	Has domain(s) with predicted nucleic acid binding activity	595.489	-0.659011	0.198366	-3.3222	0.000893116	0.00399176
Afu6g10500	Ortholog(s) have role in tRNA modification and cytosol localization	405.658	-0.660118	0.220969	-2.98738	0.00281381	0.0091409
Afu2g02830	Ortholog of A. nidulans FGSC A4 : AN4538, A. niger CBS 513.88 : An07g07180, A. oryzae RIB40 : AO090026000628, Aspergillus wentii : Aspwe1_0036706 and Aspergillus sydowii : Aspsy1_0091097	379.386	-0.660653	0.199777	-3.30695	0.000943183	0.00413953
Afu7g02600	Ortholog of A. nidulans FGSC A4 : AN9057, A. niger CBS 513.88 : An09g03040, A. oryzae RIB40 : AO090311000001, Aspergillus wentii : Aspwe1_0052567 and Aspergillus sydowii : Aspsy1_0049967	727.787	-0.660799	0.135684	-4.87014	1.11521e-06	4.35689e-05
Afu5g08440	Transcript up-regulated in conidia exposed to neutrophils	250.886	-0.661754	0.204102	-3.24228	0.00118577	0.00484836
Afu2g11680	Ortholog(s) have cytosol, nucleus localization	272.332	-0.661914	0.207406	-3.1914	0.00141586	0.00549697
Afu2g06200	Ortholog(s) have role in CENP-A containing nucleosome assembly, chromatin maintenance, chromatin silencing at centromere, mitotic sister chromatid segregation and nucleoplasm localization	1289.38	-0.662075	0.211132	-3.13584	0.00171364	0.00631778
Afu4g12120	Ortholog(s) have NAD+ binding, NAD-dependent histone deacetylase activity (H3-K9 specific), NAD-dependent histone deacetylase activity (H4-K16 specific) and NAD-independent histone deacetylase activity, more	945.759	-0.664162	0.163874	-4.05289	5.05891e-05	0.000568215
Afu1g08790	Ortholog(s) have nuclear export signal receptor activity, role in cellular response to oxidative stress, protein export from nucleus and cytosol, nuclear envelope, nuclear periphery localization	2463.13	-0.664425	0.11191	-5.93714	2.90028e-09	6.01164e-07
Afu1g01940	Ortholog of A. nidulans FGSC A4 : AN8644, A. niger CBS 513.88 : An04g08240 and A. oryzae RIB40 : AO090026000236, AO090010000588, AO090011000050, AO090009000101	167.945	-0.666057	0.209419	-3.1805	0.00147023	0.00564633
Afu5g06770	Ortholog(s) have role in cytoplasmic translation and cell tip, cytoplasm localization	640.065	-0.668658	0.186232	-3.59045	0.000330102	0.00202445
Afu1g11490	Ortholog(s) have endopolyphosphatase activity, exopolyphosphatase activity, role in polyphosphate catabolic process and cytosol, fungal-type vacuole membrane, nucleus localization	1281.67	-0.668694	0.164109	-4.07469	4.6075e-05	0.000531199
Afu1g08760	Ortholog(s) have porphobilinogen synthase activity, role in heme biosynthetic process and cytosol, nucleus localization	1552.39	-0.669847	0.22171	-3.02127	0.00251717	0.00840046
Afu2g13750	Ortholog(s) have role in protein targeting to vacuole, vacuole organization and cytosol, nucleus localization	512.163	-0.66999	0.181233	-3.69685	0.000218292	0.00151808
Afu1g15710	Ortholog(s) have role in positive regulation of mitotic metaphase/anaphase transition and anaphase-promoting complex, cell division site, cytosol, mitotic spindle pole body localization	339.515	-0.672323	0.202856	-3.31429	0.000918761	0.00405668
Afu4g04660	Ortholog(s) have protein domain specific binding activity	4207.02	-0.672403	0.220446	-3.05019	0.00228695	0.00784604
Afu2g03590	Putative ribosomal protein S21e; transcript induced by exposure to human airway epithelial cells	10015.8	-0.673838	0.196683	-3.42601	0.000612514	0.00307842
Afu2g09180	Ortholog(s) have role in retrograde vesicle-mediated transport, Golgi to ER and COPI vesicle coat, cytosol, nucleus localization	851.258	-0.675617	0.214131	-3.15515	0.00160416	0.00602733
Afu6g02970	Putative UPF0041 domain protein	1768.13	-0.675917	0.213007	-3.17322	0.00150759	0.00575133
Afu8g05560	Ortholog(s) have protein serine/threonine phosphatase activity	1876.58	-0.67913	0.166851	-4.07027	4.69593e-05	0.000538265
Afu3g05450	Putative glutamate carboxypeptidase	1928.24	-0.679931	0.168365	-4.03842	5.3812e-05	0.000594001
Afu5g14770	Has domain(s) with predicted oxidoreductase activity, pyrroline-5-carboxylate reductase activity and role in oxidation-reduction process, proline biosynthetic process	543.648	-0.681575	0.198454	-3.43442	0.000593833	0.00302428
Afu3g09940	Ortholog(s) have peptide alpha-N-acetyltransferase activity, role in N-terminal protein amino acid acetylation, regulation of protein localization and NatC complex, cytosol, nucleus localization	839.082	-0.682214	0.228946	-2.9798	0.00288434	0.00934156
Afu3g09600	Ortholog(s) have mRNA binding activity, role in rRNA processing and 90S preribosome, box C/D snoRNP complex, small-subunit processome localization	2598.97	-0.682662	0.202958	-3.36356	0.000769435	0.00360006
Afu7g04090	Has domain(s) with predicted mitochondrion localization	2199.71	-0.683389	0.158637	-4.30788	1.64828e-05	0.000273844
Afu5g12350	Ortholog(s) have CDP reductase activity, role in CDP metabolic process, dCDP biosynthetic process and cytosol, nucleus, ribonucleoside-diphosphate reductase complex localization	3365.98	-0.684878	0.152758	-4.48342	7.34555e-06	0.000159803
Afu1g07600	Ortholog(s) have RNA-DNA hybrid ribonuclease activity, role in DNA replication, removal of RNA primer, RNA phosphodiester bond hydrolysis, endonucleolytic, ribonucleotide excision repair and nucleus, ribonuclease H2 complex localization	226.548	-0.685454	0.20966	-3.26936	0.00107791	0.00452381
Afu2g15165	Ortholog of Aspergillus fumigatus A1163 : AFUB_030830	1380.94	-0.686201	0.173929	-3.9453	7.97e-05	0.000769368
Afu3g05330	Has domain(s) with predicted nucleic acid binding activity	1115.57	-0.687436	0.125957	-5.45771	4.82302e-08	4.55561e-06
Afu7g01450	Has domain(s) with predicted electron carrier activity, heme binding, iron ion binding, oxidoreductase activity, acting on paired donors, with incorporation or reduction of molecular oxygen activity and role in oxidation-reduction process	111.036	-0.687718	0.222629	-3.08907	0.00200781	0.00711073
Afu2g16660	Ortholog(s) have tRNA adenylyltransferase activity, role in tRNA 3'-terminal CCA addition and cytosol, mitochondrial matrix localization	573.456	-0.68855	0.184336	-3.73529	0.000187496	0.00136764
Afu5g12390	Ortholog(s) have cytoplasm localization	1286.18	-0.689594	0.178582	-3.86149	0.000112697	0.000964782
Afu5g02580	Ortholog(s) have U2-type spliceosomal complex, mitotic spindle pole body localization	538.946	-0.690309	0.192616	-3.58385	0.00033856	0.00206063
Afu3g10440	Ortholog of A. nidulans FGSC A4 : AN4944, Aspergillus flavus NRRL 3357 : AFL2T_02410, Aspergillus wentii : Aspwe1_0025030 and Aspergillus versicolor : Aspve1_0884593	132.464	-0.690876	0.178154	-3.87796	0.000105336	0.000923636
Afu4g00930	Protein described as similar to the S. cervisiae magnesium transporter, Alr1	1211.27	-0.691068	0.189659	-3.64374	0.00026871	0.00175887
Afu4g06990	Ortholog(s) have endoplasmic reticulum localization	233.771	-0.691639	0.134138	-5.15616	2.5206e-07	1.4928e-05
Afu3g07280	Has domain(s) with predicted role in cell division, centromere complex assembly, chromosome segregation and kinetochore, nucleus localization	167.387	-0.692485	0.194459	-3.56108	0.000369331	0.00217903
Afu1g09600	Ortholog(s) have peptide alpha-N-acetyltransferase activity, peptide-glutamate-N-acetyltransferase activity, peptide-serine-N-acetyltransferase activity	1210.56	-0.69283	0.194186	-3.56787	0.000359894	0.00214499
Afu5g10640	Ortholog(s) have mRNA binding, tyrosine-tRNA ligase activity, role in tyrosyl-tRNA aminoacylation and cytosol, nucleus localization	920.929	-0.694075	0.230781	-3.00751	0.00263398	0.00868816
Afu3g10200	Ortholog of A. nidulans FGSC A4 : AN10620, A. oryzae RIB40 : AO090003000556, Aspergillus wentii : Aspwe1_0025004, Aspergillus zonatus : Aspzo1_0012301 and Aspergillus sydowii : Aspsy1_0146861	171.211	-0.695205	0.22826	-3.04567	0.00232163	0.00792498
Afu6g14460	2-haloalkanoic acid dehalogenase; transcript up-regulated in conidia exposed to neutrophils	208.894	-0.697263	0.208065	-3.35118	0.000804678	0.00370877
Afu4g12350	Ortholog of A. nidulans FGSC A4 : AN3664, A. niger CBS 513.88 : An01g07660, A. oryzae RIB40 : AO090009000437, Aspergillus wentii : Aspwe1_0047309 and Aspergillus sydowii : Aspsy1_1056088	4938.63	-0.698394	0.160876	-4.34118	1.41716e-05	0.000245434
Afu3g08330	Ortholog(s) have mitochondrion localization	621.682	-0.699409	0.198582	-3.52201	0.000428291	0.00241565
Afu5g06010	Ortholog(s) have ribosomal large subunit binding activity	1122.15	-0.700028	0.11986	-5.84038	5.20822e-09	8.83266e-07
Afu7g02280	Ortholog(s) have U5 snRNP localization	416.655	-0.700469	0.185479	-3.77654	0.000159019	0.00122204
Afu3g11210	Ortholog(s) have role in cellular response to biotic stimulus, cellular response to starvation and filamentous growth of a population of unicellular organisms in response to biotic stimulus, more	219.292	-0.701775	0.222839	-3.14925	0.00163691	0.00612156
Afu4g09800	Ortholog(s) have Prp19 complex, spliceosomal complex localization	518.467	-0.701885	0.217691	-3.22423	0.00126312	0.00505382
Afu2g04850	Ortholog of A. nidulans FGSC A4 : AN2083, A. niger CBS 513.88 : An11g04540, A. oryzae RIB40 : AO090003000288, Aspergillus wentii : Aspwe1_0046199 and Aspergillus sydowii : Aspsy1_0039236	357.586	-0.703416	0.195645	-3.59538	0.000323922	0.00199926
Afu6g04460	Ortholog(s) have cardiolipin synthase activity, role in cellular ion homeostasis, lipid biosynthetic process, mitochondrial genome maintenance, mitochondrial membrane organization and mitochondrion localization	344.999	-0.706416	0.156754	-4.50654	6.58936e-06	0.000149666
Afu8g02840	Putative mitochondrial dynamin GTPase with a predicted role in mitochondrial fission	1613.93	-0.712644	0.159807	-4.45939	8.21916e-06	0.000173743
Afu2g07490	Ortholog of A. nidulans FGSC A4 : AN10737, A. niger CBS 513.88 : An05g00040, Aspergillus wentii : Aspwe1_0175101, Aspergillus sydowii : Aspsy1_0044731 and Aspergillus terreus NIH2624 : ATET_06858	376.396	-0.713201	0.189397	-3.76565	0.000166119	0.00125742
Afu5g01870	Ortholog(s) have ATPase activity, DNA clamp loader activity and role in UV-damage excision repair, leading strand elongation, mitotic DNA damage checkpoint, sister chromatid cohesion	363.748	-0.713725	0.220347	-3.23909	0.0011991	0.00488143
Afu8g03910	Ortholog of A. nidulans FGSC A4 : AN9423, A. niger CBS 513.88 : An16g09290, Neosartorya fischeri NRRL 181 : NFIA_096620, Aspergillus wentii : Aspwe1_0053600 and Aspergillus versicolor : Aspve1_0422328	628.439	-0.715867	0.179767	-3.98221	6.82788e-05	0.000695084
Afu4g07750	Ortholog(s) have pyruvate transmembrane transporter activity, role in mitochondrial pyruvate transport and integral component of mitochondrial inner membrane localization	1398.65	-0.716035	0.19961	-3.58716	0.000334295	0.00204468
Afu1g09960	Ortholog of A. nidulans FGSC A4 : AN1271, A. niger CBS 513.88 : An08g01780, Aspergillus wentii : Aspwe1_0036525 and Aspergillus sydowii : Aspsy1_0141432	670.91	-0.716862	0.235946	-3.03824	0.00237964	0.008053
Afu2g01510	Ortholog(s) have role in peroxisome organization and peroxisomal membrane localization	103.019	-0.719074	0.189045	-3.80373	0.000142536	0.00113512
Afu6g07990	Ortholog(s) have cytosol, nucleus localization	124.6	-0.71918	0.239177	-3.00689	0.00263936	0.00869479
Afu7g04490	Ortholog(s) have structural constituent of ribosome activity	7822.32	-0.719229	0.18341	-3.92143	8.80257e-05	0.000827483
Afu4g08660	Oligosaccharyltransferase subunit ribophorin II with a predicted role in N-linked protein glycosylation; 4 predicted transmembrane domains	348.684	-0.719478	0.159696	-4.5053	6.62778e-06	0.000149666
Afu3g08550	Has domain(s) with predicted oxidoreductase activity and role in metabolic process	97.042	-0.720337	0.231648	-3.10962	0.0018733	0.00675946
Afu6g10520	Has domain(s) with predicted oxidoreductase activity and role in metabolic process	220.232	-0.721066	0.203529	-3.54281	0.000395886	0.00229395
Afu5g06970	Ortholog of A. nidulans FGSC A4 : AN10975, A. niger CBS 513.88 : An17g00170, A. oryzae RIB40 : AO090701000290, Aspergillus versicolor : Aspve1_0135244 and Aspergillus clavatus NRRL 1 : ACLA_010110	1996.88	-0.721283	0.211975	-3.40268	0.000667286	0.00324807
Afu6g09165	Ortholog(s) have role in macroautophagy and cytosol, nucleus localization	212.152	-0.721327	0.190697	-3.78258	0.000155211	0.00120268
Afu2g11130	Has domain(s) with predicted role in regulation of transcription, DNA-templated and nucleus localization	766.523	-0.721414	0.13525	-5.33393	9.61111e-08	7.8459e-06
Afu5g05970	Ortholog(s) have Rab guanyl-nucleotide exchange factor activity, role in ER to Golgi vesicle-mediated transport and TRAPPI protein complex, TRAPPII protein complex, TRAPPIII protein complex, cytosol, nucleus localization	139.724	-0.722294	0.232445	-3.10738	0.00188756	0.0067922
Afu1g10510	60S ribosomal protein L35	9617.63	-0.722405	0.221241	-3.26524	0.00109373	0.0045799
Afu1g06220	Ortholog(s) have cytosol, nucleus localization	495.79	-0.722992	0.239971	-3.01284	0.00258819	0.00857217
Afu7g03640	Ortholog(s) have nucleus localization	701.223	-0.723341	0.1412	-5.12282	3.01007e-07	1.6853e-05
Afu4g09820	Ortholog(s) have role in DNA repair, chromatin silencing at telomere, histone exchange and NuA4 histone acetyltransferase complex, Swr1 complex, cytosol localization	383	-0.723404	0.219685	-3.29291	0.000991565	0.00427188
Afu5g12850	Ortholog of A. nidulans FGSC A4 : AN6822, A. niger CBS 513.88 : An14g06350, A. oryzae RIB40 : AO090120000405, Neosartorya fischeri NRRL 181 : NFIA_074310 and Aspergillus wentii : Aspwe1_0026733	295.147	-0.724174	0.206714	-3.50326	0.000459594	0.00253286
Afu6g06600	Ortholog of A. nidulans FGSC A4 : AN5771, A. oryzae RIB40 : AO090003000035, Aspergillus wentii : Aspwe1_0107421 and Aspergillus sydowii : Aspsy1_0030191	288.642	-0.725644	0.230533	-3.14767	0.00164575	0.00613724
Afu4g13270	Ortholog(s) have role in cellular response to drug, cellular sphingolipid homeostasis, negative regulation of sphingolipid biosynthetic process, response to unfolded protein and SPOTS complex localization	1163.37	-0.726128	0.223264	-3.25233	0.00114462	0.0047293
Afu3g13360	Putative glycosylphosphatidylinositol (GPI) anchor protein; repressed by exposure to artemisinin	79.9224	-0.728216	0.245566	-2.96546	0.00302234	0.00968991
Afu2g06220	Ortholog(s) have nucleus localization	381.443	-0.729873	0.194759	-3.74757	0.000178559	0.00132183
Afu8g01810	Ortholog(s) have extracellular region localization	73.3862	-0.730068	0.225467	-3.23802	0.00120362	0.00489184
Afu5g05690	Prephenate dehydratase; role in L-phenylalanine biosynthesis; no human homolog	393.767	-0.732285	0.24145	-3.03287	0.0024224	0.00815333
Afu3g14290	Ortholog(s) have role in asexual sporulation resulting in formation of a cellular spore, hyphal growth and cytosol, nucleus localization	391.279	-0.732639	0.237633	-3.08307	0.00204879	0.00722157
Afu3g10470	Ortholog of A. nidulans FGSC A4 : AN4941, A. niger CBS 513.88 : An16g04410, A. oryzae RIB40 : AO090003000593, Aspergillus wentii : Aspwe1_0169039 and Aspergillus sydowii : Aspsy1_0788739	462.792	-0.732947	0.182659	-4.01265	6.00415e-05	0.000640415
Afu2g06260	Ortholog of Aspergillus fumigatus A1163 : AFUB_023340	60.7898	-0.733002	0.208865	-3.50946	0.000449021	0.00249678
Afu3g10065	Ortholog of A. nidulans FGSC A4 : AN4982, A. niger CBS 513.88 : An16g03820, A. oryzae RIB40 : AO090003000540, Neosartorya fischeri NRRL 181 : NFIA_067230 and Aspergillus wentii : Aspwe1_0049188	504.56	-0.733071	0.154618	-4.74117	2.12492e-06	6.60674e-05
Afu2g17070	Ortholog(s) have NEDD8 transferase activity, cullin family protein binding, protein binding, bridging, ubiquitin binding, ubiquitin conjugating enzyme binding activity	530.319	-0.733497	0.219319	-3.34443	0.000824513	0.00377687
Afu4g06500	Ortholog of A. nidulans FGSC A4 : AN4362, A. oryzae RIB40 : AO090023000936, Neosartorya fischeri NRRL 181 : NFIA_003290, NFIA_109690 and Aspergillus wentii : Aspwe1_0023319	89.8697	-0.733717	0.223497	-3.28289	0.00102748	0.00437368
Afu7g01270	Ortholog(s) have role in mitotic DNA damage checkpoint, translesion synthesis and cytosol, nuclear chromatin localization	273.196	-0.735545	0.204072	-3.60434	0.000312948	0.00194641
Afu2g12120	Ortholog of A. nidulans FGSC A4 : AN10798, A. niger CBS 513.88 : An02g04190, A. oryzae RIB40 : AO090026000434, Aspergillus wentii : Aspwe1_0031256 and Aspergillus terreus NIH2624 : ATET_01148	331.826	-0.73597	0.154209	-4.77255	1.81911e-06	5.9721e-05
Afu6g02920	Ortholog(s) have SNAP receptor activity and role in Golgi to plasma membrane transport, endocytosis, exocytosis, vesicle fusion	1610.66	-0.736554	0.247209	-2.97947	0.00288746	0.0093476
Afu7g01220	Putative squalene synthetase; farnesyl-diphosphate farnesyltransferase; SrbA-regulated during hypoxia; no human homolog	1962.31	-0.73669	0.184158	-4.00032	6.32561e-05	0.000656491
Afu3g04160	Ortholog(s) have endoplasmic reticulum, extracellular region localization	641.362	-0.736773	0.198137	-3.7185	0.000200409	0.00142969
Afu2g10090	40S ribosomal protein S15	20023.5	-0.737479	0.212708	-3.4671	0.00052611	0.00278823
Afu5g11040	Ortholog(s) have pantoate-beta-alanine ligase activity, role in pantothenate biosynthetic process and cytosol, nucleus localization	1447.88	-0.738051	0.235223	-3.13767	0.00170299	0.00628444
Afu3g04190	Ortholog(s) have role in lipid homeostasis, mitochondrion organization and integral component of mitochondrial membrane, mitochondrial outer membrane localization	295.421	-0.738083	0.216851	-3.40364	0.000664936	0.00324298
Afu5g08300	Ortholog(s) have role in conidium formation, hyphal growth, mitotic actomyosin contractile ring assembly and actomyosin contractile ring localization	688.534	-0.739137	0.247572	-2.98554	0.00283074	0.00918789
Afu3g11030	Ortholog(s) have histone binding activity	624.466	-0.739841	0.221257	-3.34381	0.000826366	0.00378071
Afu3g14040	Ortholog(s) have role in cell separation after cytokinesis, growth of unicellular organism as a thread of attached cells and negative regulation of growth of unicellular organism as a thread of attached cells, more	99.7397	-0.740758	0.225359	-3.28701	0.00101258	0.00432613
Afu4g08610	Putative calcium homeostasis protein regucalcin	558.003	-0.742335	0.228129	-3.25401	0.00113789	0.00470553
Afu4g12060	Ortholog(s) have role in cellular response to biotic stimulus, cellular response to starvation and filamentous growth of a population of unicellular organisms in response to biotic stimulus, more	1148.51	-0.743492	0.158005	-4.70551	2.53234e-06	7.43951e-05
Afu3g11310	Ortholog of A. nidulans FGSC A4 : AN4868, A. niger CBS 513.88 : An02g07050, Aspergillus wentii : Aspwe1_0037013, Aspergillus sydowii : Aspsy1_0029674 and Aspergillus glaucus : Aspgl1_0045568	291.519	-0.744424	0.23135	-3.21774	0.00129203	0.00513712
Afu2g12450	Putative hydroxymethylglutaryl-CoA lyase; transcript up-regulated in conidia exposed to neutrophils	474.873	-0.744426	0.221334	-3.36336	0.000769995	0.00360006
Afu7g02360	Has domain(s) with predicted NADH dehydrogenase (ubiquinone) activity and mitochondrion localization	2503.07	-0.745627	0.202916	-3.67456	0.000238257	0.00161625
Afu1g16523	Ortholog(s) have structural constituent of ribosome activity and cytosolic small ribosomal subunit localization	12907.2	-0.747473	0.170905	-4.37361	1.22209e-05	0.000229126
Afu6g04970	Ortholog(s) have O-phospho-L-serine:2-oxoglutarate aminotransferase activity, role in L-serine biosynthetic process, purine nucleobase biosynthetic process and cytosol localization	2081.39	-0.747819	0.142718	-5.23983	1.60723e-07	1.12085e-05
Afu5g11830	Ortholog(s) have structural constituent of ribosome activity and mitochondrial large ribosomal subunit localization	944.74	-0.748844	0.195237	-3.83557	0.000125272	0.00104328
Afu2g03330	Ortholog of A. nidulans FGSC A4 : AN0615, A. niger CBS 513.88 : An12g09750, An08g08010, A. oryzae RIB40 : AO090010000358, Aspergillus wentii : Aspwe1_0115050 and Aspergillus sydowii : Aspsy1_0084035	494.193	-0.749249	0.224213	-3.34168	0.000832719	0.00380744
Afu5g11200	Ortholog(s) have Arp2/3 complex binding activity, role in actin cortical patch assembly, negative regulation of Arp2/3 complex-mediated actin nucleation and actin cortical patch, cytosol, nucleus localization	456.498	-0.752846	0.24049	-3.13047	0.00174525	0.0063961
Afu7g05820	Ortholog of Neosartorya fischeri NRRL 181 : NFIA_027060, Aspergillus wentii : Aspwe1_0035495, Aspergillus fumigatus A1163 : AFUB_091400 and Aspergillus clavatus NRRL 1 : ACLA_007510	203.81	-0.753025	0.232661	-3.23658	0.00120971	0.00490591
Afu4g11870	Ortholog(s) have alpha-tubulin binding activity, role in protein folding, tubulin complex assembly and cytosol, nucleus localization	266.564	-0.753999	0.193943	-3.88774	0.000101184	0.000898848
Afu3g01640	Has domain(s) with predicted RNA polymerase II transcription factor activity, sequence-specific DNA binding, zinc ion binding activity, role in regulation of transcription, DNA-templated and nucleus localization	69.4594	-0.754448	0.241785	-3.12033	0.00180651	0.00658212
Afu7g04430	Ortholog(s) have single-stranded RNA binding activity	583.939	-0.754911	0.25294	-2.98455	0.00283996	0.00921381
Afu3g08300	Ortholog(s) have DNA clamp loader activity and role in UV-damage excision repair, leading strand elongation, mitotic DNA replication checkpoint, sister chromatid cohesion	460.521	-0.75746	0.23577	-3.2127	0.00131493	0.00520531
Afu4g05930	Ortholog of A. nidulans FGSC A4 : AN4302, A. niger CBS 513.88 : An03g02750, Aspergillus wentii : Aspwe1_0099945, Aspergillus sydowii : Aspsy1_0036582 and Aspergillus terreus NIH2624 : ATET_06827	356.791	-0.757825	0.20345	-3.72486	0.000195421	0.00140488
Afu8g04160	Has domain(s) with predicted ATP binding, ligase activity, tetrahydrofolylpolyglutamate synthase activity and role in biosynthetic process, folic acid-containing compound biosynthetic process	81.6066	-0.75838	0.220857	-3.43381	0.000595152	0.00302428
Afu4g04030	Histidinol phosphatase; role in histidine biosynthesis; no human homolog	292.975	-0.759503	0.247639	-3.06698	0.00216231	0.0075184
Afu6g10600	Ortholog(s) have cytosol, nucleus localization	1506.85	-0.759775	0.223933	-3.39287	0.000691644	0.00333833
Afu5g01020	Ortholog(s) have N-terminal protein N-methyltransferase activity, role in N-terminal peptidyl-proline dimethylation, cytoplasmic translation, single-species biofilm formation on inanimate substrate and cytosol, nucleus localization	203.363	-0.761072	0.234414	-3.2467	0.00116751	0.00480525
Afu5g03590	Ortholog of A. nidulans FGSC A4 : AN8227, A. niger CBS 513.88 : An09g06000, A. oryzae RIB40 : AO090102000569, Aspergillus wentii : Aspwe1_0093098 and Aspergillus sydowii : Aspsy1_0509058	283.917	-0.762209	0.2249	-3.38911	0.000701206	0.00337142
Afu2g01640	Ortholog(s) have tryptophan-tRNA ligase activity and cytosol localization	1073.32	-0.763633	0.1716	-4.45008	8.5838e-06	0.000179922
Afu1g09100	60S ribosomal protein L9	14868.8	-0.765121	0.203926	-3.75196	0.000175461	0.00130537
Afu5g02380	Ortholog of A. nidulans FGSC A4 : AN8020, AN0195, A. niger CBS 513.88 : An03g04900, An02g10420, A. oryzae RIB40 : AO090001000067, AO090102000350 and Aspergillus wentii : Aspwe1_0114436, Aspwe1_0176498	109.101	-0.766014	0.227897	-3.36124	0.000775947	0.00361937
Afu5g05630	60S ribosomal protein L23	14392	-0.766017	0.209699	-3.65293	0.000259261	0.00171813
Afu6g04180	Ortholog of A. nidulans FGSC A4 : AN10835, A. niger CBS 513.88 : An15g01400, Neosartorya fischeri NRRL 181 : NFIA_050700, Aspergillus wentii : Aspwe1_0036032 and Aspergillus versicolor : Aspve1_0086107	317.893	-0.767115	0.203452	-3.7705	0.000162923	0.00124691
Afu7g02210	Ortholog(s) have role in rRNA processing, ribosomal small subunit assembly and CURI complex, UTP-C complex, cytosol localization	565.648	-0.767802	0.24843	-3.09062	0.00199742	0.00708179
Afu3g02980	Has domain(s) with predicted oxidoreductase activity and role in oxidation-reduction process	67.8308	-0.768343	0.212849	-3.60981	0.000306421	0.00192467
Afu4g07835	Ortholog(s) have nuclear envelope localization	152.291	-0.768773	0.209587	-3.66804	0.000244415	0.00164309
Afu1g16600	Has domain(s) with predicted RNA binding, ribonuclease T2 activity	206.235	-0.769938	0.1933	-3.98314	6.80116e-05	0.000694577
Afu4g12570	Has domain(s) with predicted DNA binding, RNA polymerase II transcription factor activity, sequence-specific DNA binding, zinc ion binding activity and role in regulation of transcription, DNA-templated, transcription, DNA-templated	255.605	-0.770444	0.190611	-4.04197	5.30043e-05	0.000587694
Afu3g13465	Ortholog of A. nidulans FGSC A4 : AN3158, A. niger CBS 513.88 : An02g09340, Neosartorya fischeri NRRL 181 : NFIA_063880, Aspergillus wentii : Aspwe1_0025995 and Aspergillus versicolor : Aspve1_0081479	47.6407	-0.771016	0.204848	-3.76384	0.000167323	0.0012622
Afu1g15070	Ortholog(s) have role in mitochondrial genome maintenance, plasmid maintenance and cytosol, mitochondrion localization	318.246	-0.77171	0.213923	-3.60742	0.000309259	0.00194065
Afu8g05350	Ortholog(s) have cytosol localization	779.586	-0.774969	0.227018	-3.4137	0.00064088	0.00315868
Afu4g03870	Ortholog(s) have role in karyogamy involved in conjugation with cellular fusion, protein targeting to vacuole involved in ubiquitin-dependent protein catabolic process via the multivesicular body sorting pathway	152.061	-0.775244	0.245499	-3.15783	0.00158949	0.00597521
Afu6g02242	Has domain(s) with predicted ATP binding, protein kinase activity, protein serine/threonine kinase activity, transferase activity, transferring phosphorus-containing groups activity and role in protein phosphorylation	244.498	-0.775443	0.2355	-3.29275	0.000992117	0.00427188
Afu7g02510	Ortholog of A. nidulans FGSC A4 : AN9070, A. niger CBS 513.88 : An12g00060, A. oryzae RIB40 : AO090038000629, Aspergillus wentii : Aspwe1_0173747 and Aspergillus sydowii : Aspsy1_0136164	1320.88	-0.775561	0.174553	-4.44312	8.86634e-06	0.00018327
Afu5g10570	Cofilin	5663.23	-0.776484	0.235967	-3.29064	0.000999581	0.00429411
Afu3g06640	Ortholog(s) have structural constituent of ribosome activity	9663.4	-0.777569	0.178246	-4.36235	1.28675e-05	0.000232157
Afu6g04660	Ortholog(s) have role in CENP-A containing chromatin organization and CENP-A containing nucleosome, chromosome, centromeric core domain, condensed nuclear chromosome, centromeric region localization	293.88	-0.777815	0.255146	-3.04851	0.00229976	0.00786831
Afu7g01850	Ortholog(s) have RNA polymerase III activity, role in tRNA transcription from RNA polymerase III promoter and DNA-directed RNA polymerase III complex, cytosol, mitochondrion localization	479.454	-0.778799	0.232105	-3.35537	0.000792603	0.00367354
Afu4g03090	Ortholog of A. nidulans FGSC A4 : AN2473, A. niger CBS 513.88 : An16g01740, An14g02280, A. oryzae RIB40 : AO090102000258, AO090003001331 and Aspergillus wentii : Aspwe1_0030474, Aspwe1_0115648	621.567	-0.778955	0.144741	-5.38171	7.37803e-08	6.36802e-06
Afu5g14670	Ortholog of A. niger CBS 513.88 : An12g09990 and Aspergillus fumigatus A1163 : AFUB_062340	1134.87	-0.779998	0.251018	-3.10733	0.00188783	0.0067922
Afu6g04770	Ortholog of Aspergillus fumigatus A1163 : AFUB_093520 and Aspergillus niger ATCC 1015 : 127270-mRNA	77.4583	-0.782677	0.242286	-3.23039	0.00123622	0.00497556
Afu3g11350	ATPase; proteins are recognized and bound by Get3p then delivered to the ER	1541.25	-0.782774	0.259497	-3.01651	0.00255706	0.00849876
Afu4g07070	Ortholog of A. nidulans FGSC A4 : AN10554, A. oryzae RIB40 : AO090023000869, Aspergillus wentii : Aspwe1_0248748, Aspergillus sydowii : Aspsy1_0547613 and Aspergillus terreus NIH2624 : ATET_05504	312.247	-0.784075	0.247509	-3.16787	0.00153562	0.00581664
Afu8g04940	Ortholog(s) have diacylglycerol cholinephosphotransferase activity, role in CDP-choline pathway and Golgi apparatus, mitochondrial outer membrane localization	683.887	-0.784133	0.194374	-4.03415	5.48005e-05	0.000603098
Afu1g09000	Ortholog of A. nidulans FGSC A4 : AN1381, A. oryzae RIB40 : AO090005001625, Aspergillus wentii : Aspwe1_0103608 and Aspergillus sydowii : Aspsy1_0140811	154.091	-0.784626	0.250239	-3.13551	0.00171554	0.00631987
Afu7g00470	Ortholog of Aspergillus niger ATCC 1015 : 189665-mRNA	121.992	-0.787561	0.206496	-3.81393	0.000136774	0.00110336
Afu6g10690	Ortholog of A. nidulans FGSC A4 : AN2433, A. niger CBS 513.88 : An11g00560, Aspergillus wentii : Aspwe1_0039431, Aspergillus sydowii : Aspsy1_0039375 and Aspergillus terreus NIH2624 : ATET_10342	910.189	-0.788702	0.234467	-3.36381	0.000768753	0.00360006
Afu7g02490	Ortholog(s) have protein domain specific binding activity, role in mitochondrial proton-transporting ATP synthase complex assembly and mitochondrion localization	821.316	-0.789691	0.188733	-4.18417	2.86213e-05	0.000393319
Afu5g11340	Ortholog(s) have enzyme regulator activity, guanyl-nucleotide exchange factor activity, translation initiation factor activity	674.726	-0.790461	0.233545	-3.38462	0.000712756	0.00340498
Afu5g08250	Ortholog of Neosartorya fischeri NRRL 181 : NFIA_079040 and Aspergillus fumigatus A1163 : AFUB_055800	152.62	-0.791545	0.223783	-3.53711	0.00040453	0.00232737
Afu6g05320	Ortholog(s) have inosine nucleosidase activity, nicotinamide riboside hydrolase activity, purine-nucleoside phosphorylase activity	1143.77	-0.791689	0.164777	-4.8046	1.55063e-06	5.39772e-05
Afu1g04840	Ortholog of S. cerevisiae MRD1; snoRNA Afu-335 encoded within intron 2	1153.24	-0.791931	0.194298	-4.07585	4.58462e-05	0.000529965
Afu2g07400	Ortholog(s) have 3'-phosphoadenosine 5'-phosphosulfate transmembrane transporter activity, 5'-adenylyl sulfate transmembrane transporter activity	1032.68	-0.792212	0.24159	-3.27915	0.00104118	0.0044244
Afu6g04670	Small ERAD ER-resident membrane protein involved in ER-associated degradation; four predicted transmembrane helices and a short cytosolic C-terminal domain; mutants compensate by increasing the activity of the unfolded protein response	211.006	-0.792615	0.154851	-5.11855	3.07892e-07	1.68933e-05
Afu6g04980	Has domain(s) with predicted oxidoreductase activity and role in oxidation-reduction process	418.974	-0.793993	0.224383	-3.53856	0.00040232	0.00231824
Afu4g11860	Has domain(s) with predicted nucleic acid binding, zinc ion binding activity	261.02	-0.797167	0.235215	-3.38911	0.000701211	0.00337142
Afu1g10850	Ortholog(s) have protein tag activity	1192.51	-0.797233	0.256399	-3.10935	0.001875	0.00676234
Afu2g01930	Ortholog(s) have cytosol, nucleus localization	561.116	-0.797406	0.253227	-3.14898	0.00163843	0.00612156
Afu6g02750	Nascent polypeptide-associated complex (NAC) subunit beta; protein level decreases upon heat shock	6479.58	-0.798145	0.2548	-3.13243	0.00173364	0.00636323
Afu3g06010	Ortholog(s) have rRNA (pseudouridine) methyltransferase activity	1004.95	-0.798872	0.143227	-5.57764	2.43799e-08	2.84156e-06
Afu3g12320	Ortholog of A. nidulans FGSC A4 : AN3084, A. niger CBS 513.88 : An02g08060, A. oryzae RIB40 : AO090005000735, Aspergillus wentii : Aspwe1_0049377 and Aspergillus sydowii : Aspsy1_0056187	555.605	-0.799096	0.196709	-4.06233	4.85854e-05	0.000552658
Afu4g04612	Ortholog(s) have ubiquitin-protein transferase activity, role in ER-associated ubiquitin-dependent protein catabolic process, protein monoubiquitination, protein polyubiquitination and endoplasmic reticulum membrane localization	870.216	-0.801224	0.254977	-3.14234	0.00167604	0.0062222
Afu4g11820	Ortholog(s) have ATPase activity, GTPase activity, role in RNA polymerase II complex import to nucleus, mitotic sister chromatid cohesion and DNA-directed RNA polymerase II, core complex, cytosol localization	350.566	-0.801639	0.240899	-3.3277	0.000875668	0.00395056
Afu5g03130	Ortholog(s) have sequence-specific DNA binding activity and role in CENP-A containing chromatin organization, kinetochore assembly, mitotic sister chromatid segregation, negative regulation of G0 to G1 transition	1273.13	-0.8017	0.170785	-4.69421	2.67639e-06	7.74079e-05
Afu8g05340	Ortholog(s) have peptidase activity, role in protein targeting to ER, signal peptide processing and plasma membrane, signal peptidase complex localization	355.271	-0.804916	0.208516	-3.86022	0.000113285	0.00096689
Afu5g10470	Ortholog of A. oryzae RIB40 : AO090010000490, Neosartorya fischeri NRRL 181 : NFIA_076780, Aspergillus wentii : Aspwe1_0181996 and Aspergillus fumigatus A1163 : AFUB_058060	45.8643	-0.80565	0.258212	-3.12011	0.00180785	0.0065838
Afu7g04230	Ortholog(s) have endoplasmic reticulum, fungal-type vacuole membrane localization	1027.87	-0.805886	0.19216	-4.19382	2.74295e-05	0.000384734
Afu2g05530	Ortholog(s) have H4 histone acetyltransferase activity, histone acetyltransferase activity (H3-K4 specific), peptide N-acetyltransferase activity	609.302	-0.806944	0.19764	-4.0829	4.4477e-05	0.0005202
Afu3g06960	60S ribosomal protein L21	12418.7	-0.808649	0.221426	-3.652	0.000260202	0.00172227
Afu3g03370	Ortholog of A. oryzae RIB40 : AO090020000169, Neosartorya fischeri NRRL 181 : NFIA_005530, Aspergillus versicolor : Aspve1_0032029 and Aspergillus clavatus NRRL 1 : ACLA_061330	526.727	-0.809146	0.259922	-3.11304	0.00185174	0.00669785
Afu2g11290	Orotate phosphoribosyltransferase 1; role in pyrimidine base biosynthesis; no human homolog	645.445	-0.81195	0.136117	-5.96507	2.44529e-09	5.21336e-07
Afu5g09670	Ortholog(s) have structural molecule activity and mitochondrial large ribosomal subunit localization	1252.35	-0.8122	0.237507	-3.41969	0.000626936	0.00311323
Afu3g10490	Heme binding protein involved in regulation of ergosterol biosynthesis and azole resistance	704.319	-0.815591	0.271251	-3.00677	0.00264036	0.00869479
Afu2g10110	Ortholog of A. nidulans FGSC A4 : AN5995, A. niger CBS 513.88 : An16g04920, A. oryzae RIB40 : AO090011000625, Aspergillus wentii : Aspwe1_0045120 and Aspergillus sydowii : Aspsy1_0031289	1636.62	-0.815653	0.213599	-3.81861	0.000134203	0.00109207
Afu6g10760	Ortholog(s) have cytosol, nucleus localization	803.056	-0.816052	0.194414	-4.19749	2.69893e-05	0.00037999
Afu2g06295	Ortholog(s) have role in glycolipid translocation and endoplasmic reticulum membrane localization	1100.95	-0.819121	0.216718	-3.77966	0.000157042	0.00121184
Afu2g15070	Ortholog(s) have K48-linked polyubiquitin binding, structural molecule activity, role in ubiquitin-dependent protein catabolic process and cytosol, nucleus, proteasome regulatory particle, base subcomplex localization	2023.78	-0.819791	0.216497	-3.78661	0.000152714	0.00118951
Afu1g05655	Ortholog(s) have cell cortex localization	417.827	-0.820672	0.250098	-3.2814	0.00103294	0.00439191
Afu4g10040	Ortholog(s) have role in positive regulation of cell-substrate adhesion and Golgi cisterna, cytosol, endosome localization	354.584	-0.820859	0.15805	-5.19366	2.06195e-07	1.32253e-05
Afu5g03485	Ortholog of Aspergillus fumigatus A1163 : AFUB_052000	311.869	-0.821566	0.243306	-3.37667	0.000733689	0.00347826
Afu1g05700	Ortholog(s) have U2 snRNP, cytosol localization	143.406	-0.821962	0.263589	-3.11835	0.00181867	0.00660708
Afu4g10740	Ortholog(s) have mitochondrial ribosome localization	1412	-0.822249	0.196451	-4.18551	2.84524e-05	0.000392523
Afu5g10620	Has domain(s) with predicted protein heterodimerization activity, sequence-specific DNA binding activity and intracellular localization	213.167	-0.822743	0.220008	-3.73961	0.000184304	0.00134963
Afu4g12220	Ortholog of A. nidulans FGSC A4 : AN3655, A. niger CBS 513.88 : An01g07500, A. oryzae RIB40 : AO090009000424, Aspergillus wentii : Aspwe1_0166578 and Aspergillus sydowii : Aspsy1_0204923	2417.23	-0.822988	0.242024	-3.40044	0.000672766	0.00327261
Afu5g12302	Ortholog of A. nidulans FGSC A4 : AN0073, A. niger CBS 513.88 : An01g02110, A. oryzae RIB40 : AO090120000347, Aspergillus wentii : Aspwe1_0170763 and Aspergillus sydowii : Aspsy1_0195064	594.837	-0.824221	0.210645	-3.91285	9.12143e-05	0.000842923
Afu2g10710	Ortholog(s) have role in intra-S DNA damage checkpoint, mitotic DNA replication checkpoint, negative regulation of double-strand break repair via homologous recombination and checkpoint clamp complex, cytosol localization	199.971	-0.825566	0.264478	-3.12149	0.0017994	0.00656173
Afu4g09520	Ortholog(s) have SNAP receptor activity, palmitoyltransferase activity	1058.04	-0.827214	0.213922	-3.8669	0.000110227	0.00095057
Afu7g05870	Putative proteasome subunit; immunoreactive protein; reacts with rabbit immunosera exposed to A. fumigatus conidia	3326.42	-0.827255	0.264239	-3.13071	0.00174387	0.00639448
Afu1g06570	Ortholog(s) have structural constituent of ribosome activity and mitochondrial small ribosomal subunit localization	1325.33	-0.827317	0.164278	-5.03607	4.75197e-07	2.2162e-05
Afu4g11000	Ortholog(s) have role in cellular response to drug, filamentous growth, late endosome to vacuole transport via multivesicular body sorting pathway and fungal-type vacuole membrane localization	708.893	-0.827428	0.259858	-3.18416	0.00145177	0.00559561
Afu5g09490	Ortholog(s) have structural constituent of ribosome activity and mitochondrial large ribosomal subunit localization	934.239	-0.827641	0.176188	-4.69747	2.63398e-06	7.65229e-05
Afu4g12080	Ortholog(s) have ubiquitin conjugating enzyme activity, ubiquitin-protein transferase activity and role in free ubiquitin chain polymerization, postreplication repair, protein K63-linked ubiquitination	1087.1	-0.828053	0.270307	-3.06338	0.00218854	0.00757495
Afu4g13190	Ortholog(s) have role in ER to Golgi vesicle-mediated transport and ER to Golgi transport vesicle, endoplasmic reticulum, plasma membrane localization	1334.02	-0.828416	0.223967	-3.69883	0.000216599	0.00151126
Afu3g03315	Ortholog(s) have RNA polymerase II core promoter proximal region sequence-specific DNA binding, transcriptional activator activity, RNA polymerase II core promoter proximal region sequence-specific binding activity	62.3242	-0.828968	0.24587	-3.37157	0.000747406	0.00352564
Afu3g04320	Ortholog(s) have role in mitochondrion organization and SCF ubiquitin ligase complex localization	399.571	-0.829158	0.242808	-3.41488	0.000638111	0.00315128
Afu4g04420	Ortholog(s) have role in chromatin silencing at telomere, histone exchange and Swr1 complex, cytosol, nuclear chromosome, telomeric region localization	444.402	-0.830023	0.226452	-3.66533	0.00024702	0.00165512
Afu1g12750	Ortholog(s) have role in interspecies interaction between organisms	375.013	-0.83172	0.192285	-4.32545	1.52217e-05	0.000258735
Afu3g12300	60S ribosomal protein L22	7990.78	-0.832637	0.227662	-3.65733	0.000254853	0.00169041
Afu5g12800	Ortholog(s) have structural constituent of ribosome activity and mitochondrial large ribosomal subunit localization	1405.5	-0.832812	0.230446	-3.61391	0.000301616	0.00190896
Afu2g01620	Ortholog of A. niger CBS 513.88 : An03g04820, A. oryzae RIB40 : AO090701000786, Neosartorya fischeri NRRL 181 : NFIA_033930 and Aspergillus wentii : Aspwe1_0041654	75.9466	-0.832921	0.208106	-4.0024	6.27041e-05	0.000656238
Afu6g07330	Putative type I methionine aminopeptidase	655.904	-0.833213	0.224099	-3.71805	0.000200768	0.00143088
Afu6g08460	Has domain(s) with predicted electron carrier activity, heme binding, iron ion binding, oxidoreductase activity, acting on paired donors, with incorporation or reduction of molecular oxygen activity and role in oxidation-reduction process	126.797	-0.833969	0.259974	-3.2079	0.00133709	0.00527622
Afu2g15040	Has domain(s) with predicted acid-amino acid ligase activity	119.53	-0.834418	0.234951	-3.55146	0.000383101	0.0022351
Afu1g10490	Ortholog(s) have unfolded protein binding activity, role in mitochondrial proton-transporting ATP synthase complex assembly and integral component of mitochondrial membrane, mitochondrial inner membrane localization	768.518	-0.834651	0.253137	-3.29724	0.00097641	0.00423095
Afu6g04040	Ortholog(s) have dodecenoyl-CoA delta-isomerase activity, role in fatty acid beta-oxidation, filamentous growth and peroxisome localization	304.698	-0.835484	0.221696	-3.7686	0.000164164	0.00125254
Afu2g08210	Ortholog(s) have cytosol, nucleus localization	518.572	-0.8361	0.234139	-3.57095	0.000355683	0.00212765
Afu1g04490	Ortholog(s) have cytosol, nucleus localization	959.398	-0.836105	0.274211	-3.04913	0.00229507	0.00786157
Afu4g07980	Ortholog(s) have cytosol, nucleus localization	105.152	-0.837002	0.22147	-3.7793	0.00015727	0.00121234
Afu6g03800	Ortholog of A. nidulans FGSC A4 : AN2183, A. niger CBS 513.88 : An15g01720, A. oryzae RIB40 : AO090701000169, Aspergillus wentii : Aspwe1_0035996 and Aspergillus sydowii : Aspsy1_0084971	78.0877	-0.837055	0.277785	-3.01332	0.00258407	0.00856232
Afu2g13730	Ortholog(s) have cytosol, nucleus localization	696.709	-0.837932	0.243436	-3.44211	0.000577199	0.00296857
Afu5g04420	Ortholog(s) have U2 snRNP localization	1582.32	-0.838509	0.201711	-4.15699	3.2247e-05	0.000422153
Afu3g04020	Ortholog of A. nidulans FGSC A4 : AN12386, A. oryzae RIB40 : AO090124000070, Aspergillus wentii : Aspwe1_0041008 and Aspergillus sydowii : Aspsy1_0150607	192.689	-0.839021	0.277955	-3.01855	0.0025399	0.00846634
Afu6g05260	Ortholog(s) have mannose-ethanolamine phosphotransferase activity	500.007	-0.839182	0.17636	-4.75834	1.95189e-06	6.23532e-05
Afu3g00520	Has domain(s) with predicted NAD+ binding activity	311.113	-0.839642	0.20397	-4.1165	3.84662e-05	0.000471321
Afu1g15360	Has domain(s) with predicted FMN binding, oxidoreductase activity, riboflavin reductase (NADPH) activity and role in oxidation-reduction process	131.162	-0.840726	0.251106	-3.34809	0.000813705	0.00374259
Afu4g04470	Ortholog of A. nidulans FGSC A4 : AN7001, A. niger CBS 513.88 : An14g00350, A. oryzae RIB40 : AO090206000046, Aspergillus wentii : Aspwe1_0043221 and Aspergillus sydowii : Aspsy1_0048992	583.206	-0.84164	0.244327	-3.44473	0.000571638	0.00294991
Afu8g02810	Ortholog(s) have role in filamentous growth of a population of unicellular organisms, fungal-type cell wall organization and membrane localization	1021.42	-0.843148	0.182383	-4.62295	3.7832e-06	9.97534e-05
Afu1g07650	Ortholog(s) have indole-3-acetaldehyde reductase (NADH) activity, indole-3-acetaldehyde reductase (NADPH) activity, oxidoreductase activity, acting on NAD(P)H, NAD(P) as acceptor activity and cytosol, nucleus localization	220.763	-0.843456	0.279538	-3.01732	0.00255017	0.00848441
Afu2g02165	Ortholog(s) have cytosol, nuclear periphery, nuclear pore, spindle pole body localization	492.582	-0.843847	0.217636	-3.87734	0.000105605	0.000924497
Afu7g04870	Ortholog of A. nidulans AN8062; calcium induced	4770.55	-0.844818	0.240835	-3.50788	0.000451701	0.0025072
Afu8g05430	Ribosome biogenesis protein	396.395	-0.845388	0.197175	-4.2875	1.80697e-05	0.000289208
Afu3g11390	Ortholog(s) have role in positive regulation of RNA polymerase II transcriptional preinitiation complex assembly, proteasome regulatory particle assembly, ubiquitin-dependent protein catabolic process	2972.65	-0.845932	0.235938	-3.5854	0.000336568	0.00205394
Afu7g04370	Ortholog of Aspergillus flavus NRRL 3357 : AFL2T_00145, Aspergillus wentii : Aspwe1_0432150, Aspergillus fumigatus A1163 : AFUB_089910 and Aspergillus zonatus : Aspzo1_1242070	43.3638	-0.847052	0.260496	-3.25169	0.00114723	0.00473485
Afu4g12650	Ortholog(s) have H3 histone acetyltransferase activity, lysine-acetylated histone binding activity	383.298	-0.847334	0.218876	-3.8713	0.000108258	0.000942612
Afu8g05490	Ortholog(s) have transcription factor activity, core RNA polymerase II binding activity and role in transcription elongation from RNA polymerase II promoter, transcriptional start site selection at RNA polymerase II promoter	1328.79	-0.847682	0.266588	-3.17974	0.00147406	0.00564711
Afu5g03750	Putative WW domain protein	2184.42	-0.847828	0.255794	-3.3145	0.000918071	0.00405604
Afu1g09240	Has domain(s) with predicted ATP binding, ATP-dependent helicase activity, helicase activity, nucleic acid binding activity	594.491	-0.849084	0.255996	-3.31678	0.000910609	0.00403813
Afu7g05590	Ortholog(s) have cytosol, nucleus localization	2134.89	-0.849569	0.26305	-3.22969	0.00123925	0.0049793
Afu4g04075	Has domain(s) with predicted deaminase activity	296.026	-0.850705	0.248562	-3.42251	0.000620457	0.0031052
Afu6g09130	Ortholog of A. nidulans FGSC A4 : AN1764, A. niger CBS 513.88 : An11g06880, Aspergillus wentii : Aspwe1_0176961, Aspergillus sydowii : Aspsy1_0053700 and Aspergillus terreus NIH2624 : ATET_06671	211.569	-0.850932	0.230397	-3.69333	0.000221338	0.00153394
Afu7g04811	Has domain(s) with predicted DNA binding, zinc ion binding activity, role in transcription, DNA-templated and nucleus localization	105.261	-0.851275	0.263293	-3.23318	0.0012242	0.00495122
Afu2g07600	Ortholog(s) have GTP binding, signal recognition particle binding activity, role in protein targeting to ER and integral component of endoplasmic reticulum membrane, signal recognition particle receptor complex localization	1660.2	-0.851688	0.224089	-3.80067	0.000144304	0.00114206
Afu2g05940	Ortholog(s) have fungal-type vacuole membrane localization	457.981	-0.852853	0.276221	-3.08757	0.00201798	0.00713318
Afu3g03515	Protein of unknown function	133.011	-0.853089	0.176356	-4.83731	1.31608e-06	4.81401e-05
Afu6g10680	Ortholog(s) have role in DNA-templated transcription, termination, negative regulation of transcription, DNA-templated and nuclear chromatin localization	226.558	-0.85494	0.236446	-3.6158	0.000299421	0.00190314
Afu7g02630	Ortholog of Neosartorya fischeri NRRL 181 : NFIA_115340, Aspergillus versicolor : Aspve1_0416695, Aspergillus clavatus NRRL 1 : ACLA_064930 and Aspergillus niger ATCC 1015 : 189693-mRNA	1139.97	-0.855124	0.226408	-3.77691	0.000158788	0.00122152
Afu2g16760	Ortholog(s) have nucleolus localization	227.351	-0.855769	0.217936	-3.9267	8.6118e-05	0.000814464
Afu4g12810	Ortholog(s) have structural constituent of ribosome activity, role in mitochondrial translation and mitochondrial large ribosomal subunit localization	537.305	-0.856006	0.229963	-3.72237	0.000197364	0.00141551
Afu2g09730	Has domain(s) with predicted nucleic acid binding, nucleotide binding activity	522.694	-0.856465	0.263121	-3.25502	0.00113386	0.00470147
Afu5g03220	Ortholog(s) have peptidase activity, role in protein targeting to ER, signal peptide processing and signal peptidase complex localization	461.881	-0.856724	0.181505	-4.72012	2.35711e-06	7.14991e-05
Afu8g02860	Ortholog(s) have AMP deaminase activity, role in guanine salvage, purine nucleotide metabolic process and cytosol localization	819.638	-0.85675	0.167275	-5.1218	3.0264e-07	1.6853e-05
Afu4g10660	Ortholog(s) have role in DNA repair, establishment or maintenance of cell polarity regulating cell shape, histone deacetylation and negative regulation of antisense RNA transcription, more	381.996	-0.857072	0.25988	-3.29795	0.000973922	0.00422769
Afu4g08380	Ortholog of A. nidulans FGSC A4 : AN1718, AN1714, A. fumigatus Af293 : Afu4g08420, A. niger CBS 513.88 : An04g03190, An04g03210 and A. oryzae RIB40 : AO090023000718	331.078	-0.857294	0.24999	-3.42931	0.000605108	0.00305295
Afu2g03630	Ortholog of A. nidulans FGSC A4 : AN9462, A. niger CBS 513.88 : An07g08200, Neosartorya fischeri NRRL 181 : NFIA_035990, Aspergillus wentii : Aspwe1_0110313 and Aspergillus clavatus NRRL 1 : ACLA_090870	236.064	-0.857305	0.277272	-3.09193	0.00198862	0.00705952
Afu8g02690	Ortholog of A. niger CBS 513.88 : An03g02990, A. oryzae RIB40 : AO090010000760, Aspergillus wentii : Aspwe1_0122416 and Aspergillus sydowii : Aspsy1_0162865	642.448	-0.857776	0.19721	-4.34956	1.36409e-05	0.000240635
Afu1g06180	Ortholog(s) have trimethyllysine dioxygenase activity and role in carnitine biosynthetic process	1302.23	-0.858794	0.150102	-5.72141	1.05641e-08	1.52937e-06
Afu2g14930	Ortholog(s) have L-allo-threonine aldolase activity, role in carnitine biosynthetic process, glycine biosynthetic process, threonine catabolic process and cytosol, nucleus localization	70.2504	-0.858942	0.234568	-3.66181	0.000250443	0.00166709
Afu1g04040	Ubiquitin; induction in response to hydrogen peroxide Yap1-dependent	19449.4	-0.859211	0.236805	-3.62835	0.000285239	0.00183646
Afu1g09540	Ortholog(s) have GTPase regulator activity, mRNA binding activity	678.943	-0.859528	0.261457	-3.28746	0.00101095	0.00432322
Afu6g11150	Ortholog of A. nidulans FGSC A4 : AN0580, A. niger CBS 513.88 : An08g07580, A. oryzae RIB40 : AO090023000501, Aspergillus wentii : Aspwe1_0027096 and Aspergillus sydowii : Aspsy1_0055387	297.038	-0.860317	0.25942	-3.31631	0.00091216	0.00403813
Afu1g14590	Ortholog of A. nidulans FGSC A4 : AN0795, A. niger CBS 513.88 : An01g12590, Neosartorya fischeri NRRL 181 : NFIA_010830, Aspergillus wentii : Aspwe1_0027661 and Aspergillus versicolor : Aspve1_0121944	365.518	-0.8623	0.267352	-3.22533	0.00125827	0.00503712
Afu2g01650	Ortholog(s) have cytosol, nucleus localization	379.193	-0.862468	0.26405	-3.26631	0.00108961	0.00456778
Afu3g12260	Ortholog of A. nidulans FGSC A4 : AN2845, A. oryzae RIB40 : AO090003000791, Aspergillus wentii : Aspwe1_0169211 and Aspergillus sydowii : Aspsy1_0087513	226.004	-0.864245	0.208003	-4.15496	3.25347e-05	0.000423689
Afu6g06350	Proteasome subunit alpha type 3; reacts with rabbit immunosera exposed to A. fumigatus conidia	3450.74	-0.864303	0.267709	-3.22851	0.00124436	0.00498678
Afu3g04250	Ortholog(s) have inositol monophosphate 1-phosphatase activity and role in inositol phosphate dephosphorylation	1063.73	-0.864499	0.284811	-3.03534	0.00240263	0.00810507
Afu1g09050	Methylene-fatty-acyl-phospholipid synthase; no human homolog	1034.11	-0.865537	0.176776	-4.89622	9.76963e-07	3.96201e-05
Afu6g08310	Putative proteosome component	3176.42	-0.86585	0.264985	-3.26755	0.00108484	0.00455035
Afu5g12770	Has domain(s) with predicted hydrolase activity	154.148	-0.867024	0.262872	-3.29828	0.000972789	0.00422652
Afu6g07170	Putative transcription factor	230.459	-0.867551	0.202986	-4.27394	1.9205e-05	0.000298558
Afu6g09330	Protein of unknown function	1706.88	-0.867586	0.221483	-3.91717	8.95939e-05	0.000838833
Afu5g14950	Protein of unknown function; predicted gene pair with AFUA_1G16050	217.959	-0.872478	0.199648	-4.37008	1.24204e-05	0.000229952
Afu7g02590	Ortholog of Neosartorya fischeri NRRL 181 : NFIA_115300 and Aspergillus fumigatus A1163 : AFUB_089120	359.599	-0.874028	0.255512	-3.42069	0.000624629	0.00311147
Afu5g09690	Ortholog of Aspergillus fumigatus A1163 : AFUB_057240	25.7877	-0.874106	0.277978	-3.14451	0.00166363	0.00618844
Afu6g12700	Has domain(s) with predicted role in attachment of spindle microtubules to kinetochore, mitotic spindle organization in nucleus and DASH complex, mitotic spindle localization	364.363	-0.87412	0.292407	-2.98939	0.00279533	0.00908879
Afu1g14060	Ortholog(s) have role in mRNA splicing, via spliceosome and U4/U6 x U5 tri-snRNP complex localization	456.053	-0.874733	0.289733	-3.0191	0.00253525	0.00845689
Afu1g08960	Ortholog of A. nidulans FGSC A4 : AN1383, A. niger CBS 513.88 : An08g00450, A. oryzae RIB40 : AO090005001630, Aspergillus wentii : Aspwe1_0048794 and Aspergillus sydowii : Aspsy1_0025360	981.003	-0.875216	0.207139	-4.22525	2.38673e-05	0.000349211
Afu1g02410	Ortholog(s) have ATP-dependent 3'-5' DNA helicase activity, ATP-dependent 5'-3' DNA helicase activity and role in box C/D snoRNP assembly, histone exchange, rRNA processing, regulation of transcription from RNA polymerase II promoter	1420.99	-0.875384	0.183678	-4.76587	1.8804e-06	6.12731e-05
Afu2g13860	Histone H4	4895.22	-0.875604	0.283725	-3.08611	0.00202796	0.00716167
Afu3g06690	Putative Rho-type GTPase; predominantly localize to the hyphal tip	508.881	-0.875726	0.270504	-3.23739	0.00120628	0.00489732
Afu3g09140	Putative endo 1,5-alpha-arabinase; transcript induced by voriconazole	739.087	-0.875919	0.255701	-3.42556	0.00061354	0.00308091
Afu3g06590	Has domain(s) with predicted catalytic activity, deoxyribose-phosphate aldolase activity, lyase activity, role in deoxyribonucleotide catabolic process and cytoplasm localization	1222.64	-0.876731	0.284527	-3.08136	0.00206055	0.00724657
Afu3g13460	Ortholog of A. niger CBS 513.88 : An02g09330, A. oryzae RIB40 : AO090012000779, Neosartorya fischeri NRRL 181 : NFIA_063890, Aspergillus wentii : Aspwe1_0038130 and Aspergillus versicolor : Aspve1_0070181	897.884	-0.877879	0.231143	-3.79799	0.000145874	0.00114933
Afu3g02216	Ortholog of A. nidulans FGSC A4 : AN7635/binA, AN11904, A. fumigatus Af293 : Afu7g00610, Afu2g00967 and A. niger CBS 513.88 : An10g00560	28.779	-0.878748	0.273034	-3.21845	0.00128885	0.0051297
Afu6g02170	Ortholog(s) have ferric-chelate reductase activity, role in copper ion import, iron ion transport and plasma membrane localization	30.6838	-0.879478	0.23564	-3.7323	0.000189739	0.00137987
Afu4g07605	Has domain(s) with predicted structural constituent of ribosome activity, role in translation and ribosome localization	906.117	-0.880093	0.258452	-3.40525	0.000661039	0.00323242
Afu3g06880	Sorting nexin	651.537	-0.880984	0.237202	-3.71406	0.000203957	0.00144532
Afu6g04050	Ortholog(s) have role in formation of cytoplasmic translation initiation complex, regulation of mitotic cell cycle, regulation of translation and cytosol, nucleus localization	296.387	-0.881353	0.266364	-3.30883	0.000936853	0.00411465
Afu8g00910	Ortholog(s) have role in asperfuranone biosynthetic process	87.3867	-0.882568	0.231025	-3.82023	0.000133326	0.00108849
Afu2g03410	Ortholog of A. nidulans FGSC A4 : AN4491, A. niger CBS 513.88 : An07g07870, A. oryzae RIB40 : AO090120000246, Aspergillus wentii : Aspwe1_0040682 and Aspergillus sydowii : Aspsy1_0555946	476.543	-0.883229	0.295185	-2.99212	0.00277045	0.00901968
Afu3g06610	Proteasome regulatory particle subunit; transcript induced by exposure to human airway epithelial cells	4159.87	-0.883564	0.228457	-3.86752	0.000109947	0.00095057
Afu7g04990	Has domain(s) with predicted hydrolase activity and role in dUTP metabolic process	50.232	-0.884076	0.279533	-3.16269	0.00156321	0.00589352
Afu6g05240	Ortholog(s) have SUMO ligase activity	999.91	-0.885906	0.245807	-3.60407	0.000313273	0.00194641
Afu2g12190	Ortholog(s) have protein transporter activity, role in protein import into mitochondrial inner membrane and cytosol, mitochondrial intermembrane space protein transporter complex, nucleus localization	1405.15	-0.886019	0.272261	-3.2543	0.00113673	0.00470553
Afu1g12050	Ortholog(s) have Golgi apparatus, endoplasmic reticulum localization	57.3612	-0.886763	0.27122	-3.26953	0.00107726	0.00452366
Afu2g01360	Ortholog(s) have methionine-R-sulfoxide reductase activity, role in cellular response to oxidative stress and cytoplasm, nucleus localization	206.172	-0.887025	0.262741	-3.37605	0.000735351	0.00348393
Afu4g09840	Has domain(s) with predicted catalytic activity, kynureninase activity, pyridoxal phosphate binding activity, role in NAD biosynthetic process, metabolic process, tryptophan catabolic process and cytoplasm localization	205.162	-0.887469	0.236221	-3.75694	0.000172002	0.00128476
Afu4g06160	Branched-chain-amino-acid transaminase; SrbA-regulated during hypoxia	2145.51	-0.889555	0.23348	-3.80998	0.000138977	0.00111391
Afu2g14090	Ortholog(s) have cytosol localization	737.193	-0.890063	0.182042	-4.88932	1.01186e-06	4.07305e-05
Afu4g13560	Ortholog(s) have ubiquitin-specific protease activity, role in protein deubiquitination and cytosol, ribosome localization	321.377	-0.890084	0.264171	-3.36935	0.000753461	0.00354945
Afu2g15600	Ortholog(s) have cytosol, nucleus localization	408.715	-0.891059	0.25951	-3.43363	0.000595565	0.00302428
Afu1g05560	Ortholog(s) have GTP binding activity, role in cytoplasmic translation, filamentous growth and cytosol, nucleus, polysomal ribosome, polysome localization	1121.74	-0.892052	0.189112	-4.71706	2.39277e-06	7.19955e-05
Afu3g01970	Ortholog of Aspergillus fumigatus A1163 : AFUB_046440	70.9188	-0.892873	0.279021	-3.20003	0.00137415	0.00539396
Afu1g12140	Ortholog of A. nidulans FGSC A4 : AN1081, A. niger CBS 513.88 : An08g04440, A. oryzae RIB40 : AO090001000330, Aspergillus wentii : Aspwe1_0503520 and Aspergillus sydowii : Aspsy1_0053292	359.056	-0.893871	0.228767	-3.90734	9.33182e-05	0.000853864
Afu2g09200	60S ribosomal protein L30	8797.39	-0.894947	0.252935	-3.53826	0.000402779	0.00231909
Afu1g09410	Ortholog(s) have structural constituent of ribosome activity and mitochondrial large ribosomal subunit localization	1493.99	-0.89556	0.268108	-3.3403	0.000836878	0.00382178
Afu2g07350	Ortholog(s) have glutamate-5-semialdehyde dehydrogenase activity, role in proline biosynthetic process and cytosol, nucleus localization	1697.09	-0.896291	0.213924	-4.18977	2.79236e-05	0.000388018
Afu4g12370	Ortholog of Aspergillus fumigatus A1163 : AFUB_069330	639.734	-0.896517	0.291362	-3.07699	0.00209105	0.00734278
Afu6g00550	Glycosyl transferase family 8 family protein; calcium induced; induced by exposure to artemisinin	207.529	-0.898468	0.282286	-3.18283	0.00145842	0.00561254
Afu2g08860	Ortholog(s) have cytosol, exosome (RNase complex), nucleus localization	810.631	-0.898712	0.289179	-3.1078	0.00188483	0.00679105
Afu7g04460	Ortholog(s) have Rab geranylgeranyltransferase activity and role in ER to Golgi vesicle-mediated transport, negative regulation of G0 to G1 transition, protein geranylgeranylation, protein targeting to membrane	464.308	-0.900132	0.265715	-3.38759	0.000705107	0.00338578
Afu5g13000	Ortholog(s) have phosphatidylinositol transporter activity	742.858	-0.900997	0.236094	-3.81627	0.000135483	0.0010989
Afu2g10830	Ortholog of Aspergillus fumigatus A1163 : AFUB_026610	231.006	-0.901078	0.193819	-4.64907	3.3344e-06	9.2153e-05
Afu2g07540	Putative TOR signaling pathway protein	394.207	-0.902398	0.205289	-4.39575	1.10391e-05	0.000211664
Afu3g13820	Putative HET-C2 protein; transcript induced by exposure to human airway epithelial cells	2189.35	-0.902655	0.264565	-3.41184	0.000645251	0.00317281
Afu1g08820	Ortholog(s) have cytoplasm localization	699.833	-0.90338	0.252732	-3.57446	0.000350951	0.0021115
Afu1g15390	Ortholog(s) have cytosol, nucleus localization	836.89	-0.904686	0.237296	-3.81248	0.000137577	0.00110553
Afu1g01950	Ortholog of A. nidulans FGSC A4 : AN0365, A. niger CBS 513.88 : An01g06340, A. oryzae RIB40 : AO090005000900, Aspergillus wentii : Aspwe1_0049744 and Aspergillus sydowii : Aspsy1_0040934	202.137	-0.906241	0.283813	-3.1931	0.00140757	0.00547553
Afu6g11260	Ribosomal protein L26; transcript induced by exposure to human airway epithelial cells	20362.4	-0.90693	0.288238	-3.14646	0.00165257	0.00615881
Afu3g02213	Ortholog of Aspergillus fumigatus A1163 : AFUB_046150 and Aspergillus niger ATCC 1015 : 36349-mRNA	42.0414	-0.907534	0.260437	-3.48465	0.000492779	0.0026585
Afu2g09510	Protein of unknown function; transcript downregulated in response to voriconazole	1960.21	-0.907694	0.278796	-3.25576	0.00113088	0.00469333
Afu2g16750	Putative nonsense-mediated mRNA decay protein	1204.94	-0.909104	0.273705	-3.32148	0.000895423	0.00399381
Afu5g09530	Protein of unknown function, phoB-regulated	295.301	-0.909334	0.262929	-3.45848	0.000543229	0.0028537
Afu1g16320	Ortholog(s) have protein complex binding activity	338.768	-0.910117	0.297686	-3.05731	0.00223336	0.00768697
Afu4g06240	Heme binding protein involved in regulation of ergosterol biosynthesis and azole resistance	573.636	-0.910876	0.3064	-2.97283	0.00295067	0.00951508
Afu2g05000	Ortholog(s) have aminopeptidase activity, role in proteolysis involved in cellular protein catabolic process and extracellular region localization	373.572	-0.912171	0.19887	-4.58678	4.50143e-06	0.000114251
Afu5g05540	Putative nucleosome assembly protein	8187.76	-0.912466	0.221054	-4.1278	3.66249e-05	0.000457015
Afu7g04170	Ortholog(s) have role in growth of symbiont in host, nitrogen utilization	58.3802	-0.913417	0.251157	-3.63685	0.000275998	0.00179399
Afu5g06080	Ortholog(s) have role in DNA recombinase assembly, gene conversion at mating-type locus, meiotic DNA repair synthesis, meiotic joint molecule formation, positive regulation of DNA binding, strand invasion	21.8512	-0.913926	0.30192	-3.02704	0.00246959	0.00827484
Afu7g03680	Ortholog(s) have calcium ion binding, inositol-1,2,4,5,6-pentakisphosphate 5-phosphatase activity and inositol-1,2,4,5-tetrakisphosphate 5-phosphatase activity, more	295.292	-0.915099	0.146831	-6.23231	4.59599e-10	1.71476e-07
Afu6g04430	Ortholog(s) have acireductone dioxygenase (Ni2+-requiring) activity, role in L-methionine biosynthetic process from methylthioadenosine and cytosol, nucleus localization	1286.16	-0.916729	0.308558	-2.97101	0.00296824	0.0095676
Afu1g03870	Ortholog(s) have cytosol, nucleus localization	119.051	-0.918183	0.241993	-3.79426	0.000148087	0.00116196
Afu8g06270	Ortholog of Aspergillus kawachii : Aspka1_0178117, Aspergillus fumigatus A1163 : AFUB_078910 and Aspergillus sydowii : Aspsy1_0129516	254.216	-0.918228	0.308855	-2.97301	0.00294898	0.00951376
Afu4g08820	Predicted GDP/GTP exchange factor for G proteins, required for conidiation; partially complements A. nidulans ricA mutation	436.469	-0.918484	0.290851	-3.15791	0.00158902	0.00597521
Afu6g13140	Ortholog(s) have 3,4-dihydroxy-2-butanone-4-phosphate synthase activity, role in aerobic respiration, riboflavin biosynthetic process and cytosol, mitochondrial intermembrane space, nucleus localization	794.91	-0.91882	0.305519	-3.00741	0.00263486	0.00868816
Afu8g02870	Ortholog of A. nidulans FGSC A4 : AN8871, A. niger CBS 513.88 : An03g06980, Aspergillus wentii : Aspwe1_0046794, Aspergillus sydowii : Aspsy1_0061946 and Aspergillus terreus NIH2624 : ATET_10403	537.455	-0.919464	0.235304	-3.90756	9.32329e-05	0.000853864
Afu4g03030	Ortholog(s) have role in chromatin remodeling, regulation of chromosome segregation and Ino80 complex localization	273.631	-0.920851	0.208702	-4.41229	1.02285e-05	0.000201006
Afu5g03900	Ortholog(s) have oxidoreductase activity, acting on NAD(P)H, heme protein as acceptor activity, role in heme a biosynthetic process, iron-sulfur cluster assembly, ubiquinone biosynthetic process and mitochondrial matrix localization	689.688	-0.921341	0.274719	-3.35376	0.000797228	0.00368811
Afu4g14100	Predicted glutathione S transferase	347.965	-0.921417	0.302696	-3.04403	0.00233428	0.00795586
Afu1g01450	Ortholog of A. nidulans FGSC A4 : AN8025, A. niger CBS 513.88 : An11g08050, An05g01890, An11g03950, A. oryzae RIB40 : AO090010000064, AO090701000602 and Aspergillus wentii : Aspwe1_0051796	77.097	-0.921508	0.280564	-3.28449	0.00102168	0.00435396
Afu1g02210	Ortholog(s) have cell division site, cytosol, nucleolus localization	1040.29	-0.922929	0.236609	-3.90065	9.5933e-05	0.000867699
Afu2g00625	Ortholog of A. nidulans FGSC A4 : AN7644, A. fumigatus Af293 : Afu5g12035, A. niger CBS 513.88 : An18g06380 and A. oryzae RIB40 : AO090012000357, AO090001000307	265.24	-0.922935	0.288444	-3.1997	0.00137571	0.00539573
Afu6g06328	Ortholog of A. nidulans FGSC A4 : AN5796, Aspergillus wentii : Aspwe1_0107312, Aspergillus sydowii : Aspsy1_0056900 and Aspergillus terreus NIH2624 : ATET_07402	114.921	-0.923286	0.274798	-3.35987	0.000779789	0.00362993
Afu4g08470	Ortholog of A. nidulans FGSC A4 : AN1701, A. niger CBS 513.88 : An04g03260/atg28, A. oryzae RIB40 : AO090023000715, Aspergillus wentii : Aspwe1_0034455 and Aspergillus sydowii : Aspsy1_0038734	287.339	-0.923984	0.191138	-4.83412	1.33739e-06	4.82107e-05
Afu5g13130	Putative chorismate mutase; no human homolog	2002.75	-0.924437	0.254069	-3.63852	0.000274208	0.00178391
Afu5g13440	Protein of unknown function	744.638	-0.924936	0.255485	-3.62032	0.000294238	0.00187714
Afu7g01520	Ortholog(s) have cytosol, nucleus localization	806.686	-0.925743	0.309576	-2.99035	0.00278655	0.00906812
Afu5g08590	Has domain(s) with predicted hydrolase activity, hydrolyzing O-glycosyl compounds activity and role in carbohydrate metabolic process	101.206	-0.925879	0.251948	-3.67488	0.000237959	0.0016157
Afu5g05660	Ortholog(s) have rRNA (adenine) methyltransferase activity and nucleolus localization	151.569	-0.927219	0.236313	-3.92369	8.72042e-05	0.000822652
Afu5g01770	Ortholog of A. nidulans FGSC A4 : AN8072, A. oryzae RIB40 : AO090003001347, Aspergillus wentii : Aspwe1_0029886, Aspergillus sydowii : Aspsy1_0156406 and Aspergillus terreus NIH2624 : ATET_09794	621.801	-0.927643	0.237371	-3.90799	9.3069e-05	0.000853864
Afu1g15020	40S ribosomal protein S5; reacts with rabbit immunosera exposed to A. fumigatus conidia	32023.5	-0.929233	0.239076	-3.88677	0.000101586	0.000900274
Afu8g03980	Ortholog(s) have role in iron-sulfur cluster assembly and cytosol, nucleus localization	205.345	-0.92945	0.204559	-4.54369	5.5278e-06	0.000131784
Afu1g11860	Ortholog(s) have mitochondrion targeting sequence binding, protein channel activity	1129.09	-0.929474	0.220399	-4.21723	2.4732e-05	0.000358349
Afu6g10330	Ortholog(s) have GTPase activity, role in cellular protein localization, exit from mitosis, mitotic M phase, positive regulation of barrier septum assembly, septation initiation signaling and mitotic spindle pole body localization	1530.93	-0.929825	0.253703	-3.66501	0.000247331	0.00165512
Afu5g05450	40S ribosomal protein S3Ae; 40S ribosomal protein S1; reacts with rabbit immunosera exposed to A. fumigatus conidia	29317.9	-0.930046	0.238929	-3.89257	9.91885e-05	0.000887464
Afu1g08870	Ortholog of A. nidulans FGSC A4 : AN1391, A. niger CBS 513.88 : An08g00360, A. oryzae RIB40 : AO090005001639, Aspergillus wentii : Aspwe1_0106441 and Aspergillus sydowii : Aspsy1_0141722	364.291	-0.931824	0.181992	-5.12014	3.05306e-07	1.68755e-05
Afu7g03860	Ortholog(s) have DNA binding, RNA polymerase II activity, RNA-directed RNA polymerase activity, role in termination of RNA polymerase II transcription and DNA-directed RNA polymerase II, core complex, cytosol localization	405.515	-0.932371	0.266141	-3.5033	0.000459527	0.00253286
Afu5g10880	Has domain(s) with predicted ATP binding, DNA binding, helicase activity, nucleic acid binding, zinc ion binding activity	31.9207	-0.933326	0.304198	-3.06815	0.00215385	0.00749629
Afu2g06320	Ortholog(s) have single-stranded DNA binding activity and role in DNA repair, mitotic DNA replication, premeiotic DNA replication, telomere maintenance	1924.81	-0.933796	0.252529	-3.69778	0.000217492	0.00151392
Afu5g07840	Ortholog(s) have cytoplasm, lipid particle localization	81.2698	-0.93437	0.291862	-3.20141	0.00136756	0.00537604
Afu5g11380	Putative Rho-GDP dissociation inhibitor; transcript and protein levels increased in response to amphotericin B	2192.2	-0.934681	0.216314	-4.32094	1.55363e-05	0.000262885
Afu4g05850	Ortholog(s) have mitochondrion localization	585.975	-0.934828	0.217213	-4.30374	1.67938e-05	0.000275419
Afu5g13030	Ortholog of A. nidulans FGSC A4 : AN6854, A. oryzae RIB40 : AO090120000423, Neosartorya fischeri NRRL 181 : NFIA_074070, Aspergillus wentii : Aspwe1_0026749 and Aspergillus versicolor : Aspve1_0211277	396.093	-0.935429	0.297779	-3.14135	0.00168172	0.00623452
Afu5g12270	Ortholog(s) have mRNA binding activity, role in nuclear division, rRNA processing, ribosomal large subunit biogenesis and mitotic spindle pole body, nuclear periphery, nucleolus, preribosome, large subunit precursor localization	1102.77	-0.935599	0.309405	-3.02386	0.00249572	0.00834366
Afu7g02170	Putative peptidyl-prolyl cis-trans isomerase with a central RNA recognition motif (RRM)	1029.15	-0.936993	0.248976	-3.76339	0.000167627	0.0012622
Afu2g03160	Ortholog of A. nidulans FGSC A4 : AN4511, A. niger CBS 513.88 : An07g07590, A. oryzae RIB40 : AO090120000270, Aspergillus wentii : Aspwe1_0111310 and Aspergillus sydowii : Aspsy1_0163279	230.074	-0.937476	0.288099	-3.25401	0.0011379	0.00470553
Afu2g08870	Ortholog(s) have RNA binding activity, role in mRNA cis splicing, via spliceosome and Prp19 complex, spliceosomal complex localization	506.094	-0.937853	0.238056	-3.93963	8.16079e-05	0.000780715
Afu7g02440	Ortholog of A. nidulans FGSC A4 : AN9074, A. oryzae RIB40 : AO090038000622, Aspergillus wentii : Aspwe1_0052578, Aspergillus sydowii : Aspsy1_0093793 and Aspergillus terreus NIH2624 : ATET_01872	1739.39	-0.938047	0.302008	-3.10604	0.00189614	0.00681224
Afu1g13150	Ortholog(s) have cytosol, nucleus localization	280.123	-0.938072	0.269229	-3.48429	0.000493436	0.0026585
Afu5g11730	Ortholog(s) have protein kinase activity, role in maturation of SSU-rRNA from tricistronic rRNA transcript (SSU-rRNA, 5.8S rRNA, LSU-rRNA), positive regulation of RNA import into nucleus and cytosol, nucleus localization	730.1	-0.938286	0.229205	-4.09365	4.24635e-05	0.000504559
Afu2g02390	Ortholog of A. nidulans FGSC A4 : AN1220, A. fumigatus Af293 : Afu8g06040, A. niger CBS 513.88 : An08g02670 and A. oryzae RIB40 : AO090011000529, AO090005000537	34.6595	-0.938383	0.293607	-3.19606	0.0013932	0.00544354
Afu4g04210	Putative secreted aminopeptidase; predicted signal sequence for secretion	453.002	-0.939552	0.250852	-3.74545	0.000180069	0.00132978
Afu6g09395	Ortholog of Aspergillus fumigatus A1163 : AFUB_092670	301.858	-0.939592	0.193098	-4.86588	1.13949e-06	4.40565e-05
Afu6g07840	Ortholog(s) have peptide-methionine (R)-S-oxide reductase activity, role in cellular response to oxidative stress and cytosol, mitochondrion, nucleus localization	894.788	-0.940317	0.273252	-3.44121	0.000579119	0.00297026
Afu3g06255	Ortholog of Aspergillus fumigatus A1163 : AFUB_042819	765.895	-0.941107	0.27141	-3.46748	0.000525372	0.0027863
Afu3g14430	Ortholog(s) have role in regulation of mitotic cell cycle and cytosol, nucleus localization	2185.16	-0.94175	0.306281	-3.07479	0.00210647	0.00738999
Afu3g06760	Ribosomal protein L37	16077.9	-0.9422	0.311558	-3.02416	0.00249326	0.00833918
Afu5g03240	Ortholog(s) have pyruvate dehydrogenase (acetyl-transferring) kinase activity, role in carbon utilization, negative regulation of catalytic activity, peptidyl-serine phosphorylation and mitochondrion localization	1658.22	-0.943096	0.282812	-3.33471	0.000853883	0.0038828
Afu2g04800	Ortholog(s) have role in maturation of SSU-rRNA from tricistronic rRNA transcript (SSU-rRNA, 5.8S rRNA, LSU-rRNA) and cytoplasm, nucleus localization	458.059	-0.943629	0.319478	-2.95366	0.00314033	0.00999281
Afu1g06240	Ortholog(s) have riboflavin synthase activity, role in riboflavin biosynthetic process and cytosol, nucleus localization	1621.51	-0.946378	0.291955	-3.24152	0.00118893	0.00485378
Afu3g06100	Has domain(s) with predicted role in attachment of spindle microtubules to kinetochore, mitotic spindle organization in nucleus and DASH complex, spindle microtubule localization	377.948	-0.946437	0.201169	-4.70468	2.54262e-06	7.4404e-05
Afu6g12490	Ortholog of S. cerevisiae : AIM1, A. nidulans FGSC A4 : AN3686, A. niger CBS 513.88 : An06g01650, Aspergillus wentii : Aspwe1_0166410 and Aspergillus versicolor : Aspve1_0042056	849.899	-0.947509	0.273719	-3.46161	0.000536949	0.00283561
Afu5g14870	Putative protein serine/threonine kinase	1403.24	-0.947596	0.190821	-4.96588	6.83905e-07	2.96704e-05
Afu1g12780	Ortholog of A. nidulans FGSC A4 : AN1000, A. niger CBS 513.88 : An08g05560, Aspergillus wentii : Aspwe1_0500525, Aspergillus sydowii : Aspsy1_0142138 and Aspergillus terreus NIH2624 : ATET_00472	329.71	-0.947731	0.229966	-4.12118	3.76933e-05	0.000464905
Afu2g12470	Putative acetylornithine aminotransferase; Yap1-dependent induction in response to hydrogen peroxide; SrbA-regulated during hypoxia	1489.39	-0.948246	0.231168	-4.10198	4.09634e-05	0.000493811
Afu6g00390	Ortholog(s) have role in cellular response to drug	48.0462	-0.948285	0.286243	-3.31287	0.000923429	0.00407247
Afu6g10060	Ortholog(s) have actin filament binding activity and role in actin cytoskeleton organization, barbed-end actin filament capping, cellular protein localization, mitotic cytokinesis, regulation of cell shape	2135.93	-0.95042	0.247068	-3.8468	0.00011967	0.00100447
Afu3g09790	Ortholog(s) have role in Golgi to endosome transport, Golgi to plasma membrane protein transport, protein targeting to Golgi, vesicle organization and integral component of Golgi membrane, trans-Golgi network localization	507.871	-0.951108	0.253578	-3.75075	0.000176307	0.00131036
Afu1g13770	Predicted DDE1 transposon-related ORF	139.463	-0.951451	0.320277	-2.97071	0.00297109	0.00957267
Afu5g04320	Ortholog(s) have GTPase activity and role in ER to Golgi vesicle-mediated transport, Golgi organization, cellular response to drug, negative regulation of G0 to G1 transition, protein secretion	3845.98	-0.951947	0.298577	-3.18828	0.00143121	0.00553927
Afu5g05720	Ortholog(s) have cytosol, nucleus localization	421.928	-0.952905	0.284939	-3.34424	0.000825087	0.00377718
Afu7g05360	Ortholog(s) have role in cellular protein localization, cellular response to biotic stimulus, cellular response to starvation and chromatin silencing at centromere outer repeat region, more	2131.72	-0.954078	0.216763	-4.40149	1.0751e-05	0.000207834
Afu3g13310	Ortholog(s) have structural constituent of ribosome activity and mitochondrial membrane, mitochondrial small ribosomal subunit localization	1688.33	-0.954603	0.276113	-3.4573	0.000545627	0.00285918
Afu4g03645	Ortholog(s) have protein binding involved in protein folding activity, role in mitochondrial respiratory chain complex III assembly and mitochondrial matrix localization	360.071	-0.954862	0.282309	-3.38233	0.000718749	0.00342484
Afu2g05550	Ortholog of A. nidulans FGSC A4 : AN10943, A. niger CBS 513.88 : An02g13890, A. oryzae RIB40 : AO090001000666, Neosartorya fischeri NRRL 181 : NFIA_082270 and Aspergillus clavatus NRRL 1 : ACLA_089150	996.66	-0.955592	0.212075	-4.50591	6.60876e-06	0.000149666
Afu4g01555	Protein of unknown function	26.4961	-0.957314	0.307964	-3.10853	0.00188022	0.00677789
Afu1g17050	Protein of unknown function	74.0933	-0.95816	0.312097	-3.07008	0.00214005	0.00745586
Afu5g11240	Ortholog(s) have carbonyl reductase (NADPH) activity, serine 3-dehydrogenase activity and cytosol, nucleus, ribosome localization	2931.14	-0.95921	0.276507	-3.46903	0.000522344	0.00277814
Afu1g04880	Ortholog(s) have Golgi apparatus localization	853.739	-0.960414	0.225055	-4.26747	1.977e-05	0.000302302
Afu3g11260	Ubiquitin	22780.2	-0.960743	0.245574	-3.91223	9.14461e-05	0.000842923
Afu8g06350	Putative esterase family protein; transcript downregulated in response to voriconazole	877.124	-0.961	0.257896	-3.72631	0.000194303	0.00140095
Afu6g00530	Protein of unknown function	22.2377	-0.961221	0.293585	-3.27408	0.00106005	0.00447385
Afu1g07610	Ortholog(s) have role in protein import into peroxisome matrix	533.6	-0.962016	0.244083	-3.94135	8.10256e-05	0.000779645
Afu4g07250	Ortholog(s) have structural constituent of ribosome activity and mitochondrial small ribosomal subunit localization	1203.25	-0.962454	0.225479	-4.26849	1.96805e-05	0.00030196
Afu1g12660	Ortholog of A. nidulans FGSC A4 : AN1027, A. niger CBS 513.88 : An08g05410, A. oryzae RIB40 : AO090012000716, Aspergillus wentii : Aspwe1_0040406 and Aspergillus sydowii : Aspsy1_0038316	1516.77	-0.962706	0.282735	-3.40497	0.000661703	0.00323355
Afu5g11930	Ortholog(s) have U1 snRNP, nucleolus localization	861.803	-0.962952	0.273694	-3.51836	0.000434225	0.0024399
Afu1g12040	Chitin biosynthesis protein; repressed by exposure to artemisinin	966.907	-0.963456	0.288531	-3.33918	0.000840255	0.00383485
Afu4g10710	Ortholog(s) have SNAP receptor activity and role in Golgi to vacuole transport, intra-Golgi vesicle-mediated transport, vacuole fusion, non-autophagic, vesicle fusion	1636.07	-0.963663	0.311155	-3.09705	0.00195456	0.00697175
Afu2g14850	Has domain(s) with predicted catalytic activity and role in metabolic process	81.039	-0.966129	0.265114	-3.6442	0.000268224	0.00175805
Afu4g12110	Ortholog(s) have nucleolus localization	629.178	-0.966606	0.240965	-4.0114	6.0359e-05	0.000641594
Afu2g06140	Ortholog(s) have uracil DNA N-glycosylase activity, role in DNA repair and mitochondrion, nucleus localization	988.095	-0.966607	0.231685	-4.17208	3.01831e-05	0.000407675
Afu6g04150	Ortholog(s) have SNAP receptor activity and role in ER to Golgi vesicle-mediated transport, retrograde vesicle-mediated transport, Golgi to ER, vesicle fusion with Golgi apparatus	528.942	-0.966622	0.243905	-3.9631	7.39813e-05	0.00073119
Afu6g02950	Ortholog(s) have cytosol, nucleus localization	155.884	-0.966758	0.265537	-3.64076	0.000271832	0.00177154
Afu2g06030	Ortholog(s) have structural constituent of ribosome activity and mitochondrial small ribosomal subunit localization	1330.17	-0.96685	0.281518	-3.43442	0.000593821	0.00302428
Afu6g11250	Has domain(s) with predicted nucleic acid binding activity	448.156	-0.967314	0.182551	-5.29886	1.16526e-07	8.96406e-06
Afu4g10020	Ortholog(s) have role in fungal-type cell wall organization and Golgi apparatus, cytoplasmic vesicle, endosome localization	2208.82	-0.968438	0.294511	-3.28829	0.00100797	0.00432022
Afu6g11160	Isopentenyl diphosphate isomerase; SrbA-regulated during hypoxia	1312.94	-0.968701	0.264812	-3.65807	0.000254117	0.00168779
Afu4g02710	Ortholog of A. nidulans FGSC A4 : AN6969, A. oryzae RIB40 : AO090012000359, Neosartorya fischeri NRRL 181 : NFIA_036150 and Aspergillus versicolor : Aspve1_0677286	48.9821	-0.968767	0.313644	-3.08874	0.00201005	0.00711191
Afu3g14280	Ortholog(s) have cytosol localization	716.737	-0.971106	0.275284	-3.52765	0.00041927	0.00238474
Afu2g12870	Putative vesicular-fusion protein; transcript induced by exposure to human airway epithelial cells	1761.31	-0.973726	0.297016	-3.27836	0.00104411	0.00442655
Afu2g03260	Ortholog(s) have cytosol, nucleus localization	930.186	-0.974018	0.306579	-3.17705	0.00148779	0.00569329
Afu2g15670	Ortholog of A. nidulans FGSC A4 : AN2182, A. niger CBS 513.88 : An15g05910, Aspergillus wentii : Aspwe1_0039157, Aspergillus sydowii : Aspsy1_0139789 and Aspergillus terreus NIH2624 : ATET_02443	81.598	-0.977866	0.282785	-3.45798	0.000544238	0.00285591
Afu1g08830	Ortholog of A. nidulans FGSC A4 : AN10186, A. niger CBS 513.88 : An08g00290, Neosartorya fischeri NRRL 181 : NFIA_016830, Aspergillus wentii : Aspwe1_0036259 and Aspergillus clavatus NRRL 1 : ACLA_026670	1128.95	-0.978268	0.241342	-4.05345	5.04678e-05	0.000568215
Afu1g10460	Ortholog of Neosartorya fischeri NRRL 181 : NFIA_015190 and Aspergillus clavatus NRRL 1 : ACLA_025070	236.363	-0.979566	0.308786	-3.17231	0.00151231	0.00575821
Afu8g03950	Ortholog of A. nidulans FGSC A4 : AN1405, A. niger CBS 513.88 : An16g09240, A. oryzae RIB40 : AO090103000008, Aspergillus wentii : Aspwe1_0043787 and Aspergillus sydowii : Aspsy1_0041996	2188.31	-0.979901	0.254334	-3.85282	0.000116766	0.000988998
Afu4g06090	Ortholog(s) have structural molecule activity	1581.67	-0.979929	0.24414	-4.01381	5.97471e-05	0.000638729
Afu1g06100	Ortholog(s) have glutathione disulfide oxidoreductase activity, glutathione peroxidase activity, glutathione transferase activity	782.447	-0.980703	0.315809	-3.10536	0.00190045	0.00682442
Afu1g06340	Putative 60S ribosomal protein L27	18237.1	-0.980899	0.288779	-3.39671	0.000682016	0.00330898
Afu4g04800	Putative AAA family ATPase	774.054	-0.981967	0.236288	-4.1558	3.24147e-05	0.00042321
Afu2g10980	Ortholog(s) have GTPase activity, role in Golgi to plasma membrane protein transport, cellular response to drug, endocytosis, protein targeting to vacuole and cytosol, trans-Golgi network localization	808.598	-0.982859	0.267671	-3.6719	0.000240757	0.00162729
Afu3g14070	Ortholog of Aspergillus glaucus : Aspgl1_0029312, Aspergillus wentii : Aspwe1_0181493 and Aspergillus fumigatus A1163 : AFUB_035149	227.626	-0.982952	0.260015	-3.78037	0.000156594	0.00120974
Afu1g09160	Ortholog of A. nidulans FGSC A4 : AN1371, A. oryzae RIB40 : AO090005001607, Aspergillus wentii : Aspwe1_0104655 and Aspergillus terreus NIH2624 : ATET_08540	144.244	-0.983585	0.307406	-3.19963	0.00137605	0.00539573
Afu4g08970	PAP2 domain protein; transcript induced by exposure to human airway epithelial cells	1135.03	-0.984135	0.207208	-4.74949	2.03928e-06	6.39374e-05
Afu7g01470	Has domain(s) with predicted integral component of membrane localization	368.086	-0.984908	0.267989	-3.67518	0.000237684	0.0016153
Afu7g04260	Putative peroxisome biosynthesis protein; transcript up-regulated in conidia exposed to neutrophils	204.7	-0.985318	0.291312	-3.38234	0.000718702	0.00342484
Afu3g01340	Has domain(s) with predicted carbon-sulfur lyase activity and role in metabolic process	909.454	-0.986318	0.273605	-3.60489	0.000312281	0.00194511
Afu2g04980	Putative tyrosine decarboxylase; transcript induced by voriconazole	853.187	-0.986394	0.198858	-4.96029	7.03879e-07	3.01859e-05
Afu3g08310	Has domain(s) with predicted hydrolase activity and role in metabolic process	778.561	-0.986857	0.247777	-3.98285	6.80937e-05	0.000694577
Afu6g13810	Ortholog of A. nidulans FGSC A4 : AN0196, A. fumigatus Af293 : Afu5g14200, Afu7g05110, Afu8g01720, A. niger CBS 513.88 : An13g02610, An15g02090, An04g09640 and A. oryzae RIB40 : AO090003001444	98.6653	-0.987815	0.247138	-3.99701	6.41465e-05	0.000661134
Afu6g12940	Has domain(s) with predicted hydrolase activity	161.838	-0.988014	0.328961	-3.00344	0.00266943	0.0087673
Afu6g09210	Has domain(s) with predicted NAD+ binding activity	281.129	-0.988015	0.300526	-3.28762	0.00101037	0.00432322
Afu2g01990	Ortholog(s) have nucleolus localization	652.777	-0.988735	0.280211	-3.52854	0.000417866	0.00238474
Afu8g07235	Ortholog of A. niger CBS 513.88 : An01g01475, A. oryzae RIB40 : AO090023000051, Neosartorya fischeri NRRL 181 : NFIA_100080, Aspergillus wentii : Aspwe1_0170039 and Aspergillus versicolor : Aspve1_0045698	244.454	-0.988963	0.296774	-3.33237	0.000861091	0.00390131
Afu4g04690	Ortholog of A. nidulans FGSC A4 : AN6984, A. niger CBS 513.88 : An14g00150, A. oryzae RIB40 : AO090206000018, Aspergillus wentii : Aspwe1_0043196 and Aspergillus sydowii : Aspsy1_0049019	806.62	-0.989048	0.194793	-5.07743	3.82573e-07	1.91387e-05
Afu5g11350	Ortholog(s) have role in attachment of mitotic spindle microtubules to kinetochore and NMS complex, Ndc80 complex, condensed nuclear chromosome kinetochore, meiotic spindle pole body, mitotic spindle pole body localization	476.688	-0.990089	0.269686	-3.67127	0.00024135	0.00162982
Afu4g12200	Ortholog of A. nidulans FGSC A4 : AN3652, A. niger CBS 513.88 : An01g07470, Aspergillus wentii : Aspwe1_0166581, Aspergillus sydowii : Aspsy1_1056636 and Aspergillus terreus NIH2624 : ATET_03106	198.148	-0.990745	0.195867	-5.05825	4.23124e-07	2.02394e-05
Afu2g16970	Ortholog(s) have structural constituent of ribosome activity and mitochondrial large ribosomal subunit localization	2822.02	-0.990958	0.301048	-3.2917	0.000995854	0.00428056
Afu7g02040	Ortholog(s) have triglyceride lipase activity, role in triglyceride catabolic process and mitochondrion localization	705.908	-0.991566	0.326535	-3.03663	0.00239243	0.00808894
Afu1g09490	Ortholog(s) have poly(A) binding activity, role in nuclear-transcribed mRNA poly(A) tail shortening and Mmi1 nuclear focus complex, cytoplasm, nuclear chromatin, nucleolus, nucleoplasm, polysome localization	1960.9	-0.992533	0.326255	-3.0422	0.00234855	0.00798038
Afu1g15730	40S ribosomal protein S22	17525.8	-0.992645	0.247166	-4.01611	5.91666e-05	0.000637087
Afu4g10530	Ortholog of A. nidulans FGSC A4 : AN10254, A. niger CBS 513.88 : An04g06150, Aspergillus wentii : Aspwe1_0047458, Aspergillus sydowii : Aspsy1_0053923 and Aspergillus terreus NIH2624 : ATET_04011	418.459	-0.994739	0.291357	-3.41416	0.000639789	0.00315539
Afu6g06490	Has domain(s) with predicted nucleic acid binding, nucleotide binding activity	603.975	-0.995073	0.249356	-3.99057	6.59154e-05	0.000678429
Afu6g05190	Ortholog(s) have cytoplasm localization	164.845	-0.995214	0.292028	-3.40794	0.000654553	0.00320701
Afu1g13840	Has domain(s) with predicted integral component of membrane localization	143.222	-0.995521	0.261637	-3.80497	0.000141824	0.00113065
Afu2g01890	Ortholog(s) have 2-octoprenyl-3-methyl-6-methoxy-1,4-benzoquinone hydroxylase activity, role in ubiquinone biosynthetic process and mitochondrial inner membrane localization	1739.46	-0.995686	0.314807	-3.16285	0.00156234	0.00589352
Afu2g10855	Ortholog(s) have role in adenine biosynthetic process	641.5	-0.996592	0.297284	-3.35232	0.00080136	0.00370034
Afu2g05370	Ortholog of Aspergillus fumigatus A1163 : AFUB_022400	52.4876	-0.996699	0.259033	-3.84776	0.000119201	0.0010028
Afu3g02210	Has domain(s) with predicted DNA binding, RNA polymerase II transcription factor activity, sequence-specific DNA binding, zinc ion binding activity and role in regulation of transcription, DNA-templated, transcription, DNA-templated	40.1651	-0.997465	0.256327	-3.89138	9.96775e-05	0.000888642
Afu1g03810	Ortholog(s) have role in protein N-linked glycosylation and cytosol, nucleus, oligosaccharyltransferase complex localization	428.812	-0.997529	0.208259	-4.78985	1.66909e-06	5.651e-05
Afu1g06230	Ortholog(s) have rRNA binding activity, role in conjugation with cellular fusion, ribosomal large subunit assembly and nucleolus localization	684.979	-0.999598	0.267042	-3.74322	0.000181679	0.00133565
Afu8g03905	Ortholog of A. nidulans FGSC A4 : AN9422, A. oryzae RIB40 : AO090103000004, Neosartorya fischeri NRRL 181 : NFIA_096610, Aspergillus wentii : Aspwe1_0030770 and Aspergillus versicolor : Aspve1_0049677	2437.45	-1.00031	0.299749	-3.33716	0.000846388	0.00386048
Afu5g13590	Protein of unknown function	115.919	-1.00036	0.268461	-3.72629	0.000194316	0.00140095
Afu1g14110	Ortholog(s) have RNA polymerase I activity, RNA polymerase II activity, RNA polymerase III activity, RNA-directed RNA polymerase activity	773.601	-1.00095	0.208998	-4.7893	1.67364e-06	5.651e-05
Afu3g06770	Has domain(s) with predicted nucleic acid binding, zinc ion binding activity	542.221	-1.00097	0.190055	-5.26674	1.38865e-07	1.01245e-05
Afu4g07730	60S ribosomal protein L11; transcript induced by exposure to human airway epithelial cells	20935.7	-1.00152	0.296172	-3.38156	0.000720747	0.00343217
Afu5g09570	Ortholog of A. nidulans FGSC A4 : AN8804, A. niger CBS 513.88 : An07g03360, A. oryzae RIB40 : AO090020000584, Aspergillus wentii : Aspwe1_0035346 and Aspergillus sydowii : Aspsy1_0049430	434.049	-1.00302	0.27823	-3.60499	0.000312161	0.00194511
Afu6g02215	Has domain(s) with predicted integral component of membrane localization	169.51	-1.00493	0.309794	-3.24385	0.00117927	0.00483575
Afu8g04240	Ortholog(s) have DNA replication origin binding, chromatin binding activity	321.291	-1.00544	0.258754	-3.88572	0.000102028	0.000903125
Afu5g09200	Ortholog(s) have protein homodimerization activity, ubiquitin protein ligase activity, ubiquitin-protein transferase activity	1396.48	-1.00558	0.316302	-3.17917	0.001477	0.00565488
Afu2g12020	Ortholog(s) have cytosol, nucleus localization	586.041	-1.00612	0.303686	-3.31301	0.000922965	0.00407247
Afu2g12420	Ortholog of A. nidulans FGSC A4 : AN6285, A. niger CBS 513.88 : An02g04555, Aspergillus wentii : Aspwe1_0661381 and Aspergillus sydowii : Aspsy1_0089680	324.267	-1.00634	0.256962	-3.9163	8.99168e-05	0.00083919
Afu1g04400	Ortholog(s) have structural constituent of ribosome activity, role in mitochondrial translation and cytosol, mitochondrial small ribosomal subunit, nucleus localization	1411.59	-1.00696	0.324433	-3.10375	0.00191083	0.00685567
Afu3g07590	Ortholog(s) have role in Golgi organization and Golgi apparatus localization	650.651	-1.0089	0.237018	-4.25666	2.07502e-05	0.000314073
Afu1g10700	Ortholog(s) have role in proteasome regulatory particle assembly, proteolysis and cytosol, nucleus, proteasome regulatory particle localization	600.105	-1.00991	0.29754	-3.39419	0.000688325	0.00333092
Afu1g10497	Ortholog(s) have SNAP receptor activity, role in Golgi vesicle transport, vesicle fusion and Golgi medial cisterna, SNARE complex localization	1362.69	-1.00993	0.336654	-2.9999	0.00270065	0.00885425
Afu5g13530	Ortholog(s) have role in exonucleolytic trimming to generate mature 3'-end of 5.8S rRNA from tricistronic rRNA transcript (SSU-rRNA, 5.8S rRNA and LSU-rRNA), more	463.001	-1.01075	0.273634	-3.69382	0.000220913	0.00153394
Afu2g12260	Cytochrome c oxidase assembly protein; transcript induced by exposure to human airway epithelial cells	1040.6	-1.01155	0.288805	-3.50254	0.000460852	0.00253792
Afu5g05790	Ortholog(s) have protein binding, bridging, ubiquitin protein ligase activity	3194.16	-1.01174	0.339959	-2.97605	0.00291983	0.0094401
Afu5g05700	Ortholog(s) have 3-hydroxyacyl-[acyl-carrier-protein] dehydratase activity, role in fatty acid biosynthetic process and mitochondrion localization	239.31	-1.01197	0.279407	-3.62186	0.000292498	0.00187028
Afu8g05400	Ortholog of A. nidulans FGSC A4 : AN12471, A. niger CBS 513.88 : An16g07340, Aspergillus wentii : Aspwe1_0176282, Aspergillus sydowii : Aspsy1_0055766 and Aspergillus terreus NIH2624 : ATET_04774	396.551	-1.01528	0.24447	-4.15296	3.28203e-05	0.000426074
Afu3g13850	Ortholog(s) have role in protein de-ADP-ribosylation	146.149	-1.01542	0.234004	-4.33932	1.42927e-05	0.00024688
Afu3g12370	Ortholog(s) have proton-transporting ATPase activity, rotational mechanism activity	4800.7	-1.01646	0.291584	-3.48598	0.000490332	0.00265274
Afu3g13340	Has domain(s) with predicted GTP binding, GTPase activity, role in protein transport, signal transduction, small GTPase mediated signal transduction and intracellular, membrane localization	159.489	-1.01787	0.336701	-3.02307	0.00250226	0.00835803
Afu5g04336	Ortholog of A. nidulans FGSC A4 : AN4284, A. niger CBS 513.88 : An09g06820, Neosartorya fischeri NRRL 181 : NFIA_037740 and Aspergillus versicolor : Aspve1_0047298	476.928	-1.0179	0.310667	-3.27649	0.00105105	0.00444609
Afu1g06770	40S ribosomal protein S26	16848.8	-1.01887	0.222397	-4.58132	4.62054e-06	0.000116481
Afu6g02350	Ortholog(s) have tRNA methyltransferase activity, role in tRNA methylation, wybutosine biosynthetic process and cytosol, nucleus localization	123.576	-1.01922	0.23437	-4.34877	1.36901e-05	0.000240933
Afu7g05830	Ortholog(s) have plasma membrane localization	30.8331	-1.01948	0.25838	-3.94565	7.95847e-05	0.00076925
Afu2g10450	Ortholog(s) have prephenate dehydrogenase (NADP+) activity, role in tyrosine biosynthetic process and cytosol localization	1051.32	-1.01988	0.267745	-3.80914	0.000139452	0.00111652
Afu1g08950	Ortholog(s) have protein-arginine omega-N monomethyltransferase activity and role in peptidyl-arginine methylation	308.326	-1.02029	0.264055	-3.86393	0.000111577	0.0009581
Afu5g02430	Has domain(s) with predicted ATP binding, DNA binding, DNA ligase (ATP) activity and role in DNA recombination, DNA repair	41.059	-1.02183	0.237139	-4.30898	1.64009e-05	0.000273177
Afu6g02790	Ortholog(s) have cell division site, cytosol localization	493.111	-1.02213	0.20588	-4.9647	6.88074e-07	2.96787e-05
Afu2g12250	Ortholog(s) have role in DNA strand elongation involved in DNA replication, UV-damage excision repair and Elg1 RFC-like complex, cytosol, nucleus localization	516.814	-1.02287	0.312158	-3.27676	0.00105007	0.00444446
Afu7g05735	Ortholog(s) have Golgi apparatus localization	503.828	-1.02327	0.3067	-3.33639	0.000848728	0.00386879
Afu2g10350	Ortholog(s) have role in protein folding in endoplasmic reticulum and ER membrane protein complex localization	400.875	-1.0235	0.262628	-3.89714	9.73345e-05	0.000875072
Afu3g02380	Ortholog(s) have role in mRNA cis splicing, via spliceosome and U2-type prespliceosome, U2AF, commitment complex, cytosol localization	1554.59	-1.02431	0.335339	-3.05455	0.002254	0.00775086
Afu1g02600	Ortholog of A. nidulans FGSC A4 : AN0311, A. niger CBS 513.88 : An01g05600, A. oryzae RIB40 : AO090005000834, Aspergillus wentii : Aspwe1_0169640 and Aspergillus sydowii : Aspsy1_0027873	512.287	-1.02436	0.200665	-5.10483	3.31092e-07	1.77021e-05
Afu5g03570	Ortholog(s) have structural constituent of ribosome activity and mitochondrial large ribosomal subunit, nucleolus localization	1559.75	-1.02486	0.243637	-4.20651	2.59345e-05	0.000370026
Afu2g04950	Ortholog of A. nidulans FGSC A4 : AN2088, A. niger CBS 513.88 : An11g04660, A. oryzae RIB40 : AO090003000298, Aspergillus wentii : Aspwe1_0177253 and Aspergillus sydowii : Aspsy1_0054006	127.594	-1.02498	0.310397	-3.30216	0.000959428	0.00418915
Afu2g12370	Ortholog of A. nidulans FGSC A4 : AN6290, A. niger CBS 513.88 : An02g04480, A. oryzae RIB40 : AO090026000369, Aspergillus sydowii : Aspsy1_0045374 and Aspergillus terreus NIH2624 : ATET_01169	627.731	-1.02578	0.252611	-4.06069	4.89272e-05	0.0005557
Afu2g03070	Has domain(s) with predicted DNA binding activity, role in DNA recombination, double-strand break repair and nucleus localization	477.178	-1.02696	0.255484	-4.01966	5.82814e-05	0.000630123
Afu2g10840	Has domain(s) with predicted role in response to stress and integral component of membrane localization	24.4012	-1.02723	0.343075	-2.9942	0.00275167	0.00897588
Afu5g11370	Ortholog(s) have role in asymmetric protein localization to old mitotic spindle pole body, glycogen metabolic process, negative regulation of septation initiation signaling, syncytium formation by plasma membrane fusion	711.62	-1.02925	0.282444	-3.64408	0.000268349	0.00175805
Afu5g08920	Ortholog of A. nidulans FGSC A4 : AN4689, A. niger CBS 513.88 : An07g04290, A. oryzae RIB40 : AO090020000494, Aspergillus wentii : Aspwe1_0167662 and Aspergillus sydowii : Aspsy1_0091330	216.057	-1.02995	0.287512	-3.58227	0.000340619	0.00206979
Afu2g14860	Has domain(s) with predicted catalytic activity	50.836	-1.03042	0.316139	-3.25938	0.00111655	0.00465196
Afu2g17820	Has domain(s) with predicted O-methyltransferase activity	657.621	-1.03047	0.31044	-3.3194	0.000902111	0.00401644
Afu5g05760	Ortholog(s) have G-protein beta/gamma-subunit complex binding activity, role in positive regulation of transcription from RNA polymerase II promoter by pheromones, protein folding and cytosol, nucleus localization	1013.52	-1.03079	0.29578	-3.48497	0.00049219	0.00265754
Afu5g08430	Ortholog(s) have role in establishment or maintenance of cell polarity, mitochondrion organization, nuclear migration, nucleus organization, spore germination	349.432	-1.03098	0.335554	-3.07247	0.00212292	0.00743048
Afu3g12050	Ortholog of A. nidulans FGSC A4 : AN10347, Neosartorya fischeri NRRL 181 : NFIA_065260, Aspergillus wentii : Aspwe1_0037097 and Aspergillus clavatus NRRL 1 : ACLA_039920	356.125	-1.03227	0.240222	-4.29716	1.73004e-05	0.000281785
Afu6g12620	Ortholog(s) have structural constituent of ribosome activity and mitochondrial large ribosomal subunit localization	987.028	-1.03332	0.217214	-4.75715	1.96343e-06	6.23532e-05
Afu1g02930	Has domain(s) with predicted calcium ion binding activity	1084.83	-1.03402	0.336777	-3.07033	0.00213822	0.00745581
Afu1g15430	Putative lipase/esterase; transcript induced by voriconazole	460.118	-1.035	0.275509	-3.75667	0.00017219	0.00128488
Afu3g13860	Predicted DDE1 transposon-related ORF; putative transposase	79.1166	-1.03574	0.349472	-2.96371	0.00303951	0.0097301
Afu3g00865	Has domain(s) with predicted FMN binding, oxidoreductase activity, riboflavin reductase (NADPH) activity and role in oxidation-reduction process	130.772	-1.03663	0.32041	-3.23531	0.0012151	0.00491972
Afu2g07340	Ortholog(s) have role in cleistothecium development and COP9 signalosome localization	1586.61	-1.03667	0.277418	-3.73686	0.000186329	0.00136046
Afu1g08860	Ortholog(s) have cytosol, nucleus localization	346.135	-1.03746	0.26045	-3.98332	6.796e-05	0.000694577
Afu5g04340	Ortholog(s) have cytoplasm localization	20.4259	-1.03792	0.31661	-3.27822	0.00104465	0.00442655
Afu6g05200	60S ribosomal protein L28	10284.1	-1.0382	0.26343	-3.94108	8.11166e-05	0.000779645
Afu3g02370	Ortholog(s) have cytosol, nucleus localization	614.715	-1.03902	0.266036	-3.90555	9.40111e-05	0.000857993
Afu2g09470	Ortholog of A. nidulans FGSC A4 : AN6059, A. niger CBS 513.88 : An16g06820, A. oryzae RIB40 : AO090011000717, Aspergillus wentii : Aspwe1_0054380 and Aspergillus sydowii : Aspsy1_0045140	541.677	-1.04006	0.231653	-4.48975	7.13065e-06	0.00015789
Afu2g10480	Has domain(s) with predicted nucleic acid binding, nucleotide binding activity	52.0642	-1.04009	0.309465	-3.36092	0.000776838	0.00361937
Afu3g03900	Has domain(s) with predicted RNA polymerase II transcription factor activity, sequence-specific DNA binding, zinc ion binding activity, role in regulation of transcription, DNA-templated and nucleus localization	138.752	-1.04016	0.301126	-3.45425	0.000551818	0.00287517
Afu5g12910	Ortholog(s) have role in mRNA splicing, via spliceosome and Prp19 complex, U1 snRNP, U2 snRNP, U2-type prespliceosome, U4/U6 x U5 tri-snRNP complex, U5 snRNP localization	1264.41	-1.04029	0.272057	-3.82378	0.00013142	0.00108002
Afu4g12840	Ortholog(s) have methylthioribulose 1-phosphate dehydratase activity, role in L-methionine biosynthetic process from methylthioadenosine and cytosol, nucleus localization	918.473	-1.04052	0.217445	-4.78521	1.7081e-06	5.71562e-05
Afu3g06320	Ortholog of A. nidulans FGSC A4 : AN4751, A. niger CBS 513.88 : An11g10000, A. oryzae RIB40 : AO090020000118, Aspergillus wentii : Aspwe1_0042146 and Aspergillus sydowii : Aspsy1_0043261	214.91	-1.04069	0.269467	-3.86202	0.000112454	0.000964521
Afu5g12000	Ortholog of Aspergillus fumigatus A1163 : AFUB_059580	463.337	-1.04094	0.299884	-3.47113	0.000518264	0.00276235
Afu2g02430	Ortholog(s) have role in protein import into mitochondrial inner membrane, protein import into mitochondrial matrix and mitochondrial inner membrane presequence translocase complex, plasma membrane localization	2013.34	-1.04184	0.326102	-3.19483	0.00139915	0.00545478
Afu5g01960	Ortholog(s) have role in phosphate ion transport, protein maturation and endoplasmic reticulum, mitochondrion, plasma membrane localization	2616.67	-1.04316	0.258038	-4.04265	5.28498e-05	0.000586853
Afu5g03490	Putative nucleoside diphosphate kinase; induced by L-tyrosine	19074.3	-1.04321	0.314403	-3.31807	0.000906414	0.00403079
Afu3g10010	Has domain(s) with predicted L-ascorbic acid binding, iron ion binding, oxidoreductase activity, acting on paired donors, with incorporation or reduction of molecular oxygen and oxidoreductase activity, more	81.5689	-1.04396	0.271881	-3.83976	0.000123156	0.00102911
Afu2g12990	Ortholog(s) have cytosol, nucleus localization	718.101	-1.04415	0.287363	-3.63355	0.000279545	0.00180916
Afu7g04650	Ortholog(s) have endopeptidase activity and role in proteasomal ubiquitin-independent protein catabolic process, proteasome-mediated ubiquitin-dependent protein catabolic process	3695.87	-1.0445	0.335654	-3.11183	0.0018593	0.00671869
Afu2g10870	Protein of unknown function; transcript induced by exposure to human airway epithelial cells	383.43	-1.04722	0.314789	-3.32673	0.000878706	0.00395843
Afu5g06380	Ortholog of A. nidulans FGSC A4 : AN2273, A. niger CBS 513.88 : An17g01340, A. oryzae RIB40 : AO090009000618, Aspergillus wentii : Aspwe1_0146932 and Aspergillus sydowii : Aspsy1_0026850	748.317	-1.04755	0.333835	-3.13793	0.00170148	0.00628225
Afu1g14695	Ortholog(s) have role in double-strand break repair via homologous recombination, intra-S DNA damage checkpoint, positive regulation of DNA binding, strand invasion and Swi5-Sfr1 complex, cytosol, site of double-strand break localization	96.3074	-1.04872	0.335034	-3.1302	0.00174689	0.0063961
Afu2g07530	Ortholog of Aspergillus fumigatus A1163 : AFUB_023580	815.229	-1.04914	0.352786	-2.97386	0.0029408	0.00949966
Afu3g05350	Histone H2B	30060.4	-1.04956	0.3343	-3.13957	0.00169197	0.00625334
Afu3g05840	Ortholog(s) have nucleolus, preribosome localization	402.832	-1.05007	0.339597	-3.0921	0.00198744	0.00705868
Afu6g03810	Putative mitochondrial ATP synthase D chain; hypoxia induced protein	10481	-1.05117	0.330405	-3.18147	0.0014653	0.00563054
Afu4g14205	Ortholog of Aspergillus fumigatus A1163 : AFUB_071360	43.6168	-1.05153	0.30655	-3.43021	0.000603104	0.00304696
Afu2g05570	Ortholog of Aspergillus fumigatus A1163 : AFUB_022590	385.892	-1.05189	0.344575	-3.05271	0.00226784	0.00778769
Afu2g12130	Ortholog(s) have cytosol, trimeric positive transcription elongation factor complex b localization	389.64	-1.05209	0.335743	-3.1336	0.00172674	0.00634726
Afu6g12650	Ortholog of A. nidulans FGSC A4 : AN10454, A. niger CBS 513.88 : An06g01860, A. oryzae RIB40 : AO090003000382, Neosartorya fischeri NRRL 181 : NFIA_058610 and Aspergillus wentii : Aspwe1_0033674	640.485	-1.05211	0.246977	-4.25994	2.04482e-05	0.000310131
Afu2g03040	Ribosomal protein L34	15120.3	-1.05239	0.300299	-3.50446	0.000457526	0.00252519
Afu1g14150	Ortholog of A. nidulans FGSC A4 : AN0754, A. niger CBS 513.88 : An01g11990, A. oryzae RIB40 : AO090012000447, Neosartorya fischeri NRRL 181 : NFIA_011270 and Aspergillus wentii : Aspwe1_0040208	913.218	-1.05322	0.280868	-3.74988	0.000176922	0.00131362
Afu2g05580	Ortholog(s) have RNA 7-methylguanosine cap binding, exoribonuclease activator activity, m7G(5')pppN diphosphatase activity	445.02	-1.05357	0.320869	-3.28349	0.0010253	0.00436688
Afu8g04170	Ortholog of A. nidulans FGSC A4 : AN1421, A. niger CBS 513.88 : An16g08920, A. oryzae RIB40 : AO090103000032, Aspergillus wentii : Aspwe1_0043825 and Aspergillus sydowii : Aspsy1_0041969	580.474	-1.05437	0.263225	-4.00557	6.18677e-05	0.000651088
Afu4g12730	Putative phosphoserine phosphatase	1698.89	-1.05564	0.28384	-3.71912	0.000199917	0.00142872
Afu4g01120	Ortholog of A. nidulans FGSC A4 : AN11048, AN5410, A. fumigatus Af293 : Afu3g01150, A. niger CBS 513.88 : An12g10330, An11g03520, An02g14500 and A. oryzae RIB40 : AO090005000691	173.778	-1.05564	0.249775	-4.22638	2.37482e-05	0.000348152
Afu7g04270	Has domain(s) with predicted 3'-5' exonuclease activity, nucleic acid binding activity and role in nucleobase-containing compound metabolic process	34.5009	-1.05757	0.320098	-3.30388	0.000953565	0.00416598
Afu7g05500	Putative theta class glutathione transferase; transcript induced by voriconazole	614.481	-1.05883	0.308648	-3.43054	0.000602381	0.00304696
Afu3g08370	Ortholog of A. nidulans FGSC A4 : AN11693, Aspergillus wentii : Aspwe1_0552246, Aspergillus sydowii : Aspsy1_0066686 and Aspergillus carbonarius ITEM 5010 : Acar5010_204063	676.018	-1.05895	0.264872	-3.99797	6.38879e-05	0.000660293
Afu2g05430	Ortholog(s) have uridine kinase activity, role in pyrimidine-containing compound salvage and cell division site, cytosol, mitotic spindle pole body, nucleus localization	1359.94	-1.05928	0.252857	-4.18923	2.79903e-05	0.000388222
Afu7g01900	Ortholog(s) have mitochondrial outer membrane translocase complex localization	1244.16	-1.05994	0.320771	-3.30436	0.00095195	0.00416238
Afu4g14040	Ortholog of A. nidulans FGSC A4 : AN3519, AN2646, AN0587, AN0866, AN7370 and A. fumigatus Af293 : Afu1g15200, Afu3g03790, Afu5g06900, Afu7g08575	1634	-1.0604	0.219336	-4.83456	1.33437e-06	4.82107e-05
Afu3g08760	Ortholog(s) have tRNA (guanine(9)-N(1))-methyltransferase activity, role in tRNA N1-guanine methylation and cytoplasm, nucleolus localization	772.708	-1.06124	0.247003	-4.29644	1.7356e-05	0.000281785
Afu5g11120	Ortholog(s) have RNA polymerase I activity, RNA polymerase II activity, RNA polymerase III activity, RNA-directed RNA polymerase activity	697.36	-1.06127	0.281792	-3.76615	0.000165785	0.0012572
Afu6g04170	Ortholog(s) have ATPase activity, tRNA binding activity, role in tRNA modification and Elongator holoenzyme complex, cytosol, nucleus localization	219.019	-1.06146	0.195073	-5.44134	5.28808e-08	4.87156e-06
Afu1g03020	Ortholog(s) have endoplasmic reticulum localization	690.789	-1.06181	0.341042	-3.11344	0.00184917	0.00669785
Afu6g09010	Ortholog(s) have mRNA binding activity, role in mRNA splice site selection and U1 snRNP, U2-type prespliceosome, cytosol localization	1058.37	-1.06491	0.301605	-3.53081	0.000414282	0.00236887
Afu5g05490	Ortholog(s) have cytosol localization	3777.72	-1.06532	0.164846	-6.46253	1.0297e-10	5.48828e-08
Afu6g02780	Ortholog(s) have palmitoyl-(protein) hydrolase activity, role in protein deacylation and cytosol, nucleus localization	2031.97	-1.06624	0.355578	-2.99861	0.00271216	0.00887517
Afu1g09350	Has domain(s) with predicted protein heterodimerization activity, role in DNA-templated transcription, initiation, transcription from RNA polymerase II promoter and nucleus localization	939.602	-1.06711	0.247789	-4.30655	1.65822e-05	0.000273844
Afu7g03720	Ortholog(s) have RNA polymerase II carboxy-terminal domain kinase activity, cyclin-dependent protein kinase activating kinase activity, cyclin-dependent protein serine/threonine kinase activity	720.238	-1.06721	0.306291	-3.48431	0.000493409	0.0026585
Afu5g06690	Ortholog(s) have rDNA binding activity	437.918	-1.06756	0.291396	-3.66361	0.000248688	0.00166124
Afu1g16500	Ortholog(s) have cytosol, nucleus localization	865.287	-1.06889	0.182505	-5.85678	4.71929e-09	8.38461e-07
Afu5g09700	Ortholog of A. nidulans FGSC A4 : AN8784, A. niger CBS 513.88 : An07g03080, A. oryzae RIB40 : AO090005000275, Aspergillus wentii : Aspwe1_0100562 and Aspergillus sydowii : Aspsy1_0049400	280.386	-1.06945	0.282145	-3.79041	0.000150399	0.00117472
Afu8g05310	Ortholog(s) have role in sphingoid catabolic process and endoplasmic reticulum localization	1023.65	-1.06952	0.321699	-3.3246	0.000885455	0.00397121
Afu1g06300	Ortholog(s) have cytosol, nucleus localization	3768.8	-1.07061	0.337734	-3.16997	0.00152457	0.00578947
Afu4g07010	Ortholog(s) have cytosol, nucleus localization	394.866	-1.07633	0.233759	-4.60446	4.13542e-06	0.000107521
Afu2g09690	Ortholog of Aspergillus fumigatus A1163 : AFUB_025540	59.3244	-1.07647	0.323742	-3.32509	0.000883902	0.00397121
Afu6g06345	Ortholog(s) have 6,7-dimethyl-8-ribityllumazine synthase activity, riboflavin binding activity, role in riboflavin biosynthetic process and mitochondrial intermembrane space, nucleus localization	2972.54	-1.0766	0.336866	-3.19594	0.00139377	0.00544354
Afu1g13430	Ortholog of A. nidulans FGSC A4 : AN1574, AN0682, A. fumigatus Af293 : Afu8g05950, A. niger CBS 513.88 : An09g02840 and A. oryzae RIB40 : AO090012000536	1675.96	-1.07702	0.33515	-3.21356	0.00131099	0.00519246
Afu8g04370	Putative GPI-anchored adhesin-like protein; induced by exposure to artemisinin	4589.96	-1.07726	0.260253	-4.13926	3.48421e-05	0.000442916
Afu4g03250	Ortholog of Aspergillus fumigatus A1163 : AFUB_099850	83.9897	-1.07744	0.324277	-3.32258	0.000891877	0.00399176
Afu5g14900	Ortholog of Aspergillus fumigatus A1163 : AFUB_079010	331.445	-1.07751	0.291033	-3.70238	0.000213585	0.0014951
Afu3g11220	Ortholog(s) have endoribonuclease activity, role in RNA catabolic process, apoptotic process, cell morphogenesis and cytosol, extracellular region, fungal-type vacuole localization	464.678	-1.07862	0.303092	-3.55872	0.000372661	0.00219133
Afu6g09353	Ortholog of Aspergillus fumigatus A1163 : AFUB_092730	29.4235	-1.07982	0.272201	-3.96701	7.278e-05	0.00072326
Afu4g10240	Ortholog(s) have mRNA binding activity and role in chromatin silencing at centromere outer repeat region, mRNA splicing, via spliceosome, negative regulation of G0 to G1 transition	1722.25	-1.07997	0.360305	-2.99737	0.0027232	0.0089047
Afu6g06390	Ortholog of Aspergillus fumigatus A1163 : AFUB_072310	269.639	-1.08081	0.308179	-3.50708	0.000453052	0.00251164
Afu4g06110	Ortholog of A. nidulans FGSC A4 : AN4319, A. niger CBS 513.88 : An04g00380, A. oryzae RIB40 : AO090023000984, Neosartorya fischeri NRRL 181 : NFIA_110030 and Aspergillus versicolor : Aspve1_0085237	35.3257	-1.08104	0.30102	-3.59127	0.000329068	0.00202445
Afu3g01260	Has domain(s) with predicted N-acetyltransferase activity	61.2133	-1.08125	0.364798	-2.96398	0.00303688	0.00972583
Afu4g13300	Ortholog of A. nidulans FGSC A4 : AN1946, A. niger CBS 513.88 : An01g09010, A. oryzae RIB40 : AO090009000247, Aspergillus wentii : Aspwe1_0208317 and Aspergillus sydowii : Aspsy1_0138807	85.1989	-1.08182	0.342892	-3.155	0.00160498	0.00602737
Afu7g05460	Ortholog(s) have nucleolus localization	1362.32	-1.08472	0.294228	-3.68665	0.000227226	0.00156512
Afu6g09360	Ortholog of Aspergillus fumigatus A1163 : AFUB_092710	253.69	-1.0852	0.274871	-3.94804	7.87929e-05	0.000765563
Afu1g06200	Ortholog(s) have Golgi apparatus, fungal-type vacuole membrane localization	438.445	-1.08599	0.282299	-3.84696	0.00011959	0.00100447
Afu5g02900	Ortholog(s) have Golgi apparatus, cell septum, endoplasmic reticulum localization	170.64	-1.08661	0.270494	-4.01712	5.89134e-05	0.000635277
Afu1g04070	Eukaryotic initiation factor 5A; Yap1-dependent induction in response to hydrogen peroxide	25924.1	-1.08714	0.29146	-3.72998	0.000191496	0.00138463
Afu8g06810	Ortholog of A. oryzae RIB40 : AO090003001576, Aspergillus glaucus : Aspgl1_0145643, Aspergillus flavus NRRL 3357 : AFL2T_01871 and Neosartorya fischeri NRRL 181 : NFIA_024040	4621.03	-1.08773	0.204127	-5.3287	9.89184e-08	7.93687e-06
Afu5g11000	Ortholog(s) have U2 snRNP, cytosol, spliceosomal complex localization	948.956	-1.08779	0.256078	-4.24789	2.15793e-05	0.000321407
Afu6g08990	Ortholog of A. nidulans FGSC A4 : AN1759, A. niger CBS 513.88 : An11g06740, Aspergillus wentii : Aspwe1_0032502, Aspergillus sydowii : Aspsy1_0053695 and Aspergillus terreus NIH2624 : ATET_06657	484.645	-1.08863	0.252742	-4.30727	1.65284e-05	0.000273844
Afu4g08290	Ortholog of A. nidulans FGSC A4 : AN11889, A. niger CBS 513.88 : An04g02890, A. oryzae RIB40 : AO090023000731, Aspergillus wentii : Aspwe1_0101712 and Aspergillus sydowii : Aspsy1_0140042	281.608	-1.08912	0.284288	-3.83107	0.000127589	0.00105668
Afu4g02720	Putative GPI anchored glycosyl hydrolase; predicted gene pair with AFUA_3G00340	134.906	-1.09023	0.329834	-3.30539	0.000948437	0.00415087
Afu7g02410	Protein of unknown function	89.4958	-1.09055	0.310394	-3.51345	0.000442331	0.00246959
Afu4g00420	Ortholog of Neosartorya fischeri NRRL 181 : NFIA_045220 and Aspergillus fumigatus A1163 : AFUB_100960	498.874	-1.09211	0.299563	-3.64567	0.000266695	0.00175183
Afu6g10620	Ortholog(s) have role in cellular protein localization, signal transduction involved in mitotic spindle assembly checkpoint and bub1-bub3 complex, condensed nuclear chromosome kinetochore, nucleoplasm localization	1119.06	-1.09211	0.3132	-3.48695	0.000488567	0.00264948
Afu2g15570	Ortholog(s) have GTP binding, GTPase activity, role in hyphal growth, intracellular protein transport, retrograde transport, endosome to Golgi and Golgi membrane, cytosol, nucleus, spitzenkorper localization	1880.9	-1.09229	0.282286	-3.86943	0.000109088	0.000947631
Afu4g04700	Ortholog of Aspergillus fumigatus A1163 : AFUB_098300	444.571	-1.09286	0.281041	-3.88861	0.00010082	0.000897756
Afu2g02210	Ortholog of A. nidulans FGSC A4 : AN4600, A. niger CBS 513.88 : An07g06630, Aspergillus wentii : Aspwe1_0104597, Aspergillus sydowii : Aspsy1_0180963 and Aspergillus terreus NIH2624 : ATET_05692	447.313	-1.0951	0.318988	-3.43303	0.000596871	0.00302571
Afu1g09390	Has domain(s) with predicted nucleic acid binding, zinc ion binding activity	633.474	-1.0957	0.348245	-3.14636	0.00165319	0.00615881
Afu3g08265	Ortholog of A. oryzae RIB40 : AO090005001451, Aspergillus wentii : Aspwe1_0041880, Aspergillus sydowii : Aspsy1_0042580 and Aspergillus terreus NIH2624 : ATET_01643	1201.31	-1.09622	0.339536	-3.22858	0.00124405	0.00498678
Afu2g03140	Ortholog(s) have L-methionine-(S)-S-oxide reductase activity, peptide-methionine (S)-S-oxide reductase activity and role in L-methionine biosynthetic process from methionine sulphoxide, cellular response to hydrogen peroxide	1331.06	-1.09639	0.278251	-3.94029	8.13817e-05	0.000779645
Afu4g05990	Ortholog(s) have role in mitochondrial respiratory chain complex IV assembly and integral component of mitochondrial inner membrane localization	1224.47	-1.0975	0.288253	-3.80742	0.000140422	0.00112307
Afu7g05320	Ortholog(s) have oxidized purine nucleobase lesion DNA N-glycosylase activity and role in base-excision repair, AP site formation, error-free translesion synthesis, telomere maintenance via telomerase	298.625	-1.09794	0.342069	-3.2097	0.00132872	0.00525156
Afu4g06770	Ortholog(s) have 2 iron, 2 sulfur cluster binding, ferrous iron binding, iron-sulfur transferase activity	3435.04	-1.09986	0.320307	-3.43378	0.000595229	0.00302428
Afu2g07550	Ortholog(s) have protein serine/threonine kinase activity	1708.69	-1.10073	0.29531	-3.72738	0.000193482	0.00139764
Afu4g12090	Ortholog of A. nidulans FGSC A4 : AN3645, Aspergillus wentii : Aspwe1_0102093, Aspergillus sydowii : Aspsy1_0154146, Aspergillus terreus NIH2624 : ATET_03856 and Aspergillus glaucus : Aspgl1_0068126	318.908	-1.10235	0.267461	-4.12153	3.76356e-05	0.000464905
Afu2g02230	Ortholog(s) have tubulin binding activity, role in response to cold, tubulin complex assembly and cytosol, nucleus, polysome, prefoldin complex localization	525.613	-1.10235	0.259133	-4.254	2.09986e-05	0.000315274
Afu3g06400	Ortholog(s) have protein-lysine N-methyltransferase activity, role in peptidyl-lysine methylation and cytosol, nucleolus localization	169.082	-1.10341	0.194664	-5.66828	1.44235e-08	1.79958e-06
Afu6g08430	Ortholog of A. nidulans FGSC A4 : AN3921, A. niger CBS 513.88 : An11g01600, Aspergillus wentii : Aspwe1_0120527, Aspergillus sydowii : Aspsy1_0122151 and Aspergillus terreus NIH2624 : ATET_05812	591.799	-1.10395	0.304187	-3.62918	0.000284323	0.00183214
Afu7g05560	Ortholog of Aspergillus fumigatus A1163 : AFUB_091140	27.2612	-1.10537	0.342168	-3.23049	0.00123577	0.00497556
Afu5g10750	Ortholog(s) have mitochondrion, ribosome localization	1809.11	-1.10584	0.341237	-3.24068	0.00119245	0.00486178
Afu4g07110	Ortholog(s) have SNAP receptor activity, role in Golgi to vacuole transport, vacuole inheritance and Golgi apparatus, endoplasmic reticulum, fungal-type vacuole membrane, late endosome localization	1364.72	-1.10628	0.313808	-3.52534	0.000422939	0.00239438
Afu5g12660	Putative phosphotidylinositol kinase	266.85	-1.10732	0.251934	-4.39529	1.10626e-05	0.000211664
Afu2g16910	Ortholog of A. nidulans FGSC A4 : AN7291, A. oryzae RIB40 : AO090102000654, Aspergillus wentii : Aspwe1_0171092, Aspergillus sydowii : Aspsy1_0027159 and Aspergillus terreus NIH2624 : ATET_10094	469.995	-1.10812	0.342495	-3.23544	0.00121454	0.00491972
Afu2g01050	Ortholog(s) have protein transporter activity, unfolded protein binding activity and role in protein import into mitochondrial inner membrane, protein import into mitochondrial outer membrane, regulation of growth rate	1867.7	-1.1087	0.342513	-3.23695	0.00120816	0.00490229
Afu4g07950	Ortholog of A. nidulans FGSC A4 : AN3529, AN4144, AN8311, AN9211, AN4846 and A. fumigatus Af293 : Afu1g17260, Afu4g09380, Afu6g00560, Afu6g12140, Afu8g01900	90.4402	-1.10898	0.239136	-4.63745	3.52736e-06	9.40042e-05
Afu7g05810	Has domain(s) with predicted nucleic acid binding, nucleotide binding activity	751.883	-1.10967	0.176618	-6.28289	3.32326e-10	1.37768e-07
Afu3g14300	Ortholog(s) have cytosol, nucleus localization	115.69	-1.10985	0.254384	-4.36288	1.2836e-05	0.000232157
Afu3g11720	Ortholog of A. niger CBS 513.88 : An02g07510, A. oryzae RIB40 : AO090003000730, Neosartorya fischeri NRRL 181 : NFIA_065610, Aspergillus wentii : Aspwe1_0037065 and Aspergillus versicolor : Aspve1_0026984	54.6501	-1.10999	0.309901	-3.58175	0.000341304	0.00207226
Afu5g08560	Ortholog(s) have endoplasmic reticulum, fungal-type vacuole, integral component of membrane localization	815.325	-1.11035	0.279839	-3.9678	7.25382e-05	0.00072326
Afu2g01860	Ortholog of A. nidulans FGSC A4 : AN4565, A. niger CBS 513.88 : An07g05550, A. oryzae RIB40 : AO090120000188, Aspergillus wentii : Aspwe1_0041692 and Aspergillus sydowii : Aspsy1_0091128	281.654	-1.11049	0.352682	-3.14871	0.00163995	0.00612156
Afu1g02390	Ortholog of Aspergillus fumigatus A1163 : AFUB_002780	412.325	-1.11143	0.293889	-3.7818	0.000155698	0.00120521
Afu4g12510	Ortholog of A. nidulans FGSC A4 : AN3215, AN7166, AN8609, A. fumigatus Af293 : Afu3g14210, Afu4g03360 and A. niger CBS 513.88 : An09g04200, An14g01840	202.425	-1.11329	0.319397	-3.48561	0.000491014	0.00265311
Afu4g13400	Ortholog(s) have N-acetylglucosaminyldiphosphodolichol N-acetylglucosaminyltransferase activity and role in dolichol-linked oligosaccharide biosynthetic process	598.208	-1.11364	0.264498	-4.2104	2.54924e-05	0.000366521
Afu5g04360	Ortholog(s) have phosphoenolpyruvate transmembrane transporter activity, role in phosphoenolpyruvate transmembrane import into Golgi lumen and Golgi apparatus localization	849.817	-1.11384	0.315847	-3.52653	0.000421051	0.00238745
Afu1g11190	Putative eukaryotic translation elongation factor 1 subunit eEF1-beta; reacts with rabbit immunosera exposed to A. fumigatus conidia; induced by gliotoxin exposure	18883	-1.11426	0.246394	-4.52229	6.11752e-06	0.000142209
Afu3g06940	Ortholog of A. oryzae RIB40 : AO090020000301, Neosartorya fischeri NRRL 181 : NFIA_070320 and Aspergillus fumigatus A1163 : AFUB_042120	31.8794	-1.11498	0.337235	-3.30623	0.000945596	0.0041433
Afu6g13020	Ortholog(s) have role in Golgi to vacuole transport, pathogenesis, protein targeting to vacuole and AP-3 adaptor complex, cytosol, nucleus localization	335.9	-1.11523	0.344038	-3.24159	0.00118864	0.00485378
Afu1g06500	Ortholog of A. nidulans FGSC A4 : AN4248, AN4636, A. fumigatus Af293 : Afu2g02480, A. niger CBS 513.88 : An18g05540 and A. oryzae RIB40 : AO090001000452, AO090026000570	371.412	-1.11635	0.332023	-3.36225	0.000773088	0.00361226
Afu3g10260	Has domain(s) with predicted role in mitotic nuclear division, mitotic spindle organization in nucleus and DASH complex, mitotic spindle localization	371.352	-1.11695	0.309206	-3.61231	0.000303487	0.0019143
Afu6g14240	Putative frequenin with homology to S. cerevisiae Frq1p; calcium sensor; has four EF-hand calcium binding domains	872.735	-1.11747	0.271137	-4.12141	3.76554e-05	0.000464905
Afu5g03260	Ortholog(s) have Golgi apparatus, endoplasmic reticulum localization	1301.36	-1.11761	0.302172	-3.6986	0.000216788	0.00151126
Afu6g10960	Protein of unknown function	163.923	-1.11865	0.310179	-3.60645	0.000310409	0.00194481
Afu2g11440	Putative proteasome component; reacts with rabbit immunosera exposed to A. fumigatus conidia	3011.11	-1.11967	0.304914	-3.67207	0.000240592	0.00162729
Afu3g06980	Ortholog(s) have role in attachment of mitotic spindle microtubules to kinetochore, kinetochore assembly, protein localization to kinetochore and NMS complex, condensed nuclear chromosome kinetochore localization	470.585	-1.11988	0.279558	-4.00591	6.17804e-05	0.000651088
Afu2g02820	Ortholog of S. cerevisiae : MOH1, A. nidulans FGSC A4 : AN4539, A. niger CBS 513.88 : An07g07170, A. oryzae RIB40 : AO090026000627 and Aspergillus wentii : Aspwe1_0168864	1931.37	-1.12012	0.377731	-2.96538	0.00302307	0.00968991
Afu1g09230	Ortholog(s) have cytosol, nucleus localization	198.973	-1.12041	0.324064	-3.45735	0.000545506	0.00285918
Afu1g04010	Ortholog(s) have role in cell separation after cytokinesis, regulation of Rho protein signal transduction, vesicle-mediated transport and cytosol, endoplasmic reticulum, nucleus localization	585.981	-1.12122	0.23353	-4.80119	1.57727e-06	5.42377e-05
Afu3g08420	Ortholog(s) have intracellular localization	1419.27	-1.12147	0.341136	-3.28745	0.00101099	0.00432322
Afu6g13130	Ortholog(s) have RNA polymerase II core binding, TFIIH-class transcription factor binding, single-stranded DNA binding activity and role in transcription from RNA polymerase II promoter	642.803	-1.1215	0.298082	-3.76238	0.000168305	0.0012622
Afu3g08590	Ortholog of A. nidulans FGSC A4 : AN2991, A. oryzae RIB40 : AO090005001413, Aspergillus wentii : Aspwe1_0029140, Aspergillus sydowii : Aspsy1_0042545 and Aspergillus terreus NIH2624 : ATET_01611	1476.39	-1.12383	0.351684	-3.19557	0.00139554	0.00544354
Afu6g09060	Ortholog(s) have structural constituent of ribosome activity and mitochondrial large ribosomal subunit, nucleus localization	1642.14	-1.12444	0.295784	-3.80157	0.000143782	0.00114139
Afu4g14390	Predicted DDE1 transposon-related ORF	1249.69	-1.12498	0.365242	-3.08011	0.00206927	0.00727316
Afu8g05030	Ortholog of A. nidulans FGSC A4 : AN10816, A. oryzae RIB40 : AO090003001446, AO090009000107, Aspergillus versicolor : Aspve1_0130291 and Aspergillus clavatus NRRL 1 : ACLA_058430	550.679	-1.12628	0.368349	-3.05763	0.00223092	0.00768564
Afu3g06597	Ortholog of A. nidulans FGSC A4 : AN12223, A. oryzae RIB40 : AO090020000340, Neosartorya fischeri NRRL 181 : NFIA_070660, Aspergillus versicolor : Aspve1_0040154 and Aspergillus sydowii : Aspsy1_0043228	897.536	-1.12642	0.367622	-3.06408	0.0021834	0.00756386
Afu1g14020	Ortholog(s) have diphthine synthase activity, role in peptidyl-diphthamide biosynthetic process from peptidyl-histidine and cytosol, nucleus localization	834.136	-1.12694	0.263496	-4.27687	1.89539e-05	0.000295886
Afu1g09380	Ortholog(s) have U2-type spliceosomal complex, cytosol localization	351.939	-1.12697	0.341397	-3.30106	0.000963215	0.00420076
Afu1g05820	Ortholog(s) have role in NADH oxidation and mitochondrial respiratory chain complex I, membrane segment localization	2113.97	-1.12708	0.322966	-3.48976	0.000483449	0.00263321
Afu7g00540	Has domain(s) with predicted peptidase activity	189.318	-1.12797	0.280154	-4.02626	5.66714e-05	0.000616701
Afu5g08410	Ortholog(s) have role in cellular response to biotic stimulus, cellular response to starvation and filamentous growth of a population of unicellular organisms in response to biotic stimulus, more	24.99	-1.1293	0.269842	-4.18505	2.85108e-05	0.000392523
Afu6g03930	Has domain(s) with predicted 2 iron, 2 sulfur cluster binding, iron ion binding, oxidoreductase activity, acting on paired donors, with incorporation or reduction of molecular oxygen and NAD(P)H as one donor, more	496.134	-1.1296	0.349821	-3.22908	0.00124188	0.00498222
Afu1g12160	Has domain(s) with predicted translation initiation factor activity and role in translational initiation	431.379	-1.13181	0.26499	-4.27114	1.94481e-05	0.000300458
Afu4g06510	Ortholog of A. nidulans FGSC A4 : AN1972, AN4371, A. niger CBS 513.88 : An04g05970, An08g04550, A. oryzae RIB40 : AO090003001143, AO090023000935 and Aspergillus wentii : Aspwe1_0023317	539.354	-1.13475	0.259667	-4.37002	1.24233e-05	0.000229952
Afu3g12680	Ortholog of Aspergillus fumigatus A1163 : AFUB_036490	231.282	-1.13481	0.377775	-3.00393	0.0026652	0.00876111
Afu8g05165	Protein of unknown function	3967.72	-1.13616	0.288336	-3.9404	8.13473e-05	0.000779645
Afu1g04230	Ortholog(s) have mitochondrion localization	739.862	-1.13669	0.250274	-4.54178	5.57805e-06	0.000132559
Afu4g01280	Ortholog of A. nidulans FGSC A4 : AN10390, AN3286, A. fumigatus Af293 : Afu5g00830, A. niger CBS 513.88 : An12g00980, An11g04090, An06g00150 and A. oryzae RIB40 : AO090138000050, AO090010000179	32.9662	-1.13684	0.256775	-4.42738	9.53841e-06	0.000193412
Afu4g13070	Ortholog of A. nidulans FGSC A4 : AN3006, Neosartorya fischeri NRRL 181 : NFIA_103280, Aspergillus versicolor : Aspve1_0032308 and Aspergillus niger ATCC 1015 : 52618-mRNA	161.014	-1.13747	0.37374	-3.04349	0.00233853	0.00796446
Afu1g12110	Ortholog of A. nidulans FGSC A4 : AN10163, A. niger CBS 513.88 : An08g04410, Aspergillus wentii : Aspwe1_0154994 and Aspergillus sydowii : Aspsy1_0038225	2599.72	-1.13747	0.32107	-3.54277	0.000395954	0.00229395
Afu7g01580	Ortholog(s) have nitrate reductase (NADPH) activity and role in molybdopterin cofactor biosynthetic process	330.605	-1.13784	0.377145	-3.01698	0.00255311	0.00848988
Afu4g08640	Ortholog of A. nidulans FGSC A4 : AN11312, A. niger CBS 513.88 : An04g03470, Aspergillus zonatus : Aspzo1_0018137, Aspergillus sydowii : Aspsy1_0142288 and Aspergillus brasiliensis : Aspbr1_0127846	75.6122	-1.13975	0.329433	-3.45974	0.000540687	0.0028493
Afu6g10970	Ortholog of A. nidulans FGSC A4 : AN0597, Aspergillus sydowii : Aspsy1_0656004, Aspergillus terreus NIH2624 : ATET_05066 and Aspergillus carbonarius ITEM 5010 : Acar5010_202471	399.933	-1.14006	0.344892	-3.30554	0.000947928	0.00415087
Afu6g11240	Ortholog of A. niger CBS 513.88 : An08g07485, Neosartorya fischeri NRRL 181 : NFIA_056940, Aspergillus wentii : Aspwe1_0182585 and Aspergillus versicolor : Aspve1_0036041	261.048	-1.14048	0.257064	-4.43657	9.14029e-06	0.000187892
Afu6g04640	Ortholog(s) have role in medium-chain fatty acid biosynthetic process	307.296	-1.14065	0.29583	-3.85577	0.000115367	0.00098049
Afu4g05910	Ortholog(s) have role in mitochondrial respiratory chain complex I assembly, pathogenesis and membrane, mitochondrion localization	4705.18	-1.14072	0.316508	-3.60409	0.000313246	0.00194641
Afu4g09630	Ortholog of A. nidulans FGSC A4 : AN1842, Aspergillus wentii : Aspwe1_0233801, Aspergillus sydowii : Aspsy1_0141115 and Aspergillus terreus NIH2624 : ATET_00772	412.64	-1.14086	0.281526	-4.0524	5.06947e-05	0.000568215
Afu3g08180	Ortholog(s) have copper uptake transmembrane transporter activity and role in cellular copper ion homeostasis, copper ion import, copper ion transmembrane transport, intracellular copper ion transport	184.703	-1.14118	0.369246	-3.09057	0.00199774	0.00708179
Afu1g02610	Ortholog(s) have nucleolus localization	662.251	-1.14187	0.307703	-3.71093	0.000206497	0.00146055
Afu5g05580	Ortholog of A. niger CBS 513.88 : An17g02284, Neosartorya fischeri NRRL 181 : NFIA_037470, Aspergillus versicolor : Aspve1_0046266 and Aspergillus clavatus NRRL 1 : ACLA_008880	251.72	-1.14195	0.250658	-4.55579	5.21883e-06	0.00012685
Afu4g10790	Ortholog(s) have ribose phosphate diphosphokinase activity and role in 5-phosphoribose 1-diphosphate biosynthetic process, cellular response to drug, cytokinesis, fungal-type cell wall organization	1135.72	-1.14228	0.247575	-4.61386	3.95256e-06	0.000103488
Afu3g06425	Protein of unknown function; predicted gene pair with AFUA_1G00920	32.4389	-1.14253	0.375915	-3.03933	0.00237108	0.00803132
Afu2g16530	Ortholog(s) have extracellular region localization	5274.69	-1.14256	0.371943	-3.07187	0.00212722	0.00743372
Afu5g04380	Has domain(s) with predicted DNA binding activity and role in DNA recombination, double-strand break repair	867.894	-1.14264	0.251255	-4.54773	5.42282e-06	0.000130161
Afu1g14250	Ortholog(s) have voltage-gated potassium channel activity, role in cellular potassium ion homeostasis, potassium ion transport and plasma membrane localization	110.583	-1.14344	0.307992	-3.71255	0.00020518	0.00145261
Afu4g01570	Ortholog of Aspergillus flavus NRRL 3357 : AFL2T_03032	20.944	-1.14354	0.357643	-3.19743	0.00138656	0.00543123
Afu1g13480	Ortholog(s) have ubiquinol-cytochrome-c reductase activity, role in aerobic respiration, mitochondrial electron transport, ubiquinol to cytochrome c and mitochondrial respiratory chain complex III, plasma membrane localization	9645.3	-1.14389	0.373068	-3.06617	0.00216821	0.0075322
Afu3g05380	Ortholog of A. niger CBS 513.88 : An11g11270, Neosartorya fischeri NRRL 181 : NFIA_071810, Aspergillus wentii : Aspwe1_0042274 and Aspergillus clavatus NRRL 1 : ACLA_033400	825.024	-1.14431	0.220373	-5.19261	2.07366e-07	1.32253e-05
Afu6g05220	Ortholog(s) have role in ER to Golgi vesicle-mediated transport, protein complex assembly and TRAPPI protein complex, TRAPPII protein complex, TRAPPIII protein complex, cis-Golgi network, trans-Golgi network localization	598.396	-1.14479	0.335213	-3.41511	0.000637567	0.00315068
Afu4g05890	Ortholog(s) have cytoplasm localization	563.319	-1.14495	0.309119	-3.70391	0.000212298	0.00148748
Afu4g05860	Ortholog(s) have role in iron-sulfur cluster assembly, mitochondrial respiratory chain complex I assembly and mitochondrial respiratory chain complex I, peripheral segment, plasma membrane localization	6195.19	-1.14499	0.386365	-2.96349	0.00304175	0.00973294
Afu1g04800	Ortholog(s) have protein phosphatase type 1 activator activity and role in positive regulation of mitotic metaphase/anaphase transition, regulation of phosphoprotein phosphatase activity	889.486	-1.14526	0.24381	-4.69735	2.63554e-06	7.65229e-05
Afu2g14940	Ortholog of A. nidulans FGSC A4 : AN7565, A. niger CBS 513.88 : An15g03240, A. oryzae RIB40 : AO090012000409, Aspergillus wentii : Aspwe1_0693532 and Aspergillus sydowii : Aspsy1_1021602	315.194	-1.14547	0.20147	-5.68557	1.30381e-08	1.7462e-06
Afu2g08570	Ortholog(s) have RNA cap binding activity, role in mRNA splicing, via spliceosome and commitment complex, cytosol, mitotic spindle, nuclear cap binding complex localization	1069.62	-1.14571	0.320617	-3.57346	0.000352295	0.0021115
Afu6g05100	Ortholog(s) have cytosol localization	860.362	-1.14585	0.265419	-4.31716	1.58052e-05	0.000264436
Afu1g14030	Ortholog(s) have transcription cofactor activity	532.73	-1.14596	0.339543	-3.375	0.000738147	0.00349053
Afu1g16350	Ortholog of A. niger CBS 513.88 : An12g03130, A. oryzae RIB40 : AO090120000028, Neosartorya fischeri NRRL 181 : NFIA_009090 and Aspergillus wentii : Aspwe1_0053463	336.757	-1.14634	0.294906	-3.88714	0.000101431	0.000899975
Afu2g12460	Ortholog(s) have role in mitochondrial respiratory chain complex II assembly and mitochondrial matrix localization	1374.52	-1.14671	0.365723	-3.13545	0.0017159	0.00631987
Afu2g14650	Has domain(s) with predicted ATP binding, protein kinase activity and role in protein phosphorylation	136.287	-1.14826	0.293236	-3.91582	9.0099e-05	0.00083919
Afu7g03650	Ortholog(s) have cell division site, cytosol, mitotic spindle pole body, nucleus localization	1247.6	-1.1487	0.314027	-3.65796	0.000254231	0.00168779
Afu4g05870	Ortholog(s) have cytosol, nucleus localization	163.951	-1.14887	0.321699	-3.57127	0.00035525	0.00212751
Afu1g09720	Ortholog of A. nidulans FGSC A4 : AN1293, A. niger CBS 513.88 : An08g01500, A. oryzae RIB40 : AO090012000872, Aspergillus wentii : Aspwe1_0103011 and Aspergillus sydowii : Aspsy1_0025452	218.689	-1.15169	0.280513	-4.10565	4.03186e-05	0.000486824
Afu8g02830	Ortholog(s) have UDP-N-acetylglucosamine transmembrane transporter activity and role in UDP-N-acetylglucosamine transport, UDP-glucose transport, fungal-type cell wall chitin biosynthetic process, transmembrane transport	353.35	-1.15307	0.238079	-4.8432	1.27761e-06	4.72485e-05
Afu8g05300	RNA polymerase II subunit 7; protein level decreases upon heat shock	931.626	-1.15368	0.22724	-5.07691	3.83624e-07	1.91387e-05
Afu7g04120	Has domain(s) with predicted carbon-sulfur lyase activity and role in metabolic process	903.103	-1.1542	0.311308	-3.70759	0.000209239	0.00147296
Afu8g06150	Putative sensor histidine kinase	283.761	-1.15464	0.268166	-4.30568	1.6647e-05	0.000273924
Afu1g01920	Ortholog of Aspergillus fumigatus A1163 : AFUB_002300	162.039	-1.15466	0.352709	-3.2737	0.00106151	0.00447512
Afu5g03870	Ortholog(s) have role in maturation of 5.8S rRNA from tricistronic rRNA transcript (SSU-rRNA, 5.8S rRNA, LSU-rRNA), maturation of LSU-rRNA from tricistronic rRNA transcript (SSU-rRNA, 5.8S rRNA, LSU-rRNA)	637.914	-1.15498	0.372127	-3.10373	0.00191099	0.00685567
Afu1g10040	Ortholog(s) have role in ascospore formation, asexual sporulation resulting in formation of a cellular spore and mitochondrion, nucleus localization	3643.8	-1.15539	0.338785	-3.41039	0.000648697	0.00318459
Afu7g05680	Ortholog(s) have cytosol, nucleus localization	779.319	-1.15664	0.357185	-3.23822	0.00120279	0.00489184
Afu3g05360	Has domain(s) with predicted DNA binding, protein heterodimerization activity, role in nucleosome assembly and nucleosome, nucleus localization	30835.7	-1.15719	0.365515	-3.16593	0.0015459	0.00584075
Afu4g10920	Ortholog(s) have NADH dehydrogenase (ubiquinone) activity and role in mitochondrial respiratory chain complex I assembly, programmed cell death	3478.61	-1.15725	0.379995	-3.04543	0.00232345	0.00792758
Afu6g08030	Ortholog of Aspergillus fumigatus A1163 : AFUB_074020	374.285	-1.15854	0.348957	-3.32001	0.000900135	0.00401004
Afu4g11620	Ortholog(s) have role in GINS complex assembly, double-strand break repair via break-induced replication, mitotic DNA replication initiation, mitotic DNA replication preinitiation complex assembly	308.769	-1.15978	0.365208	-3.17568	0.00149488	0.00571454
Afu6g13100	Ortholog(s) have cytosol, nucleus localization	342.326	-1.15988	0.291721	-3.97599	7.00864e-05	0.000705782
Afu2g07570	Ortholog(s) have glutamate 5-kinase activity, role in proline biosynthetic process and cytoplasm localization	730.494	-1.16054	0.290201	-3.9991	6.35836e-05	0.000658973
Afu4g01170	Ortholog of Aspergillus fumigatus A1163 : AFUB_101680	853.405	-1.16268	0.33511	-3.46955	0.000521324	0.00277469
Afu1g13380	Ortholog(s) have cytosol, nucleus localization	804.145	-1.16338	0.324666	-3.58332	0.000339256	0.00206318
Afu8g06370	Has domain(s) with predicted FAD binding, oxidoreductase activity and role in metabolic process	33.3882	-1.16393	0.32989	-3.52822	0.000418361	0.00238474
Afu2g07830	Ortholog of Neosartorya fischeri NRRL 181 : NFIA_083540, Aspergillus fumigatus A1163 : AFUB_023860 and Aspergillus clavatus NRRL 1 : ACLA_079800	104.193	-1.16515	0.315879	-3.68861	0.000225482	0.00155628
Afu4g13140	Protein of unknown function; transcript induced by exposure to human airway epithelial cells	655.799	-1.16584	0.359416	-3.24371	0.00117985	0.00483575
Afu7g08560	Ortholog of A. oryzae RIB40 : AO090701000205, Aspergillus flavus NRRL 3357 : AFL2T_05851 and Aspergillus fumigatus A1163 : AFUB_097700	33.2601	-1.16606	0.370775	-3.14492	0.00166133	0.00618297
Afu2g01480	Ortholog(s) have role in ribosomal large subunit biogenesis and nucleolus, preribosome, large subunit precursor localization	897.967	-1.16733	0.379992	-3.07199	0.00212636	0.00743372
Afu3g13910	Has domain(s) with predicted NADH dehydrogenase (ubiquinone) activity and mitochondrion localization	1911.68	-1.16804	0.290971	-4.01427	5.96299e-05	0.000638479
Afu2g05960	Has domain(s) with predicted nucleic acid binding, nucleotide binding activity	1293.01	-1.16835	0.328228	-3.55957	0.000371467	0.00218776
Afu1g16310	Ortholog(s) have protein-lysine N-methyltransferase activity, role in peptidyl-lysine dimethylation, positive regulation of translational termination and cytosol, nucleus localization	126.781	-1.16848	0.287421	-4.0654	4.79511e-05	0.000547112
Afu8g02740	Ortholog of A. nidulans FGSC A4 : AN8882, A. niger CBS 513.88 : An03g06840, Aspergillus wentii : Aspwe1_0055533, Aspergillus sydowii : Aspsy1_0522885 and Aspergillus terreus NIH2624 : ATET_10387	292.001	-1.16863	0.293507	-3.9816	6.84533e-05	0.000695911
Afu5g01800	DNA repair protein; transcript up-regulated in conidia exposed to neutrophils	558.634	-1.16887	0.286792	-4.07568	4.58801e-05	0.000529965
Afu3g05480	Ortholog(s) have cystathionine gamma-synthase activity and cytosol, nucleus localization	1888.86	-1.16973	0.198187	-5.90215	3.58802e-09	6.86509e-07
Afu2g06310	Ortholog(s) have ATP-dependent RNA helicase activity and role in endonucleolytic cleavage in ITS1 upstream of 5.8S rRNA from tricistronic rRNA transcript (SSU-rRNA, 5.8S rRNA, LSU-rRNA)	1630.67	-1.1701	0.28489	-4.10719	4.00494e-05	0.000484358
Afu6g07360	Ortholog(s) have structural constituent of ribosome activity and mitochondrial small ribosomal subunit localization	871.511	-1.17092	0.290829	-4.02616	5.66948e-05	0.000616701
Afu2g02870	Ortholog of A. nidulans FGSC A4 : AN4534, A. niger CBS 513.88 : An07g07250, A. oryzae RIB40 : AO090026000636, Aspergillus wentii : Aspwe1_0103173 and Aspergillus sydowii : Aspsy1_0059259	299.997	-1.17141	0.316482	-3.70134	0.000214462	0.00149983
Afu4g14050	Ortholog of A. nidulans FGSC A4 : AN2647, A. fumigatus Af293 : Afu8g06260, A. niger CBS 513.88 : An02g00700, An02g06510, An05g01900, An05g01910, An09g02660 and A. oryzae RIB40 : AO090103000117	1454.17	-1.17333	0.22283	-5.26557	1.39751e-07	1.01245e-05
Afu2g02340	Ortholog of A. nidulans FGSC A4 : AN4617, A. niger CBS 513.88 : An07g06510, A. oryzae RIB40 : AO090011000514, Aspergillus wentii : Aspwe1_0036764 and Aspergillus sydowii : Aspsy1_0047194	559.93	-1.17498	0.283452	-4.14526	3.39421e-05	0.000435182
Afu2g16410	Ortholog of A. nidulans FGSC A4 : AN7347, Aspergillus wentii : Aspwe1_0039276, Aspergillus versicolor : Aspve1_0038665, Aspergillus clavatus NRRL 1 : ACLA_075330 and Aspergillus zonatus : Aspzo1_0156160	414.595	-1.17521	0.343642	-3.41986	0.000626532	0.00311323
Afu3g07690	Ortholog(s) have copper chaperone activity, role in intracellular copper ion transport, mitochondrial respiratory chain complex IV assembly and cytosol, mitochondrial intermembrane space, nucleus localization	1271.43	-1.17544	0.340248	-3.45465	0.000551014	0.00287328
Afu6g09200	Has domain(s) with predicted FMN binding, oxidoreductase activity and role in oxidation-reduction process	300.536	-1.1756	0.267651	-4.39229	1.12163e-05	0.00021351
Afu1g16840	TCTP family protein	19741.6	-1.17602	0.306945	-3.83137	0.000127434	0.00105657
Afu8g04380	Has domain(s) with predicted role in oxidation-reduction process	367.834	-1.17731	0.283724	-4.14947	3.3325e-05	0.000431395
Afu1g02670	ARP2/3 complex 34 kDa subunit; hypoxia induced protein	4210.81	-1.17758	0.365619	-3.22078	0.00127842	0.0051018
Afu4g10090	Ortholog of A. nidulans FGSC A4 : AN3304, AN2043, A. fumigatus Af293 : Afu4g01230 and A. niger CBS 513.88 : An03g00230, An04g06970, An16g01920, An13g01860, An05g01440	54.6781	-1.17786	0.313577	-3.75619	0.000172518	0.00128604
Afu3g07440	Has domain(s) with predicted hydrolase activity, zinc ion binding activity	28.2038	-1.17947	0.377427	-3.12503	0.0017779	0.00649371
Afu1g13780	Has domain(s) with predicted DNA binding, protein heterodimerization activity, role in DNA-templated transcription, initiation, nucleosome assembly and nucleosome, nucleus localization	19238.6	-1.17968	0.390218	-3.02313	0.00250172	0.00835803
Afu2g02990	Has domain(s) with predicted DNA binding, chromatin binding activity	382.167	-1.18141	0.274671	-4.30118	1.69894e-05	0.000278015
Afu2g07560	Ortholog(s) have role in mitochondrial protein processing, mitochondrial proton-transporting ATP synthase complex assembly and extrinsic component of mitochondrial inner membrane, mitochondrial intermembrane space localization	1296.78	-1.1819	0.286618	-4.12359	3.73005e-05	0.000463548
Afu1g03640	Protein of unknown function	300.809	-1.18361	0.326946	-3.62022	0.000294356	0.00187714
Afu8g06180	Has domain(s) with predicted kinase activity	36.6247	-1.18439	0.353762	-3.34798	0.00081402	0.00374259
Afu4g06450	Predicted DDE1 transposon-related ORF	26.9628	-1.18502	0.371134	-3.19298	0.00140814	0.00547553
Afu5g01440	Ortholog(s) have thioredoxin peroxidase activity, role in cell redox homeostasis, cellular response to oxidative stress, response to metal ion and peroxisome, plasma membrane localization	3441.44	-1.18568	0.349147	-3.39593	0.000683949	0.0033162
Afu1g07570	Ortholog(s) have tRNA (uracil) methyltransferase activity, role in cellular response to drug, chronological cell aging, tRNA methylation, tRNA wobble uridine modification and cytosol, nucleus localization	281.822	-1.18625	0.328999	-3.60565	0.000311378	0.00194511
Afu6g03025	Ortholog of A. nidulans FGSC A4 : AN1656, Neosartorya fischeri NRRL 181 : NFIA_049360, Aspergillus wentii : Aspwe1_0175985, Aspergillus versicolor : Aspve1_0037520 and Aspergillus zonatus : Aspzo1_0144926	52.5095	-1.18642	0.387064	-3.06519	0.00217533	0.00754642
Afu6g02810	Putative low-affinity copper transporter; transcript up-regulated in hyphae upon exposure to neutrophils	66.4852	-1.18644	0.374336	-3.16944	0.00152731	0.00579696
Afu4g05855	Has domain(s) with predicted role in ER to Golgi vesicle-mediated transport and intracellular localization	587.425	-1.18683	0.282548	-4.20045	2.66391e-05	0.000376478
Afu3g12280	Ortholog(s) have GU repeat RNA binding, microsatellite binding, single-stranded telomeric DNA binding activity, role in tRNA processing and cytosol, nucleus localization	1059.14	-1.18685	0.386385	-3.07168	0.00212857	0.00743372
Afu5g13120	Ortholog(s) have endoplasmic reticulum, nuclear envelope localization	664.578	-1.18896	0.255844	-4.6472	3.36468e-06	9.24088e-05
Afu3g08350	Ortholog of A. nidulans FGSC A4 : AN11694, A. niger CBS 513.88 : An02g11990, A. oryzae RIB40 : AO090005001666/sec20 and Neosartorya fischeri NRRL 181 : NFIA_068760	667.743	-1.19044	0.252858	-4.70794	2.50228e-06	7.43951e-05
Afu1g10410	Ortholog(s) have ATP binding, ATPase activity, double-stranded telomeric DNA binding, recombinase activity, single-stranded telomeric DNA binding activity	1476.59	-1.19127	0.225853	-5.27454	1.33091e-07	9.93123e-06
Afu2g16880	60S ribosomal protein L37a	16397.3	-1.19138	0.39369	-3.0262	0.0024765	0.00829057
Afu4g04355	Ortholog(s) have cytosol, nucleus localization	599.303	-1.19216	0.400376	-2.9776	0.00290513	0.00939666
Afu3g06310	Has domain(s) with predicted nucleic acid binding, nucleotide binding activity	637.913	-1.19228	0.244366	-4.87909	1.06577e-06	4.25283e-05
Afu6g04630	Ortholog of A. nidulans FGSC A4 : AN6556, A. niger CBS 513.88 : An15g00680, A. oryzae RIB40 : AO090701000082, Neosartorya fischeri NRRL 181 : NFIA_051160 and Aspergillus clavatus NRRL 1 : ACLA_095930	383.567	-1.19229	0.346356	-3.44238	0.000576609	0.00296857
Afu6g13700	Ortholog of Aspergillus fumigatus A1163 : AFUB_001040	76.2004	-1.1943	0.398209	-2.99918	0.0027071	0.0088715
Afu4g11380	Ortholog(s) have cytosol, nucleus localization	247.813	-1.19447	0.310259	-3.84991	0.000118162	0.000997425
Afu6g04620	Putative NADH-ubiquinone oxidoreductase B14 subunit; involved in oxidative phosphorylation; induced by exposure to artemisinin	2016.47	-1.19497	0.31194	-3.83077	0.00012774	0.00105676
Afu2g15560	Ortholog(s) have endoplasmic reticulum, integral component of membrane localization	1469.11	-1.19533	0.387822	-3.08215	0.00205508	0.00723691
Afu4g08980	Ortholog of A. nidulans FGSC A4 : AN1633, A. niger CBS 513.88 : An04g03880, A. oryzae RIB40 : AO090023000634, Aspergillus wentii : Aspwe1_0166944 and Aspergillus sydowii : Aspsy1_0144993	302.682	-1.19582	0.342938	-3.48698	0.000488514	0.00264948
Afu6g04090	Ortholog(s) have mitochondrion localization	469.588	-1.19738	0.281541	-4.25297	2.10958e-05	0.000315499
Afu3g06380	Ortholog of A. nidulans FGSC A4 : AN10590, A. niger CBS 513.88 : An11g09960, A. oryzae RIB40 : AO090020000113, Aspergillus sydowii : Aspsy1_0087862 and Aspergillus terreus NIH2624 : ATET_08788	469.302	-1.19848	0.380177	-3.15242	0.00161922	0.00607473
Afu1g04690	Ortholog of A. nidulans FGSC A4 : AN0448, A. niger CBS 513.88 : An01g03390, A. oryzae RIB40 : AO090003000900, Aspergillus wentii : Aspwe1_0037393 and Aspergillus sydowii : Aspsy1_0055292	950.776	-1.19924	0.29033	-4.13061	3.61807e-05	0.000452537
Afu4g10570	Ortholog(s) have enzyme activator activity and role in ascospore wall assembly, meiotic DNA integrity checkpoint, positive regulation of protein catabolic process, proteolysis, synaptonemal complex assembly	75.2606	-1.20217	0.307095	-3.91466	9.05325e-05	0.000839197
Afu2g06240	Ortholog(s) have dCMP deaminase activity, role in dTMP biosynthetic process, dUMP biosynthetic process and cytosol, nucleus localization	1729.36	-1.20271	0.308603	-3.89726	9.72862e-05	0.000875072
Afu1g12270	Ortholog of Aspergillus fumigatus A1163 : AFUB_011740	1464.9	-1.20318	0.388258	-3.09891	0.00194234	0.00693952
Afu7g02320	Ortholog of A. nidulans AN9082; snoRNA Afu-199 encoded within intron 2	263.234	-1.2041	0.22859	-5.26752	1.38278e-07	1.01245e-05
Afu3g13370	Ortholog of A. nidulans FGSC A4 : AN12304, Neosartorya fischeri NRRL 181 : NFIA_063990, Aspergillus wentii : Aspwe1_0038143 and Aspergillus clavatus NRRL 1 : ACLA_041070	1554.31	-1.2051	0.382372	-3.15165	0.0016235	0.0060816
Afu1g08840	Ortholog(s) have guanylate kinase activity, role in GMP metabolic process and cytoplasm, nucleus localization	3378.2	-1.20861	0.364453	-3.31623	0.000912394	0.00403813
Afu5g13550	Ortholog of Aspergillus fumigatus A1163 : AFUB_061250	56.0073	-1.20891	0.353987	-3.41514	0.0006375	0.00315068
Afu6g07550	Ortholog(s) have transcription regulatory region DNA binding activity, role in DNA methylation, chromatin silencing at telomere, histone H3-K9 methylation, regulation of growth and heterochromatin, nucleus localization	991.693	-1.20964	0.278647	-4.34112	1.41761e-05	0.000245434
Afu2g16190	Ortholog of Neosartorya fischeri NRRL 181 : NFIA_091450 and Aspergillus fumigatus A1163 : AFUB_031870	52.9058	-1.20976	0.378861	-3.19315	0.00140729	0.00547553
Afu1g02200	Ortholog of A. nidulans FGSC A4 : AN10073, A. niger CBS 513.88 : An01g06050, A. oryzae RIB40 : AO090005000879, Neosartorya fischeri NRRL 181 : NFIA_022450 and Aspergillus clavatus NRRL 1 : ACLA_032230	281.514	-1.21018	0.314715	-3.84533	0.000120392	0.00100827
Afu7g05640	Ortholog of A. niger CBS 513.88 : An07g02290, A. oryzae RIB40 : AO090003001460, Neosartorya fischeri NRRL 181 : NFIA_026890 and Aspergillus versicolor : Aspve1_0041007	108.45	-1.21124	0.403522	-3.00166	0.0026851	0.008811
Afu1g11200	Ortholog of Aspergillus fumigatus A1163 : AFUB_010630	739.461	-1.2124	0.36447	-3.32647	0.000879533	0.00395843
Afu4g06000	Ortholog(s) have structural constituent of ribosome activity and mitochondrial large ribosomal subunit, mitochondrial membrane localization	2352.96	-1.21492	0.30306	-4.00884	6.10183e-05	0.000645842
Afu6g03100	Protein of unknown function identified by mass spectrometry	2106.23	-1.21661	0.355836	-3.41902	0.000628471	0.00311605
Afu8g03940	Ortholog(s) have role in mitochondrial translation and mitochondrion localization	1369.92	-1.2168	0.285085	-4.26818	1.97071e-05	0.00030196
Afu2g04040	Ortholog(s) have mitochondrion localization	887.352	-1.21683	0.27568	-4.4139	1.01523e-05	0.000200945
Afu5g05460	Cytosine deaminase-uracil phosphoribosyltransferase fusion protein; transcript induced by exposure to human airway epithelial cells	2068.95	-1.2171	0.269622	-4.51411	6.35846e-06	0.00014599
Afu7g06040	Ortholog(s) have endoplasmic reticulum localization	213.759	-1.21759	0.34251	-3.5549	0.000378124	0.00221473
Afu2g13910	Has domain(s) with predicted cholestenol delta-isomerase activity, role in sterol metabolic process and endoplasmic reticulum, integral component of membrane localization	520.085	-1.21785	0.309961	-3.92903	8.52876e-05	0.000808388
Afu7g04100	Ortholog(s) have nucleus localization	429.935	-1.21786	0.310676	-3.92003	8.85366e-05	0.000831019
Afu6g02300	Ortholog(s) have protein kinase activity, role in budding cell bud growth, morphogenesis checkpoint, protein autophosphorylation, septin ring assembly and cellular bud neck localization	19.1397	-1.21883	0.35999	-3.38574	0.000709878	0.00339558
Afu5g04440	Ortholog(s) have RNA stem-loop binding, double-stranded RNA binding, ribonuclease III activity	916.857	-1.219	0.316933	-3.84623	0.000119948	0.00100567
Afu5g12120	Ortholog of A. nidulans FGSC A4 : AN0090, A. niger CBS 513.88 : An18g02220/atg16, Aspergillus wentii : Aspwe1_0170744, Aspergillus sydowii : Aspsy1_0040537 and Aspergillus terreus NIH2624 : ATET_02061	132.862	-1.219	0.361899	-3.36835	0.000756203	0.00355788
Afu1g00750	Ortholog of A. nidulans FGSC A4 : AN7282, AN12169, A. fumigatus Af293 : Afu3g15220, Afu5g14880, Afu6g11540, Afu8g05975 and A. niger CBS 513.88 : An02g04650, An04g08640, An14g02500, An12g01680	888.924	-1.22066	0.203407	-6.00105	1.96047e-09	4.43303e-07
Afu7g00680	Protein of unknown function	68.9118	-1.22231	0.355127	-3.44189	0.000577659	0.00296857
Afu2g05560	Putative exonuclease	487.101	-1.22236	0.325292	-3.75772	0.000171465	0.00128332
Afu3g06492	Ortholog(s) have cysteine desulfurase activity, role in iron-sulfur cluster assembly and L-cysteine desulfurase complex, extrinsic component of mitochondrial inner membrane, mitochondrial matrix, nucleus localization	1246.75	-1.22314	0.356236	-3.43352	0.000595799	0.00302428
Afu2g11550	Putative ergosterol biosynthesis protein	807.656	-1.22405	0.309898	-3.94985	7.81999e-05	0.000762427
Afu8g05110	Has domain(s) with predicted ribonuclease activity and role in U6 snRNA 3'-end processing	159.336	-1.22418	0.257378	-4.75635	1.97122e-06	6.23532e-05
Afu2g05720	Ortholog of A. nidulans FGSC A4 : AN7484, A. niger CBS 513.88 : An02g14170, A. oryzae RIB40 : AO090001000689, Aspergillus wentii : Aspwe1_0046318 and Aspergillus sydowii : Aspsy1_0153479	1671.13	-1.22482	0.382937	-3.1985	0.00138143	0.00541397
Afu4g11920	Ortholog(s) have mitochondrial intermembrane space localization	1181.16	-1.22489	0.307999	-3.97692	6.98145e-05	0.000704947
Afu6g10300	Allergen Asp f 28; putative thioredoxin	2715.37	-1.22506	0.374635	-3.27	0.00107549	0.00451876
Afu4g00360	Ortholog of Neosartorya fischeri NRRL 181 : NFIA_045280 and Aspergillus fumigatus A1163 : AFUB_100890	656.491	-1.22507	0.246498	-4.9699	6.6989e-07	2.92323e-05
Afu5g06490	Ortholog of A. nidulans FGSC A4 : AN12336, A. niger CBS 513.88 : An17g01160, Neosartorya fischeri NRRL 181 : NFIA_036630, Aspergillus wentii : Aspwe1_0167419 and Aspergillus clavatus NRRL 1 : ACLA_009820	1121.53	-1.22527	0.387568	-3.16144	0.00156992	0.00591356
Afu4g09870	Ortholog of Aspergillus fumigatus A1163 : AFUB_066980	15476.1	-1.22705	0.39345	-3.11871	0.00181646	0.00660224
Afu1g14800	Protein of unknown function; transcript downregulated in response to voriconazole	209.884	-1.22777	0.258138	-4.75627	1.97204e-06	6.23532e-05
Afu6g12680	Ortholog(s) have hydrolase activity, role in nucleotide metabolic process and cytosol, nucleus localization	2294.4	-1.2278	0.375302	-3.2715	0.00106978	0.00449984
Afu5g09820	Predicted DDE1 transposon-related ORF; putative transposase	127.568	-1.22785	0.354004	-3.46847	0.000523422	0.00278189
Afu4g08200	GPI transamidase component PIG-U involved in the transfer of GPI to proteins; transcript repressed by exposure to human airway epithelial cells; induced by exposure to artemisinin	594.752	-1.22862	0.254411	-4.82925	1.37048e-06	4.86976e-05
Afu8g06132	Ortholog of Aspergillus brasiliensis : Aspbr1_0060310, Aspergillus glaucus : Aspgl1_1496032, Neosartorya fischeri NRRL 181 : NFIA_069850 and Aspergillus fumigatus A1163 : AFUB_001950	288.924	-1.22971	0.211511	-5.81394	6.102e-09	9.68789e-07
Afu5g12895	Ortholog(s) have role in posttranscriptional gene silencing, production of small RNA involved in gene silencing by RNA	1192.07	-1.22984	0.314159	-3.91469	9.05187e-05	0.000839197
Afu1g05450	Parvulin-like peptidyl-prolyl cis-trans isomerase	661.566	-1.23052	0.35625	-3.45409	0.000552146	0.00287517
Afu6g06440	Putative proteasome component; transcript induced by exposure to human airway epithelial cells	5131.2	-1.23073	0.340531	-3.61415	0.00030133	0.00190876
Afu1g08880	Ortholog(s) have copper chaperone activity and role in cellular copper ion homeostasis, cellular iron ion homeostasis, cellular response to oxidative stress, copper ion transport, regulation of iron ion transmembrane transport	2408.46	-1.23145	0.377996	-3.25785	0.00112262	0.00466877
Afu6g11060	Ortholog(s) have nucleus localization	414.971	-1.2321	0.247783	-4.9725	6.60961e-07	2.90123e-05
Afu1g00610	Has domain(s) with predicted role in positive regulation of autophagy	31.3689	-1.23219	0.360996	-3.4133	0.000641808	0.00315975
Afu1g04470	Ortholog(s) have protein transporter activity, unfolded protein binding activity and role in protein import into mitochondrial inner membrane, protein import into mitochondrial outer membrane	2112.95	-1.23352	0.371343	-3.32179	0.000894429	0.00399176
Afu4g10580	Ortholog(s) have Rab geranylgeranyltransferase activity and role in ER to Golgi vesicle-mediated transport, protein geranylgeranylation, protein targeting to membrane	393.448	-1.23358	0.299584	-4.11765	3.82755e-05	0.000469756
Afu1g07740	Ortholog(s) have phospholipid-translocating ATPase activity and role in actin cortical patch localization, endocytosis, intracellular protein transport, phospholipid translocation	706.399	-1.23405	0.262209	-4.70637	2.52168e-06	7.43951e-05
Afu8g04330	Ortholog(s) have protein-histidine N-methyltransferase activity, role in peptidyl-histidine methylation, to form tele-methylhistidine and cytosol, nucleus localization	399.662	-1.23456	0.357241	-3.45582	0.000548615	0.00286879
Afu7g03700	Ortholog(s) have diacylglycerol O-acyltransferase activity, role in triglyceride biosynthetic process and endoplasmic reticulum localization	227.201	-1.23489	0.312276	-3.95449	7.66971e-05	0.000751068
Afu4g04820	Putative C-4 methyl sterol oxidase with a predicted role in ergosterol biosynthesis; SrbA-regulated during hypoxia	10949.3	-1.23592	0.383477	-3.22292	0.00126889	0.00507225
Afu6g06580	Ortholog(s) have phosphomannomutase activity, role in establishment or maintenance of cell polarity, protein targeting to ER and cytosol, nucleus localization	1100.94	-1.23628	0.286667	-4.31261	1.61336e-05	0.000269326
Afu1g12875	Ortholog(s) have Mis6-Sim4 complex, condensed nuclear chromosome kinetochore, cytoplasm localization	299.199	-1.23636	0.313068	-3.94918	7.84186e-05	0.00076292
Afu1g02400	Ortholog of A. nidulans FGSC A4 : AN0326, A. niger CBS 513.88 : An01g05790, A. oryzae RIB40 : AO090005000857, Aspergillus wentii : Aspwe1_0025630 and Aspergillus terreus NIH2624 : ATET_04850	422.348	-1.23661	0.172161	-7.18286	6.827e-13	8.49052e-10
Afu8g04440	Ortholog(s) have role in cleistothecium development and COP9 signalosome localization	693.717	-1.23694	0.320073	-3.86456	0.000111292	0.000956749
Afu6g05174	Ortholog(s) have protein channel activity, role in protein import into mitochondrial matrix, protein import into mitochondrial outer membrane and mitochondrial outer membrane translocase complex localization	1673.73	-1.2386	0.284112	-4.35955	1.3033e-05	0.000233534
Afu6g04540	Calcineurin regulatory subunit; transcript induced by exposure to human airway epithelial cells	1615.24	-1.23878	0.362163	-3.4205	0.000625059	0.00311153
Afu3g08040	Ortholog(s) have DNA-directed RNA polymerase activity, role in transcription from RNA polymerase II promoter and DNA-directed RNA polymerase II, holoenzyme localization	418.236	-1.24022	0.314323	-3.94568	7.95747e-05	0.00076925
Afu2g02270	Ortholog(s) have structural constituent of ribosome activity	2031.82	-1.24027	0.378819	-3.27405	0.00106017	0.00447385
Afu2g13320	Ortholog(s) have role in chronological cell aging, hyphal growth, mitochondrial fission, peroxisome fission and mitochondrial outer membrane, peroxisome localization	3004.72	-1.24033	0.392019	-3.16396	0.00155637	0.00587733
Afu1g11670	Ortholog(s) have nucleus localization	248.166	-1.24036	0.340688	-3.64077	0.000271828	0.00177154
Afu6g08610	Ortholog(s) have RNA trimethylguanosine synthase activity and role in 7-methylguanosine cap hypermethylation, meiotic nuclear division, nucleologenesis, regulation of telomere maintenance via telomerase	857.07	-1.24053	0.357067	-3.47423	0.000512322	0.00273977
Afu1g13040	Ortholog(s) have role in regulation of spore germination	241.11	-1.24067	0.34795	-3.56565	0.000362961	0.00215638
Afu2g17210	Ortholog of Aspergillus fumigatus A1163 : AFUB_032860	20.9245	-1.24068	0.406774	-3.05006	0.00228799	0.00784604
Afu5g01010	Ortholog of A. fumigatus Af293 : Afu8g00342, A. niger CBS 513.88 : An11g08170, Neosartorya fischeri NRRL 181 : NFIA_041160, NFIA_057730 and Aspergillus fumigatus A1163 : AFUB_049470, AFUB_086230	332.639	-1.24332	0.356054	-3.49195	0.000479504	0.00261937
Afu3g11355	Ortholog of A. niger CBS 513.88 : An02g07110, Aspergillus tubingensis : Asptu1_0118630, Aspergillus brasiliensis : Aspbr1_0038499 and Aspergillus acidus : Aspfo1_0497209	255.698	-1.24668	0.381894	-3.26446	0.00109672	0.00458729
Afu4g07320	Ortholog of Aspergillus fumigatus A1163 : AFUB_064410	412.353	-1.24696	0.285909	-4.36139	1.29238e-05	0.000232378
Afu5g06160	Ortholog(s) have cytosol, nucleus localization	713.08	-1.24713	0.354751	-3.51552	0.000438901	0.00246247
Afu7g04765	Protein of unknown function	38.3837	-1.24739	0.299503	-4.16487	3.11527e-05	0.000412071
Afu3g01500	Ortholog of Aspergillus fumigatus A1163 : AFUB_046900	290.035	-1.24854	0.392628	-3.17995	0.00147301	0.00564711
Afu1g11535	Ortholog of S. cerevisiae : YDR286C, A. nidulans FGSC A4 : AN11843, Aspergillus wentii : Aspwe1_0040556, Aspergillus sydowii : Aspsy1_0083601 and Aspergillus carbonarius ITEM 5010 : Acar5010_202812	386.478	-1.24878	0.356209	-3.50575	0.000455317	0.00251862
Afu1g07540	Ortholog(s) have role in cellular response to drug and nuclear envelope, proteasome regulatory particle, lid subcomplex, proteasome storage granule localization	3530.55	-1.25012	0.29213	-4.27933	1.87456e-05	0.000294804
Afu4g06360	Has domain(s) with predicted RNA binding activity, role in mRNA processing and cytoplasm, nucleus localization	219.389	-1.25017	0.359174	-3.48069	0.000500125	0.00268871
Afu2g16985	Ortholog of A. oryzae RIB40 : AO090701000470, Aspergillus flavus NRRL 3357 : AFL2T_06096, Aspergillus wentii : Aspwe1_0171101 and Aspergillus fumigatus A1163 : AFUB_032670	2767.28	-1.25056	0.207445	-6.0284	1.65587e-09	3.98584e-07
Afu6g05310	Ortholog(s) have nucleolus localization	1912.14	-1.25132	0.278894	-4.48672	7.23279e-06	0.000158146
Afu2g02550	Ortholog(s) have G-protein beta/gamma-subunit complex binding, actin binding activity, role in positive regulation of transcription from RNA polymerase II promoter by pheromones, protein folding and cytoplasm localization	1610.1	-1.25174	0.36774	-3.40386	0.000664403	0.0032425
Afu6g10965	Ortholog(s) have role in cellular response to DNA damage stimulus and FANCM-MHF complex localization	111.052	-1.25177	0.289817	-4.31918	1.56607e-05	0.000264389
Afu3g01020	Ortholog of A. nidulans FGSC A4 : AN11082, A. niger CBS 513.88 : An13g02710, A. oryzae RIB40 : AO090009000080, Aspergillus wentii : Aspwe1_0114128 and Aspergillus sydowii : Aspsy1_0159929	212.38	-1.25318	0.283174	-4.42546	9.62382e-06	0.000194615
Afu1g15220	Ortholog of A. nidulans FGSC A4 : AN0864, Aspergillus wentii : Aspwe1_0483683, Aspergillus sydowii : Aspsy1_0083917 and Aspergillus terreus NIH2624 : ATET_00831	227.166	-1.25318	0.372343	-3.36566	0.00076361	0.00358594
Afu3g08890	Protein of unknown function	122.824	-1.25322	0.355254	-3.52768	0.000419216	0.00238474
Afu2g05170	Ortholog of Aspergillus fumigatus A1163 : AFUB_022200	71.5971	-1.25405	0.239997	-5.22526	1.73909e-07	1.19056e-05
Afu3g09580	Ortholog of A. nidulans FGSC A4 : AN10364, Neosartorya fischeri NRRL 181 : NFIA_067710, Aspergillus wentii : Aspwe1_0074802 and Aspergillus versicolor : Aspve1_0081595	452.246	-1.25411	0.29536	-4.24604	2.17578e-05	0.000323028
Afu6g06430	Ortholog(s) have unfolded protein binding activity	1324.68	-1.2544	0.287114	-4.36902	1.24806e-05	0.000229952
Afu1g01870	Ortholog(s) have role in protein import into mitochondrial matrix and plasma membrane, presequence translocase-associated import motor localization	1601.22	-1.25519	0.325708	-3.85372	0.000116337	0.000986481
Afu1g07680	Has domain(s) with predicted GTP binding, GTPase activity and role in intracellular protein transport, nucleocytoplasmic transport, protein transport, signal transduction, small GTPase mediated signal transduction	1170.89	-1.25881	0.288505	-4.36322	1.28163e-05	0.000232157
Afu3g08770	Mitochondrial NADH:ubiquinone oxidoreductase subunit involved in oxidative phosphorylation; induced by exposure to artemisinin	4039.12	-1.25986	0.368584	-3.4181	0.00063061	0.00312458
Afu3g08130	Ortholog of A. nidulans FGSC A4 : AN10374, Neosartorya fischeri NRRL 181 : NFIA_069010, Aspergillus wentii : Aspwe1_0173436 and Aspergillus versicolor : Aspve1_0039578	293.698	-1.2608	0.368668	-3.41989	0.000626455	0.00311323
Afu1g00760	Ortholog of A. nidulans FGSC A4 : AN4143, AN12170, A. fumigatus Af293 : Afu5g14890, Aspergillus wentii : Aspwe1_0177868, Aspwe1_0403846 and Aspergillus niger ATCC 1015 : 41666-mRNA	81.8454	-1.26196	0.408509	-3.08919	0.00200703	0.00711073
Afu4g04810	Small Rab family GTPase; GFP-SrgA accumulates preferentially at hyphal tips and to a distinct spot at the apex of young conidiophores; mutants have abnormal conidiophores and display diverse colony morphology phenotypes	1729.38	-1.2623	0.32695	-3.86085	0.000112994	0.000965821
Afu4g05915	Ortholog(s) have cytosol, nucleus localization	900.597	-1.26281	0.387792	-3.25642	0.00112828	0.00468515
Afu4g12100	Ortholog(s) have role in cellular response to biotic stimulus, cellular response to starvation and cytoplasmic translation, more	589.861	-1.26287	0.225269	-5.60605	2.06996e-08	2.49129e-06
Afu7g08600	Protein of unknown function; predicted gene pair with AFUA_4G00510; transcript downregulated in response to voriconazole	86.3798	-1.2629	0.347799	-3.63113	0.000282184	0.00182308
Afu1g08850	Septin; localizes to long tubular structures within hyphae and to newly formed septa; repressed by exposure to artemisinin	3731.41	-1.26322	0.275664	-4.58246	4.59537e-06	0.000116239
Afu7g08590	Ortholog of Aspergillus fumigatus A1163 : AFUB_097740	897.285	-1.26387	0.19425	-6.50642	7.69652e-11	4.4178e-08
Afu5g04430	Ortholog(s) have structural constituent of ribosome activity and mitochondrial small ribosomal subunit localization	1755.2	-1.26488	0.355788	-3.55515	0.000377766	0.00221437
Afu1g12880	Has domain(s) with predicted hydrolase activity	79.3588	-1.26527	0.368203	-3.43635	0.000589599	0.00301417
Afu6g05330	Ortholog(s) have structural constituent of ribosome activity and mitochondrial small ribosomal subunit localization	2197.34	-1.26579	0.264292	-4.78937	1.67309e-06	5.651e-05
Afu1g12740	Ortholog of Neosartorya fischeri NRRL 181 : NFIA_012820, Aspergillus kawachii : Aspka1_0178730 and Aspergillus fumigatus A1163 : AFUB_012210	2977.19	-1.26636	0.397694	-3.18425	0.00145132	0.00559561
Afu2g01710	Putative GPI anchored protein	6218.27	-1.26698	0.254174	-4.9847	6.20567e-07	2.76891e-05
Afu3g08580	Putative glycine-rich RNA-binding protein with a predicted role in transcription; protein level decreases upon heat shock	3117.93	-1.2683	0.385083	-3.29359	0.000989174	0.00426444
Afu1g05760	Putative arsenite efflux transporter; predicted gene pair with AFUA_5G15010	18.3326	-1.26869	0.382453	-3.31724	0.000909105	0.00403794
Afu2g15790	Ortholog(s) have cyclin-dependent protein serine/threonine kinase regulator activity	537.868	-1.26883	0.310248	-4.08973	4.31873e-05	0.000508302
Afu8g01570	Ortholog of A. nidulans FGSC A4 : AN3415, A. oryzae RIB40 : AO090005000802, Aspergillus flavus NRRL 3357 : AFL2T_00784 and Neosartorya fischeri NRRL 181 : NFIA_095060	1993.07	-1.26977	0.380723	-3.33515	0.000852521	0.00387897
Afu5g11985	Ortholog(s) have cytosol, nucleus localization	240.166	-1.27024	0.360093	-3.52754	0.000419445	0.00238474
Afu6g07790	Ortholog of Aspergillus fumigatus A1163 : AFUB_073750	82.3096	-1.27247	0.422721	-3.01018	0.0026109	0.00863417
Afu1g03110	Ortholog(s) have structural constituent of ribosome activity, role in cytoplasmic translation and cytosolic large ribosomal subunit, nucleolus localization	13720	-1.27275	0.38827	-3.27799	0.00104549	0.0044276
Afu6g13310	Ortholog(s) have role in proteasome regulatory particle assembly and cytosol, nucleus localization	1589.26	-1.27343	0.373384	-3.4105	0.000648435	0.00318459
Afu4g05830	Protein of unknown function; induced by hydrogen peroxide; transcript induced by exposure to human airway epithelial cells	1656.59	-1.27385	0.278604	-4.57225	4.8251e-06	0.000119222
Afu7g04210	Putative tropomyosin 1; protein induced by hydrogen peroxide; reacts with rabbit immunosera exposed to A. fumigatus conidia	5448.03	-1.27423	0.357172	-3.56754	0.000360345	0.00214505
Afu6g02450	Ortholog(s) have cytoplasmic stress granule, cytosol, nucleus localization	25589.6	-1.2744	0.383628	-3.32195	0.000893893	0.00399176
Afu1g02000	Ortholog(s) have DNA binding activity, role in reciprocal meiotic recombination and nuclear chromosome localization	26.2328	-1.27452	0.368685	-3.45692	0.000546379	0.00286111
Afu4g11750	Ortholog of A. nidulans FGSC A4 : AN10696, Neosartorya fischeri NRRL 181 : NFIA_104470, Aspergillus versicolor : Aspve1_0042218 and Aspergillus clavatus NRRL 1 : ACLA_050800	625.075	-1.27579	0.314737	-4.05351	5.04555e-05	0.000568215
Afu2g12320	Ortholog of A. nidulans FGSC A4 : AN6294, A. niger CBS 513.88 : An02g04360, Aspergillus wentii : Aspwe1_0117092, Aspergillus sydowii : Aspsy1_0985663 and Aspergillus terreus NIH2624 : ATET_01165	279.553	-1.27876	0.286052	-4.47038	7.80805e-06	0.000166468
Afu2g13330	Ortholog(s) have NMS complex, Ndc80 complex, condensed nuclear chromosome kinetochore, cytosol, mitotic spindle pole body localization	375.365	-1.27913	0.314157	-4.07162	4.66872e-05	0.000535969
Afu6g05040	Ortholog(s) have role in DNA strand elongation involved in DNA replication, UV-damage excision repair and Elg1 RFC-like complex, cytosol, nucleus localization	709.743	-1.28241	0.28047	-4.57237	4.82248e-06	0.000119222
Afu6g05290	Has domain(s) with predicted role in vesicle docking involved in exocytosis and exocyst localization	1115.06	-1.28256	0.253483	-5.05976	4.19781e-07	2.02091e-05
Afu6g04240	Putative PAP2 domain protein with a predicted role in phospholipids and triacylglycerol biosynthesis; repressed by exposure to artemisinin	425.009	-1.28268	0.343691	-3.73208	0.000189903	0.00137987
Afu4g08810	Ortholog(s) have cytosol, nucleus, ribosome localization	1681.73	-1.2828	0.337778	-3.79775	0.000146015	0.00114933
Afu6g09410	Ortholog of Aspergillus fumigatus A1163 : AFUB_092640	195.127	-1.28348	0.2332	-5.50379	3.71711e-08	3.90663e-06
Afu4g11140	Has domain(s) with predicted DNA-directed DNA polymerase activity, damaged DNA binding activity and role in DNA repair	358.608	-1.28441	0.32104	-4.00077	6.31355e-05	0.000656491
Afu4g13210	Ortholog of A. nidulans FGSC A4 : AN1939, Aspergillus wentii : Aspwe1_0099602, Aspergillus sydowii : Aspsy1_0053881 and Aspergillus terreus NIH2624 : ATET_03204	1888.18	-1.28485	0.31023	-4.14159	3.44913e-05	0.000439955
Afu2g05110	Ortholog(s) have U1 snRNP, U2 snRNP, cytosol localization	1617.67	-1.28529	0.354751	-3.62308	0.000291121	0.00186799
Afu4g10430	Ortholog(s) have aminoacyl-tRNA hydrolase activity, role in negative regulation of proteasomal ubiquitin-dependent protein catabolic process and mitochondrial outer membrane localization	715.011	-1.28595	0.337013	-3.81573	0.000135778	0.00109924
Afu8g06200	Ortholog of Aspergillus glaucus : Aspgl1_0069677	86.72	-1.28597	0.387589	-3.31788	0.000907039	0.00403116
Afu6g02930	Ortholog of A. nidulans AN8766; calcium induced	1168.61	-1.28628	0.389932	-3.29873	0.000971221	0.00422652
Afu3g04180	Has domain(s) with predicted nucleic acid binding, zinc ion binding activity	397.927	-1.28635	0.367058	-3.50448	0.000457503	0.00252519
Afu6g09050	Ortholog of Aspergillus wentii : Aspwe1_0164334, Aspergillus versicolor : Aspve1_0161353, Aspergillus zonatus : Aspzo1_0570040 and Aspergillus sydowii : Aspsy1_0026156	27.8484	-1.28666	0.413341	-3.11284	0.00185295	0.00669899
Afu6g08290	Has domain(s) with predicted GTP binding, GTPase activity, role in intracellular protein transport, protein transport, signal transduction, small GTPase mediated signal transduction and intracellular, membrane localization	371.095	-1.287	0.383548	-3.3555	0.00079222	0.00367354
Afu3g05320	Ortholog(s) have ATPase activator activity and role in endocytosis, rRNA processing, regulation of cell size, ribosomal large subunit biogenesis, ribosomal large subunit export from nucleus	599.518	-1.28775	0.287042	-4.48627	7.2482e-06	0.000158146
Afu3g09780	Ortholog(s) have role in cellular copper ion homeostasis, mitochondrial respiratory chain complex IV assembly and mitochondrial intermembrane space, nucleus localization	892.745	-1.28792	0.378423	-3.40338	0.000665577	0.00324398
Afu3g04260	Ortholog(s) have cytoplasm, nucleus localization	1532.89	-1.28801	0.36005	-3.57732	0.000347138	0.00209744
Afu7g03830	DNA repair protein	360.823	-1.28803	0.249804	-5.15616	2.52068e-07	1.4928e-05
Afu2g14340	Ortholog of A. nidulans FGSC A4 : AN10301, A. niger CBS 513.88 : An08g01260, An02g00910, A. oryzae RIB40 : AO090103000486 and Aspergillus wentii : Aspwe1_0072512, Aspwe1_0148005	651.577	-1.28906	0.403361	-3.19579	0.0013945	0.00544354
Afu7g02500	Ortholog of A. nidulans FGSC A4 : AN9069, A. niger CBS 513.88 : An12g00100, A. oryzae RIB40 : AO090038000626, Aspergillus wentii : Aspwe1_0136265 and Aspergillus sydowii : Aspsy1_0061378	255.105	-1.28957	0.238607	-5.4046	6.49537e-08	5.83957e-06
Afu1g15240	Ortholog(s) have tubulin binding activity, role in positive regulation of transcription elongation from RNA polymerase II promoter, tubulin complex assembly and cytosol, nucleus, prefoldin complex localization	806.314	-1.28959	0.398812	-3.23357	0.00122253	0.00494713
Afu1g11470	Ortholog(s) have role in ER to Golgi vesicle-mediated transport, protein retention in ER lumen, vesicle organization and ER to Golgi transport vesicle, endoplasmic reticulum, plasma membrane localization	1607.62	-1.28983	0.282832	-4.56041	5.10544e-06	0.000124908
Afu8g03920	Ortholog(s) have cyclin-dependent protein serine/threonine kinase activator activity, histone binding, protein complex binding, ubiquitin binding, zinc ion binding activity	1454.52	-1.29068	0.230795	-5.59232	2.24054e-08	2.6538e-06
Afu2g01300	Ortholog of A. niger CBS 513.88 : An03g05130, Neosartorya fischeri NRRL 181 : NFIA_033600, Aspergillus wentii : Aspwe1_0307772 and Aspergillus versicolor : Aspve1_0036298	58.8456	-1.29087	0.39372	-3.27864	0.00104308	0.0044257
[truncated: 348 more rows]
