# Supplementary material for: Aspergillus fumigatus calcium-responsive transcription factors regulate cell wall architecture promoting stress tolerance, virulence and caspofungin resistance
Source: PLoS Genet. 2019 Dec 30;15(12):e1008551. doi: 10.1371/journal.pgen.1008551 (PMC6948819; doi:10.1371/journal.pgen.1008551)
Supplement: S7 Table — (XLSX) [file pgen.1008551.s013.xlsx]

## Sheet: Supplementary Table S7
Supplementary Table S7 - Genes transcriptionally modulated comparing the ΔcrzA with the wild-type 10 min
Gene	description	baseMean	log2FoldChange	lfcSE	stat	pvalue	padj
Afu8g02250	Ortholog of Neosartorya fischeri NRRL 181 : NFIA_095820, Aspergillus versicolor : Aspve1_0152402, Aspergillus clavatus NRRL 1 : ACLA_043370 and Aspergillus niger ATCC 1015 : 177036-mRNA	112.526	5.43752	0.546892	9.94259	2.71683e-23	1.61672e-21
Afu1g17370	Putative heat shock protein; enriched in dormant conidia	907.448	4.31705	0.690197	6.25481	3.97994e-10	7.53311e-09
Afu2g16860	Putative major facilitator superfamily (MFS) multidrug transporter; transcript downregulated in response to voriconazole	579.143	4.05339	0.361834	11.2024	3.97044e-29	3.31785e-27
Afu4g03110	Putative monosaccharide transporter; predicted gene pair with AFUA_5G10690	258.902	4.03402	0.261956	15.3996	1.6463e-53	4.61846e-51
Afu1g14040	Has domain(s) with predicted FMN binding, oxidoreductase activity, pyridoxamine-phosphate oxidase activity and role in oxidation-reduction process	138.416	3.95856	0.485836	8.14794	3.70178e-16	1.29233e-14
Afu4g08410	Putative Mannose-6-phosphate isomerase, class I with a predicted role in GDP-mannose and dolichol-phosphate-mannose synthesis; repressed by exposure to artemisinin	45.5043	3.78271	0.526917	7.17895	7.02503e-13	1.81518e-11
Afu8g04920	LEA domain protein; transcript induced by exposure to human airway epithelial cells	222.952	3.70555	0.438752	8.44566	3.02326e-17	1.15842e-15
Afu1g16960	Protein of unknown function identified by mass spectrometry	109.464	3.68386	0.440884	8.35561	6.50957e-17	2.47018e-15
Afu1g17360	Putative bZip-type transcription factor with similarity to atfA	52.3055	3.53893	0.425252	8.32196	8.65205e-17	3.22094e-15
Afu5g02490	Has domain(s) with predicted oxidoreductase activity, transferase activity, transferring acyl groups other than amino-acyl groups, zinc ion binding activity and role in oxidation-reduction process	123.891	3.34891	0.364742	9.1816	4.24716e-20	2.04437e-18
Afu7g00360	Putative UDP-galactose 4-epimerase; predicted gene pair with AFUA_8G00860; calcium downregulated	1438.56	3.16249	0.403931	7.82928	4.9066e-15	1.56038e-13
Afu3g08110	Putative cell wall protein; transcript downregulated in response to amphotericin B and calcium	6864.5	3.0587	0.434866	7.03367	2.01175e-12	4.90753e-11
Afu2g08670	Ortholog(s) have acetyl-CoA carboxylase activity, biotin carboxylase activity and role in long-chain fatty acid biosynthetic process, protein import into nucleus	1973.09	3.01337	0.515498	5.84555	5.049e-09	8.27973e-08
Afu5g05860	Ortholog of A. nidulans FGSC A4 : AN8839, A. niger CBS 513.88 : An17g02060, Aspergillus wentii : Aspwe1_0099757 and Aspergillus sydowii : Aspsy1_0159021	101.851	2.99775	0.462098	6.48727	8.7408e-11	1.80207e-09
Afu7g00170	Dimethylallyl tryptophan synthase; polycyclic prenyltransferase; encoded within the nsc/fcc secondary metabolite gene cluster; role in neosartoricin and fumicycline A biosynthesis; induced by contact with Streptomyces rapamycinicus	15.265	2.99421	0.537604	5.56954	2.55408e-08	3.72213e-07
Afu5g02500	Protein of unknown function	3688.58	2.95419	0.487031	6.06571	1.31375e-09	2.33473e-08
Afu4g06570	Ortholog(s) have hyphal tip localization	97.1046	2.80721	0.541257	5.18646	2.14328e-07	2.64708e-06
Afu4g01150	Has domain(s) with predicted oxidoreductase activity and role in oxidation-reduction process	34.5995	2.79927	0.411839	6.79702	1.06809e-11	2.43891e-10
Afu2g12550	Has domain(s) with predicted role in transmembrane transport and integral component of membrane localization	952.018	2.79799	0.331229	8.4473	2.98107e-17	1.14786e-15
Afu3g03940	Putative 2,3-diketo-5-methylthio-1-phosphopentane phosphatase; transcript induced by exposure to human airway epithelial cells	924.353	2.77136	0.504476	5.49354	3.93963e-08	5.50637e-07
Afu6g07820	Putative integral membrane protein; transcript upregulated in response to amphotericin B	37.6033	2.74815	0.501084	5.4844	4.1487e-08	5.7678e-07
Afu2g17790	Ortholog of A. niger CBS 513.88 : An03g00640, Neosartorya fischeri NRRL 181 : NFIA_093190, Aspergillus niger ATCC 1015 : 194162-mRNA and Aspergillus zonatus : Aspzo1_0112721, Aspzo1_0127952, Aspzo1_0154500	12.8754	2.63754	0.561479	4.69748	2.63388e-06	2.55422e-05
Afu1g05230	Predicted 3',5'-cyclic-AMP phosphodiesterase	158.232	2.62692	0.48788	5.38435	7.27077e-08	9.77943e-07
Afu4g12450	Putative PH domain protein; conserved lysine-rich protein; Yap1-dependent induction in response to hydrogen peroxide; hypoxia repressed protein	2149.06	2.62345	0.429521	6.10784	1.00991e-09	1.81946e-08
Afu3g13110	Putative adhesin; extracellular serine-threonine rich protein	1476.39	2.59962	0.465829	5.58062	2.39661e-08	3.52534e-07
Afu1g13990	Protein of unknown function; SrbA-regulated during hypoxia	1356.7	2.59641	0.219102	11.8502	2.14573e-32	2.16086e-30
Afu8g01910	Putative histidine acid phosphatase; calcium downregulated	253.512	2.56923	0.388526	6.61276	3.77212e-11	8.09564e-10
Afu1g09300	Ortholog of A. nidulans FGSC A4 : AN1356, A. niger CBS 513.88 : An08g00850, A. oryzae RIB40 : AO090005001593, Aspergillus wentii : Aspwe1_0127273 and Aspergillus sydowii : Aspsy1_0025389	33.1927	2.55775	0.424329	6.02776	1.6625e-09	2.90845e-08
Afu5g01630	Ortholog(s) have drug transmembrane transporter activity and role in cellular response to biotic stimulus, drug transmembrane transport, fluconazole transport, peptide transport, spermidine transport	204.155	2.54018	0.274535	9.25265	2.19004e-20	1.08878e-18
Afu2g09570	Ortholog(s) have role in cell volume homeostasis, cellular calcium ion homeostasis, regulation of resting membrane potential and cortical endoplasmic reticulum localization	197.005	2.52002	0.403775	6.24116	4.34342e-10	8.14261e-09
Afu2g17500	Ortholog(s) have cyanide hydratase activity, nitrilase activity and role in cyanide catabolic process	24.6602	2.51315	0.326806	7.69004	1.47093e-14	4.51333e-13
Afu4g14210	Ortholog of A. nidulans FGSC A4 : AN8601, A. oryzae RIB40 : AO090010000150, Neosartorya fischeri NRRL 181 : NFIA_102080, Aspergillus wentii : Aspwe1_0039446 and Aspergillus versicolor : Aspve1_0137118	91.6144	2.50388	0.272722	9.18107	4.26832e-20	2.04437e-18
Afu2g00770	Has domain(s) with predicted FAD binding, oxidoreductase activity and role in metabolic process	503.528	2.50234	0.199787	12.5251	5.44385e-36	6.68147e-34
Afu5g00710	Putative gamma-aminobutyric acid (GABA) permease	112.559	2.47383	0.330894	7.4762	7.64999e-14	2.23385e-12
Afu3g08670	Ortholog of A. nidulans FGSC A4 : AN6413, AN6419, AN6946, AN5312, AN5664, AN8328, AN3241, AN10369, AN1930, AN2386, AN1738, AN11159, AN8984, AN8951, AN1540, AN8971, AN9387, AN9266, AN9306, AN1317, AN10886, AN7232, AN7774, AN12202	72.445	2.46332	0.291119	8.46156	2.63832e-17	1.02089e-15
Afu1g03700	Ortholog of A. nidulans FGSC A4 : AN4022, A. oryzae RIB40 : AO090003000976, Aspergillus wentii : Aspwe1_0103267, Aspergillus sydowii : Aspsy1_0057572 and Aspergillus terreus NIH2624 : ATET_03840	44.1072	2.45328	0.43577	5.62975	1.80467e-08	2.71046e-07
Afu7g06620	Ortholog of Aspergillus fumigatus A1163 : AFUB_092190	112.969	2.4154	0.385178	6.27086	3.59062e-10	6.84572e-09
Afu6g14090	Putative glycophosphatidylinositol (GPI)-anchored cell wall protein; CFEM domain protein; transcript up-regulated in conidia exposed to neutrophils	7992.57	2.40727	0.307845	7.81973	5.29352e-15	1.6699e-13
Afu4g03330	Ortholog of A. nidulans FGSC A4 : AN7165, A. niger CBS 513.88 : An14g01960, A. oryzae RIB40 : AO090011000165, Aspergillus wentii : Aspwe1_0053298 and Aspergillus sydowii : Aspsy1_0060563	737.004	2.38647	0.227463	10.4917	9.43114e-26	6.5559e-24
Afu2g01180	Has domain(s) with predicted flavin adenine dinucleotide binding, oxidoreductase activity, acting on CH-OH group of donors activity and role in oxidation-reduction process	17.642	2.37126	0.647078	3.66456	0.000247761	0.00138813
Afu2g11260	Putative 3-isopropylmalate dehydratase with a predicted role in nitrogen metabolism; protein induced by heat shock; SrbA-regulated during hypoxia	707.601	2.34591	0.443751	5.28653	1.24655e-07	1.61047e-06
Afu4g10150	Ortholog(s) have alpha-1,4-glucosidase activity, glucosyltransferase activity, maltose alpha-glucosidase activity, starch alpha-glucosidase activity	24.2999	2.3433	0.607903	3.85473	0.000115855	0.000713821
Afu7g01090	Putative proline permease; transcript up-regulated in conidia exposed to neutrophils; induced by growth on BSA as a sole nitrogen source	228.063	2.30595	0.261359	8.82293	1.11505e-18	4.81248e-17
Afu7g02070	AIF-like mitochondrial oxidoreductase; conidia-enriched protein	430.231	2.29331	0.350538	6.54225	6.06015e-11	1.2694e-09
Afu5g02940	Ortholog(s) have (R)-carnitine transmembrane transporter activity, choline transmembrane transporter activity, ethanolamine transmembrane transporter activity	250.463	2.23863	0.307518	7.27965	3.34682e-13	8.91162e-12
Afu7g06640	Protein of unknown function	24.3384	2.23396	0.52795	4.23139	2.3225e-05	0.000179207
Afu3g09220	Putative P450 family fatty acid hydroxylase with a possible role in the hydroxylation of a very long-chain fatty acid	178.629	2.22865	0.302052	7.37835	1.60261e-13	4.44822e-12
Afu5g12960	Putative bZip-type transcription factor with similarity to atfA	30.4569	2.22632	0.305177	7.29516	2.98301e-13	8.05207e-12
Afu8g00885	Ortholog(s) have plasma membrane localization	27.1665	2.22514	0.40588	5.48227	4.19898e-08	5.82738e-07
Afu4g14600	Has domain(s) with predicted ATP binding, phosphotransferase activity, alcohol group as acceptor activity and role in amino sugar metabolic process, peptidoglycan turnover	89.9607	2.22307	0.319344	6.96135	3.37027e-12	8.02227e-11
Afu7g05080	Has domain(s) with predicted DNA binding, RNA polymerase II transcription factor activity, sequence-specific DNA binding, zinc ion binding activity and role in regulation of transcription, DNA-templated, transcription, DNA-templated	26.0209	2.21071	0.389675	5.67321	1.40143e-08	2.15425e-07
Afu7g01820	Has domain(s) with predicted DNA binding, RNA polymerase II transcription factor activity, sequence-specific DNA binding, zinc ion binding activity and role in regulation of transcription, DNA-templated, transcription, DNA-templated	10.6838	2.20683	0.600311	3.67614	0.000236791	0.00133784
Afu5g03860	Ortholog of A. nidulans FGSC A4 : AN11069, A. niger CBS 513.88 : An09g06330, Neosartorya fischeri NRRL 181 : NFIA_038250, Aspergillus wentii : Aspwe1_0115239 and Aspergillus clavatus NRRL 1 : ACLA_001270	273.91	2.20354	0.243707	9.04174	1.54198e-19	6.9213e-18
Afu3g12460	Ortholog of A. nidulans FGSC A4 : AN11707, A. niger CBS 513.88 : An02g08400, A. oryzae RIB40 : AO090005000723, Neosartorya fischeri NRRL 181 : NFIA_064840 and Aspergillus wentii : Aspwe1_0371733	156.66	2.19617	0.301607	7.28157	3.29958e-13	8.81573e-12
Afu1g14390	Has domain(s) with predicted oxidoreductase activity, transferase activity, transferring acyl groups other than amino-acyl groups, zinc ion binding activity and role in oxidation-reduction process	14.3431	2.19592	0.512741	4.28271	1.84627e-05	0.000145315
Afu3g07860	Has domain(s) with predicted role in biosynthetic process	433.915	2.18378	0.467962	4.66658	3.06255e-06	2.93013e-05
Afu2g00790	Ortholog(s) have extracellular region localization	3497.61	2.16021	0.465461	4.64102	3.46696e-06	3.2732e-05
Afu2g03480	Ortholog(s) have cell septum localization	69.4391	2.15696	0.304371	7.08662	1.37431e-12	3.44895e-11
Afu2g00780	Has domain(s) with predicted role in transmembrane transport and integral component of membrane localization	175.849	2.14177	0.23682	9.0439	1.5118e-19	6.84226e-18
Afu7g06420	Ortholog(s) have cytosol, nucleus localization	826.158	2.14046	0.391405	5.46866	4.53451e-08	6.24888e-07
Afu2g04550	Has domain(s) with predicted substrate-specific transmembrane transporter activity, transmembrane transporter activity, role in transmembrane transport and integral component of membrane, membrane localization	17.3183	2.13084	0.465827	4.57431	4.77788e-06	4.36398e-05
Afu5g00600	Ortholog(s) have extracellular region localization	15.8257	2.12376	0.553304	3.83833	0.000123876	0.000760191
Afu1g13500	Putative transketolase; protein abundant in conidia; protein induced by heat shock and by hydrogen peroxide; reacts with rabbit immunosera exposed to A. fumigatus conidia	4752.83	2.11507	0.343929	6.14975	7.76063e-10	1.42097e-08
Afu3g11850	Ortholog of A. nidulans FGSC A4 : AN2863, A. niger CBS 513.88 : An02g07670, A. oryzae RIB40 : AO090003000748, Neosartorya fischeri NRRL 181 : NFIA_065470 and Aspergillus wentii : Aspwe1_0037077	174.976	2.11502	0.474363	4.45865	8.24788e-06	7.1588e-05
Afu5g09980	Has domain(s) with predicted acyl-CoA dehydrogenase activity, oxidoreductase activity, acting on the CH-CH group of donors activity and role in oxidation-reduction process	285.779	2.11455	0.324664	6.51305	7.36421e-11	1.53031e-09
Afu3g13200	Putative beta(1-3)glucanosyltransferase, belongs to the 7-member GEL family	36.7636	2.11182	0.362767	5.82142	5.83506e-09	9.4504e-08
Afu6g02540	Has domain(s) with predicted actin binding activity	427.931	2.10655	0.212342	9.92058	3.38798e-23	2.00095e-21
Afu6g06720	Putative protein serine/threonine kinase	267.162	2.1025	0.327715	6.41562	1.4025e-10	2.81037e-09
Afu2g05635	Ortholog of Neosartorya fischeri NRRL 181 : NFIA_082360 and Aspergillus fumigatus A1163 : AFUB_022660	15.2749	2.09722	0.525383	3.99179	6.55751e-05	0.000441131
Afu4g11540	Putative glycerol kinase; transcript up-regulated in conidia exposed to neutrophils	198.807	2.09669	0.337354	6.21511	5.12896e-10	9.56959e-09
Afu4g09080	Putative transcription factor; required for virulence; localizes to the nucleus in response to oxidative stress and heat shock	125.622	2.09402	0.407672	5.13653	2.79854e-07	3.34589e-06
Afu5g13730	Ortholog of Aspergillus fumigatus A1163 : AFUB_061470	25.3766	2.08263	0.362059	5.75217	8.81045e-09	1.39248e-07
Afu7g06120	Putative transmembrane transporter	107.335	2.0824	0.288621	7.215	5.39336e-13	1.40747e-11
Afu4g07660	ATP-dependent RNA helicase	1061.51	2.08211	0.502728	4.14163	3.44853e-05	0.000252924
Afu1g15950	Putative mitogen-activated protein kinase kinase (MAPKK); role in stress response	512.702	2.07738	0.258315	8.04205	8.83496e-16	2.97848e-14
Afu7g01810	Has domain(s) with predicted DNA binding, RNA polymerase II transcription factor activity, sequence-specific DNA binding, zinc ion binding activity and role in regulation of transcription, DNA-templated, transcription, DNA-templated	62.3444	2.0647	0.307221	6.72055	1.81036e-11	4.02843e-10
Afu2g13770	C2H2 finger domain protein involved in asexual development; calcium induced	48.8563	2.0523	0.357576	5.73948	9.49682e-09	1.49794e-07
Afu5g07200	Ortholog of A. nidulans FGSC A4 : AN2228, A. niger CBS 513.88 : An17g00620, A. oryzae RIB40 : AO090701000236, Neosartorya fischeri NRRL 181 : NFIA_080060 and Aspergillus wentii : Aspwe1_0167466	14.5339	2.04681	0.371833	5.50466	3.69872e-08	5.21606e-07
Afu6g03780	Ortholog of A. nidulans FGSC A4 : AN6634, A. niger CBS 513.88 : An03g03510, A. oryzae RIB40 : AO090701000171, Aspergillus wentii : Aspwe1_0048626 and Aspergillus sydowii : Aspsy1_0157274	761.486	2.0428	0.180241	11.3337	8.93532e-30	7.62901e-28
Afu4g07710	Putative pyruvate carboxylase; protein induced by heat shock	2330.31	2.0417	0.381258	5.35516	8.54826e-08	1.14001e-06
Afu6g00430	Ortholog of A. nidulans FGSC A4 : AN0362, A. fumigatus Af293 : Afu6g03560, A. niger CBS 513.88 : An10g01040, An01g06280 and A. oryzae RIB40 : AO090005000897	25.888	2.04075	0.39355	5.1855	2.15442e-07	2.6525e-06
Afu8g04560	Ortholog of A. nidulans FGSC A4 : AN1465, AN8786, A. fumigatus Af293 : Afu8g01300, A. niger CBS 513.88 : An16g08420 and Aspergillus wentii : Aspwe1_0030845	210.431	2.03077	0.287575	7.06169	1.64485e-12	4.10169e-11
Afu5g10290	Putative fructose-bisphosphate aldolase	21.1197	2.02358	0.396912	5.09831	3.42699e-07	4.04797e-06
Afu1g15260	Ortholog of A. nidulans FGSC A4 : AN0860, A. niger CBS 513.88 : An01g13370, A. oryzae RIB40 : AO090103000449, AO090005001207, Aspergillus wentii : Aspwe1_0111296 and Aspergillus sydowii : Aspsy1_0273264	371.463	2.02152	0.35651	5.67032	1.42533e-08	2.17821e-07
Afu2g12570	Ortholog of A. nidulans FGSC A4 : AN6275, A. niger CBS 513.88 : An02g01500, A. oryzae RIB40 : AO090026000362, Aspergillus wentii : Aspwe1_0116943 and Aspergillus sydowii : Aspsy1_0151369	53.5129	2.01465	0.389874	5.16745	2.37305e-07	2.88586e-06
Afu2g04520	Has domain(s) with predicted metal ion binding, oxidoreductase activity and role in oxidation-reduction process	77.8183	2.01348	0.303621	6.63154	3.32202e-11	7.16882e-10
Afu7g05540	Ortholog(s) have Golgi apparatus, endoplasmic reticulum localization	245.793	2.01277	0.284443	7.07619	1.48171e-12	3.70663e-11
Afu5g06870	Ortholog of A. oryzae RIB40 : AO090012000043, Aspergillus tubingensis : Asptu1_0201859, Aspergillus brasiliensis : Aspbr1_0079627 and Aspergillus acidus : Aspfo1_0702358	20.1114	1.99357	0.541222	3.68346	0.000230086	0.00130925
Afu8g00620	Putative dimethylallyl tryptophan synthase; N-prenyltransferase; catalyzes the reverse prenylation of tryptophan-containing cyclic dipeptides	44.9386	1.99343	0.55407	3.5978	0.000320923	0.00174092
Afu1g01350	Ortholog of A. nidulans FGSC A4 : AN0467, AN0468, A. fumigatus Af293 : Afu1g04310, A. niger CBS 513.88 : An12g10460 and Aspergillus wentii : Aspwe1_0169394	643.953	1.97962	0.306483	6.45914	1.05297e-10	2.13723e-09
Afu1g05960	Peptidase family M28 family protein; predicted signal sequence for secretion; induced by growth on BSA as a sole nitrogen source	91.4482	1.97821	0.377927	5.23438	1.65539e-07	2.09727e-06
Afu3g11660	Ortholog of A. nidulans AN2880; calcium induced	201.1	1.97797	0.348454	5.67641	1.37551e-08	2.11856e-07
Afu3g02257	Has domain(s) with predicted hydrolase activity	483.104	1.97474	0.256936	7.68572	1.52134e-14	4.64986e-13
Afu4g03325	Ortholog of Aspergillus fumigatus A1163 : AFUB_099730	3038.4	1.96836	0.401695	4.90013	9.57754e-07	1.02078e-05
Afu8g06870	Has domain(s) with predicted substrate-specific transmembrane transporter activity, transmembrane transporter activity, role in transmembrane transport and integral component of membrane, membrane localization	261.728	1.9683	0.380484	5.17315	2.30181e-07	2.81193e-06
Afu8g07225	Ortholog of Neosartorya fischeri NRRL 181 : NFIA_100040, Aspergillus fumigatus A1163 : AFUB_080540 and Aspergillus clavatus NRRL 1 : ACLA_060080	2463.33	1.96369	0.435405	4.51003	6.48193e-06	5.72728e-05
Afu8g01260	Protein of unknown function; transcript induced by voriconazole	481.402	1.9572	0.258721	7.56492	3.88106e-14	1.16358e-12
Afu2g03500	Has domain(s) with predicted transmembrane transporter activity, role in transmembrane transport and integral component of membrane localization	395.052	1.95596	0.300408	6.51102	7.46441e-11	1.54704e-09
Afu4g10380	Has domain(s) with predicted nucleic acid binding, zinc ion binding activity	102.775	1.95103	0.438286	4.45149	8.52764e-06	7.36905e-05
Afu7g06770	Conserved protein of unknown function; protein abundantly expressed in conidia; transcript induced in conidia exposed to neutrophils and to human airway epithelial cells	6817.99	1.94927	0.480725	4.05486	5.01636e-05	0.00034778
Afu2g01000	Has domain(s) with predicted zinc ion binding activity	28.139	1.94904	0.626525	3.11087	0.00186535	0.00779793
Afu3g07660	Ortholog of A. nidulans FGSC A4 : AN11766, A. oryzae RIB40 : AO090020000405, Neosartorya fischeri NRRL 181 : NFIA_069490, Aspergillus wentii : Aspwe1_0173499 and Aspergillus clavatus NRRL 1 : ACLA_035620	23.411	1.94792	0.459773	4.23671	2.26823e-05	0.000175536
Afu1g13940	Predicted adhesin-like protein; novel beta-1,3-glucan modifying enzyme involved in fungal morphogenesis	363.569	1.9479	0.329526	5.91122	3.39584e-09	5.73641e-08
Afu4g06460	Has domain(s) with predicted 3-dehydroquinate dehydratase activity, catalytic activity	68.6275	1.94379	0.422372	4.60209	4.1828e-06	3.86995e-05
Afu5g12830	Ortholog of A. nidulans FGSC A4 : AN7959, A. oryzae RIB40 : AO090120000409, Neosartorya fischeri NRRL 181 : NFIA_074340, Aspergillus wentii : Aspwe1_0449236 and Aspergillus versicolor : Aspve1_0175438	179.364	1.93987	0.466057	4.16229	3.15072e-05	0.000233701
Afu7g05085	Ortholog of A. nidulans FGSC A4 : AN3992, AN8424, AN7089, A. oryzae RIB40 : AO090005000321, Aspergillus flavus NRRL 3357 : AFL2T_00322, AFL2T_06467 and Neosartorya fischeri NRRL 181 : NFIA_026200	9.76046	1.93485	0.564697	3.42635	0.000611743	0.00303922
Afu5g07710	Ortholog(s) have role in conidium formation, microtubule cytoskeleton organization, nuclear migration and plasma membrane localization	1012.51	1.9328	0.433578	4.45778	8.28111e-06	7.17178e-05
Afu4g13630	PE repeat family protein	1295.22	1.92493	0.369705	5.20667	1.92262e-07	2.39337e-06
Afu8g04870	Has domain(s) with predicted oxidoreductase activity	21.7282	1.92476	0.36091	5.33308	9.65609e-08	1.27477e-06
Afu5g07980	Protein of unknown function; predicted gene pair with AFUA_5G14920	30.5688	1.9241	0.460105	4.18188	2.89107e-05	0.00021628
Afu8g01670	Putative bifunctional catalase-peroxidase; induction in response to hydrogen peroxide Yap1-dependent; transcript induced by exposure to human airway epithelial cells; SrbA-regulated during hypoxia	438.844	1.921	0.319611	6.01044	1.85019e-09	3.21531e-08
Afu6g14330	Ortholog(s) have cytosol localization	311.132	1.91986	0.3815	5.03239	4.84412e-07	5.54673e-06
Afu3g02270	Mycelial catalase; induced in hyphae exposed to neutrophils; protein induced in amphotericin B and H2O2; stuA-dependent up-regulation in developmentally competent hyphae; hypoxia repressed; SrbA-regulated; repressed by gliotoxin exposure	513.694	1.91376	0.441485	4.33482	1.45879e-05	0.000117406
Afu4g11590	Ortholog of A. nidulans FGSC A4 : AN5576, A. niger CBS 513.88 : An04g04860, A. oryzae RIB40 : AO090003001061, Aspergillus wentii : Aspwe1_0166635 and Aspergillus sydowii : Aspsy1_0149581	123.673	1.9047	0.278158	6.84755	7.51275e-12	1.73058e-10
Afu4g13080	MFS monosaccharide transporter; transcriptionally up-regulated in conidia exposed to neutrophils	757.532	1.89876	0.260538	7.28786	3.14915e-13	8.44251e-12
Afu6g03790	Protein of unknown function; transcript repressed by exposure to human airway epithelial cells	11035.8	1.89404	0.546473	3.46594	0.000528382	0.00268637
Afu5g00920	Ortholog(s) have intracellular localization	23.0659	1.89332	0.517364	3.65954	0.000252667	0.00140859
Afu4g00660	Putative sensor histidine kinase/response regulator; transcript induced by exposure to human airway epithelial cells	754.192	1.88966	0.395808	4.77418	1.80442e-06	1.82181e-05
Afu6g03620	FAD/FMN-containing isoamyl alcohol oxidase	304.722	1.88452	0.279898	6.73288	1.66337e-11	3.71186e-10
Afu6g08640	Ortholog(s) have metalloendopeptidase activity, role in cellular iron ion homeostasis, protein processing involved in protein targeting to mitochondrion, protein stabilization and mitochondrial matrix localization	256.759	1.88316	0.356843	5.27729	1.31106e-07	1.68133e-06
Afu1g02570	Aspartyl-tRNA synthetase; ortholog of A. nidulans AN0314; calcium downregulated	2867.63	1.87758	0.295247	6.35935	2.02604e-10	3.96871e-09
Afu4g01140	Putative multidrug resistance protein; major facilitator superfamily (MFS) multidrug transporter	1151.97	1.87694	0.397044	4.7273	2.27525e-06	2.24524e-05
Afu1g14340	Putative metalloreductase	709.318	1.8746	0.39822	4.70745	2.50837e-06	2.44154e-05
Afu2g15010	Ortholog(s) have protein kinase activity	573.078	1.86754	0.419437	4.45249	8.48794e-06	7.34281e-05
Afu7g06130	Ortholog of A. nidulans FGSC A4 : AN6413, AN6419, AN6946, AN5312, AN5664, AN8328, AN3241, AN10369, AN1930, AN2386, AN1738, AN11159, AN8984, AN8951, AN1540, AN8971, AN9387, AN9266, AN9306, AN1317, AN10886, AN7232, AN7774, AN12202	53.9377	1.86354	0.394558	4.72311	2.32261e-06	2.28623e-05
Afu5g01662	Has domain(s) with predicted DNA binding, zinc ion binding activity, role in transcription, DNA-templated and nucleus localization	42.1954	1.86214	0.335224	5.5549	2.77772e-08	4.00349e-07
Afu3g10750	Acetate kinase; calcium downregulated; SrbA-regulated during hypoxia	4603.87	1.85709	0.454047	4.09007	4.31244e-05	0.000305724
Afu6g11570	Ortholog of A. nidulans FGSC A4 : AN10520, A. niger CBS 513.88 : An13g01940, A. oryzae RIB40 : AO090023000421, Aspergillus wentii : Aspwe1_0471625 and Aspergillus terreus NIH2624 : ATET_05006	178.808	1.85707	0.209664	8.85735	8.19388e-19	3.57572e-17
Afu3g10760	Putative phosphoketolase; calcium downregulated	2685.44	1.85211	0.393152	4.71093	2.46586e-06	2.4105e-05
Afu3g03560	Putative coenzyme A disulfide reductase; transcript induced by exposure to human airway epithelial cells	118.016	1.85142	0.302129	6.12793	8.90314e-10	1.61139e-08
Afu5g00135	Ortholog(s) have transcription factor activity, RNA polymerase II core promoter proximal region sequence-specific binding activity	14.8723	1.84737	0.576181	3.20623	0.00134484	0.00588182
Afu3g05790	Ortholog of A. nidulans FGSC A4 : AN3430, A. niger CBS 513.88 : An11g10810, A. oryzae RIB40 : AO090020000047, Aspergillus wentii : Aspwe1_0029428, Aspwe1_0037899 and Aspergillus sydowii : Aspsy1_0056861	208.869	1.8373	0.23412	7.84768	4.23805e-15	1.36996e-13
Afu8g07190	Ortholog of A. nidulans FGSC A4 : AN9163, A. niger CBS 513.88 : An14g07150, A. oryzae RIB40 : AO090138000059, Aspergillus wentii : Aspwe1_0078799 and Aspergillus sydowii : Aspsy1_0061494	1577.78	1.83435	0.442256	4.14772	3.358e-05	0.00024744
Afu5g03269	Ortholog of A. niger CBS 513.88 : An09g05520, A. oryzae RIB40 : AO090102000529, Aspergillus wentii : Aspwe1_0043022, Aspergillus sydowii : Aspsy1_0036113 and Aspergillus terreus NIH2624 : ATET_08090	59.6842	1.8311	0.339282	5.39698	6.77706e-08	9.1467e-07
Afu2g08780	Has domain(s) with predicted ARF guanyl-nucleotide exchange factor activity, phospholipid binding activity and role in regulation of ARF protein signal transduction	333.499	1.82671	0.358042	5.10195	3.36171e-07	3.98284e-06
Afu5g06800	Ortholog(s) have role in kojic acid biosynthetic process, positive regulation of kojic acid biosynthetic process, positive regulation of secondary metabolite biosynthetic process, secondary metabolite biosynthetic process	19.4981	1.82664	0.537537	3.39817	0.000678378	0.00330767
Afu4g11480	Ortholog(s) have role in cellular potassium ion homeostasis	247.477	1.8242	0.285243	6.39525	1.60281e-10	3.1713e-09
Afu3g06530	Putative ATP sulfurylase; sulfate adenylyltransferase; reacts with rabbit immunosera exposed to A. fumigatus conidia; hypoxia repressed protein	561.358	1.82154	0.355972	5.11708	3.10301e-07	3.69305e-06
Afu8g05610	Putative cell wall glucanase	4606.74	1.82128	0.315197	5.77823	7.54903e-09	1.20524e-07
Afu6g08730	Has domain(s) with predicted NADP binding, coenzyme binding, oxidoreductase activity, acting on the CH-OH group of donors, NAD or NADP as acceptor, phosphogluconate dehydrogenase (decarboxylating) activity	40.2741	1.82103	0.349928	5.20401	1.95035e-07	2.42405e-06
Afu1g05140	Ortholog of A. nidulans FGSC A4 : AN2750, A. niger CBS 513.88 : An01g04360, A. oryzae RIB40 : AO090003000810, Aspergillus wentii : Aspwe1_0181081 and Aspergillus sydowii : Aspsy1_0059496	14.2689	1.81828	0.432358	4.20549	2.60516e-05	0.000198675
Afu6g13670	Ortholog(s) have role in cellular protein localization, endoplasmic reticulum tubular network maintenance, nuclear pore complex assembly	1760.26	1.81538	0.210558	8.62174	6.59463e-18	2.67014e-16
Afu1g15490	Putative major facilitator superfamily (MFS) transporter	336.44	1.81499	0.308556	5.88221	4.0483e-09	6.76583e-08
Afu4g03350	Ortholog of A. oryzae RIB40 : AO090023000365, Aspergillus flavus NRRL 3357 : AFL2T_04220, Neosartorya fischeri NRRL 181 : NFIA_030120 and Aspergillus wentii : Aspwe1_0043359	15.3197	1.80979	0.379201	4.77262	1.81841e-06	1.83123e-05
Afu4g04200	Has domain(s) with predicted role in phosphatidylinositol phosphorylation	222.065	1.80281	0.243811	7.39429	1.42166e-13	4.00255e-12
Afu3g11550	Ortholog of A. nidulans FGSC A4 : AN2894, A. niger CBS 513.88 : An02g07350, A. oryzae RIB40 : AO090003000710, Aspergillus wentii : Aspwe1_0025131 and Aspergillus sydowii : Aspsy1_0775782	7052.63	1.80141	0.471292	3.82229	0.000132219	0.000805728
Afu2g13620	Has domain(s) with predicted catalytic activity, magnesium ion binding, thiamine pyrophosphate binding activity	129.598	1.80064	0.379805	4.74096	2.12705e-06	2.12299e-05
Afu5g04255	Protein of unknown function	1622.24	1.79624	0.41791	4.29814	1.72236e-05	0.000136245
Afu1g05200	Eukaryotic translation initiation factor 3 subunit A	1146.22	1.78958	0.564643	3.1694	0.00152752	0.0065674
Afu5g08420	Putative transmembrane osmosensor with homology to S. cerevisiae Sho1p; required for normal hyphal growth, condial germination, actin distribution and the response to oxidative stress; not required for invasive pulmonary infection	934.984	1.78594	0.202764	8.80796	1.27439e-18	5.47013e-17
Afu1g11390	Has domain(s) with predicted electron carrier activity, heme binding, iron ion binding, oxidoreductase activity, acting on paired donors, with incorporation or reduction of molecular oxygen activity and role in oxidation-reduction process	470.453	1.78492	0.250866	7.11505	1.11872e-12	2.83468e-11
Afu2g14600	Ortholog(s) have sterol esterase activity, role in cell wall mannoprotein biosynthetic process, sterol metabolic process and integral component of membrane, plasma membrane localization	127.387	1.78478	0.250497	7.12498	1.041e-12	2.64628e-11
Afu4g03760	Putative glycine dehydrogenase	867.139	1.77347	0.359027	4.93967	7.82561e-07	8.57325e-06
Afu7g05610	Has domain(s) with predicted catalytic activity, hydrolase activity, hydrolyzing O-glycosyl compounds activity and role in carbohydrate metabolic process	10.7351	1.77195	0.464035	3.81858	0.000134225	0.000816681
Afu1g10210	Ortholog of A. nidulans FGSC A4 : AN1258, A. niger CBS 513.88 : An08g02080, A. oryzae RIB40 : AO090038000405, Aspergillus wentii : Aspwe1_0103837 and Aspergillus sydowii : Aspsy1_0083479	184.682	1.76999	0.3378	5.23975	1.60797e-07	2.04378e-06
Afu4g13770	Putative glycosyl hydrolase; ortholog of A. nidulans AN3360	225.129	1.76807	0.316062	5.59404	2.21848e-08	3.3004e-07
Afu6g14280	Protein of unknown function; calcium downregulated	3098	1.76314	0.379892	4.64115	3.46473e-06	3.2732e-05
Afu2g13300	Ortholog of A. nidulans FGSC A4 : AN10795, AN6721, A. fumigatus Af293 : Afu5g01480, A. niger CBS 513.88 : An16g00890 and A. oryzae RIB40 : AO090011000070, AO090026000292	31.5844	1.75731	0.411532	4.27016	1.9533e-05	0.00015282
Afu6g04270	Putative MFS sugar transporter; transcript up-regulated in conidia exposed to neutrophils	483.713	1.75639	0.384796	4.56446	5.00775e-06	4.53701e-05
Afu6g13570	Has domain(s) with predicted heme binding, peroxidase activity and role in oxidation-reduction process, response to oxidative stress	166.181	1.75001	0.317427	5.51311	3.52549e-08	4.99868e-07
Afu2g03830	Allergen Asp f 4; higher expression in biofilm vs planktonic cells; transcript induced by growth on hydrogen peroxide	3216.36	1.74861	0.221944	7.87861	3.31047e-15	1.07899e-13
Afu2g10020	Ortholog of A. nidulans FGSC A4 : AN6005, A. niger CBS 513.88 : An16g05030, Neosartorya fischeri NRRL 181 : NFIA_085440, Aspergillus wentii : Aspwe1_0176252 and Aspergillus versicolor : Aspve1_0040814	1102.67	1.74776	0.458992	3.80783	0.000140192	0.000849699
Afu6g06850	Ortholog of A. nidulans FGSC A4 : AN5754, A. oryzae RIB40 : AO090003001559, Aspergillus wentii : Aspwe1_0026181, Aspergillus sydowii : Aspsy1_0149187 and Aspergillus terreus NIH2624 : ATET_02908	30.7013	1.74727	0.429519	4.06795	4.74277e-05	0.000330563
Afu1g16710	Has domain(s) with predicted integral component of membrane localization	874.548	1.74579	0.234439	7.44666	9.57309e-14	2.77478e-12
Afu5g06260	Ortholog(s) have role in chromatin remodeling and Ino80 complex localization	542.931	1.74468	0.302828	5.76129	8.34721e-09	1.32192e-07
Afu1g16690	Ortholog(s) have role in cellular response to drug	164.645	1.7439	0.279013	6.25024	4.09834e-10	7.72001e-09
Afu8g05530	Putative fumarate reductase; conidia-enriched protein; hypoxia repressed protein; transcript up-regulated in conidia exposed to neutrophils; transcript downregulated in response to hypoxia	1561.85	1.7433	0.344489	5.06055	4.18046e-07	4.85762e-06
Afu3g03990	Ortholog of A. oryzae RIB40 : AO090124000057, Neosartorya fischeri NRRL 181 : NFIA_006280, Aspergillus clavatus NRRL 1 : ACLA_060770 and Aspergillus niger ATCC 1015 : 127791-mRNA	49.6281	1.74097	0.433853	4.01281	6.00015e-05	0.000409124
Afu3g02280	Putative alpha,alpha-trehalose glucohydrolase; transcript up-regulated in conidia exposed to neutrophils	975.335	1.73933	0.318245	5.46538	4.61929e-08	6.34344e-07
Afu4g03940	Ferric chelate reductase; SrbA-regulated during hypoxia	32.195	1.73902	0.370243	4.69697	2.64043e-06	2.55741e-05
Afu4g03740	Has domain(s) with predicted role in transmembrane transport and integral component of membrane localization	652.489	1.73235	0.290379	5.96584	2.4338e-09	4.18326e-08
Afu3g07910	UDP-glucose 4-epimerase involved in synthesis of galactosaminogalactan which is required for tissue adherence and virulence; transcript induced by voriconazole	236.226	1.72728	0.33944	5.08863	3.60657e-07	4.23462e-06
Afu3g07730	Protein of unknown function; transcript repressed by exposure to human airway epithelial cells	123.997	1.72706	0.378319	4.56508	4.99305e-06	4.52891e-05
Afu2g17000	Ortholog of A. nidulans FGSC A4 : AN5649, AN1674, AN0384, AN1268, AN7262, A. fumigatus Af293 : Afu1g01700, Afu4g08730, Afu4g13630, Afu1g10012 and A. niger CBS 513.88 : An01g09380, An01g06520, An04g09080, An04g03600	928.629	1.72687	0.345165	5.00303	5.64374e-07	6.38783e-06
Afu2g14870	Ortholog of A. nidulans FGSC A4 : AN7558, A. niger CBS 513.88 : An15g03380, A. oryzae RIB40 : AO090012000398, Aspergillus wentii : Aspwe1_0693466 and Aspergillus sydowii : Aspsy1_0153287	60.3129	1.72123	0.37835	4.54931	5.38223e-06	4.82619e-05
Afu4g03120	Ortholog(s) have L-lactate dehydrogenase (cytochrome) activity, role in lactate metabolic process and glyoxysome, mitochondrial intermembrane space localization	2407.33	1.71943	0.354604	4.84887	1.24165e-06	1.29696e-05
Afu3g11740	Ortholog(s) have role in anisotropic cell growth and cytoplasm, nucleus localization	649.088	1.7142	0.391841	4.37475	1.21573e-05	0.000100739
Afu5g06270	5-aminolevulinic acid synthase	1065.8	1.71404	0.322302	5.31811	1.04851e-07	1.37039e-06
Afu6g06800	Putative peptidase; predicted signal sequence for secretion; induced by growth on BSA as a sole nitrogen source	490.899	1.71319	0.200722	8.53514	1.39987e-17	5.52563e-16
Afu5g02390	Has domain(s) with predicted role in transmembrane transport and integral component of membrane localization	90.6594	1.7125	0.405199	4.22633	2.37537e-05	0.000182569
Afu1g13980	Ortholog of A. nidulans FGSC A4 : AN2186, AN10116, A. niger CBS 513.88 : An08g07120, An12g09760, An05g02480, An12g10180 and A. oryzae RIB40 : AO090010000355, AO090010000554	354.53	1.7093	0.178666	9.56703	1.10024e-21	5.91943e-20
Afu1g12560	Putative endo-1,4-beta-glucanase; repressed by exposure to artemisinin	169.097	1.70506	0.318701	5.35003	8.79386e-08	1.16879e-06
Afu3g07530	Ortholog(s) have cell septum, plasma membrane localization	126.924	1.70252	0.287538	5.92102	3.19951e-09	5.41641e-08
Afu4g08570	Ortholog(s) have role in positive regulation of cell-substrate adhesion, regulation of filamentous growth, signal transduction involved in conjugation with cellular fusion and endoplasmic reticulum localization	157.807	1.7025	0.416469	4.08793	4.35233e-05	0.00030808
Afu4g04060	Ortholog of A. nidulans FGSC A4 : AN7042, A. niger CBS 513.88 : An14g00810, A. oryzae RIB40 : AO090206000108, Aspergillus wentii : Aspwe1_0043276 and Aspergillus sydowii : Aspsy1_0048943	246.879	1.69971	0.232188	7.3204	2.47233e-13	6.71977e-12
Afu4g03510	Ortholog of A. nidulans FGSC A4 : AN7150, A. niger CBS 513.88 : An14g02590, A. oryzae RIB40 : AO090011000238, Aspergillus wentii : Aspwe1_0115640 and Aspergillus sydowii : Aspsy1_0034579	34.2332	1.69801	0.532624	3.18801	0.00143253	0.00620316
Afu4g09920	Protein of unknown function; transcript repressed by exposure to human airway epithelial cells	57.8217	1.69775	0.25626	6.62511	3.4698e-11	7.4672e-10
Afu2g00720	Putative aldehyde dehydrogenase (NAD+)	1431.86	1.69355	0.240457	7.04306	1.88058e-12	4.61625e-11
Afu1g14360	Has domain(s) with predicted DNA binding, RNA polymerase II transcription factor activity, sequence-specific DNA binding, zinc ion binding activity and role in regulation of transcription, DNA-templated, transcription, DNA-templated	44.243	1.69297	0.328833	5.14843	2.62676e-07	3.15011e-06
Afu6g07260	Has domain(s) with predicted nucleobase transmembrane transporter activity, role in nucleobase transport, transmembrane transport and membrane localization	12.8323	1.6896	0.454163	3.72025	0.000199025	0.00115803
Afu3g12760	Ortholog of A. nidulans FGSC A4 : AN8147, AN1625, A. fumigatus Af293 : Afu3g01080, A. niger CBS 513.88 : An02g08740 and A. oryzae RIB40 : AO090012000846, AO090023000643	436.448	1.68902	0.362335	4.66149	3.13926e-06	2.99622e-05
Afu6g03980	Putative hexokinase	16.5026	1.68524	0.437957	3.84797	0.000119101	0.00073318
Afu3g07870	Extracellular serine rich protein; predicted secretory signal sequence; ortholog of A. nidulans AN2954	355.66	1.6835	0.355692	4.73302	2.21208e-06	2.19393e-05
Afu7g05490	Protein of unknown function; transcript induced by voriconazole	2999.11	1.68081	0.363091	4.62916	3.67152e-06	3.44561e-05
Afu8g06750	Has domain(s) with predicted transferase activity, transferring hexosyl groups activity and role in lipid glycosylation, metabolic process	62.9992	1.6783	0.386266	4.34492	1.39324e-05	0.000112591
Afu2g12530	Putative carnitine acetyl transferase with a predicted role in acetate metabolism; transcript up-regulated in conidia exposed to neutrophils	376.917	1.67713	0.407355	4.11712	3.83634e-05	0.000276463
Afu2g14300	Has domain(s) with predicted carbon-sulfur lyase activity and role in metabolic process	132.024	1.67709	0.339475	4.94023	7.8031e-07	8.56052e-06
Afu1g11450	Ortholog of A. nidulans FGSC A4 : AN1156, A. niger CBS 513.88 : An08g03570, A. oryzae RIB40 : AO090038000280, Aspergillus wentii : Aspwe1_0068767 and Aspergillus sydowii : Aspsy1_0191007	543.925	1.67628	0.379663	4.41519	1.00922e-05	8.55167e-05
Afu4g12590	Conidia-enriched protein of unknown function; calcium downregulated	6655.46	1.67513	0.347136	4.82557	1.39603e-06	1.43908e-05
Afu2g10070	Putative carbamoyl-phosphate synthetase, large subunit	1402.87	1.67262	0.449641	3.71989	0.000199307	0.00115882
Afu2g16930	Ortholog(s) have succinate:fumarate antiporter activity, role in acetate catabolic process, carbon utilization, fatty acid catabolic process, fumarate transport, succinate transport and mitochondrion, plasma membrane localization	88.84	1.66872	0.54022	3.08897	0.00200854	0.00829498
Afu1g05840	Ortholog of A. nidulans FGSC A4 : AN4112, A. niger CBS 513.88 : An18g03610, A. oryzae RIB40 : AO090009000350, Aspergillus wentii : Aspwe1_0038192 and Aspergillus sydowii : Aspsy1_0089097	412.299	1.66264	0.441881	3.76264	0.000168128	0.00099973
Afu3g06250	Has domain(s) with predicted RNA polymerase II transcription cofactor activity, role in regulation of transcription from RNA polymerase II promoter and mediator complex localization	415.425	1.65722	0.378328	4.38037	1.1848e-05	9.86914e-05
Afu4g14090	UDP-glucose 4-epimerase, expressed at low levels, not required for galactose metabolism	244.706	1.65481	0.238039	6.95185	3.60539e-12	8.53023e-11
Afu6g09580	Member of the gliotoxin biosynthetic gene cluster; higher expression in biofilm vs planktonic cells	47.8032	1.6538	0.330542	5.0033	5.63581e-07	6.38783e-06
Afu2g09650	Aspartate transaminase; induced by L-tyrosine; transcript up-regulated in conidia exposed to neutrophils	2311.69	1.65346	0.341575	4.8407	1.29385e-06	1.34612e-05
Afu5g01730	Has domain(s) with predicted DNA binding, chromatin binding activity	215.404	1.65253	0.477855	3.45822	0.000543755	0.00274675
Afu3g01420	Ortholog of A. nidulans FGSC A4 : AN11117, A. niger CBS 513.88 : An12g07770, A. oryzae RIB40 : AO090120000171, Aspergillus wentii : Aspwe1_0148352, Aspwe1_0165444 and Aspergillus sydowii : Aspsy1_0092105	59.7302	1.64585	0.426855	3.85575	0.000115374	0.000711913
Afu3g07140	Upstream activator of conidiation; required for proper regulation of brlA transcript levels; calcium induced	80.9219	1.64536	0.336983	4.88261	1.04692e-06	1.10979e-05
Afu6g07900	Ortholog(s) have cytosol localization	1040.95	1.64408	0.249815	6.58118	4.66727e-11	9.93534e-10
Afu6g13980	Putative prenyltransferase	99.7621	1.64185	0.376112	4.36533	1.26933e-05	0.000104007
Afu6g08020	Putative ABC transporter with a predicted role in phosphate transport; phoB-regulated	79.1542	1.64156	0.254205	6.45764	1.06348e-10	2.15299e-09
Afu4g11700	Ortholog of A. nidulans FGSC A4 : AN5568, A. niger CBS 513.88 : An04g04540, A. oryzae RIB40 : AO090003001049, Aspergillus wentii : Aspwe1_0033982 and Aspergillus sydowii : Aspsy1_0879955	443.456	1.64042	0.227119	7.22273	5.09537e-13	1.33414e-11
Afu6g08880	Ortholog(s) have cytosol, nucleus localization	718.098	1.63504	0.343438	4.7608	1.92828e-06	1.93691e-05
Afu1g02540	Ortholog(s) have ubiquitin binding activity and role in actin cortical patch organization, endocytosis, endoplasmic reticulum unfolded protein response, positive regulation of cytokinesis	682.89	1.63299	0.359277	4.54521	5.48811e-06	4.90992e-05
Afu8g04380	Has domain(s) with predicted role in oxidation-reduction process	367.834	1.63284	0.297295	5.49232	3.96685e-08	5.53457e-07
Afu3g05650	Trehalose 6-phosphate phosphatase (T6PP); 1 of 2 A. fumigatus T6PP; required for cell wall integrity, tolerance to high temperature, cell wall stress, virulence; no obvious role in trehalose biosynthesis; no human homolog	447.512	1.63122	0.400302	4.07499	4.60172e-05	0.000322736
Afu2g15000	Ortholog(s) have stretch-activated, cation-selective, calcium channel activity, role in calcium ion transmembrane transport, cell volume homeostasis, cellular calcium ion homeostasis and perinuclear endoplasmic reticulum localization	187.025	1.62004	0.295843	5.47602	4.35e-08	6.00514e-07
Afu6g00200	Has domain(s) with predicted DNA binding, RNA polymerase II transcription factor activity, sequence-specific DNA binding, zinc ion binding activity and role in regulation of transcription, DNA-templated, transcription, DNA-templated	18.7321	1.61868	0.49724	3.25533	0.00113263	0.00508969
Afu4g12050	Thermoresistant gluconokinase; predicted gene pair with AFUA_1G00530	100.256	1.613	0.215692	7.47826	7.53146e-14	2.20745e-12
Afu4g00940	Ortholog(s) have extracellular region localization	299.189	1.61152	0.278348	5.7896	7.05535e-09	1.13102e-07
Afu1g15140	Putative mitochondrial phosphate carrier protein; predicted gene pair with AFUA_1G02730	6600.1	1.61071	0.28186	5.71457	1.09984e-08	1.71074e-07
Afu2g13250	Putative bifunctional tryptophan synthase	903.762	1.60366	0.323055	4.96405	6.90368e-07	7.67022e-06
Afu6g01870	Ortholog of Aspergillus fumigatus A1163 : AFUB_096470	122.374	1.60084	0.314739	5.08624	3.65236e-07	4.2756e-06
Afu2g04400	Ortholog of A. nidulans FGSC A4 : AN10235, A. niger CBS 513.88 : An11g03330, A. oryzae RIB40 : AO090003001565, Aspergillus wentii : Aspwe1_0120274 and Aspergillus terreus NIH2624 : ATET_06071	326.503	1.59921	0.427213	3.74336	0.000181579	0.00107322
Afu7g05960	Ortholog(s) have sequence-specific DNA binding activity	638.416	1.59782	0.249243	6.4107	1.4485e-10	2.88781e-09
Afu3g14680	Putative secreted lysophospholipase B; transcript induced by lecithin and by voriconazole; hypoxia induced protein; induced by exposure to artemisinin	3384.27	1.59553	0.238677	6.68492	2.31058e-11	5.06973e-10
Afu7g05300	Putative G-protein coupled receptor	209.589	1.59537	0.323163	4.93672	7.94468e-07	8.69156e-06
Afu2g10550	Protein of unknown function; calcium induced	866.047	1.58996	0.371144	4.28394	1.83609e-05	0.000144659
Afu6g13770	Has domain(s) with predicted RNA polymerase II transcription factor activity, sequence-specific DNA binding, zinc ion binding activity, role in regulation of transcription, DNA-templated and nucleus localization	268.078	1.58935	0.349573	4.54653	5.45366e-06	4.88467e-05
Afu2g03360	Ortholog(s) have role in budding cell apical bud growth, cell separation after cytokinesis and cellular bud neck localization	285.823	1.58815	0.389958	4.07262	4.64864e-05	0.000325446
Afu2g02180	Ortholog(s) have cytosol, nucleus localization	120.921	1.58701	0.284218	5.58378	2.35346e-08	3.46838e-07
Afu1g10380	Non-ribosomal peptide synthetase (NRPS); essential for fumigaclavine C biosynthesis; mutant displays altered conidial surface morphology and hydrophilicity	530.102	1.58344	0.365844	4.32819	1.50341e-05	0.000120626
Afu2g17660	Has domain(s) with predicted role in transmembrane transport and integral component of membrane localization	42.3423	1.58256	0.328629	4.81563	1.46736e-06	1.50472e-05
Afu1g17070	Ortholog(s) have fungal-type vacuole localization	457.29	1.58244	0.305163	5.18557	2.15354e-07	2.6525e-06
Afu6g06740	Endoplasmic reticulum calcium ATPase; transcript induced by exposure to human airway epithelial cells	1111.27	1.58237	0.250645	6.3132	2.73324e-10	5.27508e-09
Afu2g03190	Ortholog of A. nidulans FGSC A4 : AN11476, Neosartorya fischeri NRRL 181 : NFIA_035550, Aspergillus wentii : Aspwe1_0167491, Aspwe1_0172197 and Aspergillus versicolor : Aspve1_0086542, Aspve1_0089117	34.6083	1.57634	0.412786	3.81879	0.000134111	0.000816619
Afu8g06020	Glutamate decarboxylase; predicted gene pair with AFUA_6G13490; SrbA-regulated during hypoxia	49.8719	1.57614	0.417519	3.77502	0.000159994	0.000956433
Afu2g01170	1,3-beta-glucanosyltransferase with a role in elongation of 1,3-beta-glucan chains; glycosylphosphatidylinositol (GPI)-anchored protein; constitutively expressed during hyphal growth; hypoxia induced protein	734.022	1.56718	0.328218	4.77482	1.79871e-06	1.81838e-05
Afu6g09740	Gliotoxin sulfhydryl oxidase required for gliotoxin biosynthesis; encoded in gliotoxin biosynthetic gene cluster; involved in self-protection against exogenous gliotoxin; induced in biofilm; immunoreactive; no human homolog	327.498	1.56695	0.281101	5.57435	2.48453e-08	3.63427e-07
Afu3g07640	Putative plasma membrane H+ ATPase; transcript upregulated during conidial germination and in response to amphotericin B; protein and transcript levels downregulated by caspofungin treatment	21116.3	1.56209	0.270885	5.76662	8.08752e-09	1.28338e-07
Afu6g09730	Predicted cytochrome P450 monooxygenase, encoded in the putative gliotoxin biosynthetic gene cluster	37.3804	1.5606	0.36072	4.32634	1.5161e-05	0.00012152
Afu5g06020	Ortholog of A. nidulans FGSC A4 : AN8823/scrC, A. niger CBS 513.88 : An17g01805, A. oryzae RIB40 : AO090009000658, Aspergillus wentii : Aspwe1_0023448 and Aspergillus sydowii : Aspsy1_0093280	67.5867	1.56025	0.383014	4.0736	4.62913e-05	0.00032437
Afu3g00910	Putative alpha(1-3) glucan synthase; predicted gene pair with AFUA_2G11270 (ags2)	930.336	1.55996	0.479348	3.25435	0.00113654	0.00510435
Afu4g10170	Has domain(s) with predicted transferase activity, transferring glycosyl groups activity and membrane localization	234.939	1.55531	0.186174	8.35404	6.59647e-17	2.49112e-15
Afu1g09750	Putative aldehyde reductase; conidia-enriched protein	284.94	1.55498	0.387299	4.01493	5.9463e-05	0.000406158
Afu4g03000	Ortholog(s) have cytoplasm localization	314.178	1.55423	0.377415	4.1181	3.82017e-05	0.000275803
Afu7g01840	Ortholog(s) have Golgi apparatus, cell tip, cytoplasmic vesicle, endoplasmic reticulum, plasma membrane localization	4346.23	1.54285	0.350527	4.40152	1.07493e-05	9.05962e-05
Afu3g01840	Has domain(s) with predicted role in transmembrane transport and integral component of membrane localization	69.5164	1.54024	0.500762	3.0758	0.0020994	0.00860238
Afu5g12950	Has domain(s) with predicted substrate-specific transmembrane transporter activity, transmembrane transporter activity, role in transmembrane transport and integral component of membrane, membrane localization	74.7547	1.53798	0.294959	5.21421	1.846e-07	2.3053e-06
Afu7g03770	Transcript up-regulated in conidia exposed to neutrophils	220.699	1.5371	0.330449	4.65156	3.29441e-06	3.12531e-05
Afu2g02310	Cortical patch protein; transcript up-regulated in conidia exposed to neutrophils; induced by exposure to artemisinin	7436.16	1.5371	0.279488	5.49969	3.80469e-08	5.34631e-07
Afu7g01260	Ortholog of A. nidulans FGSC A4 : AN3374, A. niger CBS 513.88 : An12g01920, A. oryzae RIB40 : AO090010000200, Aspergillus sydowii : Aspsy1_0146393 and Aspergillus terreus NIH2624 : ATET_08690	709.784	1.53609	0.250595	6.12975	8.80156e-10	1.59668e-08
Afu2g12980	Putative protein transport protein; transcript downregulated in response to amphotericin B	946.766	1.53207	0.365903	4.18709	2.82553e-05	0.000211983
Afu7g06440	Ortholog of Neosartorya fischeri NRRL 181 : NFIA_027730, Aspergillus fumigatus A1163 : AFUB_092000 and Aspergillus clavatus NRRL 1 : ACLA_008180	42.1701	1.52831	0.305611	5.00085	5.70795e-07	6.45121e-06
Afu4g03370	Ortholog(s) have gamma-aminobutyric acid:proton symporter activity, putrescine transmembrane transporter activity and role in gamma-aminobutyric acid transport, putrescine transport, transmembrane transport	323.495	1.52438	0.265836	5.73428	9.79272e-09	1.53844e-07
Afu7g01730	Phosphatidylserine decarboxylase family protein; transcript induced by exposure to human airway epithelial cells	47.3824	1.52374	0.342705	4.44621	8.73982e-06	7.51109e-05
Afu5g02590	Ortholog(s) have role in positive regulation of mitotic metaphase/anaphase transition and anaphase-promoting complex, cytosol localization	83.815	1.52154	0.358604	4.24295	2.20598e-05	0.000171056
Afu2g01520	Ortholog(s) have role in ascospore formation, hyphal growth, response to oxidative stress, sporocarp development involved in sexual reproduction	227.67	1.52076	0.413913	3.67411	0.000238683	0.00134591
Afu6g07780	Has domain(s) with predicted DNA binding, copper ion binding, transcription factor activity, sequence-specific DNA binding activity, role in regulation of transcription, DNA-templated and nucleus localization	770.332	1.51999	0.490471	3.09905	0.00194144	0.00806024
Afu4g08650	Ortholog of A. nidulans FGSC A4 : AN1684, A. niger CBS 513.88 : An04g03490, A. oryzae RIB40 : AO090023000691, Aspergillus wentii : Aspwe1_0167016 and Aspergillus sydowii : Aspsy1_0026068	77.1809	1.51945	0.393747	3.85894	0.00011388	0.000703795
Afu5g08030	Ortholog(s) have spore wall localization	491.763	1.51625	0.256806	5.90425	3.54263e-09	5.94601e-08
Afu5g07180	Ortholog(s) have nucleus localization	261.65	1.51399	0.369264	4.10003	4.131e-05	0.000293656
Afu8g02050	Ortholog of Neosartorya fischeri NRRL 181 : NFIA_095720, Aspergillus fumigatus A1163 : AFUB_084560, Aspergillus clavatus NRRL 1 : ACLA_043730 and Aspergillus terreus NIH2624 : ATET_01912	545.917	1.51079	0.184352	8.19512	2.50334e-16	8.85754e-15
Afu1g06810	Ortholog(s) have role in mitochondrial translation and mitochondrion, nucleus localization	967.528	1.50863	0.352763	4.27661	1.89761e-05	0.000148908
Afu1g05930	Ortholog(s) have protein serine/threonine kinase activity	356.097	1.50509	0.321871	4.67608	2.92406e-06	2.81132e-05
Afu6g01970	Putative GATA-like transcription factor; required for growth on numerous nitrogen sources	57.9996	1.50463	0.449008	3.351	0.000805194	0.00380783
Afu2g10690	Putative MFS phosphate transporter; transcript up-regulated in conidia exposed to neutrophils	385.642	1.50169	0.256489	5.85478	4.7764e-09	7.88206e-08
Afu1g11380	Ortholog of A. nidulans FGSC A4 : AN6413, AN6419, AN6946, AN5312, AN5664, AN8328, AN3241, AN10369, AN1930, AN2386, AN1738, AN11159, AN8984, AN8951, AN1540, AN8971, AN9387, AN9266, AN9306, AN1317, AN10886, AN7232, AN7774, AN12202	277.701	1.49834	0.192247	7.79385	6.49989e-15	2.04226e-13
Afu1g05130	Has domain(s) with predicted phospholipid binding activity	1342.86	1.49619	0.406401	3.68157	0.0002318	0.00131655
Afu6g03260	Putative aspartic endopeptidase; predicted signal sequence for secretion	13.0212	1.49562	0.458952	3.25877	0.00111898	0.00503989
Afu6g13350	Ortholog(s) have superoxide-generating NADPH oxidase activity	37.4834	1.49473	0.33153	4.50857	6.52673e-06	5.75392e-05
Afu4g13200	Ortholog of A. nidulans FGSC A4 : AN1940, A. niger CBS 513.88 : An01g08880, A. oryzae RIB40 : AO090009000261, Aspergillus wentii : Aspwe1_0166484 and Aspergillus terreus NIH2624 : ATET_03203	596.25	1.49141	0.306411	4.86733	1.13113e-06	1.19423e-05
Afu3g01440	Ortholog of A. nidulans FGSC A4 : AN3479, AN8495, AN3143, A. fumigatus Af293 : Afu3g13940, Afu4g03340, Afu5g07620 and A. niger CBS 513.88 : An13g02880, An09g04780	307.474	1.49006	0.267749	5.56512	2.61979e-08	3.81083e-07
Afu7g05920	Ortholog(s) have stearoyl-CoA 9-desaturase activity	8618.64	1.48948	0.267951	5.55878	2.71667e-08	3.92269e-07
Afu6g02020	Has domain(s) with predicted protein kinase binding activity and role in regulation of cyclin-dependent protein serine/threonine kinase activity	1936.86	1.4894	0.355489	4.18971	2.79305e-05	0.000209947
Afu3g03030	Has domain(s) with predicted catalytic activity, catechol 1,2-dioxygenase activity, ferric iron binding, iron ion binding and oxidoreductase activity, more	21.6997	1.4886	0.420953	3.53628	0.000405811	0.00212936
Afu4g07270	Putative serine carboxypeptidase; predicted signal sequence for secretion	37.3967	1.48589	0.28125	5.28315	1.26981e-07	1.63514e-06
Afu1g13530	Ortholog of A. nidulans FGSC A4 : AN0691, A. niger CBS 513.88 : An08g06600, A. oryzae RIB40 : AO090012000522, Neosartorya fischeri NRRL 181 : NFIA_011970 and Aspergillus wentii : Aspwe1_0027806	274.067	1.48497	0.43428	3.41938	0.000627637	0.00309873
Afu3g10000	cAMP-dependent protein kinase regulatory subunit; induced by endothelial cells and human airway epithelial cells; mutants sensitive to storage in water and contain more nuclei than wild-type; up-regulated in neutrophil-exposed conidia	959.669	1.48042	0.144611	10.2373	1.35011e-24	8.55252e-23
Afu5g03760	Putative class III chitinase; predicted GPI-anchoring sequence; protein and transcript repressed by caspofungin treatment	2845.99	1.47704	0.41539	3.55579	0.00037685	0.00199337
Afu6g00310	Putative serine carboxypeptidase; predicted signal sequence for secretion; expression dependent on PrtT; induced by growth on BSA as a sole nitrogen source	52.9671	1.47703	0.351733	4.19929	2.67757e-05	0.000202819
Afu3g05700	Has domain(s) with predicted ARF guanyl-nucleotide exchange factor activity and role in regulation of ARF protein signal transduction	176.64	1.47452	0.385513	3.82483	0.000130863	0.000798704
Afu1g13370	Putative aldo-keto reductase; transcript up-regulated in conidia exposed to neutrophils	289.547	1.4745	0.268299	5.49574	3.89066e-08	5.44762e-07
Afu4g03435	Has domain(s) with predicted transporter activity, role in transport and membrane localization	35.8735	1.47117	0.363683	4.0452	5.22774e-05	0.00036116
Afu5g11300	Ortholog of Aspergillus fumigatus A1163 : AFUB_058870	111.422	1.46965	0.271774	5.40761	6.38718e-08	8.63534e-07
Afu2g13140	Protein with homology to Ime2p, a serine/threonine protein kinase involved in activation of meiosis of S. cerevisiae; stuA-dependent up-regulation in developmentally competent hyphae	721.516	1.46777	0.365027	4.02101	5.79503e-05	0.000396515
Afu6g06480	Ortholog of A. nidulans FGSC A4 : AN5780, A. niger CBS 513.88 : An18g06640, Aspergillus wentii : Aspwe1_0177889, Aspergillus versicolor : Aspve1_0053552 and Aspergillus clavatus NRRL 1 : ACLA_088250	46.7492	1.4674	0.295978	4.9578	7.12959e-07	7.89886e-06
Afu6g06520	Ortholog(s) have role in hypotonic response, intracellular transport, syncytium formation by plasma membrane fusion and cell septum, cytoplasmic stress granule localization	317.43	1.46504	0.29352	4.99129	5.99786e-07	6.74008e-06
Afu6g03670	Ortholog(s) have biotin synthase activity, role in biotin biosynthetic process and mitochondrion localization	355.866	1.4616	0.333007	4.38911	1.13817e-05	9.52114e-05
Afu4g00860	Dehydrin-like protein; plays a role in oxidative, osmotic and pH stress responses; conserved DPR motif; constitutively transcribed and expressed in dormant conidia; expression dependent on sakA and cAMP pathways; germination downregulated	764.839	1.46031	0.43861	3.3294	0.000870339	0.004069
Afu5g02280	Has domain(s) with predicted hydrolase activity, hydrolyzing O-glycosyl compounds activity and role in carbohydrate metabolic process	16.5015	1.45727	0.372534	3.91178	9.16166e-05	0.000589393
Afu3g03330	Has domain(s) with predicted oxidoreductase activity, transferase activity, transferring acyl groups other than amino-acyl groups activity and role in oxidation-reduction process	87.06	1.45306	0.371234	3.91414	9.07255e-05	0.000584138
Afu4g03540	Ortholog of Neosartorya fischeri NRRL 181 : NFIA_029900 and Aspergillus fumigatus A1163 : AFUB_099510	12.9501	1.45139	0.44114	3.29009	0.00100155	0.00458458
Afu6g03320	Has domain(s) with predicted role in transmembrane transport and integral component of membrane localization	342.234	1.45042	0.285141	5.08668	3.64383e-07	4.27198e-06
Afu5g12690	Ortholog(s) have glycerone kinase activity, role in glycerol catabolic process and cytosol localization	325.268	1.44954	0.375574	3.85954	0.000113599	0.00070317
Afu1g13510	Putative C6 transcription factor with a predicted role in acetate metabolism; transcript up-regulated in conidia exposed to neutrophils	570.88	1.44384	0.24767	5.8297	5.55274e-09	9.04912e-08
Afu4g14450	Mannitol 2-dehydrogenase with a predicted role in mannitol metabolism	403.809	1.44252	0.439596	3.28147	0.00103268	0.00470515
Afu6g11560	Ortholog of A. nidulans FGSC A4 : AN8943, A. fumigatus Af293 : Afu2g00900, A. niger CBS 513.88 : An01g11690, An03g01300 and A. oryzae RIB40 : AO090113000175, AO090023000422	89.0159	1.43842	0.269972	5.32804	9.92774e-08	1.30843e-06
Afu4g07360	Putative cobalamin-independent methionine synthase; protein induced by heat shock; Yap1-dependent induction in response to hydrogen peroxide; reacts with rabbit immunosera exposed to A. fumigatus conidia; no human homolog	18045.2	1.43718	0.342237	4.19936	2.67666e-05	0.000202819
Afu6g00510	Has domain(s) with predicted oxidoreductase activity, transferase activity, transferring acyl groups other than amino-acyl groups, zinc ion binding activity and role in oxidation-reduction process	11198	1.43707	0.341213	4.21166	2.53506e-05	0.000193775
Afu2g16180	Ortholog of A. oryzae RIB40 : AO090012000180, Aspergillus wentii : Aspwe1_0026915, Aspergillus terreus NIH2624 : ATET_02325 and Aspergillus carbonarius ITEM 5010 : Acar5010_211034	88.0376	1.43624	0.3475	4.13308	3.57939e-05	0.00026106
Afu5g07320	Putative polyADP-ribose polymerase (PARP)	578.649	1.43528	0.3391	4.23261	2.30992e-05	0.000178411
Afu2g00890	Protein of unknown function	88.0448	1.4352	0.430925	3.33051	0.000866884	0.00405561
Afu7g06660	Protein of unknown function; transcript induced by voriconazole	238.381	1.4338	0.305654	4.69093	2.71969e-06	2.62769e-05
Afu4g06820	Putative glycophosphatidylinositol (GPI)-anchored cell wall protein with similarity to S. cerevisiae Ecm33p; mutant conidia display a cell separation defect; hypoxia induced protein	15087.9	1.43034	0.23104	6.19087	5.98331e-10	1.10847e-08
Afu3g11830	Putative phosphoglucomutase; reacts with rabbit immunosera exposed to A. fumigatus conidia; hypoxia repressed protein; transcript up-regulated in conidia exposed to neutrophils	1057.33	1.42798	0.252023	5.66605	1.46124e-08	2.22442e-07
Afu1g12550	Ortholog(s) have DNA binding activity	650.287	1.42255	0.349891	4.06568	4.78922e-05	0.000333504
Afu3g08740	Ortholog(s) have role in cellular response to oxidative stress and cytosol, mitochondrion, nucleus localization	218.924	1.42167	0.189181	7.51488	5.69624e-14	1.68845e-12
Afu7g06390	Putative MFS alpha-glucoside transporter; transcript up-regulated in conidia exposed to neutrophils	99.6628	1.42058	0.267112	5.31829	1.04749e-07	1.37039e-06
Afu3g05900	MAP kinase kinase (MAPKK)	345.109	1.41956	0.344522	4.12038	3.78243e-05	0.000273834
Afu1g14880	N-acylethanolamine amidohydrolase	34.3482	1.41893	0.361483	3.9253	8.66212e-05	0.000563253
Afu1g02760	Ortholog of A. nidulans FGSC A4 : AN0302, A. niger CBS 513.88 : An01g05390, A. oryzae RIB40 : AO090005000820, Aspergillus wentii : Aspwe1_0025599 and Aspergillus sydowii : Aspsy1_0146024	305.222	1.41271	0.343473	4.11302	3.90513e-05	0.000280391
Afu5g01030	Putative glyceraldehyde 3-phosphate dehydrogenase; predicted gene pair with AFUA_5G01970 (gpdA); hypoxia induced protein	6301.87	1.41214	0.459204	3.0752	0.00210362	0.00861521
Afu4g09130	Putative mannosyltransferase	66.6228	1.41094	0.284722	4.95549	7.21484e-07	7.97082e-06
Afu7g04710	Ortholog(s) have Golgi apparatus, cytosol localization	162.155	1.41052	0.346018	4.07643	4.57328e-05	0.000321029
Afu2g15650	Ortholog(s) have hercynylcysteine sulfoxide synthase, hercynylselenocysteine synthase, histidine N-methyltransferase activity	244.797	1.40915	0.228261	6.17342	6.68297e-10	1.22939e-08
Afu1g16680	Ortholog of A. nidulans FGSC A4 : AN0979, A. niger CBS 513.88 : An01g10380, A. oryzae RIB40 : AO090005001032, Aspergillus wentii : Aspwe1_0109980 and Aspergillus sydowii : Aspsy1_0140609	344.863	1.40786	0.418973	3.36026	0.00077869	0.00370836
Afu3g00270	Cell wall glucanase; predicted glycophosphatidylinositol (GPI)-anchor; secreted protein	10025.2	1.40283	0.3705	3.78633	0.000152891	0.000915911
Afu5g07930	Ortholog(s) have cell division site, cytosol, mitotic spindle pole body, nucleus localization	207.91	1.40282	0.205446	6.82815	8.60147e-12	1.96981e-10
Afu2g04430	Ortholog(s) have role in cellular manganese ion homeostasis, mitochondrion organization and fungal-type vacuole membrane localization	329.097	1.40195	0.341013	4.11115	3.93697e-05	0.000281648
Afu6g08740	Ortholog of A. nidulans FGSC A4 : AN1734, A. niger CBS 513.88 : An11g06130, A. oryzae RIB40 : AO090001000548, Aspergillus wentii : Aspwe1_0120879 and Aspergillus sydowii : Aspsy1_0289054	31.3872	1.38803	0.397684	3.49029	0.000482497	0.0024739
Afu6g14510	Has domain(s) with predicted FAD binding, oxidoreductase activity and role in metabolic process	65.0299	1.38746	0.285794	4.85476	1.20532e-06	1.2607e-05
Afu4g03410	Putative flavohemoprotein; protein induced by heat shock and hypoxia	27449.6	1.38371	0.214014	6.46551	1.00956e-10	2.05977e-09
Afu3g01900	Has domain(s) with predicted role in lipid metabolic process	1047.19	1.38292	0.243783	5.67273	1.40543e-08	2.15619e-07
Afu2g15200	Has domain(s) with predicted methyltransferase activity and role in metabolic process	95.8305	1.38203	0.338231	4.08605	4.38776e-05	0.000309666
Afu1g12530	Ortholog(s) have delta12-fatty acid dehydrogenase activity and role in asexual sporulation resulting in formation of a cellular spore, unsaturated fatty acid biosynthetic process	884.168	1.38197	0.434452	3.18095	0.0014679	0.00634584
Afu2g13290	GYF domain protein	603.225	1.37811	0.355346	3.87822	0.000105224	0.000661756
Afu5g13560	Ortholog of A. nidulans FGSC A4 : AN6908, A. niger CBS 513.88 : An14g05050, A. oryzae RIB40 : AO090113000013, Aspergillus wentii : Aspwe1_0452655 and Aspergillus sydowii : Aspsy1_0589528	395.241	1.37749	0.33385	4.12607	3.69014e-05	0.000267893
Afu5g07780	Putative squalene monooxygenase; higher expression in 48 h biofilm vs planktonic cells; SrbA-regulated during hypoxia	3893.12	1.37541	0.28488	4.82802	1.37896e-06	1.42523e-05
Afu1g04090	Ortholog(s) have mitochondrion localization	56.8163	1.37152	0.243478	5.63302	1.77081e-08	2.66469e-07
Afu5g08890	Putative homoaconitase; transcript highly induced during conidial germination; transcript slightly downregulated during infection of mouse tissues; hypoxia induced protein	592.081	1.36632	0.37723	3.62198	0.000292357	0.00160817
Afu1g13350	Putative transporter protein	292.795	1.36479	0.397076	3.43711	0.000587965	0.00293236
Afu5g01620	Predicted adhesin-like protein	319.625	1.35885	0.399512	3.40127	0.000670742	0.00328032
Afu3g06080	Ortholog(s) have 1-phosphatidylinositol-4-phosphate 5-kinase activity, role in establishment or maintenance of cell polarity, phosphatidylinositol phosphorylation and cell septum, plasma membrane localization	369.889	1.35776	0.402096	3.3767	0.000733614	0.00352233
Afu5g10540	Ortholog(s) have 1,4-alpha-glucan branching enzyme activity, role in glycogen biosynthetic process and cytoplasm localization	349.003	1.35754	0.246382	5.50988	3.59085e-08	5.08219e-07
Afu3g11330	bZIP-type transcription factor; A. nidulans ortholog atfA has role in response to oxidative stress, response to heat	1683.13	1.35638	0.202231	6.70712	1.98502e-11	4.37987e-10
Afu7g04350	Ortholog(s) have mannonate dehydratase activity and role in cellular carbohydrate catabolic process	17.3396	1.35179	0.413827	3.26655	0.00108865	0.00492591
Afu2g12410	Ortholog(s) have cytoplasm localization	659.4	1.35148	0.216029	6.25602	3.94924e-10	7.49307e-09
Afu2g13530	Putative translation elongation factor EF-2 subunit; protein abundant in conidia; protein induced by heat shock	9406.91	1.3513	0.39188	3.44825	0.000564227	0.00284103
Afu7g01670	Ortholog(s) have fungal-type vacuole, mitochondrion localization	403.655	1.34951	0.33081	4.07942	4.51473e-05	0.000318055
Afu4g09960	Ortholog of A. nidulans FGSC A4 : AN2055, A. niger CBS 513.88 : An04g07090, A. oryzae RIB40 : AO090003001238, Aspergillus wentii : Aspwe1_0102496 and Aspergillus sydowii : Aspsy1_0326546	789.895	1.34878	0.281408	4.79296	1.64339e-06	1.6743e-05
Afu1g06040	Putative sterol o-acyltransferase; transcript downregulated in response to voriconazole	533.746	1.34727	0.308398	4.36861	1.25039e-05	0.000103061
Afu2g01250	Putative serine peptidase; predicted signal sequence for secretion; induced by growth on BSA as a sole nitrogen source	12.3416	1.3465	0.362068	3.71893	0.000200072	0.00116122
Afu6g06690	Ortholog of A. nidulans FGSC A4 : AN5762, A. niger CBS 513.88 : An18g06360, A. oryzae RIB40 : AO090003000045, Aspergillus wentii : Aspwe1_0170251 and Aspergillus sydowii : Aspsy1_0088255	97.9551	1.34625	0.324608	4.14731	3.36406e-05	0.000247654
Afu3g14070	Ortholog of Aspergillus glaucus : Aspgl1_0029312, Aspergillus wentii : Aspwe1_0181493 and Aspergillus fumigatus A1163 : AFUB_035149	227.626	1.34587	0.250673	5.36903	7.91618e-08	1.05931e-06
Afu4g03585	Ortholog(s) have alpha-galactosidase activity and role in mannan catabolic process	168.222	1.34546	0.213466	6.30292	2.92093e-10	5.60976e-09
Afu7g01290	Ortholog of A. nidulans FGSC A4 : AN3371, A. niger CBS 513.88 : An12g01950, A. oryzae RIB40 : AO090010000194, Aspergillus wentii : Aspwe1_0173909 and Aspergillus sydowii : Aspsy1_0147256	1389.37	1.34359	0.302147	4.44681	8.71531e-06	7.49822e-05
Afu2g02730	Ortholog of A. nidulans FGSC A4 : AN4542, A. niger CBS 513.88 : An07g07060, A. oryzae RIB40 : AO090026000848, Aspergillus wentii : Aspwe1_0168873 and Aspergillus sydowii : Aspsy1_0091100	605.947	1.3418	0.320767	4.18311	2.87554e-05	0.000215323
Afu6g00520	Ortholog of A. nidulans FGSC A4 : AN11144, AN8627, AN11697, A. fumigatus Af293 : Afu8g07260, A. niger CBS 513.88 : An09g01560, An12g10160 and A. oryzae RIB40 : AO090003001375, AO090701000504, AO090102000039	176.089	1.34027	0.235087	5.70116	1.18993e-08	1.83994e-07
Afu2g02440	Ortholog of A. nidulans FGSC A4 : AN10575, A. niger CBS 513.88 : An07g06210, Aspergillus sydowii : Aspsy1_0091259 and Aspergillus terreus NIH2624 : ATET_06936	480.997	1.34023	0.268992	4.98243	6.27914e-07	7.02602e-06
Afu8g05700	Ortholog of A. nidulans FGSC A4 : AN1562, A. niger CBS 513.88 : An15g04650, A. oryzae RIB40 : AO090005000573, Aspergillus wentii : Aspwe1_0176318 and Aspergillus sydowii : Aspsy1_0055738	16.3751	1.33803	0.349947	3.82351	0.000131567	0.000802376
Afu3g12330	Putative phosphatidyl synthase; transcript induced by exposure to human airway epithelial cells	2342.57	1.3376	0.316153	4.23088	2.32783e-05	0.000179442
Afu3g07790	Argininosuccinate lyase; hypoxia induced protein	616.671	1.33576	0.250767	5.32668	1.00025e-07	1.31492e-06
Afu7g05230	Ortholog of A. niger CBS 513.88 : An07g03050, Neosartorya fischeri NRRL 181 : NFIA_026380, Aspergillus wentii : Aspwe1_0048280 and Aspergillus versicolor : Aspve1_0352289	350.81	1.33498	0.399832	3.33885	0.000841265	0.00396171
Afu5g08190	Ortholog of A. nidulans FGSC A4 : AN7717, A. oryzae RIB40 : AO090701000736, Aspergillus wentii : Aspwe1_0101496, Aspergillus sydowii : Aspsy1_0046260 and Aspergillus terreus NIH2624 : ATET_08307	420.068	1.3344	0.189758	7.03208	2.03478e-12	4.94836e-11
Afu5g08200	Ortholog of A. nidulans FGSC A4 : AN11006, A. niger CBS 513.88 : An03g04400, A. oryzae RIB40 : AO090701000738, Aspergillus wentii : Aspwe1_0048123 and Aspergillus sydowii : Aspsy1_0046266	797.467	1.32936	0.279836	4.7505	2.02918e-06	2.03307e-05
Afu2g04320	Ortholog(s) have role in cell redox homeostasis	16.0014	1.32916	0.390607	3.4028	0.000666985	0.00326428
Afu1g10780	Glycine cleavage system T protein; SrbA-regulated during hypoxia	426.366	1.32886	0.292632	4.54106	5.59733e-06	4.99625e-05
Afu5g10760	Putative alpha-1,2-mannosyltransferase with a predicted role in protein glycosylation; 1 predicted transmembrane domain	618.25	1.32817	0.150508	8.82458	1.0987e-18	4.7681e-17
Afu2g01430	Ortholog of A. nidulans FGSC A4 : AN7670, Aspergillus wentii : Aspwe1_0114055, Aspergillus versicolor : Aspve1_0030702 and Aspergillus clavatus NRRL 1 : ACLA_093480	1048.45	1.32802	0.315837	4.20478	2.61341e-05	0.000198918
Afu6g01900	Ortholog of A. nidulans FGSC A4 : AN2629, AN8660, A. niger CBS 513.88 : An12g06490, A. oryzae RIB40 : AO090038000052, AO090001000087, AO090009000516 and Aspergillus wentii : Aspwe1_0048459, Aspwe1_0055341	112.195	1.32562	0.377223	3.51417	0.000441133	0.00228686
Afu4g10160	Ortholog(s) have sequence-specific DNA binding, transcription regulatory region DNA binding activity and role in cellular carbohydrate biosynthetic process, regulation of transcription, DNA-templated, starch metabolic process	31.1912	1.32476	0.39869	3.32278	0.000891255	0.00415232
Afu1g10650	Ortholog of A. nidulans FGSC A4 : AN1213, A. niger CBS 513.88 : An08g02730, A. oryzae RIB40 : AO090038000354, Neosartorya fischeri NRRL 181 : NFIA_014990 and Aspergillus versicolor : Aspve1_0119055	90.9747	1.32352	0.407321	3.24933	0.00115676	0.00515683
Afu6g03960	Ortholog of A. nidulans FGSC A4 : AN6615, A. niger CBS 513.88 : An15g01520, A. oryzae RIB40 : AO090701000149, Aspergillus wentii : Aspwe1_0048642 and Aspergillus sydowii : Aspsy1_0214118	377.173	1.32276	0.337895	3.91472	9.05107e-05	0.000583712
Afu1g05745	Ortholog of A. nidulans FGSC A4 : AN12094, A. niger CBS 513.88 : An18g03540, A. oryzae RIB40 : AO090009000359, Aspergillus wentii : Aspwe1_0169275 and Aspergillus terreus NIH2624 : ATET_03050	408.316	1.32192	0.335927	3.93514	8.31481e-05	0.000543821
Afu6g03540	Putative malate synthase; protein abundant in conidia	1545.24	1.31659	0.382791	3.43944	0.000582922	0.00291275
Afu2g11840	Transcriptional corepressor; ortholog of A. nidulans ssnF; calcium induced; mutation causes increased azole sensitivity	574.005	1.3165	0.410848	3.20435	0.00135367	0.00591384
Afu6g12930	Mitochondrial aconitate hydratase; citric acid cycle enzyme; protein abundant in conidia; transcript induced in conidia exposed to neutrophils; reacts with rabbit immunosera exposed to A. fumigatus conidia; hypoxia induced	7148.72	1.31422	0.356523	3.68623	0.000227604	0.00129835
Afu5g06860	Ortholog of Aspergillus fumigatus A1163 : AFUB_054420	29.0213	1.31158	0.38713	3.38795	0.000704174	0.00340806
Afu4g04570	Ortholog of A. oryzae RIB40 : AO090206000032, Aspergillus flavus NRRL 3357 : AFL2T_12442, Neosartorya fischeri NRRL 181 : NFIA_028780 and Aspergillus wentii : Aspwe1_0174563	166.767	1.30949	0.290411	4.5091	6.51046e-06	5.74603e-05
Afu4g04070	Protein of unknown function, phoB-regulated	1710.28	1.30896	0.385604	3.39456	0.000687396	0.00334541
Afu3g10800	Ortholog of A. nidulans FGSC A4 : AN4908, A. niger CBS 513.88 : An02g06530, A. oryzae RIB40 : AO090003000629, Aspergillus wentii : Aspwe1_0036953 and Aspergillus sydowii : Aspsy1_0043015	1057.74	1.30873	0.333353	3.92597	8.63797e-05	0.000562148
Afu6g08660	Ortholog of A. nidulans AN3906; hypoxia repressed protein	912.083	1.30835	0.341902	3.82667	0.000129886	0.000794591
Afu3g01820	Ortholog of Aspergillus fumigatus A1163 : AFUB_046590	32.2527	1.30783	0.360168	3.63118	0.000282133	0.00156067
Afu1g04340	Ortholog of A. nidulans FGSC A4 : AN0463, A. niger CBS 513.88 : An01g03180, A. oryzae RIB40 : AO090003000915, Aspergillus wentii : Aspwe1_0104701 and Aspergillus sydowii : Aspsy1_0055309	181.605	1.30778	0.32639	4.0068	6.15479e-05	0.000418217
Afu6g04860	Ortholog(s) have 1-acylglycerol-3-phosphate O-acyltransferase activity, 1-acylglycerophosphocholine O-acyltransferase activity, role in glycerophospholipid biosynthetic process and endoplasmic reticulum, ribosome localization	572.389	1.30753	0.188075	6.95217	3.59703e-12	8.53023e-11
Afu3g11170	Ortholog(s) have sequence-specific DNA binding activity and role in carotenoid biosynthetic process, circadian rhythm, conidiophore development	1900.59	1.30724	0.20754	6.29872	3.00113e-10	5.74972e-09
Afu3g08530	Has domain(s) with predicted role in transmembrane transport and integral component of membrane localization	130.725	1.30635	0.313452	4.16763	3.07789e-05	0.000228514
Afu2g03860	Low affinity plasma membrane zinc transporter; induced by zinc depletion, ZafA-dependent; overexpression decreases zinc uptake, heme biosynthesis and triacetylfusarinine C (TAFC) siderophore production; induced in neutrophil-exposed conidia	1082.41	1.30609	0.317231	4.11716	3.83572e-05	0.000276463
Afu1g12025	Ortholog of A. nidulans FGSC A4 : AN1067, A. oryzae RIB40 : AO090001000340, Neosartorya fischeri NRRL 181 : NFIA_013500 and Aspergillus versicolor : Aspve1_0024253	301.406	1.30279	0.38731	3.36368	0.000769108	0.00367032
Afu4g04700	Ortholog of Aspergillus fumigatus A1163 : AFUB_098300	444.571	1.30273	0.27864	4.67532	2.93491e-06	2.81486e-05
Afu2g07730	Has domain(s) with predicted phospholipid binding activity, role in cortical protein anchoring and cell cortex localization	218.852	1.30204	0.389492	3.34292	0.000829009	0.00390634
Afu3g10410	Ortholog of A. nidulans FGSC A4 : AN4946, A. niger CBS 513.88 : An16g04340, A. oryzae RIB40 : AO090003000590, Aspergillus wentii : Aspwe1_0169033 and Aspergillus sydowii : Aspsy1_0087645	187.067	1.30026	0.374019	3.47644	0.000508111	0.00259169
Afu5g06390	Putative adenosine kinase	2361.71	1.29987	0.260038	4.99876	5.77e-07	6.49332e-06
Afu7g01830	UTP-glucose-1-phosphate uridylyltransferase; induced by hydrogen peroxide; hypoxia repressed protein	2022.12	1.29804	0.320727	4.04719	5.18353e-05	0.000358737
Afu1g12332	Ortholog(s) have histone demethylase activity (H3-K36 specific) activity and role in histone demethylation, regulation of transcription from RNA polymerase II promoter	400.577	1.29726	0.401522	3.23086	0.0012342	0.00547102
Afu2g12500	Has domain(s) with predicted role in transmembrane transport and integral component of membrane localization	440.015	1.29629	0.208347	6.2218	4.91469e-10	9.19163e-09
Afu4g03580	Ortholog(s) have phosphatase activity, role in dephosphorylation and cytoplasm, nucleus localization	35.359	1.29202	0.342317	3.77434	0.000160434	0.000958332
Afu1g12940	Putative mitogen-activated protein kinase (MAPK) with predicted roles in the osmotic and oxidative stress responses; involved in sensing nitrogen in the medium	6761.83	1.28931	0.229562	5.6164	1.94977e-08	2.92279e-07
Afu2g11210	Ortholog of A. nidulans FGSC A4 : AN5891, A. niger CBS 513.88 : An02g03210, A. oryzae RIB40 : AO090026000529, Neosartorya fischeri NRRL 181 : NFIA_086490 and Aspergillus clavatus NRRL 1 : ACLA_070170	252.71	1.28851	0.384603	3.35024	0.000807427	0.00381609
Afu3g09140	Putative endo 1,5-alpha-arabinase; transcript induced by voriconazole	739.087	1.28753	0.25497	5.04971	4.42473e-07	5.09622e-06
Afu4g11770	Ortholog of Neosartorya fischeri NRRL 181 : NFIA_104450, Aspergillus wentii : Aspwe1_0099659, Aspergillus versicolor : Aspve1_0053337 and Aspergillus clavatus NRRL 1 : ACLA_050820	120.453	1.28612	0.196471	6.54613	5.90481e-11	1.24017e-09
Afu3g05640	Ortholog of A. nidulans FGSC A4 : AN3442, A. niger CBS 513.88 : An11g11000, Aspergillus wentii : Aspwe1_0173703, Aspergillus sydowii : Aspsy1_0030125 and Aspergillus terreus NIH2624 : ATET_08971	88.4788	1.28402	0.402093	3.19334	0.00140637	0.00610333
Afu3g14090	Ortholog of A. nidulans FGSC A4 : AN2498, A. oryzae RIB40 : AO090012000646, Aspergillus wentii : Aspwe1_0407854, Aspergillus sydowii : Aspsy1_0148141 and Aspergillus terreus NIH2624 : ATET_04020	206.8	1.2837	0.344347	3.72794	0.000193054	0.00112998
Afu7g02500	Ortholog of A. nidulans FGSC A4 : AN9069, A. niger CBS 513.88 : An12g00100, A. oryzae RIB40 : AO090038000626, Aspergillus wentii : Aspwe1_0136265 and Aspergillus sydowii : Aspsy1_0061378	255.105	1.28303	0.239226	5.36325	8.17359e-08	1.0919e-06
Afu8g05710	Putative major facilitator superfamily (MFS) sugar transporter; calcium induced; transcript up-regulated in conidia exposed to neutrophils	1787.53	1.28084	0.394092	3.25009	0.00115367	0.00514885
Afu7g05350	Putative delta-9 fatty acid desaturase with a predicted role in fatty acid biosynthesis; repressed by exposure to artemisinin	166.03	1.2807	0.278469	4.59906	4.24392e-06	3.91727e-05
Afu4g12440	Ortholog(s) have Golgi apparatus, endoplasmic reticulum, fungal-type vacuole membrane localization	225.642	1.28063	0.201753	6.34749	2.1886e-10	4.27648e-09
Afu5g14040	Ortholog(s) have SUMO-specific protease activity and role in protein desumoylation	84.5246	1.28045	0.318638	4.01851	5.85671e-05	0.000400387
Afu4g14850	Putative 3-ketosteroid 1-dehydrogenase with a predicted role in helvonic acid biosynthesis	15.2384	1.28032	0.396018	3.23298	0.00122506	0.00543972
Afu6g10240	Putative histidine kinase, two-component signal transduction protein; transcript level increased significantly during infection of mice	85.7749	1.27972	0.326234	3.92271	8.75576e-05	0.000567931
Afu4g14610	Has domain(s) with predicted substrate-specific transmembrane transporter activity, transmembrane transporter activity, role in transmembrane transport and integral component of membrane, membrane localization	92.235	1.2796	0.242479	5.27715	1.3121e-07	1.68133e-06
Afu5g13650	Transcript up-regulated in conidia exposed to neutrophils	56.7647	1.27823	0.355009	3.60055	0.000317539	0.00172503
Afu3g09650	Ortholog(s) have Golgi apparatus localization	34.3819	1.27818	0.313414	4.07825	4.53763e-05	0.000319383
Afu6g09920	Ortholog of A. nidulans FGSC A4 : AN10946, A. niger CBS 513.88 : An11g07970, A. oryzae RIB40 : AO090001000626, Neosartorya fischeri NRRL 181 : NFIA_055650 and Aspergillus wentii : Aspwe1_0045804	788.564	1.27797	0.328891	3.88569	0.000102038	0.000645481
Afu7g02460	Putative adhesin; expression induced in biofilm	604.057	1.27625	0.173597	7.35181	1.95547e-13	5.38954e-12
Afu5g11890	Ortholog(s) have Rho guanyl-nucleotide exchange factor activity, role in actomyosin contractile ring assembly, regulation of actomyosin contractile ring contraction and contractile ring localization	781.78	1.2755	0.323522	3.94256	8.06175e-05	0.000529031
Afu1g03510	ATP Synthase gamma chain, mitochondrial precursor	5254.06	1.27442	0.305531	4.17115	3.0307e-05	0.000225865
Afu1g05770	Secreted beta-glucosidase; predicted secretory signal sequence; fibrinogen-binding	65.6254	1.27395	0.243729	5.22689	1.72382e-07	2.16997e-06
Afu5g06790	Ortholog of A. nidulans FGSC A4 : AN2242, A. oryzae RIB40 : AO090701000215, Neosartorya fischeri NRRL 181 : NFIA_036330, Aspergillus wentii : Aspwe1_0034984 and Aspergillus clavatus NRRL 1 : ACLA_010180	26.1445	1.27175	0.345615	3.67966	0.000233543	0.00132453
Afu3g13990	Ortholog(s) have RNA polymerase II carboxy-terminal domain kinase activity, cyclin-dependent protein serine/threonine kinase activity	328.819	1.27075	0.203234	6.25265	4.03552e-10	7.61995e-09
Afu3g05830	Ortholog of A. nidulans FGSC A4 : AN10409, A. niger CBS 513.88 : An11g10770, A. oryzae RIB40 : AO090020000051, Aspergillus wentii : Aspwe1_0029425 and Aspergillus sydowii : Aspsy1_0030109	182.157	1.26958	0.381127	3.33112	0.000864975	0.00405151
Afu4g11250	Putative carbonic anhydrase; decreased conidiation in the mutant; hypoxia induced protein	6208.16	1.26869	0.370923	3.42037	0.000625349	0.00308938
Afu3g04000	Ortholog(s) have fungal-type vacuole membrane localization	134.93	1.26859	0.278359	4.55739	5.17933e-06	4.67628e-05
Afu3g03230	Has domain(s) with predicted sequence-specific DNA binding, transcription factor activity, sequence-specific DNA binding activity and role in regulation of transcription, DNA-templated	116.638	1.26753	0.22356	5.66974	1.43017e-08	2.18135e-07
Afu8g05060	Ortholog of A. niger CBS 513.88 : An16g07690, A. oryzae RIB40 : AO090005000637, Neosartorya fischeri NRRL 181 : NFIA_097860 and Aspergillus wentii : Aspwe1_0053757	56.9383	1.26683	0.346203	3.6592	0.000253002	0.00140945
Afu3g12340	Ortholog of A. nidulans FGSC A4 : AN3086, A. niger CBS 513.88 : An02g08040, Aspergillus wentii : Aspwe1_0370663, Aspergillus sydowii : Aspsy1_0087243 and Aspergillus terreus NIH2624 : ATET_04155	53.0977	1.26553	0.239368	5.28698	1.24352e-07	1.6092e-06
Afu1g09130	Protein of unknown function identified by mass spectrometry	475.537	1.26379	0.305311	4.13935	3.48297e-05	0.000254974
Afu7g03970	Ortholog of A. nidulans FGSC A4 : AN4260, AN5290, AN1561, AN1493, AN7323, A. fumigatus Af293 : Afu7g00970, Afu8g04890 and A. niger CBS 513.88 : An16g07920, An01g14810	710.1	1.26177	0.187189	6.74059	1.57739e-11	3.53004e-10
Afu2g04290	Ortholog(s) have role in steroid metabolic process	186.508	1.26023	0.206893	6.09125	1.12034e-09	2.00461e-08
Afu1g12800	Putative NADPH isocitrate dehydrogenase; transcript induced during conidial germination	2808.2	1.25991	0.234034	5.38346	7.30676e-08	9.81104e-07
Afu2g17650	Ortholog of A. oryzae RIB40 : AO090038000415, Aspergillus flavus NRRL 3357 : AFL2T_07755, Neosartorya fischeri NRRL 181 : NFIA_093050 and Aspergillus fumigatus A1163 : AFUB_033340	183.731	1.25987	0.255269	4.93546	7.99619e-07	8.71152e-06
Afu7g00290	Ortholog(s) have catalytic activity and role in sterigmatocystin biosynthetic process	9.81452	1.25724	0.406565	3.09234	0.00198582	0.00821413
Afu4g03240	Putative cell wall galactomannoprotein; allergen Asp f 17; predicted N-terminal signal peptide and C-terminal glycosylphosphatidyl inositol (GPI) anchor signal; transcript induced by growth on hydrogen peroxide and in biofilm	63.6677	1.25688	0.39244	3.20274	0.00136126	0.00594037
Afu5g14660	Ortholog of A. nidulans FGSC A4 : AN3345, AN3347, A. fumigatus Af293 : Afu5g00710, A. niger CBS 513.88 : An16g06090, An12g10000/gabA and A. oryzae RIB40 : AO090166000026, AO090005000509, AO090005001081	1086.79	1.25453	0.197842	6.34107	2.28182e-10	4.4256e-09
Afu1g02550	Tubulin alpha-1 subunit; gene pair with AFUA_2G14990 (tubulin alpha-2 subunit)	4658.54	1.25421	0.363846	3.44709	0.00056667	0.0028515
Afu3g10310	Ortholog(s) have acetolactate synthase activity, flavin adenine dinucleotide binding activity, role in isoleucine biosynthetic process, valine biosynthetic process and acetolactate synthase complex, mitochondrion localization	1156.47	1.2511	0.364426	3.43308	0.000596776	0.00297064
Afu4g13730	Ortholog of A. nidulans FGSC A4 : AN5667, A. oryzae RIB40 : AO090009000198, Aspergillus wentii : Aspwe1_0047212, Aspergillus sydowii : Aspsy1_0030299 and Aspergillus terreus NIH2624 : ATET_03253	140.261	1.24763	0.357558	3.48931	0.000484278	0.00247979
Afu1g13670	Protein of unkwown function; abundant in conidia	83.5932	1.24424	0.285033	4.36525	1.26979e-05	0.000104007
Afu8g04910	Ortholog of A. niger CBS 513.88 : An16g07900, A. oryzae RIB40 : AO090005000649, Aspergillus wentii : Aspwe1_0053737, Aspergillus sydowii : Aspsy1_0046365 and Aspergillus terreus NIH2624 : ATET_00115	102.15	1.24308	0.227373	5.46713	4.57392e-08	6.29215e-07
Afu5g08230	Has domain(s) with predicted zinc ion binding activity	275.415	1.24098	0.355714	3.4887	0.000485367	0.00248375
Afu2g01590	Putative non-classical export protein; GFP fusion protein localizes to the endoplasmic reticulum, to conidia, coniodiophore vesicles and phialides	277.687	1.24085	0.334883	3.70532	0.000211125	0.00121583
Afu5g11260	GATA transcription factor that regulates iron uptake; represses of iron-regulated genes; represses siderophore biosynthesis genes in high-iron; mutants accumulate increased amounts of iron and ferricrocin; SrbA-regulated during hypoxia	250.157	1.24068	0.295295	4.20149	2.65169e-05	0.000201247
Afu3g07720	Ortholog of A. nidulans FGSC A4 : AN4866, A. oryzae RIB40 : AO090020000412, Aspergillus wentii : Aspwe1_0173493 and Aspergillus sydowii : Aspsy1_0056549	557.496	1.23892	0.285248	4.3433	1.40359e-05	0.000113312
Afu7g06650	Has domain(s) with predicted catalytic activity	278.079	1.23845	0.269776	4.59065	4.41859e-06	4.05942e-05
Afu4g00960	Putative phosphofructokinase; reacts with rabbit immunosera exposed to A. fumigatus conidia	3110.94	1.23723	0.271864	4.55092	5.3411e-06	4.79478e-05
Afu5g02700	Putative multidrug resistant protein; transcript downregulated in response to voriconazole	179.957	1.23478	0.350633	3.52157	0.000428992	0.00223457
Afu2g03800	Predicted adhesin-like protein	16.8145	1.23449	0.356744	3.46044	0.0005393	0.00272951
Afu3g05520	Ortholog(s) have endoplasmic reticulum localization	182.333	1.22959	0.204659	6.008	1.87824e-09	3.25686e-08
Afu4g04120	Ortholog(s) have role in conidiophore development, conidium formation, establishment or maintenance of cell polarity, hyphal growth and positive regulation of conjugation with cellular fusion, more	359.664	1.22951	0.331168	3.71266	0.000205095	0.00118381
Afu4g10270	Ortholog(s) have 3-hydroxyacyl-CoA dehydratase activity, enoyl-CoA hydratase activity and role in fatty acid elongation, sphingolipid biosynthetic process, vacuolar transport	1077.93	1.22927	0.214897	5.72028	1.06348e-08	1.66076e-07
Afu1g06920	Ortholog(s) have role in conidiophore development, hyphal growth	520.332	1.2288	0.363099	3.38419	0.000713875	0.00344864
Afu5g08580	Putative alpha-1,6-mannosyltransferase that initiates the linkage of the N-glycan outer chain; complements a S. cerevisiae och1 mutant; induces normal host response in murine macrophages; conidiation reduced in high Ca2+	112.33	1.22595	0.23736	5.16492	2.40546e-07	2.92038e-06
Afu3g09240	Has domain(s) with predicted catalytic activity and role in metabolic process	327.369	1.22389	0.294168	4.16052	3.17518e-05	0.000235292
Afu5g02550	Ortholog(s) have chromatin insulator sequence binding, transcription factor activity, core RNA polymerase III binding activity and role in transcription initiation from RNA polymerase III promoter	52.6022	1.22235	0.376025	3.25071	0.00115119	0.00514885
Afu4g09170	Has domain(s) with predicted role in anion transport and integral component of membrane localization	92.0262	1.22224	0.368877	3.31341	0.000921664	0.00427624
Afu7g00940	Has domain(s) with predicted UDP-N-acetylmuramate dehydrogenase activity, flavin adenine dinucleotide binding, oxidoreductase activity and role in oxidation-reduction process	127.944	1.22108	0.354531	3.44422	0.000572704	0.00287266
Afu6g09100	Has domain(s) with predicted catalytic activity	1359.84	1.22019	0.259098	4.70938	2.48467e-06	2.42448e-05
Afu3g13300	Ortholog of Neosartorya fischeri NRRL 181 : NFIA_064050, Aspergillus fumigatus A1163 : AFUB_035900 and Aspergillus clavatus NRRL 1 : ACLA_041010	398.271	1.21937	0.326169	3.73847	0.000185146	0.0010895
Afu1g13970	Putative major facilitator superfamily (MFS) transporter	300.353	1.21868	0.264455	4.60827	4.06038e-06	3.76556e-05
Afu5g08390	Putative response regulator, part of a two-component signal transduction system	303.224	1.21787	0.336928	3.61463	0.000300771	0.00164983
Afu2g16230	Has domain(s) with predicted DNA binding, nucleic acid binding, zinc ion binding activity, role in transcription, DNA-templated and nucleus localization	1135.92	1.21608	0.313897	3.87414	0.000107001	0.000669715
Afu3g03620	Ortholog of A. nidulans FGSC A4 : AN8444/celA, A. fumigatus Af293 : Afu8g00680, A. niger CBS 513.88 : An03g05740, A. oryzae RIB40 : AO090138000033, AO090701000186 and Aspergillus wentii : Aspwe1_0040565	1263.16	1.21575	0.372602	3.26286	0.00110294	0.00497336
Afu6g03060	Putative major facilitator superfamily (MFS) monosaccharide transporter; transcript up-regulated in conidia exposed to neutrophils	1297.07	1.21328	0.341131	3.55664	0.000375631	0.00198826
Afu6g12400	Putative 1,3-beta-glucan synthase catalytic subunit, major subunit of glucan synthase; predicted transmembrane protein; essential	3105.96	1.21166	0.339721	3.56665	0.000361578	0.00192824
Afu2g12850	Putative GPI anchored beta(1-3)glucanosyltransferase, belongs to the 7-member GEL family	149.751	1.21093	0.271434	4.46123	8.14912e-06	7.08874e-05
Afu2g13615	Has domain(s) with predicted catalytic activity and role in metabolic process	944.022	1.20651	0.248839	4.84854	1.24371e-06	1.29738e-05
Afu6g02230	Putative glucokinase; conidia-enriched protein; transcripts extremely abundant in resting conidia, levels decline during germination; transcript induced by exposure to human airway epithelial cells	2449.54	1.20589	0.197633	6.10164	1.04982e-09	1.88273e-08
Afu8g05460	Putative bZIP transcription factor	513.993	1.20511	0.297045	4.057	4.97073e-05	0.000344921
Afu6g07380	Ortholog of A. nidulans FGSC A4 : AN5205, A. niger CBS 513.88 : An07g09040, A. oryzae RIB40 : AO090005001563, Neosartorya fischeri NRRL 181 : NFIA_053060 and Aspergillus clavatus NRRL 1 : ACLA_081550	325.647	1.20489	0.302188	3.98722	6.68525e-05	0.000448826
Afu8g05470	Ortholog of Aspergillus fumigatus A1163 : AFUB_082079	55.9904	1.19979	0.354586	3.38363	0.000715343	0.00345361
Afu2g02380	Ortholog of A. nidulans FGSC A4 : AN4622, A. niger CBS 513.88 : An07g06420, A. oryzae RIB40 : AO090011000518, Aspergillus wentii : Aspwe1_0168908 and Aspergillus sydowii : Aspsy1_0155773	328.82	1.19895	0.322707	3.7153	0.000202963	0.00117572
Afu6g13760	Putative alpha-1,2-mannosidase subfamily protein; transcript up-regulated in hyphae upon exposure to neutrophils	116.718	1.19781	0.252872	4.73682	2.17093e-06	2.15584e-05
Afu2g01740	Ortholog of A. niger CBS 513.88 : An14g03580, A. oryzae RIB40 : AO090011000423, Aspergillus wentii : Aspwe1_0112466, Aspergillus sydowii : Aspsy1_0091287 and Aspergillus terreus NIH2624 : ATET_05746	30.7321	1.19419	0.319855	3.73354	0.000188805	0.00110842
Afu3g06510	Ortholog of A. nidulans FGSC A4 : AN4767, A. niger CBS 513.88 : An11g09820, A. oryzae RIB40 : AO090020000096, Aspergillus wentii : Aspwe1_0564371 and Aspergillus sydowii : Aspsy1_0029793	212.306	1.19152	0.357919	3.32903	0.000871494	0.00406991
Afu3g09030	Ortholog(s) have translation activator activity, role in aerobic respiration, penicillin biosynthetic process, positive regulation of mitochondrial translation and mitochondrial matrix localization	3327.5	1.1905	0.258418	4.60688	4.08763e-06	3.78636e-05
Afu1g15010	Ortholog(s) have cell division site, mitotic spindle localization	721.148	1.18866	0.334175	3.557	0.000375121	0.0019869
Afu5g07140	Ortholog(s) have role in mitochondrial genome maintenance, regulation of mitochondrial membrane potential and mitochondrion localization	188.8	1.1886	0.349932	3.39667	0.000682123	0.00332387
Afu7g00950	Has domain(s) with predicted substrate-specific transmembrane transporter activity, transmembrane transporter activity, role in transmembrane transport and integral component of membrane, membrane localization	1636.16	1.18793	0.214954	5.52642	3.26835e-08	4.65088e-07
Afu2g15870	Ortholog(s) have cytosol, nuclear envelope localization	471.66	1.1831	0.259359	4.56162	5.07599e-06	4.59354e-05
Afu5g13250	Ortholog of A. nidulans FGSC A4 : AN6885, A. niger CBS 513.88 : An14g04640, A. oryzae RIB40 : AO090120000468, Aspergillus sydowii : Aspsy1_0054799 and Aspergillus terreus NIH2624 : ATET_06186	23.9224	1.17855	0.363719	3.24026	0.00119419	0.00531163
Afu2g16160	Has domain(s) with predicted RNA polymerase II transcription factor activity, sequence-specific DNA binding, zinc ion binding activity, role in regulation of transcription, DNA-templated and nucleus localization	345.056	1.17526	0.349008	3.36743	0.00075872	0.00362666
Afu3g10980	Ortholog(s) have Golgi apparatus localization	265.053	1.17281	0.285806	4.10351	4.06923e-05	0.000290053
Afu4g09110	Putative cytochrome c peroxidase; protein induced by heat shock and by hydrogen peroxide; transcript up-regulated in conidia exposed to neutrophils	1057.8	1.17219	0.340281	3.44477	0.000571541	0.00286866
Afu2g06100	Ortholog of A. nidulans FGSC A4 : AN7443, A. niger CBS 513.88 : An02g14710, A. oryzae RIB40 : AO090001000726, Aspergillus wentii : Aspwe1_0110234 and Aspergillus sydowii : Aspsy1_0152786	759.773	1.16988	0.257009	4.55189	5.31674e-06	4.78933e-05
Afu6g10660	Putative ATP citrate lyase subunit; repressed by gliotoxin exposure22405895	4539.21	1.1697	0.279994	4.17759	2.94615e-05	0.000219772
Afu8g01890	Has domain(s) with predicted solute:proton antiporter activity, role in cation transport, transmembrane transport and integral component of membrane localization	222.271	1.16798	0.224772	5.1963	2.03299e-07	2.51879e-06
Afu2g17110	Putative cell division control protein; protein induced by heat shock	3057.47	1.16758	0.329856	3.53966	0.000400648	0.00210649
Afu2g10530	Has domain(s) with predicted transporter activity, role in transmembrane transport and integral component of membrane, plasma membrane localization	247.494	1.16716	0.196453	5.94119	2.82963e-09	4.81098e-08
Afu3g10150	Ortholog of A. nidulans FGSC A4 : AN4973, A. niger CBS 513.88 : An16g03980, A. oryzae RIB40 : AO090003000550, Aspergillus wentii : Aspwe1_0049197 and Aspergillus sydowii : Aspsy1_0056460	162.973	1.16682	0.378636	3.08165	0.00205857	0.00846602
Afu1g05390	Ortholog(s) have ATP:ADP antiporter activity and role in ADP transport, aerobic respiration, anaerobic respiration, apoptotic process, heme transport, mitochondrial ATP transmembrane transport, response to oxidative stress	21753.3	1.16527	0.236674	4.92353	8.4999e-07	9.19652e-06
Afu3g14410	Ortholog of A. nidulans FGSC A4 : AN2522, A. niger CBS 513.88 : An09g04050, A. oryzae RIB40 : AO090701000592, Aspergillus wentii : Aspwe1_0073746 and Aspergillus sydowii : Aspsy1_0146188	920.482	1.15814	0.311007	3.72385	0.000196211	0.0011442
Afu2g05400	Ortholog(s) have hydrolase activity, hydrolyzing O-glycosyl compounds activity and role in xyloglucan metabolic process	124.842	1.15699	0.265949	4.35043	1.35868e-05	0.000110254
Afu4g09580	Allergen Asp f 2; expressed in alkaline zinc-limiting conditions; shares a divergent promoter with zrfC; higher expression in biofilm vs planktonic cells; fibrinogen binding protein; signal peptide and 4 possible glycosylation sites	45.4608	1.15649	0.358976	3.22164	0.00127458	0.00562464
Afu2g08380	Ortholog of A. nidulans FGSC A4 : AN6159, A. niger CBS 513.88 : An12g03600, A. oryzae RIB40 : AO090011000863, Aspergillus wentii : Aspwe1_0176103 and Aspergillus sydowii : Aspsy1_0058057	427.836	1.15505	0.137659	8.39066	4.83437e-17	1.8434e-15
Afu2g03220	Ortholog of A. nidulans FGSC A4 : AN4508/bxiA, A. niger CBS 513.88 : An07g07670, A. oryzae RIB40 : AO090120000264, Aspergillus wentii : Aspwe1_0172263 and Aspergillus sydowii : Aspsy1_0213187	1978.42	1.15337	0.256574	4.49529	6.94763e-06	6.09761e-05
Afu3g10960	Predicted adhesin-like protein; localized to the cell surface; required for elevated temperature tolerance and resistance to Congo Red and calcofluor white	3949.68	1.15273	0.288432	3.99653	6.42771e-05	0.000434507
Afu3g06550	Has domain(s) with predicted phosphatase activity, phosphoserine phosphatase activity and role in L-serine biosynthetic process, metabolic process	476.434	1.15256	0.250729	4.59684	4.28956e-06	3.95475e-05
Afu4g11720	Putative phosphatidyl synthase; protein levels increase in response to pkaC overexpression	9598.6	1.15117	0.304129	3.78512	0.000153633	0.000919107
Afu5g01750	Has domain(s) with predicted ubiquitinyl hydrolase activity, zinc ion binding activity and role in protein deubiquitination, ubiquitin-dependent protein catabolic process	376.435	1.15084	0.302623	3.80289	0.000143018	0.000865491
Afu3g06020	Glyoxalase family protein	796.04	1.14979	0.289681	3.96915	7.21288e-05	0.000480552
Afu5g10510	Ortholog(s) have role in secondary metabolite biosynthetic process	1240.61	1.14875	0.313395	3.6655	0.000246853	0.00138403
Afu1g03790	Ortholog of A. nidulans FGSC A4 : AN10496, A. niger CBS 513.88 : An18g03940, A. oryzae RIB40 : AO090003000968, Neosartorya fischeri NRRL 181 : NFIA_020880 and Aspergillus versicolor : Aspve1_0030612	777.819	1.14848	0.233632	4.91574	8.84465e-07	9.53466e-06
Afu4g09060	Putative phosphatidate cytidylyltransferase	844.121	1.1478	0.195191	5.88038	4.09332e-09	6.82654e-08
Afu1g13740	Predicted pentafunctional polypeptide; predicted essential gene	977.481	1.147	0.322368	3.55804	0.000373635	0.00198037
Afu7g00350	Putative NAD-dependent dehydrogenase; protein induced by hydrogen peroxide; transcript up-regulated in conidia exposed to neutrophils	4046.12	1.14645	0.24307	4.71654	2.39885e-06	2.3495e-05
Afu4g01120	Ortholog of A. nidulans FGSC A4 : AN11048, AN5410, A. fumigatus Af293 : Afu3g01150, A. niger CBS 513.88 : An12g10330, An11g03520, An02g14500 and A. oryzae RIB40 : AO090005000691	173.778	1.14552	0.261914	4.37366	1.22181e-05	0.000101024
Afu5g02480	Putative glycogen sythase; transcript up-regulated in conidia exposed to neutrophils	837.263	1.14501	0.264093	4.33565	1.45333e-05	0.000117086
Afu2g04080	Ortholog(s) have acetate transmembrane transporter activity, ammonium transmembrane transporter activity and role in ammonium transport, nitrogen utilization, plasma membrane acetate transport	1516.57	1.1418	0.316008	3.61319	0.000302451	0.00165789
Afu1g04890	Ortholog(s) have ARF guanyl-nucleotide exchange factor activity, role in SRP-dependent cotranslational protein targeting to membrane and Ssh1 translocon complex localization	1214.93	1.14038	0.180227	6.32751	2.49154e-10	4.82045e-09
Afu3g07810	Succinate dehydrogenase flavoprotein subunit; role in the citric acid cycle; up-regulated in conidia exposed to neutrophils and during conidial germination; hypoxia repressed protein and transcript; induced by exposure to artemisinin	2063.48	1.1391	0.300365	3.79237	0.000149214	0.000896083
Afu4g08240	Putative zinc-containing alcohol dehydrogenase; conidia-enriched protein; transcript up-regulated in conidia exposed to neutrophils	32386.7	1.13835	0.289232	3.93576	8.2934e-05	0.000543325
Afu5g03670	Ortholog(s) have adenosylmethionine decarboxylase activity, role in spermidine biosynthetic process, spermine biosynthetic process and cytosol, nucleus localization	2885.5	1.13736	0.211523	5.37699	7.57425e-08	1.01529e-06
Afu3g11400	Aspartic acid endopeptidase; conidia-enriched protein; conidial surface associated; predicted signal secretion sequence; hypoxia induced protein; transcript up-regulated in conidia exposed to neutrophils and by growth on BSA	8252.85	1.13671	0.249331	4.55904	5.13874e-06	4.64497e-05
Afu7g01700	Ortholog of A. nidulans FGSC A4 : AN11178, A. niger CBS 513.88 : An12g01010, A. oryzae RIB40 : AO090038000539, Aspergillus wentii : Aspwe1_0042439 and Aspergillus terreus NIH2624 : ATET_01783	159.702	1.13371	0.348583	3.25233	0.00114463	0.00513369
Afu2g13880	Has domain(s) with predicted zinc ion binding activity	162.193	1.13361	0.290327	3.90459	9.4384e-05	0.000604243
Afu4g04290	Ortholog(s) have role in histone H3 deacetylation, histone H4 deacetylation	77.9856	1.13214	0.339367	3.33603	0.000849845	0.00399493
Afu6g13520	Ortholog of A. nidulans FGSC A4 : AN5444, Neosartorya fischeri NRRL 181 : NFIA_059480, Aspergillus versicolor : Aspve1_0131478 and Aspergillus fumigatus A1163 : AFUB_001220	134.322	1.12855	0.173356	6.51001	7.51455e-11	1.55334e-09
Afu4g10220	Ortholog(s) have role in conidiophore development, conidium formation, hyphal growth	292.801	1.12633	0.324678	3.46907	0.000522266	0.00265699
Afu8g04500	Putative protein O-mannosyltransferase; required for normal germination, hyphal growth and conidiation; mutants are sensitive to growth at high temperature; 12 predicted transmembrane domains	716.132	1.12575	0.314141	3.58359	0.000338902	0.00182084
Afu1g05240	Ortholog(s) have DNA binding, ubiquitin-protein transferase activity and role in histone catabolic process, histone ubiquitination, regulation of transcription from RNA polymerase II promoter in response to oxidative stress	410.521	1.12569	0.36896	3.05098	0.00228097	0.00924036
Afu4g10680	Ortholog(s) have cytosol, nucleus localization	493.354	1.12386	0.143507	7.8314	4.82481e-15	1.54061e-13
Afu1g13360	Protein with similarity to sulphite efflux pumps	250.878	1.12275	0.236994	4.73749	2.16383e-06	2.15151e-05
Afu6g07160	Putative G-protein coupled receptor; haemolysin III-related protein	336.448	1.12204	0.310012	3.61936	0.000295336	0.00162342
Afu2g09220	Protein of unknown function; transcript repressed by exposure to human airway epithelial cells	1565.42	1.12175	0.311391	3.60239	0.000315311	0.0017164
Afu5g10660	Pentatricopeptide repeat protein; transcript induced by exposure to human airway epithelial cells	2948.03	1.1216	0.253683	4.42126	9.81288e-06	8.3601e-05
Afu5g12320	Ortholog of A. nidulans FGSC A4 : AN0071, A. niger CBS 513.88 : An01g02090, A. oryzae RIB40 : AO090120000349, Aspergillus wentii : Aspwe1_0026685 and Aspergillus sydowii : Aspsy1_0027598	528.452	1.12078	0.355227	3.15511	0.00160437	0.00683421
Afu5g13270	pH-response regulator protein	196.863	1.11859	0.233723	4.78596	1.70174e-06	1.72926e-05
Afu6g02560	Putative alpha-galactosidase	99.0077	1.11799	0.24129	4.63338	3.59737e-06	3.38817e-05
Afu4g08010	Putative ornithine decarboxylase, a key enzyme in the biosynthesis of polyamines	1939.67	1.11743	0.284187	3.93202	8.42355e-05	0.000550474
Afu1g12390	Ortholog of S. cerevisiae SCD6; snoRNA Afu-200 encoded within intron 3	641.912	1.11508	0.278104	4.00957	6.08285e-05	0.000414045
Afu1g10450	Ortholog of A. nidulans FGSC A4 : AN1233, A. niger CBS 513.88 : An08g02400, A. oryzae RIB40 : AO090038000382, Aspergillus wentii : Aspwe1_0036589 and Aspergillus sydowii : Aspsy1_0025514	126.337	1.11492	0.288266	3.86768	0.000109878	0.000682283
Afu4g11510	GDP-mannose pyrophosphorylase, which catalyses the synthesis of GDP-mannose from GTP and mannose-1-phosphate in cell wall biosynthesis	501.425	1.11262	0.324106	3.43289	0.000597187	0.00297081
Afu2g03810	Putative histone deacetylase	170.663	1.111	0.237019	4.68738	2.76718e-06	2.6703e-05
Afu6g08100	Ortholog(s) have Golgi apparatus localization	158.407	1.11	0.334707	3.31634	0.000912055	0.00424168
Afu1g03760	Ortholog(s) have Golgi apparatus localization	527.659	1.10789	0.321506	3.44594	0.000569072	0.00285813
Afu2g16430	Ortholog of Aspergillus fumigatus A1163 : AFUB_032100 and Aspergillus terreus NIH2624 : ATET_02294	1495.58	1.10734	0.352464	3.14171	0.00167966	0.00710194
Afu1g06890	Ortholog(s) have alpha-1,2-mannosyltransferase activity, role in mannosylation, oligosaccharide-lipid intermediate biosynthetic process and endoplasmic reticulum membrane localization	151.178	1.10703	0.267916	4.13199	3.59635e-05	0.000262053
Afu6g06810	Ortholog of A. nidulans FGSC A4 : AN5750, A. niger CBS 513.88 : An18g06190, A. oryzae RIB40 : AO090003000059, Aspergillus wentii : Aspwe1_0170240 and Aspergillus sydowii : Aspsy1_0857167	325.62	1.10683	0.235297	4.70398	2.55134e-06	2.48029e-05
Afu7g03840	Ortholog of A. nidulans FGSC A4 : AN4267, A. niger CBS 513.88 : An13g00270, A. oryzae RIB40 : AO090026000831, Aspergillus wentii : Aspwe1_0026255 and Aspergillus sydowii : Aspsy1_0059243	794.866	1.10654	0.287062	3.85471	0.000115865	0.000713821
Afu3g13810	Ortholog of A. nidulans FGSC A4 : AN10357, A. niger CBS 513.88 : An02g09500, A. oryzae RIB40 : AO090012000774, Neosartorya fischeri NRRL 181 : NFIA_063450 and Aspergillus wentii : Aspwe1_0170040	174.055	1.10573	0.248041	4.45785	8.27844e-06	7.17178e-05
Afu4g12990	Putative thioredoxin reductase; transcript upregulated during conidial germination and in hyphae exposed to neutrophils	345.534	1.10568	0.287969	3.83957	0.00012325	0.000757533
Afu1g11630	Ortholog(s) have role in negative regulation of transcription from RNA polymerase II promoter, quinate catabolic process	64.973	1.10522	0.347663	3.17899	0.00147789	0.00638199
Afu6g06840	Transcript up-regulated in conidia exposed to neutrophils	2343.53	1.10381	0.258276	4.27376	1.92208e-05	0.000150678
Afu4g03450	Ortholog of A. nidulans FGSC A4 : AN9322, A. niger CBS 513.88 : An14g02560, An01g11380, A. oryzae RIB40 : AO090011000213, Aspergillus wentii : Aspwe1_0115377 and Aspergillus sydowii : Aspsy1_0073421	139.632	1.10375	0.243234	4.5378	5.68446e-06	5.06252e-05
Afu2g16462	Ortholog(s) have chromatin insulator sequence binding, transcription factor activity, core RNA polymerase III binding activity and role in transcription initiation from RNA polymerase III promoter	137.813	1.10248	0.258917	4.25805	2.06217e-05	0.00016038
Afu6g14100	Putative mitochondrial carnitine:acyl carnitine carrier with a predicted role in acetate metabolism; transcript up-regulated in conidia exposed to neutrophils	355.403	1.10235	0.363307	3.03421	0.0024117	0.00972479
Afu4g09700	Protein of unknown function; transcript induced by voriconazole	96.3293	1.10052	0.324494	3.39148	0.000695166	0.00337486
Afu3g05740	Aldose 1-epimerase	72.8969	1.10047	0.226432	4.86004	1.17359e-06	1.23573e-05
Afu5g07260	Ortholog(s) have role in cleistothecium development, developmental growth, entrainment of circadian clock by photoperiod, protein deneddylation, regulation of growth rate and COP9 signalosome localization	440.22	1.09961	0.238273	4.61492	3.93256e-06	3.65998e-05
Afu6g01820	Has domain(s) with predicted role in transmembrane transport and integral component of membrane localization	358.738	1.09946	0.35079	3.13423	0.00172305	0.00727274
Afu4g12330	Putative alkaline dihydroceramidase	2276.95	1.099	0.282978	3.8837	0.00010288	0.000650139
Afu2g15710	Ortholog of A. nidulans FGSC A4 : AN10271, A. niger CBS 513.88 : An15g05960, A. oryzae RIB40 : AO090012000254, Aspergillus clavatus NRRL 1 : ACLA_074660 and Aspergillus niger ATCC 1015 : 200760-mRNA	298.126	1.09867	0.268763	4.08787	4.35352e-05	0.00030808
Afu7g04795	Ortholog of A. nidulans FGSC A4 : AN10457, A. niger CBS 513.88 : An13g01320, A. oryzae RIB40 : AO090005000171, Neosartorya fischeri NRRL 181 : NFIA_025730 and Aspergillus clavatus NRRL 1 : ACLA_006450	233.517	1.09844	0.346919	3.16628	0.00154402	0.00662749
Afu4g11080	Putative acetyl-coenzyme A synthetase with a predicted role in acetate metabolism; transcript up-regulated in conidia exposed to neutrophils; protein induced by heat shock; hypoxia repressed protein	1479.68	1.09421	0.281487	3.88725	0.000101388	0.000642778
Afu5g02570	Ortholog(s) have histone acetyltransferase activity	457.781	1.09385	0.35323	3.09671	0.00195678	0.0081068
Afu4g06950	Putative endoplasmic reticulum (ER) type II integral membrane protein with a predicted role in protein transport; transcript upregulated in response to amphotericin B	2085.49	1.09222	0.35151	3.10722	0.00188854	0.00786975
Afu4g12640	Member of the RGS (regulator of G-protein signaling) family	249.547	1.0922	0.287135	3.8038	0.000142496	0.000862997
Afu6g03990	Has domain(s) with predicted role in cell cycle arrest	263.657	1.08959	0.354451	3.07401	0.00211199	0.00863597
Afu2g03120	Putative cell wall glucanase; transcript induced by exposure to human airway epithelial cells	2114.83	1.08908	0.304063	3.58176	0.000341289	0.00183241
Afu2g11190	Ortholog(s) have RNA polymerase II C-terminal domain phosphoserine binding, RNA polymerase II core binding, chromatin binding, transcription factor activity, TFIIF-class transcription factor binding activity	167.135	1.08767	0.271887	4.00047	6.32167e-05	0.000428444
Afu6g03890	Spore-specific catalase; abundant protein in conidia; calcium downregulated; predicted secretory signal sequence	170.561	1.08743	0.293109	3.70998	0.000207277	0.00119542
Afu3g07300	Has domain(s) with predicted ATP binding, ATPase activity, ATPase activity, coupled to transmembrane movement of substances, nucleoside-triphosphatase activity, nucleotide binding activity and role in transport	102.972	1.08635	0.266396	4.07796	4.54326e-05	0.000319493
Afu6g10650	Putative ATP citrate lyase, subunit 1; protein induced by heat shock	3952.18	1.0845	0.347409	3.12167	0.00179829	0.00754569
Afu3g10610	Ortholog of A. nidulans FGSC A4 : AN4929, A. niger CBS 513.88 : An02g06220, A. oryzae RIB40 : AO090003000605, Aspergillus wentii : Aspwe1_0104935 and Aspergillus sydowii : Aspsy1_0147876	749.224	1.08419	0.351728	3.08248	0.00205287	0.00844698
Afu2g09540	Has domain(s) with predicted electron carrier activity, heme binding, iron ion binding, monooxygenase activity, oxidoreductase activity and acting on paired donors, more	230.641	1.08416	0.207382	5.22786	1.71487e-07	2.16217e-06
Afu2g11010	Ortholog(s) have dihydroorotate dehydrogenase activity, orotate reductase (NADH) activity, role in 'de novo' pyrimidine nucleobase biosynthetic process and mitochondrial membrane localization	457.71	1.08302	0.309408	3.50032	0.000464708	0.00238999
Afu1g17400	Has domain(s) with predicted serine-type peptidase activity and role in proteolysis	153.543	1.08281	0.293974	3.68336	0.000230181	0.00130925
Afu6g13490	Putative glutamate decarboxylase; predicted gene pair with AFUA_8G06020; SrbA-regulated during hypoxia	12138.4	1.08227	0.279799	3.86803	0.000109719	0.000682283
Afu5g09230	Putative transaldolase; abundant protein in conidia and mycelia; protein induced by hydrogen peroxide and hypoxia	24699.2	1.08003	0.215185	5.01908	5.19187e-07	5.92764e-06
Afu5g10550	ATP synthase F1, beta subunit; reacts with rabbit immunosera exposed to A. fumigatus conidia; hypoxia induced protein	12960.6	1.07866	0.350862	3.07432	0.00210984	0.00863165
Afu1g05630	40S ribosomal protein S3	7393.21	1.07829	0.291436	3.69991	0.000215679	0.00123842
Afu6g10120	Ortholog(s) have aldehyde dehydrogenase (NAD) activity, role in response to furfural and mitochondrion, nucleus localization	644.578	1.07625	0.222865	4.82913	1.37128e-06	1.41916e-05
Afu1g07380	Putative NADH-dependent glutamate synthase; transcript induced during conidial germination; transcript up-regulated in conidia exposed to neutrophils; SrbA-regulated during hypoxia	5672.17	1.07531	0.34738	3.09548	0.00196497	0.00813217
Afu5g07120	RNP domain protein; reacts with rabbit immunosera exposed to A. fumigatus conidia	3033.91	1.07468	0.238939	4.49773	6.86839e-06	6.04404e-05
Afu6g13510	Ortholog of A. nidulans FGSC A4 : AN5445, A. niger CBS 513.88 : An08g08780, A. oryzae RIB40 : AO090103000339, Aspergillus wentii : Aspwe1_0033546 and Aspergillus sydowii : Aspsy1_0057232	512.527	1.07394	0.184346	5.82572	5.68681e-09	9.24412e-08
Afu8g04150	Has domain(s) with predicted transporter activity, role in transmembrane transport and integral component of membrane, plasma membrane localization	404.743	1.07217	0.259209	4.1363	3.52944e-05	0.000257896
Afu3g08990	Repeat-rich glycophosphatidylinositol (GPI)-anchored cell wall protein; number of repeats vary among strains	81.3087	1.07166	0.339078	3.16052	0.00157488	0.00672683
Afu4g10130	Ortholog(s) have alpha-amylase activity and role in carbohydrate catabolic process	74.2177	1.07006	0.296727	3.6062	0.000310708	0.00169487
Afu4g07030	Transcript up-regulated in conidia exposed to neutrophils	1790.1	1.06972	0.156332	6.84261	7.77622e-12	1.78603e-10
Afu3g12550	Ortholog(s) have role in negative regulation of induction of conjugation with cellular fusion, phosphorelay signal transduction system, regulation of G2/M transition of mitotic cell cycle, stress-activated protein kinase signaling cascade	530.771	1.06661	0.312449	3.41372	0.000640821	0.00315391
Afu2g02950	Has domain(s) with predicted oxidoreductase activity and role in oxidation-reduction process	184.727	1.0644	0.247622	4.29847	1.71977e-05	0.000136178
Afu5g10580	Ortholog of A. nidulans FGSC A4 : AN2318, A. niger CBS 513.88 : An14g04140, A. oryzae RIB40 : AO090010000479, Aspergillus wentii : Aspwe1_0106828 and Aspergillus sydowii : Aspsy1_0026806	360.606	1.06392	0.254179	4.18572	2.84267e-05	0.000213065
Afu2g04490	Has domain(s) with predicted NAD binding, oxidoreductase activity, acting on the CH-OH group of donors, NAD or NADP as acceptor activity and role in oxidation-reduction process	47.5462	1.06357	0.308299	3.44981	0.000560982	0.0028265
Afu4g04410	Immunoreactive protein; has predicted 3-hydroxyacyl-CoA dehydrogenase activity, coenzyme binding, nucleotide binding activity and a putative role in fatty acid metabolism	707.943	1.06248	0.258196	4.115	3.87183e-05	0.000278254
Afu1g13340	Has domain(s) with predicted integral component of membrane localization	198.745	1.06069	0.236024	4.49397	6.99086e-06	6.12871e-05
Afu2g14370	Protein of unknown function identified by mass spectrometry	616.924	1.06017	0.211222	5.01923	5.18781e-07	5.92764e-06
Afu4g03130	Has domain(s) with predicted hydrolase activity	209.534	1.05934	0.189712	5.58396	2.35101e-08	3.46838e-07
Afu5g02190	Has domain(s) with predicted electron carrier activity, metal ion binding, molybdenum ion binding, oxidoreductase activity and role in nitrate assimilation, oxidation-reduction process	117.472	1.05926	0.329915	3.21071	0.00132408	0.00580394
Afu8g05280	Ortholog(s) have siRNA binding activity, role in conversion of ds siRNA to ss siRNA involved in RNA interference and RISC complex localization	213.821	1.05884	0.221565	4.77891	1.7625e-06	1.78869e-05
Afu1g15230	Ortholog(s) have role in conidiophore development, conidium formation, hyphal growth	436.434	1.05723	0.298914	3.53691	0.000404836	0.00212566
Afu4g03290	Has domain(s) with predicted oxidoreductase activity and role in metabolic process	20.5679	1.05719	0.336403	3.14262	0.00167444	0.00709559
Afu8g04730	Oligopeptidase family protein	363.799	1.05712	0.235039	4.49764	6.8712e-06	6.04404e-05
Afu4g03470	Ortholog of A. nidulans FGSC A4 : AN9203, A. fumigatus Af293 : Afu7g06720, A. niger CBS 513.88 : An10g00950, An04g04430, An02g00350, An08g09800 and A. oryzae RIB40 : AO090103000074, AO090023000047	52.3077	1.05605	0.296085	3.56671	0.000361484	0.00192824
Afu1g12930	G protein alpha subunit; transcript up-regulated in conidia exposed to neutrophils	833.191	1.05329	0.229357	4.59235	4.38291e-06	4.03337e-05
Afu3g11160	Ortholog(s) have cell division site, cytosol, nucleus localization	644.335	1.05241	0.239141	4.40079	1.07858e-05	9.07097e-05
Afu2g00320	Putative sterol delta 5,6-desaturase with a predicted role in ergosterol biosynthesis; repressed by exposure to artemisinin; SrbA-regulated during hypoxia	1883.75	1.05191	0.322056	3.26624	0.00108986	0.00492612
Afu2g17220	Ortholog(s) have sequence-specific DNA binding activity, role in regulation of transcription, DNA-templated and cytoplasm, nucleus localization	486.712	1.04952	0.302154	3.47348	0.000513758	0.0026154
Afu3g10910	Putative glutaminase; SrbA-regulated during hypoxia	149.808	1.04793	0.222554	4.70867	2.49338e-06	2.42996e-05
Afu3g04220	Putative fatty acid synthase beta subunit; calcium downregulated; repressed by exposure to artemisinin; no human homolog	4679.22	1.04737	0.266158	3.93517	8.31388e-05	0.000543821
Afu4g04540	Has domain(s) with predicted role in transmembrane transport and integral component of membrane localization	135.678	1.04639	0.237877	4.39888	1.08811e-05	9.14131e-05
Afu6g12230	Ortholog of A. nidulans FGSC A4 : AN4257, A. fumigatus Af293 : Afu7g04010, A. niger CBS 513.88 : An13g00460, An02g13770 and A. oryzae RIB40 : AO090026000813, AO090120000195	111.31	1.04611	0.229861	4.55107	5.33744e-06	4.79478e-05
Afu2g07960	Ortholog(s) have role in regulation of translational elongation and cytosolic ribosome, extracellular region, mitochondrion localization	789.996	1.0458	0.296318	3.52932	0.000416627	0.00217593
Afu6g06770	Putative enolase; allergen Asp f 22; conidia-enriched protein; transcript induced by growth on hydrogen peroxide; hypoxia induced protein; transcript induced by exposure to human airway epithelial cells	14184.9	1.04576	0.264692	3.95085	7.78735e-05	0.000514031
Afu3g09250	Has domain(s) with predicted hydrolase activity, hydrolyzing O-glycosyl compounds activity and role in carbohydrate metabolic process	702.455	1.04297	0.317526	3.28469	0.00102095	0.00466526
Afu5g11870	Ortholog(s) have role in cellular protein localization, positive regulation of ubiquitin-specific protease activity and cell cortex of cell tip, cell division site, cytosol localization	416.369	1.0425	0.310254	3.36016	0.000778967	0.00370836
Afu1g02330	Ortholog of A. nidulans FGSC A4 : AN0335, A. niger CBS 513.88 : An01g05850, A. oryzae RIB40 : AO090005000867, Aspergillus wentii : Aspwe1_0103633 and Aspergillus sydowii : Aspsy1_0633416	295.455	1.04161	0.143516	7.25781	3.93401e-13	1.04046e-11
Afu1g10220	Ortholog of A. nidulans FGSC A4 : AN1250, A. niger CBS 513.88 : An08g02090, Neosartorya fischeri NRRL 181 : NFIA_015430 and Aspergillus versicolor : Aspve1_0119420	2122.24	1.04038	0.226863	4.58592	4.51984e-06	4.14274e-05
Afu1g03100	Putative ATP synthase delta chain	4362.85	1.03742	0.29545	3.51132	0.000445882	0.00230725
Afu6g07830	Has domain(s) with predicted GTPase activator activity, zinc ion binding activity	376.617	1.03655	0.287291	3.608	0.00030857	0.00168672
Afu6g04310	Has domain(s) with predicted RNA binding activity	221.9	1.03569	0.295895	3.5002	0.000464915	0.00238999
Afu2g03730	Putative high affinity copper transporter; transcript up-regulated in hyphae upon exposure to neutrophils	58.231	1.03253	0.264963	3.89687	9.74442e-05	0.000621286
Afu1g00530	Thermoresistant gluconokinase family protein; predicted gene pair with AFUA_4G12050	153.397	1.0319	0.314772	3.27825	0.00104452	0.00474808
Afu1g02950	Has domain(s) with predicted nucleic acid binding, nucleotide binding activity	40.7209	1.02989	0.299077	3.44356	0.000574112	0.00287789
Afu3g12530	Putative sensor histidine kinase/response regulator; transcript induced by exposure to human airway epithelial cells	1683.4	1.02795	0.275538	3.73071	0.000190941	0.00111929
Afu1g11060	Ortholog of A. nidulans FGSC A4 : AN1173, A. niger CBS 513.88 : An08g03320, Aspergillus wentii : Aspwe1_0024838, Aspergillus sydowii : Aspsy1_0038077 and Aspergillus terreus NIH2624 : ATET_00305	96.2944	1.02322	0.216808	4.71944	2.36491e-06	2.32204e-05
Afu4g08970	PAP2 domain protein; transcript induced by exposure to human airway epithelial cells	1135.03	1.02305	0.208911	4.89704	9.72891e-07	1.03551e-05
Afu2g04920	Ortholog(s) have nuclear periphery localization	356.172	1.02225	0.299544	3.41269	0.000643259	0.00315997
Afu6g08870	Ortholog(s) have cytosol, nucleus localization	535.257	1.0222	0.174282	5.86521	4.48572e-09	7.44933e-08
Afu2g12910	Ortholog of A. nidulans FGSC A4 : AN6264, A. niger CBS 513.88 : An02g01620, A. oryzae RIB40 : AO090026000343, Aspergillus wentii : Aspwe1_0117790 and Aspergillus sydowii : Aspsy1_0151049	848.247	1.02022	0.28754	3.54811	0.00038801	0.00204552
Afu5g06980	Ortholog of A. nidulans FGSC A4 : AN7622, A. niger CBS 513.88 : An17g00180, A. oryzae RIB40 : AO090701000286, Aspergillus wentii : Aspwe1_0035039 and Aspergillus sydowii : Aspsy1_0058636	46.7591	1.01919	0.271872	3.74878	0.000177698	0.00105265
Afu1g13250	Putative phospholipase C; calcium induced	119.389	1.01898	0.332588	3.0638	0.00218545	0.0089085
Afu3g12700	Putative UDP-galactofuranose transporter	508.525	1.01843	0.301907	3.37333	0.000742644	0.00355917
Afu6g14230	Ortholog of A. nidulans FGSC A4 : AN6154, AN5342, A. fumigatus Af293 : Afu2g04510, Afu3g02680, Afu3g12240, Afu8g01830, Afu8g01940 and A. niger CBS 513.88 : An06g01180, An01g03400, An12g05490, An11g05900	116.155	1.01785	0.219003	4.64766	3.35715e-06	3.18099e-05
Afu4g00670	Ortholog of A. nidulans FGSC A4 : AN3421, A. oryzae RIB40 : AO090010000321, Neosartorya fischeri NRRL 181 : NFIA_045000, Aspergillus wentii : Aspwe1_0111301 and Aspergillus versicolor : Aspve1_0040449	245.761	1.01769	0.311006	3.27226	0.0010669	0.00483584
Afu2g08790	Putative zinc carboxypeptidase; predicted signal sequence for secretion; induced by growth on BSA as a sole nitrogen source	194.573	1.01676	0.254428	3.99627	6.43488e-05	0.000434617
Afu1g05830	Ortholog(s) have extracellular region localization	894.684	1.01605	0.287648	3.53227	0.000412004	0.00215609
Afu4g12160	Ortholog(s) have cyclin-dependent protein serine/threonine kinase activator activity	1232.04	1.01576	0.215093	4.7224	2.33072e-06	2.29134e-05
Afu2g05610	Has domain(s) with predicted RNA binding, nucleic acid binding, nucleotide binding activity	430.763	1.01324	0.280626	3.61063	0.000305456	0.00167319
Afu5g06190	Putative transcription factor	577.002	1.0117	0.314402	3.21784	0.00129161	0.00568381
Afu5g07890	Putative single-stranded DNA binding protein family member	3150.17	1.00973	0.296521	3.40526	0.000661004	0.00323904
Afu7g06060	Putative siderophore transporter; SrbA-regulated during hypoxia	1041.11	1.00876	0.254088	3.97014	7.18314e-05	0.000478977
Afu2g04890	Ortholog of A. niger CBS 513.88 : An11g04600, A. oryzae RIB40 : AO090003000293, Neosartorya fischeri NRRL 181 : NFIA_081620 and Aspergillus clavatus NRRL 1 : ACLA_089760	380.88	1.00828	0.253444	3.9783	6.94088e-05	0.000464005
Afu5g08120	Arginine biosynthesis bifunctional protein; SrbA-regulated during hypoxiano human homolog	400.479	1.00595	0.282919	3.55559	0.000377126	0.00199349
Afu4g07440	Ortholog of Neosartorya fischeri NRRL 181 : NFIA_108770, Aspergillus wentii : Aspwe1_0034601, Aspergillus terreus NIH2624 : ATET_05461 and Aspergillus tubingensis : Asptu1_0193323	77.0231	1.00586	0.301373	3.3376	0.000845067	0.00397723
Afu5g06500	Acyl-CoA dehydrogenase family protein with a predicted role in fatty acid beta oxidation; induced by exposure to artemisinin	277.761	1.00573	0.241282	4.16826	3.06939e-05	0.000228099
Afu2g16120	Has domain(s) with predicted endoplasmic reticulum membrane localization	767.559	1.00238	0.227628	4.40357	1.06483e-05	9.00348e-05
Afu3g06070	Histone H1; transcript up-regulated in conidia exposed to neutrophils	1048.28	1.00156	0.14264	7.02163	2.19296e-12	5.31657e-11
Afu5g03790	Putative ferroxidase; expression upregulated under low iron conditions; SrbA-regulated during hypoxia	425.688	1.0009	0.30246	3.3092	0.000935635	0.00432507
Afu2g13030	Ortholog(s) have phenylalanine-tRNA ligase activity, role in mitochondrial phenylalanyl-tRNA aminoacylation and mitochondrion localization	326.432	0.999943	0.25448	3.92935	8.51743e-05	0.000555685
Afu4g06620	Glutamate/Leucine/Phenylalanine/Valine dehydrogenase; reacts with rabbit immunosera exposed to A. fumigatus conidia; hypoxia induced protein	4818.53	0.999441	0.313334	3.1897	0.0014242	0.00617372
Afu2g13295	Ortholog(s) have hercynylcysteine sulfoxide lyase activity (ergothioneine-forming), hercynylselenocysteine lyase activity (selenoneine-forming) activity and role in ergothioneine biosynthetic process, selenoneine biosynthetic process	598.28	0.998503	0.269593	3.70374	0.000212444	0.00122163
Afu2g15700	Ortholog(s) have role in cellular response to starvation, regulation of proteolysis and nucleus localization	460.802	0.996995	0.223001	4.4708	7.79258e-06	6.80876e-05
Afu2g08650	Ortholog(s) have endoplasmic reticulum localization	927.15	0.995857	0.175279	5.68156	1.33473e-08	2.05978e-07
Afu6g08920	Assimilatory sulfite reductase	1131.81	0.994406	0.309377	3.21422	0.00130798	0.0057462
Afu4g08340	Ortholog(s) have role in heme a biosynthetic process and mitochondrion localization	454.852	0.992965	0.199889	4.96759	6.7791e-07	7.54247e-06
Afu2g16510	Ortholog of A. nidulans FGSC A4 : AN7335, A. niger CBS 513.88 : An15g06990, A. oryzae RIB40 : AO090102000205, Aspergillus wentii : Aspwe1_0460265 and Aspergillus sydowii : Aspsy1_0169307	584.276	0.990798	0.256136	3.86825	0.000109619	0.000682283
Afu1g14380	Has domain(s) with predicted oxidoreductase activity and role in metabolic process	43.057	0.987934	0.22942	4.30622	1.66067e-05	0.000131855
Afu7g05070	Putative FAD-dependent oxidoreductase; immunoreactive protein	5196.73	0.987108	0.270877	3.64412	0.000268309	0.00148735
Afu6g02090	Ortholog(s) have fungal-type vacuole membrane, vacuolar proton-transporting V-type ATPase, V1 domain localization	2191.88	0.985534	0.226142	4.35803	1.31239e-05	0.000107161
Afu6g08050	6-phosphogluconate dehydrogenase; conidia-enriched protein; protein induced by heat shock; reacts with rabbit immunosera exposed to conidia; hypoxia-induced protein; transcript induced by exposure to human airway epithelial cells	7439.84	0.984376	0.293322	3.35596	0.000790899	0.00374925
Afu3g11480	Putative enoyl-CoA hydratase	199.653	0.983567	0.250691	3.92343	8.72963e-05	0.000566787
Afu5g01710	Cytochrome P450 phenylacetate 2-hydroxylase	187.205	0.983385	0.251885	3.9041	9.45758e-05	0.000604629
Afu5g10560	Cytochrome c oxidase subunit V	11474.8	0.981623	0.241168	4.07028	4.69561e-05	0.000327864
Afu5g01820	Ortholog(s) have role in Golgi to plasma membrane transport and fungal-type vacuole membrane localization	470.565	0.981053	0.171927	5.70622	1.1551e-08	1.79315e-07
Afu3g12720	Putative sugar transporter-like protein	81.0037	0.979524	0.252011	3.88684	0.000101558	0.000643337
Afu6g03570	Has domain(s) with predicted hydrolase activity, hydrolyzing O-glycosyl compounds activity and role in carbohydrate metabolic process	172.937	0.979271	0.301241	3.25079	0.00115086	0.00514885
Afu4g08140	Threonine dehydratase; SrbA-regulated during hypoxia	584.986	0.979098	0.220083	4.44876	8.63657e-06	7.44679e-05
Afu8g04780	Putative peroxisome membrane protein; transcript up-regulated in conidia exposed to neutrophils	544.976	0.978192	0.313857	3.11668	0.00182901	0.00765418
Afu6g13765	Has domain(s) with predicted zinc ion binding activity and role in intracellular signal transduction	121.759	0.977168	0.252852	3.86458	0.00011128	0.000690446
Afu4g03900	Putative multifunctional beta-oxidation protein	504.637	0.975881	0.276411	3.53054	0.000414712	0.00216738
Afu1g15210	Ortholog(s) have cytosol, nucleus localization	83.0571	0.974861	0.202899	4.80467	1.55008e-06	1.58334e-05
Afu3g11630	Ortholog(s) have role in regulation of telomere maintenance via telomerase and nucleus localization	40.2498	0.971277	0.278039	3.49331	0.00047707	0.00244927
Afu2g11490	Ortholog(s) have acetyl-CoA:L-glutamate N-acetyltransferase activity, role in ornithine biosynthetic process and mitochondrial matrix, mitochondrial membrane localization	615.204	0.969116	0.197217	4.91395	8.92572e-07	9.59119e-06
Afu5g09300	Putative amino acid transporter; induced by growth on BSA as a sole nitrogen source	565.402	0.967474	0.187145	5.16965	2.34533e-07	2.86065e-06
Afu4g08500	Ortholog(s) have DSIF complex localization	418.498	0.96718	0.30575	3.1633	0.00155992	0.00667746
Afu2g10300	40S ribosomal protein S17	11182.1	0.964529	0.246209	3.91752	8.94643e-05	0.000577913
Afu5g04250	Homocysteine synthase; transcript up-regulated in conidia exposed to neutrophils	1115.36	0.962151	0.27827	3.45762	0.000544965	0.00275109
Afu7g05930	Putative metallopeptidase with similarity to mammalian thimet oligopeptidases; conidia-enriched protein; transcript induced by exposure to human airway epithelial cells and by growth on BSA as a sole nitrogen source	557.808	0.961419	0.310451	3.09685	0.00195592	0.0081068
Afu8g05570	Ortholog(s) have DNA binding, transcription coactivator activity, transcription corepressor activity, transcription factor activity, sequence-specific DNA binding activity	954.202	0.960296	0.313522	3.06293	0.0021918	0.00892977
Afu2g05340	Essential 1,3-beta-glucanosyltransferase, GPI-anchored to the plasma membrane; constitutively expressed during hyphal growth; hypoxia induced protein	4317.25	0.955584	0.271276	3.52256	0.000427406	0.00222779
Afu4g03490	Putative secreted protease; sedolisin with tripeptidyl-peptidase activity; predicted signal sequence for secretion; induced by growth on BSA as a sole nitrogen source	455.501	0.954508	0.25146	3.79586	0.000147131	0.000885602
Afu5g05880	Ortholog(s) have endoplasmic reticulum, lipid particle localization	876.544	0.954234	0.22002	4.33704	1.44414e-05	0.000116465
Afu2g14290	Has domain(s) with predicted hydrolase activity and role in cellular metabolic process	60.7588	0.954163	0.260663	3.66052	0.000251699	0.00140713
Afu5g09400	Putative carbonyl reductase; transcript up-regulated in conidia exposed to neutrophils	3174.03	0.953773	0.171513	5.56095	2.68309e-08	3.89568e-07
Afu2g14210	Putative mitochondrial dihydroxy acid dehydratase; hypoxia induced protein; induced by exposure to human airway epithelial cells; required for virulence	1329.64	0.952171	0.308606	3.0854	0.00203279	0.00838883
Afu4g07350	Ortholog(s) have endoplasmic reticulum localization	119.137	0.951148	0.193494	4.91565	8.84885e-07	9.53466e-06
Afu4g09210	Has domain(s) with predicted role in transmembrane transport and integral component of membrane localization	52.8683	0.950914	0.29247	3.25132	0.00114869	0.0051442
Afu6g13170	Ortholog(s) have APC-Cdc20 complex activity, ubiquitin conjugating enzyme activity	553.303	0.947529	0.274271	3.45472	0.000550856	0.00277905
Afu1g11510	Ortholog of A. nidulans FGSC A4 : AN10149, A. niger CBS 513.88 : An08g03630, A. oryzae RIB40 : AO090038000273, Neosartorya fischeri NRRL 181 : NFIA_014060 and Aspergillus wentii : Aspwe1_0028047	184.266	0.94603	0.185596	5.09724	3.44638e-07	4.06476e-06
Afu2g02560	Ortholog(s) have role in establishment or maintenance of cell polarity and cytosol localization	1630.86	0.944167	0.260576	3.62338	0.000290777	0.00160172
Afu5g08280	Ortholog(s) have transferase activity, transferring pentosyl groups activity, role in charged-tRNA amino acid modification and cytosol, nucleus localization	416.362	0.94287	0.207178	4.55101	5.3388e-06	4.79478e-05
Afu1g13790	Histone H3	16535.4	0.941948	0.241202	3.90522	9.41386e-05	0.000603731
Afu6g07930	Ortholog of A. nidulans FGSC A4 : AN4172, A. niger CBS 513.88 : An11g02850, A. oryzae RIB40 : AO090003000141, Aspergillus wentii : Aspwe1_0748330 and Aspergillus sydowii : Aspsy1_0059114	867.122	0.939733	0.131734	7.13354	9.78172e-13	2.49466e-11
Afu2g10320	Ortholog of A. nidulans FGSC A4 : AN5981, A. niger CBS 513.88 : An16g04670, A. oryzae RIB40 : AO090011000606, Aspergillus wentii : Aspwe1_0186299 and Aspergillus sydowii : Aspsy1_0057885	768.716	0.939716	0.23356	4.02345	5.73507e-05	0.000392754
Afu3g10420	Ortholog of A. nidulans FGSC A4 : AN4945, A. niger CBS 513.88 : An16g04350, A. oryzae RIB40 : AO090003000591, Aspergillus wentii : Aspwe1_0049222 and Aspergillus sydowii : Aspsy1_0029595	352.839	0.939708	0.301592	3.11582	0.00183432	0.00767231
Afu6g00640	Ortholog of A. nidulans FGSC A4 : AN6413, AN6419, AN6946, AN5312, AN5664, AN8328, AN3241, AN10369, AN1930, AN2386, AN1738, AN11159, AN8984, AN8951, AN1540, AN8971, AN9387, AN9266, AN9306, AN1317, AN10886, AN7232, AN7774, AN12202	490.412	0.938038	0.193174	4.85591	1.19835e-06	1.25709e-05
Afu3g09620	Has domain(s) with predicted nucleic acid binding, nucleotide binding activity	1408.52	0.936439	0.181577	5.15725	2.506e-07	3.03322e-06
Afu8g02800	Ortholog(s) have dehydrodolichyl diphosphate synthase activity and role in dolichol biosynthetic process, protein glycosylation	514.009	0.935987	0.177197	5.28219	1.27645e-07	1.641e-06
Afu5g11250	Ortholog of A. oryzae RIB40 : AO090026000720, Aspergillus glaucus : Aspgl1_0052593, Aspergillus flavus NRRL 3357 : AFL2T_06595 and Neosartorya fischeri NRRL 181 : NFIA_076020	134.094	0.935913	0.264203	3.54241	0.00039649	0.00208742
Afu7g04290	Putative amino acid permease; transcript up-regulated in conidia exposed to neutrophils and by growth on BSA as a sole nitrogen source	5738.39	0.935702	0.177937	5.25862	1.45142e-07	1.85682e-06
Afu4g11260	Ortholog(s) have cytosol, nucleus localization	1193.51	0.933708	0.221075	4.22348	2.40555e-05	0.000184527
Afu2g05840	Putative MFS multidrug transporter; transcript up-regulated in conidia exposed to neutrophils	164.038	0.932215	0.222047	4.19827	2.68962e-05	0.000203535
Afu1g12210	Putative NADH oxidase	62.1387	0.929524	0.283073	3.28369	0.00102459	0.00467371
Afu1g09950	Ortholog(s) have protein serine/threonine kinase inhibitor activity	664.971	0.929511	0.234464	3.96441	7.35787e-05	0.000488783
Afu4g13670	Putative WSC domain protein; ortholog of the S. cerevisiae cell surface sensor Wsc1p; required for resistance to echinocandin antifungals	1463.69	0.928022	0.252619	3.6736	0.000239158	0.00134762
Afu5g03330	Ortholog of A. nidulans FGSC A4 : AN7517, A. niger CBS 513.88 : An09g05650, A. oryzae RIB40 : AO090102000538, Aspergillus wentii : Aspwe1_0043027 and Aspergillus sydowii : Aspsy1_0146077	1348.37	0.926336	0.251036	3.69006	0.000224203	0.00128092
Afu4g08020	Ortholog of A. nidulans FGSC A4 : AN3844, A. niger CBS 513.88 : An04g02450, A. oryzae RIB40 : AO090023001012, Neosartorya fischeri NRRL 181 : NFIA_108180 and Aspergillus wentii : Aspwe1_0034514	189.42	0.926019	0.300162	3.08506	0.00203511	0.00838883
Afu2g07710	Has domain(s) with predicted ATP binding, ATP-dependent helicase activity, helicase activity, nucleic acid binding, nucleoside-triphosphatase activity, nucleotide binding activity and role in mRNA processing	148.655	0.92436	0.270812	3.41329	0.000641837	0.00315496
Afu3g08650	Putative C1-tetrahydrofolate synthase; transcript up-regulated in conidia exposed to neutrophils	1226.79	0.921091	0.242917	3.79179	0.000149568	0.000896836
Afu3g06970	40S ribosomal protein S9; transcript induced by exposure to human airway epithelial cells	14671.9	0.919024	0.172944	5.31398	1.07255e-07	1.39948e-06
Afu2g11270	Putative alpha(1-3) glucan synthase; mutants do not display modification of alpha(1-3) glucan synthesis; transcript downregulated in response to voriconazole; predicted gene pair with AFUA_3G00910 (ags1)	33.7969	0.918977	0.294212	3.12352	0.00178702	0.00751045
Afu2g04300	Has domain(s) with predicted hydrolase activity and role in metabolic process	105.359	0.917808	0.256057	3.58439	0.000337869	0.00181654
Afu4g06390	Ortholog(s) have mitochondrion localization	302.383	0.917592	0.151655	6.05053	1.4437e-09	2.54266e-08
Afu4g09590	Ortholog of A. nidulans FGSC A4 : AN1828, A. oryzae RIB40 : AO090003001283, Aspergillus wentii : Aspwe1_0022932 and Aspergillus terreus NIH2624 : ATET_00787	132.557	0.917113	0.233329	3.93056	8.47473e-05	0.000553358
Afu3g01980	Has domain(s) with predicted DNA binding, RNA polymerase II transcription factor activity, sequence-specific DNA binding, zinc ion binding activity and role in regulation of transcription, DNA-templated, transcription, DNA-templated	68.6552	0.915996	0.255461	3.58566	0.000336221	0.00181016
Afu4g10370	Ortholog(s) have 3-demethylubiquinone-6 3-O-methyltransferase activity, hexaprenyldihydroxybenzoate methyltransferase activity and role in ubiquinone biosynthetic process	172.585	0.913	0.230992	3.95252	7.73317e-05	0.000511314
Afu2g15880	Ortholog(s) have role in error-prone translesion synthesis and cytosol, nucleus localization	956.356	0.910873	0.138966	6.55465	5.5771e-11	1.17764e-09
Afu2g11250	Ortholog of S. cerevisiae : AAD14, A. nidulans FGSC A4 : AN5887, AN1616, AN4831, A. niger CBS 513.88 : An08g09700 and A. oryzae RIB40 : AO090026000525, AO090005000474, AO090113000193	359.512	0.909541	0.243941	3.72853	0.000192599	0.00112816
Afu5g02470	Thiamine biosynthesis protein, phoB-regulated; protein induced by H2O2; reacts with rabbit immunosera exposed to conidia; hypoxia induced protein; transcript induced by exposure to human airway epithelial cells; induced by gliotoxin	93143.2	0.908972	0.262365	3.46454	0.000531143	0.00269691
Afu3g08840	Ortholog(s) have role in hyphal growth, nuclear division and Golgi apparatus, hyphal tip localization	1376.67	0.908405	0.279361	3.25172	0.00114709	0.00513997
Afu2g08730	Ortholog of A. nidulans FGSC A4 : AN6123, A. niger CBS 513.88 : An12g04060, A. oryzae RIB40 : AO090011000832, Aspergillus wentii : Aspwe1_0677357 and Aspergillus sydowii : Aspsy1_0058030	72.2589	0.906054	0.206475	4.3882	1.14293e-05	9.55077e-05
Afu3g12690	Putative UDP-galactopyranose mutase, enzyme in the first step of galactofuranose biosynthesis; mutant unmasks mannan residues on the cell surface, which is thought to contribute to increased cell adhesion	809.262	0.905911	0.298299	3.03692	0.00239006	0.00964746
Afu5g08820	Ortholog of A. nidulans FGSC A4 : AN4696, A. niger CBS 513.88 : An07g04590, A. oryzae RIB40 : AO090020000448, Aspergillus wentii : Aspwe1_0023715 and Aspergillus sydowii : Aspsy1_0033180	205.577	0.905647	0.204913	4.41966	9.88545e-06	8.38982e-05
Afu2g08990	Ortholog(s) have GDP-dissociation inhibitor activity, GTPase activator activity, translation initiation factor activity, translation initiation factor binding activity	5175.68	0.904997	0.210365	4.30204	1.69232e-05	0.000134139
Afu8g04370	Putative GPI-anchored adhesin-like protein; induced by exposure to artemisinin	4589.96	0.90441	0.26099	3.46531	0.00052962	0.00269092
Afu5g12150	Ortholog(s) have cell division site, cell tip, cytoplasm localization	354.798	0.901115	0.203843	4.42062	9.84167e-06	8.37366e-05
Afu1g12650	Putative 3-ketoacyl-CoA ketothiolase with a predicted role in fatty acid beta oxidation; transcript up-regulated in conidia exposed to neutrophils; induced by exposure to artemisinin	310.757	0.899429	0.148797	6.04469	1.49695e-09	2.63055e-08
Afu5g11230	Ras family GTPase protein	723.503	0.898444	0.206324	4.35453	1.33353e-05	0.000108436
Afu4g14250	Ortholog of Aspergillus glaucus : Aspgl1_0079685, Aspergillus flavus NRRL 3357 : AFL2T_04060, Aspergillus versicolor : Aspve1_0080228 and Aspergillus fumigatus A1163 : AFUB_071410	2517.22	0.897833	0.217201	4.13365	3.5704e-05	0.000260646
Afu2g02300	Ortholog(s) have role in cellular response to calcium ion and RAVE complex, cytosol, nucleus localization	1286.85	0.897486	0.250714	3.57973	0.000343953	0.00184546
Afu4g04220	Ortholog of A. nidulans FGSC A4 : AN7025, A. oryzae RIB40 : AO090206000072, Aspergillus wentii : Aspwe1_0114911, Aspergillus sydowii : Aspsy1_0060635 and Aspergillus terreus NIH2624 : ATET_10114	447.743	0.897386	0.181805	4.93598	7.97509e-07	8.70128e-06
Afu5g07100	Ortholog(s) have sterol binding activity, role in intracellular sterol transport and cortical endoplasmic reticulum, mitochondrion localization	618.302	0.89712	0.203408	4.41045	1.03155e-05	8.73149e-05
Afu6g06680	Has domain(s) with predicted role in transmembrane transport and integral component of membrane localization	74.8766	0.897061	0.254991	3.51801	0.000434803	0.00225885
Afu3g10570	Putative G-protein coupled receptor; haemolysin III-related protein	107.103	0.896641	0.29141	3.07691	0.00209161	0.00857496
Afu6g02800	Putative glycosylphosphatidylinositol (GPI)-anchored protein; transcript up-regulated in hyphae upon exposure to neutrophils	332.972	0.896147	0.221686	4.04242	5.29025e-05	0.000364198
Afu6g09980	Putative sphingolipid transporter; transcript up-regulated in conidia exposed to neutrophils	466.199	0.893018	0.285292	3.13019	0.00174694	0.00735394
Afu2g07940	Has domain(s) with predicted FMN binding, iron ion binding, oxidoreductase activity and role in oxidation-reduction process	148.879	0.892863	0.215333	4.14642	3.37707e-05	0.000248147
Afu5g03910	Ortholog(s) have role in mitochondrial fusion and integral component of mitochondrial outer membrane localization	163.59	0.892676	0.294846	3.0276	0.00246507	0.00990237
Afu5g04100	Putative G-protein coupled receptor; PQ loop repeat	227.412	0.891812	0.24021	3.71263	0.000205113	0.00118381
Afu3g11640	Homoserine dehydrogenase; no human homolog	469.822	0.889099	0.261413	3.40112	0.000671098	0.00328032
Afu4g07700	Clathrin, heavy chain; transcript downregulated in response to amphotericin B	1789.57	0.882489	0.261134	3.37945	0.000726307	0.0034958
Afu5g06460	Has domain(s) with predicted DNA binding, RNA polymerase II transcription factor activity, sequence-specific DNA binding, zinc ion binding activity and role in regulation of transcription, DNA-templated, transcription, DNA-templated	102.675	0.881704	0.259922	3.39219	0.000693361	0.00337026
Afu8g05230	Putative 2-hydroxyphytanoyl-CoA lyase; transcript up-regulated in conidia exposed to neutrophils	228.697	0.879618	0.242356	3.62944	0.000284032	0.00156896
Afu1g07300	Has domain(s) with predicted role in transmembrane transport and integral component of membrane localization	418.615	0.878942	0.280994	3.12798	0.00176013	0.0074014
Afu6g08720	Putative 5'-methylthioadenosine phosphorylase; transcript induced by exposure to human airway epithelial cells	1271.63	0.878075	0.223657	3.92598	8.6376e-05	0.000562148
Afu2g01240	Predicted invertase, involved in sugar metabolism	97.1164	0.877065	0.263006	3.33477	0.000853688	0.0040106
Afu6g10090	Has domain(s) with predicted NAD binding, oxidoreductase activity, acting on the CH-OH group of donors, NAD or NADP as acceptor activity and role in oxidation-reduction process	108.501	0.875308	0.265495	3.29689	0.000977625	0.00449242
Afu6g03470	Putative MDR1 family ABC transporter; biofilm growth regulated protein	344.538	0.874526	0.257961	3.39015	0.000698536	0.00338495
Afu1g02340	Ortholog of A. nidulans FGSC A4 : AN0334, A. oryzae RIB40 : AO090005000866, Aspergillus wentii : Aspwe1_0169667 and Aspergillus sydowii : Aspsy1_0145773	796.479	0.873461	0.18335	4.76389	1.89895e-06	1.90989e-05
Afu1g12630	Ortholog of A. nidulans FGSC A4 : AN1048, A. niger CBS 513.88 : An08g05380, A. oryzae RIB40 : AO090113000130, Aspergillus wentii : Aspwe1_0111448 and Aspergillus terreus NIH2624 : ATET_00454	213.701	0.873175	0.200269	4.36	1.3006e-05	0.000106308
Afu7g05900	Has domain(s) with predicted catalytic activity, molybdenum ion binding, pyridoxal phosphate binding activity	177.551	0.873141	0.270323	3.22999	0.00123793	0.00548444
Afu2g14590	MFS monosaccharide transporter; calcium induced; transcript up-regulated in conidia exposed to neutrophils and to human airway epithelial cells	3562.28	0.871228	0.274127	3.17819	0.00148199	0.00639618
Afu2g10440	Ortholog(s) have mRNA binding, small ribosomal subunit rRNA binding activity and role in maturation of SSU-rRNA from tricistronic rRNA transcript (SSU-rRNA, 5.8S rRNA, LSU-rRNA), ribosomal small subunit assembly	13427.6	0.870061	0.187903	4.63037	3.65017e-06	3.42968e-05
Afu3g01970	Ortholog of Aspergillus fumigatus A1163 : AFUB_046440	70.9188	0.869852	0.26492	3.28345	0.00102545	0.00467492
Afu6g04840	Ortholog(s) have role in establishment or maintenance of cell polarity, hyphal growth and TRAPPII protein complex, cell division site, mitotic spindle pole body localization	219.503	0.865748	0.270879	3.19607	0.00139313	0.00605257
Afu6g10720	Putative alpha-ketoglutarate-dependent taurine dioxygenase; transcript up-regulated in conidia exposed to neutrophils; SrbA-regulated during hypoxia	372.619	0.863887	0.202335	4.2696	1.95826e-05	0.000152904
Afu1g04620	Putative zinc-containing alcohol dehydrogenase; reacts with rabbit immunosera exposed to A. fumigatus conidia; hypoxia induced protein; transcript up-regulated in conidia exposed to neutrophils; repressed by gliotoxin exposure	6633.96	0.863777	0.221836	3.89377	9.87e-05	0.000628439
Afu6g12560	Ortholog(s) have role in endocytic recycling, filamentous growth and hyphal tip localization	341.944	0.863464	0.245373	3.51899	0.000433198	0.00225349
Afu1g15830	Has domain(s) with predicted catalytic activity, orotidine-5'-phosphate decarboxylase activity and role in 'de novo' pyrimidine nucleobase biosynthetic process	276.379	0.862678	0.180131	4.78918	1.67465e-06	1.70394e-05
Afu5g06320	Ortholog(s) have role in cellular protein localization, endoplasmic reticulum inheritance, endoplasmic reticulum tubular network organization, nuclear pore complex assembly, vesicle-mediated transport	6816.5	0.860832	0.269817	3.19042	0.00142064	0.00616187
Afu7g01600	Ortholog of A. nidulans FGSC A4 : AN11181, A. niger CBS 513.88 : An12g01100, A. oryzae RIB40 : AO090038000529, Neosartorya fischeri NRRL 181 : NFIA_114300 and Aspergillus clavatus NRRL 1 : ACLA_065970	309.802	0.86083	0.272956	3.15373	0.00161196	0.00686286
Afu2g16240	Ortholog(s) have Ras guanyl-nucleotide exchange factor activity	767.169	0.860637	0.263509	3.26607	0.00109052	0.00492612
Afu3g02070	Ortholog(s) have nucleus localization	144.368	0.860451	0.22291	3.86009	0.000113345	0.000702152
Afu1g12950	Ortholog(s) have role in post-Golgi vesicle-mediated transport and cellular bud tip, cytoplasm localization	387.002	0.858206	0.160714	5.33997	9.29609e-08	1.22931e-06
Afu4g10340	C6 zinc-finger domain protein; transcript up-regulated in conidia exposed to neutrophils	1894.16	0.857214	0.271154	3.16135	0.00157039	0.00671131
Afu6g05140	Putative sterol delta 5,6-desaturase-like protein with similarity to Erg3; upregulated in 24h biofilm vs planktonic culture; SrbA-regulated during hypoxia	1192.41	0.856632	0.187545	4.56761	4.93308e-06	4.47969e-05
Afu2g15770	Ortholog(s) have glutathione transferase activity	1100.65	0.855637	0.198242	4.31613	1.58789e-05	0.000126629
Afu8g04826	Ortholog of A. nidulans FGSC A4 : AN10201, A. niger CBS 513.88 : An16g07990, A. oryzae RIB40 : AO090005000664, Neosartorya fischeri NRRL 181 : NFIA_097640 and Aspergillus wentii : Aspwe1_0645178	237.633	0.854584	0.185099	4.61691	3.89495e-06	3.63791e-05
Afu2g15130	Ortholog(s) have ATP binding, drug binding, drug transmembrane transporter activity, fluconazole transporter activity, phospholipid-translocating ATPase activity	160.754	0.854296	0.204873	4.16988	3.04762e-05	0.000226695
Afu2g03380	Ortholog(s) have cytosolic large ribosomal subunit, hyphal cell wall, mitochondrion, nucleus localization	6060.26	0.853792	0.254122	3.35977	0.000780086	0.00371143
Afu3g12100	Putative trehalase phosphorylase with a predicted role in the glucose-1-phosphate pathway	5130.78	0.853487	0.230325	3.70558	0.000210907	0.00121546
Afu2g11480	Ortholog of A. nidulans FGSC A4 : AN5868, A. niger CBS 513.88 : An02g03480, Neosartorya fischeri NRRL 181 : NFIA_086730, Aspergillus wentii : Aspwe1_0044310 and Aspergillus versicolor : Aspve1_0166486	74.0094	0.852049	0.209403	4.06895	4.72253e-05	0.000329445
Afu4g08040	Ortholog(s) have GTP binding activity, role in endocytosis, protein targeting to vacuole, regulation of vacuole organization, small GTPase mediated signal transduction and cytosol, early endosome, late endosome, nucleus localization	1919.46	0.851789	0.244664	3.48147	0.000498674	0.00254687
Afu1g15570	Has domain(s) with predicted acid-amino acid ligase activity	155.248	0.851345	0.163765	5.19856	2.00834e-07	2.49219e-06
Afu5g09420	Ortholog of A. nidulans FGSC A4 : AN8817, A. niger CBS 513.88 : An15g02370, A. oryzae RIB40 : AO090020000561, Aspergillus wentii : Aspwe1_0099437 and Aspergillus sydowii : Aspsy1_0159282	307.041	0.851146	0.231822	3.67154	0.00024109	0.00135462
Afu1g14870	Inositol acyltransferase with a predicted role in GPI anchor biosynthesis	113.374	0.850181	0.235698	3.60707	0.000309668	0.00169037
Afu1g11780	Ortholog of A. nidulans FGSC A4 : AN1116, A. niger CBS 513.88 : An08g03970, A. oryzae RIB40 : AO090038000243, Aspergillus wentii : Aspwe1_0109813 and Aspergillus sydowii : Aspsy1_0244584	319.615	0.84991	0.254717	3.33669	0.000847839	0.00398789
Afu3g04210	Fatty acid synthase alpha subunit; transcript induced by exposure to human airway epithelial cells; no human homolog	3579.89	0.848936	0.186992	4.53995	5.62668e-06	5.01675e-05
Afu6g02110	Has domain(s) with predicted DNA binding, protein dimerization activity	757.981	0.848264	0.183764	4.61606	3.91095e-06	3.64852e-05
Afu3g13420	Ortholog of A. nidulans FGSC A4 : AN3165, A. niger CBS 513.88 : An02g09290, A. oryzae RIB40 : AO090012000789, Aspergillus wentii : Aspwe1_0170053 and Aspergillus sydowii : Aspsy1_0087149	124.47	0.846924	0.211284	4.00847	6.11132e-05	0.000415623
Afu1g11760	Ortholog of A. nidulans FGSC A4 : AN1118, A. niger CBS 513.88 : An08g03950, A. oryzae RIB40 : AO090038000245, Aspergillus wentii : Aspwe1_0172137 and Aspergillus sydowii : Aspsy1_0083626	528.467	0.845508	0.254091	3.32759	0.00087602	0.00408861
Afu4g03880	60S ribosomal protein L7	14152.7	0.843926	0.278753	3.0275	0.00246582	0.00990237
Afu2g13070	Ortholog(s) have cytosol, nucleus localization	468.475	0.843918	0.182152	4.63306	3.60305e-06	3.38946e-05
Afu1g13960	Ortholog(s) have role in late endosome to vacuole transport via multivesicular body sorting pathway and endosome localization	145.669	0.842059	0.266058	3.16495	0.00155111	0.00665429
Afu3g08880	Ortholog of A. nidulans FGSC A4 : AN3024, A. oryzae RIB40 : AO090005001351, Neosartorya fischeri NRRL 181 : NFIA_068240, Aspergillus wentii : Aspwe1_0173345 and Aspergillus versicolor : Aspve1_0039444	1255.29	0.841919	0.245831	3.42479	0.000615266	0.00304724
Afu1g13620	Putative oligopeptide transporter; 14 transmembrane domains	201.645	0.839327	0.248266	3.38076	0.000722857	0.00348132
Afu4g08920	Putative protein kinase	306.967	0.838856	0.230068	3.64613	0.000266223	0.00147682
Afu5g08220	Ortholog of A. nidulans FGSC A4 : AN7714, A. niger CBS 513.88 : An03g04430, A. oryzae RIB40 : AO090701000741, Aspergillus wentii : Aspwe1_0100095 and Aspergillus sydowii : Aspsy1_0046256	1610.02	0.836441	0.203975	4.1007	4.11895e-05	0.000293065
Afu5g09310	Bax Inhibitor family protein; transcript up-regulated in conidia exposed to neutrophils	1201.76	0.834894	0.234298	3.56338	0.000366108	0.001951
Afu3g06430	Ortholog(s) have role in vesicle-mediated transport and cell division site, cell tip localization	82.1217	0.834801	0.241156	3.46166	0.000536858	0.00272241
Afu1g10950	Ortholog(s) have role in negative regulation of gluconeogenesis, proteasome-mediated ubiquitin-dependent protein catabolic process, protein catabolic process in the vacuole, protein targeting to vacuole	689.378	0.834613	0.262671	3.1774	0.001486	0.00640994
Afu6g10440	Transcript up-regulated in conidia exposed to neutrophils	695.246	0.833629	0.197938	4.21157	2.53597e-05	0.000193775
Afu6g04220	Ortholog(s) have role in retrograde transport, endosome to Golgi and cytosol, late endosome, nucleus localization	556.85	0.833406	0.218528	3.81372	0.00013689	0.000831612
Afu4g07170	Ortholog(s) have polyubiquitin binding, sterol binding activity and role in anaphase-promoting complex-dependent proteasomal ubiquitin-dependent protein catabolic process, mitotic sister chromatid segregation, proteasome localization	943.199	0.82947	0.207049	4.00614	6.17185e-05	0.000418652
Afu5g10650	Has domain(s) with predicted FMN binding, oxidoreductase activity, oxidoreductase activity, acting on the CH-NH2 group of donors activity and role in oxidation-reduction process	1778.43	0.829454	0.232084	3.57394	0.000351647	0.0018816
Afu4g14260	Ortholog of A. nidulans FGSC A4 : AN2591, A. fumigatus Af293 : Afu3g01540, Afu6g10100, A. niger CBS 513.88 : An02g03190, An02g04590 and A. oryzae RIB40 : AO090103000081, AO090026000530, AO090124000012	85.2097	0.828252	0.252434	3.28106	0.00103417	0.00470923
Afu2g12520	Ortholog of A. nidulans FGSC A4 : AN6280, A. niger CBS 513.88 : An02g04750, A. oryzae RIB40 : AO090026000847, Aspergillus wentii : Aspwe1_0044488 and Aspergillus sydowii : Aspsy1_0150855	212.054	0.827582	0.226058	3.66093	0.000251302	0.00140697
Afu5g14790	Putative phosphoenol pyruvate synthase; transcript levels decrease during conidial germination	282.025	0.826839	0.244024	3.38835	0.000703133	0.00340512
Afu1g07450	Ortholog(s) have guanine nucleotide transmembrane transporter activity and role in cellular iron ion homeostasis, guanine nucleotide transport, mitochondrial genome maintenance, transmembrane transport	2901.92	0.826627	0.173087	4.77579	1.79002e-06	1.81194e-05
Afu1g09880	Ortholog of A. nidulans FGSC A4 : AN1279, A. niger CBS 513.88 : An08g01690, Neosartorya fischeri NRRL 181 : NFIA_015750 and Aspergillus versicolor : Aspve1_0068298	238.61	0.82411	0.250658	3.28778	0.00100979	0.00461695
Afu5g11330	Ortholog of A. nidulans FGSC A4 : AN0168, A. niger CBS 513.88 : An01g02510, A. oryzae RIB40 : AO090026000707, Aspergillus wentii : Aspwe1_0075145 and Aspergillus sydowii : Aspsy1_0027709	353.741	0.822627	0.245039	3.35712	0.000787578	0.00373802
Afu6g02790	Ortholog(s) have cell division site, cytosol localization	493.111	0.820042	0.207252	3.95674	7.59794e-05	0.000503644
Afu4g00610	Putative aryl-alcohol dehydrogenase	1066.51	0.817638	0.210923	3.87648	0.000105977	0.000664893
Afu2g13440	Putative class V chitin synthase; required for normal hyphal growth, conidiation and normal conidiophore development; mutants have decreased chitin content	1282.92	0.816511	0.266202	3.06726	0.00216033	0.00881986
Afu6g06370	NAD(+)-isocitrate dehydrogenase subunit I	6266.15	0.815695	0.235489	3.46383	0.000532538	0.00270225
Afu1g15550	Has domain(s) with predicted DNA binding, sequence-specific DNA binding, transcription factor activity, sequence-specific DNA binding activity and role in regulation of transcription, DNA-templated	532.731	0.814788	0.224058	3.6365	0.000276369	0.00152987
Afu7g05590	Ortholog(s) have cytosol, nucleus localization	2134.89	0.813403	0.260695	3.12013	0.00180769	0.00757705
Afu1g09910	Has domain(s) with predicted substrate-specific transmembrane transporter activity, transmembrane transporter activity, role in transmembrane transport and integral component of membrane, membrane localization	97.2704	0.812575	0.206205	3.94061	8.12751e-05	0.000532901
Afu4g06020	Putative cyclin dependent kinase inhibitor, phoB-regulated; calcium induced	551.378	0.812207	0.170152	4.77341	1.81135e-06	1.82646e-05
Afu4g10470	Putative sphingosine-1-phosphate lyase	402.466	0.812089	0.21569	3.76507	0.0001665	0.000990802
Afu6g02180	Ortholog of A. nidulans FGSC A4 : AN8684/ngn24, A. niger CBS 513.88 : An12g08660, A. oryzae RIB40 : AO090120000103, Aspergillus wentii : Aspwe1_0035741 and Aspergillus sydowii : Aspsy1_0097118	290.647	0.812056	0.22983	3.53329	0.000410414	0.00215064
Afu5g14330	12-oxophytodienoate reductase; transcript induced by exposure to human airway epithelial cells	276.695	0.809338	0.199995	4.04678	5.19271e-05	0.000359056
Afu8g05270	Has domain(s) with predicted DNA binding, RNA polymerase II transcription factor activity, sequence-specific DNA binding, zinc ion binding activity and role in regulation of transcription, DNA-templated, transcription, DNA-templated	272.74	0.80774	0.152646	5.29159	1.2126e-07	1.57308e-06
Afu4g06640	Has domain(s) with predicted hydrolase activity	71.0362	0.806551	0.244605	3.29736	0.000975986	0.00448851
Afu1g13760	Ortholog of A. nidulans FGSC A4 : AN3530, AN2658, A. fumigatus Af293 : Afu4g00490, Afu4g14350, A. niger CBS 513.88 : An09g01580 and A. oryzae RIB40 : AO090166000071	432.097	0.805569	0.191602	4.20438	2.61803e-05	0.000199077
Afu6g03860	Putative major facilitator superfamily (MFS) transporter; higher expression in 48 h biofilm vs planktonic cells	279.182	0.804622	0.153251	5.25037	1.51795e-07	1.93879e-06
Afu7g05400	Ortholog of A. niger CBS 513.88 : An07g02800, A. oryzae RIB40 : AO090005000380, Aspergillus wentii : Aspwe1_0286844, Aspergillus sydowii : Aspsy1_0093167 and Aspergillus terreus NIH2624 : ATET_06417	535.548	0.804495	0.228662	3.51827	0.000434369	0.00225809
Afu1g12030	Ortholog of A. nidulans FGSC A4 : AN1068, A. niger CBS 513.88 : An08g04360, A. oryzae RIB40 : AO090001000343, Aspergillus wentii : Aspwe1_0109513 and Aspergillus sydowii : Aspsy1_0251335	738.397	0.803459	0.15936	5.04177	4.61238e-07	5.29965e-06
Afu4g07680	Putative INSIG homolog, sterol sensing factor	465.72	0.799113	0.108015	7.3982	1.38039e-13	3.92862e-12
Afu6g02770	Has domain(s) with predicted oxidoreductase activity and role in metabolic process	184.745	0.797338	0.182467	4.36976	1.24384e-05	0.00010263
Afu2g03030	Putative pre-mRNA splicing factor; intein-containing protein, inteins are protein intervening sequences that can self-excise through protein splicing	933.615	0.796766	0.218348	3.64906	0.000263204	0.00146111
Afu1g02190	Ras GTPase; hypoxia repressed protein	1587.16	0.795657	0.170494	4.66677	3.05979e-06	2.93013e-05
Afu5g02130	Putative alpha-galactosidase	154.028	0.79561	0.212629	3.74178	0.000182722	0.00107868
Afu1g16850	Putative sphinganine hydroxylase with a predicted role in the hydroxylation of dihydrosphingosine (DHS) at position C-4; involved in sphingolipid biosynthesis	1988.2	0.79529	0.200613	3.9643	7.3613e-05	0.000488783
Afu4g08660	Oligosaccharyltransferase subunit ribophorin II with a predicted role in N-linked protein glycosylation; 4 predicted transmembrane domains	348.684	0.793824	0.160179	4.95586	7.20098e-07	7.96671e-06
Afu2g12920	Has domain(s) with predicted ATP binding, nucleoside-triphosphatase activity, nucleotide binding activity	371.902	0.792163	0.239199	3.31173	0.000927214	0.00429185
Afu6g05110	Ortholog(s) have mitochondrion targeting sequence binding, protein channel activity and role in conidium formation, hyphal growth, protein import into mitochondrial matrix, protein import into mitochondrial outer membrane	1720.54	0.792128	0.160481	4.93596	7.97571e-07	8.70128e-06
Afu3g11320	Ortholog(s) have gamma-tubulin binding activity and role in cytoplasmic microtubule organization, establishment or maintenance of cell polarity regulating cell shape, mitotic spindle assembly	219.541	0.788443	0.172377	4.57393	4.78651e-06	4.36679e-05
Afu6g04290	Putative phosphoethanolamine N-methyltransferase	570.595	0.788311	0.250908	3.14183	0.00167893	0.00710194
Afu3g05730	Nicotinate mononucleotide pyrophosphorylase; no human homolog	477.891	0.786169	0.221399	3.55091	0.000383902	0.00202658
Afu8g00730	Ortholog of A. oryzae RIB40 : AO090701000613, Neosartorya fischeri NRRL 181 : NFIA_094160, Aspergillus wentii : Aspwe1_0035090 and Aspergillus fumigatus A1163 : AFUB_085840	245.952	0.785975	0.202811	3.87541	0.000106444	0.000666758
Afu2g14070	Ortholog(s) have role in N-acetylglucosamine metabolic process and cytoplasm localization	406.866	0.785716	0.213564	3.67907	0.000234086	0.0013257
Afu6g08650	Ortholog of A. nidulans FGSC A4 : AN12388, Aspergillus flavus NRRL 3357 : AFL2T_09170, Neosartorya fischeri NRRL 181 : NFIA_054300 and Aspergillus versicolor : Aspve1_0083813	80.9994	0.783725	0.25435	3.08129	0.00206109	0.00847193
Afu1g03880	Ortholog of A. nidulans FGSC A4 : AN4047, A. niger CBS 513.88 : An01g02680, Neosartorya fischeri NRRL 181 : NFIA_020800 and Aspergillus versicolor : Aspve1_0770708	184.456	0.77939	0.169815	4.58965	4.43997e-06	4.07429e-05
Afu6g13420	Ortholog(s) have polyubiquitin binding activity, role in negative regulation of protein catabolic process and cytosol, nucleus localization	1330.49	0.779323	0.218433	3.56779	0.000360005	0.0019237
Afu4g07300	Predicted adhesin-like protein	4062.33	0.779225	0.23991	3.24799	0.00116222	0.00517825
Afu3g12080	Ortholog(s) have enzyme regulator activity, mRNA binding activity	1056.76	0.778272	0.241192	3.22677	0.00125197	0.00554041
Afu6g12430	Ortholog of A. nidulans FGSC A4 : AN11730, A. niger CBS 513.88 : An06g01590, A. oryzae RIB40 : AO090009000169, Neosartorya fischeri NRRL 181 : NFIA_058400 and Aspergillus wentii : Aspwe1_0166417	676.148	0.777887	0.230905	3.36886	0.000754807	0.00361085
Afu6g07390	Putative homoisocitrate dehydrogenase with a role in lysine metabolism; hypoxia induced protein	1534.25	0.775891	0.132926	5.83703	5.31388e-09	8.67787e-08
Afu2g05630	Ortholog of A. nidulans FGSC A4 : AN7476, A. niger CBS 513.88 : An02g14010, A. oryzae RIB40 : AO090001000675, Aspergillus wentii : Aspwe1_0120551 and Aspergillus sydowii : Aspsy1_0058449	306.68	0.775637	0.225448	3.44043	0.000580797	0.00290399
Afu2g05790	Oligosaccharyl transferase alpha subunit; transcript induced by exposure to human airway epithelial cells	453.188	0.774304	0.209428	3.69722	0.000217969	0.00125066
Afu2g16730	Ortholog(s) have ubiquitin-protein transferase activity, role in protein import into peroxisome matrix, protein monoubiquitination and integral component of peroxisomal membrane, peroxisomal importomer complex localization	120.642	0.773484	0.209577	3.6907	0.00022364	0.00127946
Afu3g11690	Putative class II fructose-bisphosphate aldolase; immunoreactive protein; reacts with rabbit immunosera exposed to A. fumigatus conidia; hypoxia induced protein	10679	0.773271	0.176278	4.38665	1.15109e-05	9.60872e-05
Afu2g12050	Ortholog(s) have manganese ion transmembrane transporter activity, role in cellular manganese ion homeostasis and Golgi membrane, late endosome, trans-Golgi network localization	640.969	0.773154	0.190478	4.05902	4.92795e-05	0.000342558
Afu4g07990	Ortholog of A. nidulans FGSC A4 : AN10480, A. niger CBS 513.88 : An04g02410, A. oryzae RIB40 : AO090023000772, Aspergillus wentii : Aspwe1_0102632 and Aspergillus sydowii : Aspsy1_0149200	409.271	0.77237	0.15906	4.85586	1.19868e-06	1.25709e-05
Afu4g10120	Transcriptional regulator of extracellular proteolytic activities; nonessential for virulence in a mouse model; transcript up-regulated in conidia exposed to neutrophils	279.021	0.772034	0.206002	3.7477	0.000178465	0.0010564
Afu6g10100	Has domain(s) with predicted role in transmembrane transport and integral component of membrane localization	376.027	0.768897	0.192623	3.99173	6.5594e-05	0.000441131
Afu2g16370	60S ribosomal protein L32	11736.1	0.767006	0.189	4.05823	4.94466e-05	0.000343415
Afu4g08330	Ortholog(s) have aspartate-tRNA ligase activity, role in mitochondrial aspartyl-tRNA aminoacylation and mitochondrion localization	257.965	0.766233	0.232477	3.29595	0.000980902	0.00450321
Afu3g12750	Ortholog(s) have crossover junction endodeoxyribonuclease activity	275.351	0.76512	0.162418	4.71082	2.46727e-06	2.4105e-05
Afu4g11300	Putative vacuolar ATPase 98 kDa subunit; transcript induced by exposure to human airway epithelial cells	1002.25	0.764163	0.237497	3.21756	0.00129285	0.00568608
Afu3g09740	Ortholog(s) have role in GPI anchor biosynthetic process, fungal-type cell wall organization and cellular bud neck, cellular bud tip, endoplasmic reticulum, integral component of plasma membrane localization	1192.89	0.761177	0.183508	4.14792	3.35514e-05	0.00024744
Afu1g06970	Ortholog of A. nidulans FGSC A4 : AN5163, A. niger CBS 513.88 : An07g09540, A. oryzae RIB40 : AO090012000949, Aspergillus wentii : Aspwe1_0519616 and Aspergillus sydowii : Aspsy1_0047663	71.9778	0.755028	0.229887	3.28434	0.00102222	0.00466832
Afu5g07940	Has domain(s) with predicted chromatin binding activity	77.0595	0.75105	0.220339	3.40861	0.000652945	0.00320218
Afu4g10780	Ortholog(s) have role in mRNA export from nucleus and nucleus localization	1247.88	0.749964	0.189727	3.95286	7.72227e-05	0.000511023
Afu5g03140	Putative GTP cyclohydrolase; transcript induced by exposure to human airway epithelial cells	1077.95	0.74909	0.143595	5.2167	1.82138e-07	2.28545e-06
Afu4g11730	Putative glycerol dehydrogenase; calcium induced; transcript induced by exposure to human airway epithelial cells	9172.21	0.74864	0.184701	4.05325	5.05106e-05	0.000349877
Afu1g00520	Ortholog of A. fumigatus Af293 : Afu4g12020, A. niger CBS 513.88 : An01g07290, Neosartorya fischeri NRRL 181 : NFIA_104220 and Aspergillus wentii : Aspwe1_0123520	117.51	0.748232	0.234775	3.18701	0.0014375	0.00621781
Afu3g06360	Ortholog of A. nidulans FGSC A4 : AN4754, A. niger CBS 513.88 : An11g09980, A. oryzae RIB40 : AO090020000115, Aspergillus wentii : Aspwe1_0029373 and Aspergillus sydowii : Aspsy1_0087864	780.41	0.747841	0.178171	4.19731	2.70103e-05	0.000204005
Afu2g12170	Ortholog of A. nidulans FGSC A4 : AN6308, A. niger CBS 513.88 : An02g04240, A. oryzae RIB40 : AO090026000429, Aspergillus wentii : Aspwe1_0096119 and Aspergillus sydowii : Aspsy1_0151169	69.2112	0.747314	0.237823	3.14231	0.0016762	0.00709785
Afu4g12700	Ortholog of A. nidulans FGSC A4 : AN3606, A. niger CBS 513.88 : An03g02800, A. oryzae RIB40 : AO090009000298, Aspergillus wentii : Aspwe1_0047287 and Aspergillus sydowii : Aspsy1_0090817	182.159	0.74656	0.193443	3.85933	0.000113698	0.000703229
Afu6g12240	Putative glycerophosphoryl diester phosphodiesterase, phoB-regulated	412.9	0.745523	0.167871	4.44105	8.95222e-06	7.66845e-05
Afu2g11830	Ortholog of A. nidulans FGSC A4 : AN6201, A. oryzae RIB40 : AO090026000461, Neosartorya fischeri NRRL 181 : NFIA_087060, Aspergillus wentii : Aspwe1_0175601 and Aspergillus versicolor : Aspve1_0052426	161.765	0.743522	0.234248	3.17408	0.0015031	0.00647307
Afu1g06830	Putative 60s acidic ribosomal protein superfamily member; putative ribosomal stalk protein	10927.5	0.743004	0.139491	5.32653	1.00105e-07	1.31492e-06
Afu1g04760	Ortholog of A. nidulans FGSC A4 : AN0427, Aspergillus wentii : Aspwe1_0103691, Aspergillus sydowii : Aspsy1_0145360 and Aspergillus carbonarius ITEM 5010 : Acar5010_206077	214.365	0.738348	0.170396	4.33313	1.47003e-05	0.000118189
Afu3g04170	Ortholog(s) have pyruvate dehydrogenase (acetyl-transferring) activity and role in acetyl-CoA biosynthetic process from pyruvate, arginine biosynthetic process, glutamine biosynthetic process	2973.89	0.735286	0.201232	3.65393	0.000258258	0.0014367
Afu2g11330	Ortholog(s) have role in cellular metal ion homeostasis, cellular response to biotic stimulus and cellular response to starvation, more	575.101	0.733562	0.193459	3.79181	0.000149553	0.000896836
Afu6g04890	Ortholog(s) have endoplasmic reticulum localization	128.619	0.729861	0.231239	3.15631	0.00159781	0.00681368
Afu2g05120	Has domain(s) with predicted GTP binding, GTPase activity	568.58	0.729086	0.239036	3.0501	0.00228763	0.00926252
Afu2g03900	Has domain(s) with predicted hydrolase activity, acting on carbon-nitrogen (but not peptide) bonds, in linear amides activity and role in metabolic process	101.28	0.726826	0.22241	3.26796	0.00108327	0.00490719
Afu1g06071	Ortholog(s) have Golgi apparatus localization	375.787	0.725468	0.206359	3.51556	0.000438828	0.00227825
Afu1g00510	D-lactate dehydrogenase (cytochrome); SrbA-regulated during hypoxia	4625.48	0.724493	0.19393	3.73586	0.000187078	0.00109992
Afu4g11630	Ortholog of A. nidulans FGSC A4 : AN5573, A. niger CBS 513.88 : An04g04730, A. oryzae RIB40 : AO090003001056, Aspergillus wentii : Aspwe1_0166629 and Aspergillus sydowii : Aspsy1_0088453	155.644	0.721337	0.213252	3.38256	0.000718139	0.00346498
Afu4g03322	Ortholog of A. nidulans FGSC A4 : AN7177, A. niger CBS 513.88 : An14g01990, A. oryzae RIB40 : AO090011000139, Aspergillus sydowii : Aspsy1_0052594 and Aspergillus terreus NIH2624 : ATET_02136	5153.96	0.719471	0.198292	3.62835	0.000285241	0.00157343
Afu1g15400	Ortholog(s) have peroxisome matrix targeting signal-2 binding activity, role in fatty acid metabolic process, protein import into peroxisome matrix, docking and cytosol, nucleus, peroxisome localization	176.46	0.718292	0.213161	3.36971	0.000752464	0.00360183
Afu2g02510	Ortholog(s) have role in positive regulation of conjugation with cellular fusion and TORC1 complex, cytoplasm localization	150.424	0.715902	0.195618	3.65969	0.000252523	0.00140859
Afu2g02850	Ortholog(s) have protein serine/threonine kinase activity, role in negative regulation of glycogen biosynthetic process, protein phosphorylation, regulation of (1->6)-beta-D-glucan biosynthetic process and cytosol, nucleus localization	371.65	0.715651	0.219118	3.26605	0.00109058	0.00492612
Afu7g05890	Ortholog of Aspergillus fumigatus A1163 : AFUB_091470	298.348	0.714682	0.208594	3.4262	0.000612101	0.00303922
Afu2g07800	Putative glycophosphatidylinositol (GPI)-anchored cell wall protein; predicted adhesin-like protein	3051.7	0.713882	0.212003	3.36732	0.000759037	0.00362666
Afu2g16790	Ortholog(s) have endoplasmic reticulum localization	313.54	0.713292	0.191618	3.72247	0.000197281	0.00114873
Afu1g04560	Ortholog(s) have urease activity, role in urea catabolic process and cytosol localization	385.378	0.712611	0.168506	4.229	2.3473e-05	0.000180765
Afu1g07420	Ortholog(s) have SNAP receptor activity and role in ER to Golgi vesicle-mediated transport, retrograde vesicle-mediated transport, Golgi to ER, vesicle fusion	545.851	0.707408	0.16675	4.24233	2.21211e-05	0.000171362
Afu2g15660	Has domain(s) with predicted oxidoreductase activity, oxidoreductase activity, acting on the aldehyde or oxo group of donors, NAD or NADP as acceptor activity and role in oxidation-reduction process	460.972	0.707407	0.139943	5.05498	4.30437e-07	4.98808e-06
Afu3g08290	Aspartyl aminopeptidase; immunoreactive; secreted protein; induced by growth on BSA as a sole nitrogen source	726.012	0.70549	0.192398	3.66682	0.000245587	0.00137792
Afu4g02970	Dual-function membrane protein that acts as a calcium-gated ion channel and calcium-dependent phospholipid scramblase	893.962	0.704215	0.196313	3.58721	0.000334236	0.00180194
Afu8g04120	Putative carboxypeptidase S1; predicted signal sequence for secretion; predicted gene pair with AFUA_1G00420	104.254	0.703562	0.219011	3.21245	0.00131606	0.00577523
Afu5g02740	Putative alpha-1,2-mannosyltransferase with a predicted role in N-linked protein glycosylation; 1 predicted transmembrane domain	759.427	0.702157	0.184709	3.80141	0.000143875	0.000870004
Afu3g07980	Ortholog of A. nidulans FGSC A4 : AN10370, A. niger CBS 513.88 : An16g01990, A. oryzae RIB40 : AO090005001498, Aspergillus wentii : Aspwe1_0173462 and Aspergillus sydowii : Aspsy1_0042585	2101.39	0.701559	0.205736	3.40999	0.000649648	0.00318937
Afu5g06360	60S ribosomal protein L8; transcript induced by exposure to human airway epithelial cells	21700.1	0.699738	0.190495	3.67326	0.000239475	0.00134844
Afu1g02910	Ortholog of A. nidulans FGSC A4 : AN10031, A. niger CBS 513.88 : An01g05060, A. oryzae RIB40 : AO090005000782, Aspergillus wentii : Aspwe1_0169592 and Aspergillus sydowii : Aspsy1_0076110	487.424	0.697673	0.187258	3.72574	0.000194744	0.00113818
Afu4g00600	Ortholog of A. nidulans FGSC A4 : AN6413, AN6419, AN6946, AN5312, AN5664, AN8328, AN3241, AN10369, AN1930, AN2386, AN1738, AN11159, AN8984, AN8951, AN1540, AN8971, AN9387, AN9266, AN9306, AN1317, AN10886, AN7232, AN7774, AN12202	617.762	0.697472	0.143571	4.85804	1.18554e-06	1.24664e-05
Afu2g13020	Ortholog(s) have dicarboxylic acid transmembrane transporter activity, role in dicarboxylic acid transport and mitochondrial envelope, plasma membrane localization	416.513	0.694533	0.177395	3.91518	9.03366e-05	0.000583068
Afu1g01680	Branched-chain amino acid aminotransferase; induced by growth on BSA as a sole nitrogen source	345.882	0.693269	0.15837	4.37751	1.2004e-05	9.97796e-05
Afu7g01620	Ortholog(s) have phosphatidylinositol-3-phosphate binding, ubiquitin-protein transferase activity, role in protein ubiquitination and cytosol, fungal-type vacuole membrane, late endosome, nucleus localization	875.272	0.691879	0.161435	4.28579	1.8209e-05	0.00014375
Afu4g10440	Protein of unknown function; transcript repressed by exposure to human airway epithelial cells	1219.18	0.6905	0.134477	5.1347	2.82598e-07	3.36845e-06
Afu2g13850	Ortholog of A. nidulans FGSC A4 : AN2425, A. niger CBS 513.88 : An02g05260, A. oryzae RIB40 : AO090026000188, Aspergillus wentii : Aspwe1_0054675 and Aspergillus sydowii : Aspsy1_0075212	643.694	0.687646	0.204893	3.35612	0.00079044	0.00374925
Afu6g04190	Ortholog(s) have cytosol, nucleus localization	211.172	0.685167	0.201601	3.39864	0.000677225	0.0033041
Afu1g10270	Ortholog(s) have pyridoxine:NADP 4-dehydrogenase activity, role in pyridoxal biosynthetic process and cytosol, extracellular region, nucleus localization	285.736	0.683503	0.145533	4.69655	2.6459e-06	2.55955e-05
Afu3g06340	Ortholog(s) have unfolded protein binding activity, role in mitochondrial respiratory chain complex IV assembly and integral component of membrane, mitochondrial inner membrane, plasma membrane localization	672.594	0.681681	0.138384	4.926	8.39312e-07	9.09351e-06
Afu1g13240	Ortholog(s) have adenine deaminase activity	155.411	0.680843	0.222796	3.0559	0.00224389	0.00911833
Afu3g11750	Ortholog(s) have oxysterol binding, phosphatidic acid binding, phosphatidylinositol-4,5-bisphosphate binding, phosphatidylinositol-4-phosphate binding, sterol transporter activity	908.463	0.679537	0.139287	4.87869	1.06791e-06	1.12899e-05
Afu3g06300	Small Rho-type GTPase; required for conidiation and normal hyphal growth; required for normal fungal burden in mice	699.434	0.673266	0.163136	4.12702	3.67501e-05	0.000267042
Afu1g02580	Putative lipase; induced by exposure to artemisinin	809.916	0.672989	0.189099	3.55893	0.000372368	0.00197498
Afu4g13180	Tetratricopeptide (TPR) repeat protein, transcript induced by exposure to human airway epithelial cells	1337.45	0.672257	0.202985	3.31186	0.000926777	0.00429185
Afu3g06960	60S ribosomal protein L21	12418.7	0.671876	0.221536	3.03281	0.00242285	0.00975975
Afu2g01550	Ortholog(s) have role in negative regulation of transcription from RNA polymerase III promoter, transcription factor TFIIIB complex assembly	639.226	0.670696	0.20344	3.29679	0.000977981	0.00449242
Afu2g17080	Ortholog(s) have cell cortex, peroxisome localization	524.269	0.669299	0.15208	4.40095	1.07778e-05	9.07097e-05
Afu5g11900	Ortholog(s) have role in Golgi to plasma membrane protein transport and Golgi cis cisterna, cytosol localization	370.718	0.668993	0.216953	3.08359	0.00204521	0.00842428
Afu3g10780	Ortholog of A. nidulans FGSC A4 : AN4911, A. niger CBS 513.88 : An02g06450, Neosartorya fischeri NRRL 181 : NFIA_066470, Aspergillus wentii : Aspwe1_0362213 and Aspergillus versicolor : Aspve1_0127307	751.496	0.666086	0.204059	3.26419	0.00109778	0.0049558
Afu4g14230	Has domain(s) with predicted role in transmembrane transport and integral component of membrane localization	1234.54	0.666083	0.214352	3.10743	0.00188723	0.00786848
Afu4g04670	Ortholog(s) have calcium:proton antiporter activity, potassium:proton antiporter activity, sodium:proton antiporter activity and role in hydrogen transport, potassium ion transport, sodium ion transport	1144.3	0.664128	0.189253	3.50921	0.000449443	0.0023239
Afu6g02100	Has domain(s) with predicted magnesium ion transmembrane transporter activity, role in magnesium ion transport and integral component of membrane localization	467.319	0.657276	0.190739	3.44594	0.000569078	0.00285813
Afu5g11660	Ortholog(s) have phosphatidylinositol-3,5-bisphosphate binding, ubiquitin binding activity	293.696	0.652589	0.206083	3.16664	0.00154213	0.00662298
Afu6g07940	Putative lactoylglutathione lyase	3886.35	0.649959	0.193361	3.36137	0.000775571	0.00369892
Afu2g03320	Ortholog of A. nidulans FGSC A4 : AN4498, A. niger CBS 513.88 : An07g07800, A. oryzae RIB40 : AO090120000253, Aspergillus wentii : Aspwe1_0028102 and Aspergillus sydowii : Aspsy1_0062404	778.459	0.649606	0.170532	3.80928	0.00013937	0.000845368
Afu4g10410	Putative aspartate aminotransferase; reacts with rabbit immunosera exposed to A. fumigatus conidia; hypoxia induced protein; transcript induced in conidia exposed to neutrophils or to human airway epithelial cells	3618.77	0.648316	0.198642	3.26375	0.0010995	0.0049607
Afu5g11290	Ortholog(s) have D-amino-acid oxidase activity and role in D-alanine metabolic process, D-valine metabolic process	1825.4	0.647655	0.1668	3.88282	0.000103251	0.00065196
Afu1g16280	Ortholog(s) have proton-transporting ATP synthase activity, rotational mechanism activity and role in ATP synthesis coupled proton transport, cristae formation, protein complex oligomerization	3038.97	0.647507	0.160177	4.04245	5.28964e-05	0.000364198
Afu2g02670	Ortholog(s) have endoplasmic reticulum localization	496.103	0.647298	0.116775	5.54313	2.97105e-08	4.26647e-07
Afu1g04660	Ribosomal protein L15	16067.3	0.645381	0.185114	3.4864	0.000489573	0.00250364
Afu5g09190	Ortholog(s) have bile acid-exporting ATPase activity, role in bile acid and bile salt transport and fungal-type vacuole localization	523.104	0.640383	0.181337	3.53145	0.000413287	0.00216136
Afu5g04180	Transcript up-regulated in conidia exposed to neutrophils	481.042	0.640317	0.205962	3.10892	0.00187775	0.00783726
Afu5g01970	Glyceraldehyde-3-phosphate dehydrogenase; predicted gene pair with AFUA_5G01030; protein induced by hydrogen peroxide; reacts with rabbit immunosera exposed to A. fumigatus conidia: induced by L-tyrosine	42972.3	0.638625	0.186997	3.41517	0.000637432	0.00314117
Afu7g03930	Ortholog of A. nidulans FGSC A4 : AN2188, A. niger CBS 513.88 : An13g00390, A. oryzae RIB40 : AO090026000821, Aspergillus wentii : Aspwe1_0050251 and Aspergillus sydowii : Aspsy1_0026945	119.611	0.637496	0.196123	3.25049	0.00115205	0.00514885
Afu5g09500	Ortholog(s) have mitochondrial ribosome localization	937.864	0.636581	0.188018	3.38575	0.000709838	0.00343336
Afu4g09910	Has domain(s) with predicted ATP binding, inositol pentakisphosphate 2-kinase activity	196.771	0.6353	0.19932	3.18734	0.00143586	0.00621414
Afu5g11820	Ortholog(s) have cytosol, nucleus localization	1992.86	0.634631	0.13854	4.58085	4.63092e-06	4.23961e-05
Afu5g02450	Putative polyprenyl synthetase; farnesyl-pyrophosphate synthetase; SrbA-regulated during hypoxia	1028.26	0.63353	0.135499	4.67553	2.93201e-06	2.81486e-05
Afu8g04340	Putative cystathionine gamma-lyase; transcript induced by exposure to human airway epithelial cells	299.854	0.633003	0.194774	3.24994	0.00115431	0.00514885
Afu8g05370	Ortholog(s) have role in regulation of transcription from RNA polymerase II promoter, transcription from RNA polymerase II promoter and cytosol, nucleus localization	528.096	0.631691	0.166516	3.79358	0.000148489	0.000892487
Afu7g03940	Ortholog(s) have cytosol localization	1084.71	0.630969	0.186083	3.39079	0.000696908	0.00338123
Afu2g15370	Ortholog(s) have role in amino acid transmembrane export from vacuole and integral component of fungal-type vacuolar membrane localization	375.52	0.630307	0.196874	3.20158	0.00136678	0.00596116
Afu1g04640	Ortholog(s) have cell division site, cell tip, mitotic spindle pole body, nucleus localization	364.884	0.627922	0.157107	3.99677	6.42113e-05	0.000434436
Afu3g11730	Ortholog(s) have mitochondrion localization	666.66	0.62741	0.173861	3.60868	0.000307764	0.00168349
Afu8g04570	Ortholog(s) have nucleus localization	1982.29	0.625672	0.160802	3.89094	9.98567e-05	0.000634607
Afu3g10790	Ortholog of A. nidulans FGSC A4 : AN4910, A. niger CBS 513.88 : An02g06460, Aspergillus wentii : Aspwe1_0049268, Aspergillus sydowii : Aspsy1_0147456 and Aspergillus terreus NIH2624 : ATET_04608	766.95	0.625406	0.134403	4.65322	3.26795e-06	3.10396e-05
Afu5g00840	Ortholog of A. nidulans FGSC A4 : AN5639, AN2587, AN9444, AN7395, A. niger CBS 513.88 : An03g01000, A. oryzae RIB40 : AO090102000018 and Aspergillus wentii : Aspwe1_0065350, Aspwe1_0153928, Aspwe1_0178709	171.161	0.622882	0.199767	3.11805	0.00182052	0.00762269
Afu1g15470	Ortholog(s) have RNA polymerase II transcription factor activity, sequence-specific DNA binding, sequence-specific DNA binding, zinc ion binding activity	99.9353	0.620358	0.19296	3.21496	0.00130464	0.0057347
Afu1g07690	Protein O-mannosyltransferase; essential gene; 12 predicted transmembrane domains	956.018	0.618441	0.154234	4.00975	6.07838e-05	0.000414045
Afu6g03940	Ortholog(s) have cytosol, nucleus localization	1146.42	0.614122	0.134414	4.5689	4.9029e-06	4.46359e-05
Afu3g01590	Protein of unknown function	1564.13	0.613298	0.14643	4.18834	2.81008e-05	0.000211024
Afu3g05690	Ortholog(s) have role in transport and endoplasmic reticulum, integral component of Golgi membrane localization	502.328	0.612787	0.200486	3.05651	0.0022393	0.00910439
Afu1g14790	Ortholog(s) have role in establishment or maintenance of cell polarity, mitochondrial outer membrane translocase complex assembly, mitochondrion inheritance, mitochondrion-ER tethering, phospholipid transport	304.485	0.612267	0.147242	4.15823	3.20722e-05	0.000237443
Afu5g12610	Has domain(s) with predicted transferase activity and role in biosynthetic process	208.449	0.608491	0.198913	3.05909	0.00222011	0.00903106
Afu2g04770	Ortholog(s) have role in autophagy, protein secretion	393.714	0.608119	0.163689	3.71509	0.000203134	0.00117584
Afu3g08470	Glucose-6-phosphate 1-dehydrogenase	6472.28	0.607733	0.144342	4.21035	2.54973e-05	0.000194637
Afu3g12380	Ortholog of A. nidulans FGSC A4 : AN3089, A. niger CBS 513.88 : An02g08010, A. oryzae RIB40 : AO090005001669, Aspergillus wentii : Aspwe1_0150448 and Aspergillus sydowii : Aspsy1_0029188	2672.46	0.60574	0.180667	3.3528	0.000799977	0.00378772
Afu6g12540	Ortholog(s) have cytosol, nucleus, site of double-strand break localization	1320.21	0.602858	0.167289	3.60368	0.000313738	0.00170902
Afu6g12890	Ortholog(s) have protein binding, bridging activity and role in phosphatidylinositol biosynthetic process, positive regulation of kinase activity	691.647	0.596761	0.155549	3.83648	0.00012481	0.000765326
Afu4g08050	Ortholog(s) have phosphatidylinositol-3,5-bisphosphate 5-phosphatase activity, phosphatidylinositol-3-phosphatase activity, phosphatidylinositol-4-phosphate phosphatase activity	1103.2	0.595489	0.12336	4.82724	1.38436e-06	1.42893e-05
Afu6g04265	Ortholog of A. nidulans FGSC A4 : AN6613, A. niger CBS 513.88 : An15g01490, A. oryzae RIB40 : AO090701000146, Aspergillus wentii : Aspwe1_0322074 and Aspergillus sydowii : Aspsy1_0164382	258.634	0.593268	0.176647	3.35849	0.000783699	0.00372637
Afu6g12790	Putative NADH-ubiquinone oxidoreductase 39 kDa subunit	2975.58	0.592086	0.176834	3.34826	0.000813213	0.00383881
Afu5g13500	Has domain(s) with predicted zinc ion binding activity	492.101	0.590169	0.179972	3.27923	0.00104089	0.00473435
Afu4g06920	Ortholog of A. nidulans FGSC A4 : AN4403, Aspergillus wentii : Aspwe1_0167198, Aspergillus sydowii : Aspsy1_0162965 and Aspergillus terreus NIH2624 : ATET_05541	424.87	0.588677	0.178248	3.30257	0.000958021	0.00441364
Afu6g06510	Has domain(s) with predicted triglyceride lipase activity and role in lipid metabolic process	295.982	0.588332	0.191074	3.07908	0.00207644	0.00853055
Afu1g14220	Nucleolar protein	1813.85	0.588016	0.153421	3.8327	0.000126744	0.000775971
Afu5g07130	Ortholog(s) have GTPase activator activity, actin binding activity	398.282	0.586522	0.108354	5.41299	6.19816e-08	8.40873e-07
Afu6g07290	Ortholog(s) have receptor activity, role in ER to Golgi vesicle-mediated transport, ascospore formation, axial cellular bud site selection and ER to Golgi transport vesicle, endoplasmic reticulum membrane localization	831.929	0.584439	0.134401	4.34846	1.37096e-05	0.000111019
Afu6g08440	Predicted oxygen-dependent protoporphyrinogen oxidase; SrbA-regulated during hypoxia	1232.09	0.583975	0.18656	3.13023	0.0017467	0.00735394
Afu2g01400	Has domain(s) with predicted oxidoreductase activity and role in metabolic process	83.8536	0.583489	0.186826	3.12317	0.00178917	0.00751546
Afu4g13350	Has domain(s) with predicted zinc ion binding activity	331.168	0.579112	0.121796	4.75478	1.98662e-06	1.99296e-05
Afu2g11230	Ortholog(s) have cytosol, nuclear periphery, nuclear pore outer ring localization	316.449	0.578119	0.126331	4.57621	4.73475e-06	4.32962e-05
Afu6g07530	Putative bZIP transcription factor with a role in sulfur amino acid metabolism; SrbA-regulated during hypoxia	120.712	0.576581	0.176776	3.26164	0.00110771	0.00499201
Afu8g02720	Ortholog of A. niger CBS 513.88 : An03g06820, A. oryzae RIB40 : AO090010000763, Aspergillus wentii : Aspwe1_0177783, Aspergillus sydowii : Aspsy1_0050811 and Aspergillus terreus NIH2624 : ATET_10385	439.709	0.575602	0.173646	3.3148	0.000917093	0.00426259
Afu1g09510	Putative GPI-anchored protein; expression induced in biofilm	1273.73	0.575297	0.118221	4.86629	1.13715e-06	1.19897e-05
Afu1g09040	Member of the RGS (regulator of G-protein signaling) family	368.808	0.574708	0.144191	3.98575	6.72672e-05	0.000451225
Afu4g08350	Ortholog of A. nidulans FGSC A4 : AN1721, A. niger CBS 513.88 : An04g03130, A. oryzae RIB40 : AO090023000724, Aspergillus wentii : Aspwe1_0034464 and Aspergillus sydowii : Aspsy1_0084114	326.824	0.571179	0.167178	3.41659	0.000634103	0.00312673
Afu2g09670	Ortholog of A. nidulans FGSC A4 : AN6047, A. oryzae RIB40 : AO090011000678/ufe1, Neosartorya fischeri NRRL 181 : NFIA_085140 and Aspergillus wentii : Aspwe1_0054391	173.957	0.568585	0.156077	3.64298	0.000269498	0.00149288
Afu5g14320	Ortholog of A. nidulans FGSC A4 : AN2683, AN5069, A. fumigatus Af293 : Afu5g02860, A. niger CBS 513.88 : An09g04830, An14g05730 and A. oryzae RIB40 : AO090102000482, AO090001000197	575.124	0.568202	0.161213	3.52454	0.000424214	0.00221262
Afu1g16523	Ortholog(s) have structural constituent of ribosome activity and cytosolic small ribosomal subunit localization	12907.2	0.566765	0.171006	3.31429	0.00091875	0.00426776
Afu2g05800	Ortholog(s) have cytoplasm localization	377.535	0.564344	0.136659	4.12957	3.63449e-05	0.000264342
Afu1g04950	Ortholog(s) have protein serine/threonine phosphatase activity	847.225	0.559377	0.125447	4.45906	8.23193e-06	7.15285e-05
Afu4g03090	Ortholog of A. nidulans FGSC A4 : AN2473, A. niger CBS 513.88 : An16g01740, An14g02280, A. oryzae RIB40 : AO090102000258, AO090003001331 and Aspergillus wentii : Aspwe1_0030474, Aspwe1_0115648	621.567	0.557326	0.145702	3.82511	0.000130713	0.000798406
Afu3g06600	Ortholog(s) have uroporphyrin-III C-methyltransferase activity and role in cellular response to drug, methionine biosynthetic process, siroheme biosynthetic process	592.137	0.556914	0.123877	4.49572	6.93353e-06	6.09205e-05
Afu7g03760	Putative 1-phosphatidylinositol 4-kinase	369.007	0.556281	0.152259	3.65353	0.000258662	0.00143792
Afu1g03540	Has domain(s) with predicted protein tyrosine/serine/threonine phosphatase activity and role in protein dephosphorylation	235.714	0.555114	0.180971	3.06741	0.00215919	0.00881979
Afu3g13010	Has domain(s) with predicted hydrolase activity	339.019	0.554367	0.15378	3.60494	0.00031223	0.00170199
Afu8g05590	Ortholog of A. nidulans FGSC A4 : AN1548, A. niger CBS 513.88 : An15g05250, An16g07090, An07g05440, A. oryzae RIB40 : AO090003000727, AO090005000587 and Aspergillus wentii : Aspwe1_0045167	336.814	0.550337	0.171429	3.21029	0.001326	0.00580913
Afu5g02800	C6 transcription factor; A. nidulans ortholog sfgA has role in negative regulation of conidium formation; transcript up-regulated in conidia exposed to neutrophils	231.665	0.550028	0.176191	3.12176	0.00179772	0.00754569
Afu3g05600	60S ribosomal protein L27a	11601.2	0.54902	0.146532	3.74676	0.000179137	0.00105958
Afu6g07850	Ortholog(s) have nucleolus localization	176.406	0.548465	0.15952	3.43822	0.00058555	0.00292403
Afu4g03460	Putative helix-loop-helix (HLH) DNA binding domain protein; calcium-downregulated; highly induced in response to hypoxia	7522.72	0.545799	0.170636	3.19861	0.00138093	0.0060062
Afu6g12660	40S ribosomal protein S10b; protein level decreases upon heat shock	12821	0.536917	0.105926	5.06877	4.00399e-07	4.66637e-06
Afu5g09000	Ortholog(s) have peptidyl-lysine N-acetyltransferase activity, acting on acetyl phosphate as donor activity	359.827	0.53616	0.150538	3.56161	0.000368584	0.00196154
Afu4g06080	Ortholog(s) have myo-inositol transmembrane transporter activity and role in myo-inositol transport	255.258	0.530781	0.171394	3.09684	0.00195594	0.0081068
Afu1g06950	Ortholog(s) have cytoplasm localization	689.572	0.526852	0.113206	4.65393	3.25664e-06	3.09697e-05
Afu1g16480	Ortholog(s) have mitochondrion localization	1358.39	0.526506	0.13337	3.94771	7.89012e-05	0.000519504
Afu1g03420	Ortholog(s) have adenylate kinase activity, nucleoside triphosphate adenylate kinase activity, role in nucleotide metabolic process and mitochondrial inner membrane, mitochondrial matrix localization	330.466	0.525494	0.166654	3.1532	0.00161493	0.00687175
Afu4g14400	Ortholog of A. nidulans FGSC A4 : AN3546, A. fumigatus Af293 : Afu1g16170, Afu5g15040, Afu6g09300, A. niger CBS 513.88 : An08g11160, An04g08000 and A. oryzae RIB40 : AO090166000001	848.114	0.52451	0.120091	4.36763	1.25605e-05	0.000103204
Afu5g13230	Ortholog(s) have fungal-type vacuole membrane localization	356.222	0.524168	0.172823	3.03298	0.00242152	0.0097594
Afu5g11030	Has domain(s) with predicted transferase activity, transferring acyl groups activity and role in metabolic process	389.364	0.523999	0.132044	3.96836	7.23675e-05	0.000481735
Afu4g06990	Ortholog(s) have endoplasmic reticulum localization	233.771	0.519377	0.144739	3.58838	0.000332745	0.00179513
Afu4g09950	Ortholog(s) have endoplasmic reticulum localization	966.582	0.516384	0.0866121	5.96203	2.49126e-09	4.27268e-08
Afu4g12040	Putative oxidosqualene:lanosterol cyclase (OSLC) with a role in protostadienol biosynthesis; SrbA-regulated during hypoxia	352.065	0.515726	0.157578	3.27282	0.0010648	0.00482912
Afu1g06620	Putative mitochondrial acyl carrier protein; S. cerevisiae ortholog ACP1 has role in lipoic acid biosynthetic process and localizes to mitochondrion	3386.25	0.512996	0.163517	3.13726	0.00170532	0.00720178
Afu1g01610	Transcript up-regulated in conidia exposed to neutrophils	187.926	0.510956	0.164655	3.10319	0.0019145	0.00796524
Afu5g07760	Has domain(s) with predicted role in transmembrane transport and integral component of membrane localization	373.795	0.504813	0.166598	3.03013	0.00244447	0.00983172
Afu2g08070	Protein described as similar to the S. cervisiae magnesium transporter, Alr1p	676.617	0.497567	0.137534	3.61779	0.000297133	0.00163215
Afu6g07410	Ortholog of A. nidulans FGSC A4 : AN5208, A. niger CBS 513.88 : An07g09020, A. oryzae RIB40 : AO090005001559, Neosartorya fischeri NRRL 181 : NFIA_053090 and Aspergillus wentii : Aspwe1_0040827	465.247	0.495886	0.146626	3.38198	0.000719649	0.00347013
Afu2g05020	Ortholog(s) have role in Golgi to endosome transport, cell morphogenesis, cleistothecium development, conidium formation and endoplasmic reticulum organization, more	294.395	0.486014	0.133863	3.63068	0.00028268	0.0015626
Afu2g04710	Has domain(s) with predicted heme binding activity	2074.61	0.474321	0.138048	3.43592	0.000590551	0.00294339
Afu7g06430	Ortholog of A. nidulans FGSC A4 : AN5231, A. oryzae RIB40 : AO090012000101, Aspergillus wentii : Aspwe1_0167924, Aspergillus sydowii : Aspsy1_0091759 and Aspergillus terreus NIH2624 : ATET_07909	904.281	0.46553	0.149887	3.10588	0.00189715	0.00790142
Afu3g08980	Ortholog(s) have threonine synthase activity, role in threonine biosynthetic process and cytosol, nucleus localization	1233.65	0.459116	0.113745	4.03636	5.42871e-05	0.000372099
Afu2g11290	Orotate phosphoribosyltransferase 1; role in pyrimidine base biosynthesis; no human homolog	645.445	0.458696	0.146004	3.14167	0.00167987	0.00710194
Afu2g12070	Ortholog of A. nidulans FGSC A4 : AN6218, AN7901/dbaG, A. fumigatus Af293 : Afu4g00710, A. oryzae RIB40 : AO090026000438 and Aspergillus wentii : Aspwe1_0044439	330.392	0.453483	0.138253	3.28009	0.00103776	0.00472282
Afu1g06320	Ortholog(s) have endoplasmic reticulum localization	1355.45	0.451056	0.135398	3.33133	0.000864306	0.00405151
Afu8g05540	Ortholog of A. nidulans FGSC A4 : AN1544, A. niger CBS 513.88 : An16g07140, A. oryzae RIB40 : AO090005000591, Aspergillus wentii : Aspwe1_0045161 and Aspergillus sydowii : Aspsy1_0041791	320.009	0.442931	0.114516	3.86787	0.000109792	0.000682283
Afu8g04000	Putative acetyl-coenzyme A acetyltransferase; protein induced by hydrogen peroxide; higher expression in 48 h biofilm vs planktonic cells; SrbA-regulated during hypoxia	3412.69	0.441647	0.12761	3.46092	0.000538335	0.00272722
Afu5g02990	Putative aromatic amino acid aminotransferase; transcript downregulated in response to voriconazole; induced by growth on BSA as a sole nitrogen source	813.703	0.439632	0.103355	4.2536	2.1036e-05	0.00016344
Afu1g09660	Ortholog(s) have dicarboxylic acid transmembrane transporter activity, role in mitochondrial transport and mitochondrial inner membrane localization	1217.07	0.425753	0.109497	3.88826	0.000100964	0.000640606
Afu8g05500	Ortholog(s) have role in cellular response to DNA damage stimulus, cleistothecium development, conidiophore development, conidium formation, entrainment of circadian clock by photoperiod and hyphal growth, more	342.792	0.421796	0.136242	3.09592	0.00196204	0.00812431
Afu5g12080	Has domain(s) with predicted DNA binding, RNA polymerase II transcription factor activity, sequence-specific DNA binding, zinc ion binding activity and role in regulation of transcription, DNA-templated, transcription, DNA-templated	1524.82	0.386006	0.0997812	3.86853	0.000109494	0.000682055
Afu3g06840	Putative cytosolic small ribosomal subunit S4	18954.2	0.377104	0.123437	3.05503	0.00225041	0.0091401
Afu5g12260	Putative disulfide isomerase	1175.71	0.345776	0.114196	3.02791	0.00246251	0.0098992
Afu5g02180	Cysteine synthase (o-acetylserine (thiol)-lyase); transcript induced by exposure to human airway epithelial cells	1880.12	0.33468	0.0844724	3.962	7.43253e-05	0.000493096
Afu1g14740	Ortholog(s) have RNA polymerase II transcription factor activity, TBP-class protein binding, involved in preinitiation complex assembly, TBP-class protein binding activity	464.646	-0.300064	0.0895227	-3.35182	0.000802813	0.00379885
Afu3g14320	Ortholog(s) have cytosol localization	998.954	-0.344293	0.102944	-3.34446	0.000824415	0.00388702
Afu3g13390	Ortholog(s) have proton-transporting ATPase activity, rotational mechanism activity, role in asexual sporulation, cellular response to drug, vacuolar transport and fungal-type vacuole membrane, nucleus localization	789.667	-0.352876	0.0893726	-3.94837	7.8686e-05	0.000518522
Afu3g10220	Ortholog(s) have cytoplasmic mRNA processing body localization	581.307	-0.355857	0.115635	-3.07741	0.00208804	0.00856927
Afu7g04160	Putative peroxin with a predicted role in peroxisome biogenesis	736.437	-0.369977	0.122291	-3.02538	0.0024832	0.00995688
Afu6g07210	Putative copper-zinc superoxide dismutase	1101.16	-0.398202	0.116639	-3.41398	0.00064022	0.00315293
Afu2g10810	Has domain(s) with predicted role in intracellular transport	1032.74	-0.41714	0.127017	-3.28413	0.00102297	0.00466906
Afu5g08600	Ortholog(s) have serine O-acetyltransferase activity, role in cysteine biosynthetic process and mitochondrion localization	407.051	-0.421726	0.131229	-3.21366	0.00131053	0.00575418
Afu5g11630	Ortholog of A. nidulans FGSC A4 : AN0132, A. niger CBS 513.88 : An18g03110, A. oryzae RIB40 : AO090026000663, Aspergillus wentii : Aspwe1_0170695 and Aspergillus sydowii : Aspsy1_0195219	1700.66	-0.42779	0.129106	-3.31348	0.000921426	0.00427624
Afu5g07050	Proteasome regulatory particle subunit; transcript induced by exposure to human airway epithelial cells	2574.42	-0.437728	0.133009	-3.29097	0.000998424	0.00457296
Afu3g10110	Electron transfer flavoprotein-ubiquinone oxidoreductase; hypoxia repressed protein	1050.27	-0.452144	0.138405	-3.26682	0.00108763	0.0049241
Afu4g04600	Ortholog(s) have holocytochrome-c synthase activity and role in aerobic respiration, cytochrome c-heme linkage, filamentous growth of a population of unicellular organisms, sporocarp development involved in sexual reproduction	309.699	-0.452942	0.14073	-3.21851	0.00128858	0.00567682
Afu2g14680	Bzip developmental regulator; role in asexual development, gliotoxin production; locus encodes two transcripts flbB-beta and flbB-alpha; shorter transcript accumulates during asexual development, remains high in conidia; hypoxia-repressed	794.705	-0.45652	0.134865	-3.38502	0.000711727	0.00344038
Afu2g05770	Ortholog(s) have SAGA complex localization	209.996	-0.460566	0.151488	-3.04027	0.00236366	0.00955561
Afu1g08790	Ortholog(s) have nuclear export signal receptor activity, role in cellular response to oxidative stress, protein export from nucleus and cytosol, nuclear envelope, nuclear periphery localization	2463.13	-0.462123	0.112548	-4.106	4.02562e-05	0.000287205
Afu7g02480	Ortholog(s) have cytosol localization	498.951	-0.463752	0.146749	-3.16017	0.00157677	0.00673126
Afu5g04240	Ortholog(s) have mRNA binding, protein domain specific binding, transcription regulatory region RNA binding activity	651.643	-0.474554	0.147468	-3.21801	0.00129081	0.00568348
Afu1g14320	Ortholog(s) have role in histone H2B ubiquitination, protein processing and Dsc E3 ubiquitin ligase complex, endoplasmic reticulum localization	340.586	-0.478092	0.140262	-3.40856	0.000653073	0.00320218
Afu7g05780	Ortholog(s) have role in establishment or maintenance of cell polarity, hyphal growth	557.162	-0.47903	0.144615	-3.31246	0.000924806	0.00428611
Afu4g12880	Transcript up-regulated in conidia exposed to neutrophils	638.126	-0.480766	0.140841	-3.41353	0.000641267	0.00315414
Afu4g04680	FGGY-family carbohydrate kinase; protein induced by heat shock	2284.03	-0.481032	0.133589	-3.60084	0.000317185	0.00172503
Afu4g07330	Ortholog(s) have endoplasmic reticulum localization	402.506	-0.48186	0.143898	-3.34863	0.000812109	0.00383591
Afu5g08620	Ortholog(s) have fungal-type vacuole localization	309.399	-0.482259	0.13293	-3.62793	0.000285701	0.00157486
Afu6g09250	Ortholog(s) have glucan exo-1,3-beta-glucosidase activity and role in fungal-type cell wall beta-glucan biosynthetic process, glucan catabolic process, regulation of cell shape	250.377	-0.482723	0.148428	-3.25223	0.00114503	0.00513369
Afu2g04630	Ortholog(s) have cytosol localization	763.459	-0.49108	0.129204	-3.80081	0.000144223	0.000870767
Afu2g12960	Has domain(s) with predicted Ino80 complex localization	365.522	-0.502927	0.164683	-3.05391	0.00225881	0.00916476
Afu2g16200	Ortholog(s) have cytosol, nucleus localization	211.224	-0.505856	0.161462	-3.13296	0.00173052	0.00730033
Afu4g07770	Ortholog(s) have potassium:chloride symporter activity and role in L-arginine import across plasma membrane, L-lysine transmembrane transport, potassium ion homeostasis, vacuolar transmembrane transport	374.675	-0.508558	0.134058	-3.79356	0.000148502	0.000892487
Afu3g07830	Ortholog(s) have unfolded protein binding activity, role in protein folding and chaperonin-containing T-complex, nucleus localization	1333.96	-0.523979	0.121595	-4.30921	1.6384e-05	0.000130392
Afu3g11100	Ortholog(s) have role in mitochondrial respiratory chain complex III assembly and integral component of mitochondrial inner membrane localization	1052.38	-0.5241	0.157333	-3.33115	0.000864894	0.00405151
Afu6g11460	Has domain(s) with predicted nucleic acid binding, nucleotide binding activity	304.049	-0.524326	0.158598	-3.30601	0.000946349	0.00436243
Afu4g07620	Has domain(s) with predicted role in mitotic nuclear division and chromosome, centromeric region, nucleus localization	556.282	-0.525862	0.166248	-3.16312	0.00156087	0.0066779
Afu4g06520	Ortholog of A. nidulans FGSC A4 : AN4364, A. niger CBS 513.88 : An04g00860, A. oryzae RIB40 : AO090023000934, Aspergillus wentii : Aspwe1_0252118 and Aspergillus sydowii : Aspsy1_0062282	205.312	-0.527317	0.173748	-3.03495	0.00240576	0.00970581
Afu4g07610	Ortholog(s) have cytosol, nucleus localization	556.775	-0.530074	0.147787	-3.58676	0.000334818	0.00180384
Afu3g06290	Has domain(s) with predicted DNA binding, RNA polymerase II transcription factor activity, sequence-specific DNA binding, zinc ion binding activity and role in regulation of transcription, DNA-templated, transcription, DNA-templated	386.576	-0.530697	0.112317	-4.72499	2.30124e-06	2.26803e-05
Afu1g06250	Has domain(s) with predicted catalytic activity and role in metabolic process	566.123	-0.531519	0.145197	-3.66066	0.000251565	0.00140713
Afu4g06930	Ortholog(s) have cytosol localization	1271.98	-0.53176	0.134607	-3.95046	7.80006e-05	0.000514437
Afu4g08720	Putative secreted phospholipase B; predicted GPI anchor; transcript induced by lecithin; hypoxia induced protein; induced by exposure to artemisinin	1279.1	-0.531842	0.131532	-4.04344	5.26733e-05	0.000363575
Afu1g13580	Ortholog(s) have role in protein localization to kinetochore and condensed nuclear chromosome kinetochore, nuclear pore, nucleoplasm localization	638.586	-0.533268	0.142564	-3.74055	0.000183617	0.001082
Afu5g12360	Ortholog(s) have isopropylmalate transmembrane transporter activity, malonate(1-) transmembrane transporter activity, oxaloacetate transmembrane transporter activity, sulfate transmembrane transporter activity	831.015	-0.534374	0.144674	-3.69365	0.000221062	0.00126748
Afu7g04480	Ortholog(s) have role in gene conversion at mating-type locus, termination of copy-synthesis, maintenance of DNA repeat elements, reciprocal meiotic recombination and nucleus, site of double-strand break localization	254.991	-0.537889	0.176412	-3.04905	0.00229567	0.0092903
Afu1g12280	Ortholog(s) have nucleocytoplasmic transporter activity, structural constituent of nuclear pore activity and role in NLS-bearing protein import into nucleus, nuclear pore organization, protein targeting to nuclear inner membrane	698.003	-0.543613	0.172895	-3.14417	0.00166558	0.00706816
Afu3g06750	Ortholog of A. nidulans FGSC A4 : AN4786, A. niger CBS 513.88 : An11g09580, A. oryzae RIB40 : AO090020000322, Aspergillus wentii : Aspwe1_0562759 and Aspergillus sydowii : Aspsy1_0147721	277.253	-0.543675	0.151943	-3.57815	0.000346041	0.00185413
Afu5g12330	Ortholog(s) have endoplasmic reticulum membrane, mitotic spindle pole body, nucleus localization	319.208	-0.548199	0.164528	-3.33194	0.000862434	0.00404685
Afu1g12960	Ortholog(s) have role in SCF-dependent proteasomal ubiquitin-dependent protein catabolic process, negative regulation of mitotic DNA replication initiation and cytosol, nuclear SCF ubiquitin ligase complex localization	2385.45	-0.553523	0.164879	-3.35714	0.000787532	0.00373802
Afu1g14960	Has domain(s) with predicted actin binding activity	364.516	-0.553564	0.179156	-3.08985	0.00200259	0.00827479
Afu4g06780	Ortholog(s) have NAD transporter activity, pyruvate secondary active transmembrane transporter activity, role in NAD transmembrane transport, mitochondrial pyruvate transport and endoplasmic reticulum, mitochondrion localization	653.172	-0.554309	0.138736	-3.99543	6.45777e-05	0.000435414
Afu4g12310	Ortholog(s) have role in cellular response to biotic stimulus, cellular response to starvation and filamentous growth of a population of unicellular organisms in response to biotic stimulus, more	223.516	-0.554412	0.180165	-3.07725	0.00208922	0.00856963
Afu1g16650	Ortholog of A. nidulans FGSC A4 : AN0977, A. niger CBS 513.88 : An01g10460, A. oryzae RIB40 : AO090005001035, Aspergillus wentii : Aspwe1_0068230 and Aspergillus sydowii : Aspsy1_0053392	454.002	-0.561056	0.156056	-3.59521	0.00032413	0.0017571
Afu2g16710	Has domain(s) with predicted role in DNA replication and nucleus localization	306.962	-0.56303	0.166643	-3.37866	0.000728401	0.00350373
Afu3g11090	Ortholog(s) have role in CVT pathway, ER to Golgi vesicle-mediated transport, pexophagy, retrograde transport, vesicle recycling within Golgi and Golgi transport complex, cell division site localization	321.439	-0.563361	0.137014	-4.1117	3.92759e-05	0.000281489
Afu2g01220	Putative GTP cyclohydrolase II; transcript up-regulated in conidia exposed to neutrophils	557.605	-0.568065	0.135195	-4.20182	2.64781e-05	0.000201146
Afu1g07000	Ortholog(s) have role in DNA repair, G2 DNA damage checkpoint	298.977	-0.570812	0.150762	-3.78618	0.000152982	0.000915911
Afu2g09130	Putative NADH-ubiquinone dehydrogenase, 24 kDa subunit; induced by exposure to artemisinin	2319.34	-0.575853	0.162976	-3.53336	0.000410321	0.00215064
Afu6g08450	Ortholog(s) have mRNA binding, poly(A) binding, pre-mRNA binding activity	569.679	-0.578994	0.163221	-3.54731	0.000389188	0.00205035
Afu7g01910	Ortholog(s) have nucleus localization	434.36	-0.579265	0.168306	-3.44175	0.000577968	0.00289168
Afu1g01640	Has domain(s) with predicted ATP binding, microtubule binding, microtubule motor activity, role in microtubule-based movement and microtubule associated complex localization	827.995	-0.584843	0.193271	-3.02603	0.00247788	0.0099457
Afu5g06450	Ortholog(s) have role in vacuole organization and cell division site, cytosol localization	528.254	-0.588847	0.170867	-3.44623	0.000568469	0.00285813
Afu2g11450	Has domain(s) with predicted methyltransferase activity	532.922	-0.588901	0.185487	-3.1749	0.0014989	0.00645851
Afu5g09830	Ortholog(s) have role in cellular iron ion homeostasis and mitochondrion localization	654.889	-0.589681	0.15198	-3.88	0.000104456	0.000657978
Afu1g14090	Ortholog(s) have role in histidine biosynthetic process, response to nickel cation and cytosol, nucleus localization	697.192	-0.590345	0.168518	-3.50315	0.000459787	0.00236828
Afu6g12960	Has domain(s) with predicted structural constituent of ribosome activity, role in translation and ribosome localization	458.986	-0.590691	0.181599	-3.25273	0.00114304	0.0051306
Afu8g06220	Protein of unknown function	398.029	-0.59367	0.141179	-4.20508	2.60991e-05	0.000198845
Afu6g12860	Ortholog(s) have mitochondrial membrane localization	1050.03	-0.594981	0.172024	-3.45872	0.000542754	0.00274346
Afu3g07220	Has domain(s) with predicted transferase activity, transferring glycosyl groups activity and membrane localization	341.608	-0.59926	0.155404	-3.85614	0.00011519	0.000711332
Afu8g02470	Ortholog of A. nidulans FGSC A4 : AN9032, AN10883, A. fumigatus Af293 : Afu7g06950, A. niger CBS 513.88 : An03g06330, An03g00350, An05g02580 and A. oryzae RIB40 : AO090010000660	120.203	-0.600769	0.189667	-3.16749	0.00153761	0.00660718
Afu6g09080	Ortholog(s) have cell cortex, mitotic spindle pole body localization	586.253	-0.603373	0.145375	-4.15046	3.31804e-05	0.000244955
Afu6g10630	Ortholog(s) have role in RNA polymerase II complex import to nucleus, RNA polymerase III complex localization to nucleus, establishment of mitotic sister chromatid cohesion and cytosol, nucleus localization	140.831	-0.608242	0.19913	-3.0545	0.00225434	0.00915134
Afu1g10480	Has domain(s) with predicted DNA binding, DNA polymerase activity, DNA-directed DNA polymerase activity, role in DNA repair and nucleus localization	177.952	-0.611713	0.178564	-3.42574	0.000613137	0.00304052
Afu4g03140	Ortholog(s) have RNA uridylyltransferase activity, protein serine/threonine kinase activity	806.872	-0.612397	0.157073	-3.8988	9.6669e-05	0.000616844
Afu1g09870	Has domain(s) with predicted phosphatidylinositol binding activity and role in cell communication	472.232	-0.613466	0.153851	-3.9874	6.68022e-05	0.000448826
Afu1g09060	Ortholog(s) have Clr6 histone deacetylase complex I'', Rpd3L-Expanded complex, Rpd3S complex localization	473.243	-0.613538	0.148928	-4.11971	3.7935e-05	0.000274383
Afu1g05420	Ortholog(s) have role in cellular response to drug	387.377	-0.616397	0.164881	-3.73844	0.000185167	0.0010895
Afu2g06170	Ortholog(s) have L-amino acid transmembrane transporter activity, role in L-alpha-amino acid transmembrane transport and fungal-type vacuole membrane localization	451.049	-0.617392	0.123924	-4.98203	6.29201e-07	7.0304e-06
Afu2g04670	Ortholog(s) have role in ascospore-type prospore assembly, protein targeting to vacuole involved in ubiquitin-dependent protein catabolic process via the multivesicular body sorting pathway	1039	-0.6189	0.190645	-3.24634	0.00116897	0.00520537
Afu4g04720	Ortholog(s) have structural constituent of nuclear pore activity and role in nuclear pore organization, poly(A)+ mRNA export from nucleus, protein import into nucleus, ribosomal large subunit export from nucleus	702.265	-0.621285	0.192879	-3.22111	0.00127694	0.00563186
Afu5g08700	Ortholog(s) have role in asexual sporulation resulting in formation of a cellular spore, mitotic cytokinesis, nuclear migration during mitotic telophase, septin ring assembly	692.48	-0.626328	0.146282	-4.28164	1.85518e-05	0.000145724
Afu2g10310	Ortholog of A. nidulans FGSC A4 : AN5980, A. niger CBS 513.88 : An16g04680, A. oryzae RIB40 : AO090011000607, Aspergillus wentii : Aspwe1_0116525 and Aspergillus sydowii : Aspsy1_0045000	307.504	-0.626887	0.199483	-3.14256	0.00167476	0.00709559
Afu6g10410	Putative vacuolar protein sorting protein	1388.93	-0.626968	0.18952	-3.30818	0.000939033	0.00433124
Afu3g10380	Ortholog(s) have chromatin insulator sequence binding, tDNA binding, transcription factor activity, core RNA polymerase III binding activity and role in transcription initiation from RNA polymerase III promoter	227.478	-0.62732	0.20655	-3.03714	0.00238837	0.00964559
Afu3g04230	Ortholog(s) have cytosol, nucleus localization	815.296	-0.629005	0.15009	-4.19084	2.77924e-05	0.000209309
Afu2g02750	Ortholog(s) have protein-lysine N-methyltransferase activity, role in peptidyl-lysine dimethylation, peptidyl-lysine monomethylation, vesicle-mediated transport and cytosol, nucleus localization	211.763	-0.629054	0.205282	-3.06435	0.00218147	0.0088969
Afu4g11190	Ortholog(s) have cytosol, nucleus localization	1450.4	-0.629364	0.127945	-4.91901	8.69827e-07	9.3982e-06
Afu4g07550	G-patch domain protein; calcium induced	494.379	-0.633696	0.158726	-3.99238	6.54133e-05	0.00044067
Afu1g08870	Ortholog of A. nidulans FGSC A4 : AN1391, A. niger CBS 513.88 : An08g00360, A. oryzae RIB40 : AO090005001639, Aspergillus wentii : Aspwe1_0106441 and Aspergillus sydowii : Aspsy1_0141722	364.291	-0.636233	0.201597	-3.15597	0.00159966	0.00681789
Afu1g10320	Ortholog(s) have U1 snRNP localization	475.978	-0.638408	0.20694	-3.085	0.00203553	0.00838883
Afu4g09880	Ortholog of A. nidulans FGSC A4 : AN1856, A. niger CBS 513.88 : An04g07170, Aspergillus wentii : Aspwe1_0034217, Aspergillus sydowii : Aspsy1_0026276 and Aspergillus terreus NIH2624 : ATET_00756	306.69	-0.63957	0.178208	-3.58889	0.000332093	0.00179285
Afu4g11740	Ortholog of A. nidulans FGSC A4 : AN10694, A. niger CBS 513.88 : An01g06990, Neosartorya fischeri NRRL 181 : NFIA_104480, Aspergillus wentii : Aspwe1_0166620 and Aspergillus versicolor : Aspve1_0042220	174.955	-0.640455	0.206615	-3.09975	0.00193683	0.00804536
Afu5g06760	Ortholog(s) have role in mRNA cis splicing, via spliceosome and Prp19 complex, spliceosomal complex localization	355.171	-0.641843	0.187389	-3.42519	0.000614358	0.00304466
Afu6g04180	Ortholog of A. nidulans FGSC A4 : AN10835, A. niger CBS 513.88 : An15g01400, Neosartorya fischeri NRRL 181 : NFIA_050700, Aspergillus wentii : Aspwe1_0036032 and Aspergillus versicolor : Aspve1_0086107	317.893	-0.642463	0.209623	-3.06485	0.00217779	0.00888653
Afu2g13960	Ortholog(s) have 1-acylglycerophosphocholine O-acyltransferase activity	486.511	-0.660893	0.170632	-3.8732	0.000107414	0.000671233
Afu5g13350	Putative peptidyl-prolyl cis-trans isomerase	352.496	-0.666514	0.179229	-3.71879	0.00020018	0.00116122
Afu4g06970	Ortholog(s) have single-stranded DNA binding activity	329.486	-0.668028	0.198223	-3.37009	0.000751433	0.00359909
Afu5g09010	Ortholog of A. nidulans FGSC A4 : AN4676, A. niger CBS 513.88 : An07g04120, A. oryzae RIB40 : AO090020000473, Aspergillus sydowii : Aspsy1_0059438 and Aspergillus terreus NIH2624 : ATET_06565	681.665	-0.676056	0.203266	-3.32597	0.000881105	0.00410991
Afu8g04080	Putative betaine aldehyde dehydrogenase; predicted gene pair with AFUA_1G00470; AFUB_083480 ortholog	857.217	-0.678098	0.123373	-5.4963	3.87834e-08	5.44007e-07
Afu6g06910	Ortholog of A. nidulans FGSC A4 : AN5739, A. oryzae RIB40 : AO090003000073, Aspergillus wentii : Aspwe1_0038331, Aspergillus sydowii : Aspsy1_0088277 and Aspergillus terreus NIH2624 : ATET_02917	579.722	-0.678253	0.136409	-4.97221	6.6193e-07	7.3856e-06
Afu7g02100	Ortholog of A. nidulans FGSC A4 : AN9100, A. niger CBS 513.88 : An12g00570, A. oryzae RIB40 : AO090038000587, Aspergillus wentii : Aspwe1_0112810 and Aspergillus sydowii : Aspsy1_0035583	558.32	-0.678418	0.209078	-3.24481	0.00117527	0.00523047
Afu3g00930	Ortholog(s) have role in conidiophore development, conidium formation, hyphal growth, sporocarp development involved in sexual reproduction	521.655	-0.678696	0.188938	-3.59215	0.000327959	0.00177541
Afu6g11370	Ortholog(s) have role in Golgi to plasma membrane transport, exocyst assembly, exocyst localization, spliceosomal complex assembly	216.322	-0.680001	0.189159	-3.59486	0.000324571	0.00175828
Afu6g07690	Ortholog(s) have mRNA (guanine-N7-)-methyltransferase activity and role in 7-methylguanosine mRNA capping, RNA (guanine-N7)-methylation, cellular response to drug, mRNA methylation	337.458	-0.681311	0.185523	-3.67238	0.000240303	0.00135116
Afu2g10920	Putative enoyl-CoA hydratase/isomerase family protein with a predicted role in beta oxidation of fatty acids; transcript up-regulated in conidia exposed to neutrophils	1022.89	-0.681432	0.21169	-3.21901	0.00128634	0.00567015
Afu6g06900	Putative Rho-type GTPase; predominantly localize to the hyphal tip; involved in radial growth and conidiation; mutants display cytoplasmic leakage at the hyphal tips	6504.88	-0.682562	0.118255	-5.77197	7.83497e-09	1.24582e-07
Afu4g14040	Ortholog of A. nidulans FGSC A4 : AN3519, AN2646, AN0587, AN0866, AN7370 and A. fumigatus Af293 : Afu1g15200, Afu3g03790, Afu5g06900, Afu7g08575	1634	-0.687191	0.219537	-3.13018	0.00174697	0.00735394
Afu6g04060	Ortholog of A. nidulans FGSC A4 : AN6596, A. niger CBS 513.88 : An15g01300, A. oryzae RIB40 : AO090701000130, Aspergillus wentii : Aspwe1_0065449 and Aspergillus sydowii : Aspsy1_0051825	602.452	-0.687309	0.180941	-3.79852	0.000145565	0.000877522
Afu1g14650	Ortholog(s) have role in single-species biofilm formation on inanimate substrate and cytosol, nucleus localization	149.722	-0.688731	0.186021	-3.70244	0.000213533	0.00122699
Afu2g14250	Has domain(s) with predicted DNA binding, protein heterodimerization activity, sequence-specific DNA binding activity, role in nucleosome assembly and intracellular, nucleosome, nucleus localization	256.853	-0.693082	0.193005	-3.591	0.00032941	0.00178204
Afu2g03680	Ortholog of A. nidulans FGSC A4 : AN3819, A. niger CBS 513.88 : An07g08240, Aspergillus wentii : Aspwe1_0051534, Aspergillus sydowii : Aspsy1_0088765 and Aspergillus terreus NIH2624 : ATET_09522	194.93	-0.693905	0.165353	-4.19651	2.71056e-05	0.000204529
Afu5g10960	Ortholog of A. nidulans FGSC A4 : AN8455, A. fumigatus Af293 : Afu5g10940, Neosartorya fischeri NRRL 181 : NFIA_076300, Aspergillus wentii : Aspwe1_0041244 and Aspergillus versicolor : Aspve1_0042580	417.519	-0.693974	0.209067	-3.31939	0.000902146	0.00419808
Afu5g10840	Ortholog(s) have mRNA binding activity and role in maturation of 5.8S rRNA from tricistronic rRNA transcript (SSU-rRNA, 5.8S rRNA, LSU-rRNA), maturation of LSU-rRNA from tricistronic rRNA transcript (SSU-rRNA, 5.8S rRNA, LSU-rRNA)	415	-0.694349	0.205541	-3.37815	0.000729744	0.00350804
Afu7g02560	Ortholog(s) have D-lactate dehydrogenase (cytochrome) activity, role in aerobic respiration, cellular carbohydrate metabolic process and mitochondrial inner membrane localization	902.984	-0.69717	0.136812	-5.09583	3.47218e-07	4.08905e-06
Afu2g09240	Ortholog(s) have role in SCF-dependent proteasomal ubiquitin-dependent protein catabolic process, cellular response to methylmercury and SCF ubiquitin ligase complex, cytosol localization	346.698	-0.697729	0.141009	-4.94813	7.49289e-07	8.25478e-06
Afu3g12730	Ortholog(s) have DNA binding, RNA polymerase III core binding, TFIIIC-class transcription factor binding activity	125.618	-0.698865	0.2204	-3.17089	0.00151972	0.00653747
Afu3g07070	Has domain(s) with predicted DNA binding, chromatin binding activity	118.879	-0.699559	0.195472	-3.57882	0.000345153	0.00185063
Afu1g07700	Has domain(s) with predicted substrate-specific transmembrane transporter activity, transmembrane transporter activity, role in transmembrane transport and integral component of membrane, membrane localization	386.553	-0.700101	0.17696	-3.95626	7.61315e-05	0.000504227
Afu4g06300	Ortholog of A. nidulans FGSC A4 : AN4333, A. oryzae RIB40 : AO090023000961, Neosartorya fischeri NRRL 181 : NFIA_109850, Aspergillus wentii : Aspwe1_0034740 and Aspergillus versicolor : Aspve1_0756547	209.526	-0.70069	0.18868	-3.71364	0.000204302	0.00118173
Afu4g10840	Ortholog(s) have cytosol, nucleus localization	116.217	-0.700808	0.198665	-3.52758	0.000419373	0.00218882
Afu4g10040	Ortholog(s) have role in positive regulation of cell-substrate adhesion and Golgi cisterna, cytosol, endosome localization	354.584	-0.703045	0.151585	-4.63796	3.51856e-06	3.31793e-05
Afu3g11020	Ortholog(s) have nucleus localization	332.074	-0.705386	0.161134	-4.37764	1.19969e-05	9.97796e-05
Afu4g06500	Ortholog of A. nidulans FGSC A4 : AN4362, A. oryzae RIB40 : AO090023000936, Neosartorya fischeri NRRL 181 : NFIA_003290, NFIA_109690 and Aspergillus wentii : Aspwe1_0023319	89.8697	-0.707183	0.228766	-3.09129	0.00199286	0.00823889
Afu6g04400	Ortholog(s) have TFIIIC-class transcription factor binding activity	256.101	-0.70772	0.167433	-4.22689	2.36946e-05	0.000182293
Afu5g12370	Ortholog(s) have histone methyltransferase activity (H3-K4 specific) activity	158.165	-0.708325	0.203791	-3.47574	0.000509447	0.00259683
Afu6g06890	Ortholog(s) have structural constituent of ribosome activity and mitochondrial large ribosomal subunit, mitochondrial membrane localization	832.493	-0.710878	0.197436	-3.60054	0.000317554	0.00172503
Afu1g14660	Protein with similarity to protein methyltransferases, involved in regulation of secondary metabolism; expression induced in biofilm	114.4	-0.711319	0.222003	-3.2041	0.00135485	0.0059157
Afu7g05480	Ortholog(s) have role in attachment of spindle microtubules to kinetochore involved in homologous chromosome segregation and cytosol, nucleus localization	251.874	-0.718135	0.224408	-3.20013	0.00137364	0.00598112
Afu3g00330	Has domain(s) with predicted NAD binding, catalytic activity, coenzyme binding, oxidoreductase activity, acting on the aldehyde or oxo group of donors, NAD or NADP as acceptor activity	170.636	-0.718955	0.190864	-3.76685	0.000165321	0.00098453
Afu6g04040	Ortholog(s) have dodecenoyl-CoA delta-isomerase activity, role in fatty acid beta-oxidation, filamentous growth and peroxisome localization	304.698	-0.720708	0.225566	-3.19511	0.00139777	0.00606937
Afu3g13470	Putative sulfate transporter, phoB-regulated	258.924	-0.724031	0.152768	-4.73942	2.14336e-06	2.13656e-05
Afu8g05480	Ortholog(s) have role in nuclear-transcribed mRNA catabolic process, meiosis-specific transcripts and NURS complex, nuclear body, nuclear chromatin localization	672.878	-0.724146	0.200654	-3.60893	0.000307466	0.00168303
Afu3g10450	Has domain(s) with predicted RNA binding activity and role in RNA processing	275.9	-0.724245	0.144854	-4.99983	5.73807e-07	6.46665e-06
Afu7g04811	Has domain(s) with predicted DNA binding, zinc ion binding activity, role in transcription, DNA-templated and nucleus localization	105.261	-0.724415	0.232898	-3.11044	0.00186806	0.00780513
Afu4g09790	Ortholog of A. nidulans FGSC A4 : AN1862, A. niger CBS 513.88 : An04g07280, Aspergillus wentii : Aspwe1_0166824, Aspergillus sydowii : Aspsy1_0138374 and Aspergillus terreus NIH2624 : ATET_00762	398.044	-0.725566	0.182366	-3.97863	6.93125e-05	0.000463756
Afu5g01180	Has domain(s) with predicted GTP binding, GTPase activity and role in intracellular protein transport, nucleocytoplasmic transport, protein transport, signal transduction, small GTPase mediated signal transduction	125.809	-0.726554	0.218612	-3.32349	0.000889001	0.00414427
Afu5g12090	Ortholog of A. nidulans FGSC A4 : AN0093, A. niger CBS 513.88 : An18g02240, A. oryzae RIB40 : AO090120000325, Aspergillus wentii : Aspwe1_0445637 and Aspergillus terreus NIH2624 : ATET_02066	432.48	-0.729083	0.179124	-4.07028	4.6957e-05	0.000327864
Afu4g07520	Ortholog(s) have nucleus localization	306.774	-0.729943	0.22286	-3.27535	0.00105531	0.00479162
Afu2g05900	Ortholog(s) have protein deacetylase activity and role in chromatin silencing at centromere outer repeat region, chromatin silencing at rDNA, chromatin silencing at telomere, histone H3-K9 deacetylation, phenotypic switching	161.403	-0.731178	0.217538	-3.36116	0.000776168	0.00369951
Afu2g10160	Has domain(s) with predicted catalytic activity and role in metabolic process	95.3069	-0.731217	0.208404	-3.50865	0.000450391	0.00232599
Afu6g11250	Has domain(s) with predicted nucleic acid binding activity	448.156	-0.732518	0.178935	-4.09377	4.2441e-05	0.000301423
Afu4g11012	Ortholog(s) have role in regulation of mitotic sister chromatid segregation and cytosol, nuclear pericentric heterochromatin localization	819.195	-0.73353	0.216088	-3.3946	0.0006873	0.00334541
Afu2g01900	Ortholog(s) have RNA binding, RNA polymerase II C-terminal domain phosphoserine binding, transcription factor activity, RNA polymerase II transcription factor binding activity	515.709	-0.735527	0.210673	-3.49132	0.000480641	0.00246599
Afu2g03760	Ortholog(s) have CTD phosphatase activity, protein tyrosine phosphatase activity	898.926	-0.738397	0.190606	-3.87394	0.000107092	0.000669751
Afu4g02810	Has domain(s) with predicted catalytic activity, coenzyme binding activity and role in cellular metabolic process	308.152	-0.73869	0.207468	-3.5605	0.000370145	0.00196851
Afu2g04850	Ortholog of A. nidulans FGSC A4 : AN2083, A. niger CBS 513.88 : An11g04540, A. oryzae RIB40 : AO090003000288, Aspergillus wentii : Aspwe1_0046199 and Aspergillus sydowii : Aspsy1_0039236	357.586	-0.739142	0.198751	-3.71893	0.000200067	0.00116122
Afu7g02310	Putative adenine phosphoribosyltransferase 1; transcript induced by exposure to human airway epithelial cells; induced by gliotoxin exposure	718.435	-0.741725	0.172671	-4.2956	1.74218e-05	0.000137674
Afu3g06440	Ortholog(s) have U2 snRNP localization	537.046	-0.742287	0.179257	-4.1409	3.45943e-05	0.000253487
Afu6g08550	Has domain(s) with predicted DNA binding, RNA polymerase II transcription factor activity, sequence-specific DNA binding, zinc ion binding activity and role in regulation of transcription, DNA-templated, transcription, DNA-templated	81.2438	-0.748691	0.241473	-3.10052	0.00193184	0.00802889
Afu2g14260	Ortholog of A. nidulans FGSC A4 : AN6342, A. niger CBS 513.88 : An02g01220, A. oryzae RIB40 : AO090023000107, Aspergillus wentii : Aspwe1_0045565 and Aspergillus sydowii : Aspsy1_0031691	266.405	-0.749136	0.175832	-4.26053	2.0394e-05	0.000158832
Afu1g03550	Putative mitochondrial dihydroxy acid dehydratase; SrbA-regulated during hypoxia	144.401	-0.750831	0.226901	-3.30908	0.000936042	0.00432507
Afu3g05490	Ortholog(s) have role in rRNA processing, response to drug, tRNA export from nucleus and CURI complex, UTP-C complex, small-subunit processome localization	446.03	-0.752379	0.180407	-4.17045	3.03996e-05	0.00022634
Afu6g10890	Ortholog(s) have role in receptor-mediated endocytosis and actin cortical patch localization	243.846	-0.753227	0.217741	-3.45928	0.000541619	0.00273949
Afu2g11380	Ortholog(s) have role in endonucleolytic cleavage in ITS1 to separate SSU-rRNA from 5.8S rRNA and LSU-rRNA from tricistronic rRNA transcript (SSU-rRNA, 5.8S rRNA, LSU-rRNA)	536.455	-0.753531	0.233888	-3.22177	0.00127403	0.00562464
Afu4g07890	Ortholog of A. nidulans FGSC A4 : AN3852, A. oryzae RIB40 : AO090023000779, Aspergillus wentii : Aspwe1_0034503, Aspergillus sydowii : Aspsy1_0148826 and Aspergillus terreus NIH2624 : ATET_05409	145.579	-0.754923	0.205158	-3.67972	0.00023349	0.00132453
Afu1g01910	Ortholog of A. nidulans FGSC A4 : AN0367, A. niger CBS 513.88 : An01g06350, Aspergillus wentii : Aspwe1_0025686, Aspergillus sydowii : Aspsy1_0027946 and Aspergillus terreus NIH2624 : ATET_04904	199.719	-0.755577	0.204631	-3.69239	0.00022216	0.00127284
Afu2g03110	Putative alkaline phosphatase, phoB-regulated	898.049	-0.755959	0.117955	-6.4089	1.46576e-10	2.90746e-09
Afu2g05540	Ortholog(s) have DNA binding activity, role in mRNA cis splicing, via spliceosome and Prp19 complex, cytosol, spliceosomal complex localization	529.438	-0.756978	0.156978	-4.8222	1.4198e-06	1.46167e-05
Afu3g06210	Putative phosphoribosylaminoimidazole-succinocarboxamidesynthase	844.474	-0.759048	0.246893	-3.0744	0.00210924	0.00863165
Afu4g04730	Has domain(s) with predicted 5-amino-6-(5-phosphoribosylamino)uracil reductase activity and role in oxidation-reduction process, riboflavin biosynthetic process	366.339	-0.760512	0.153071	-4.96835	6.75253e-07	7.52356e-06
Afu4g12690	Ortholog(s) have protein heterodimerization activity, sequence-specific DNA binding activity	102.978	-0.761124	0.174954	-4.35043	1.3587e-05	0.000110254
Afu1g09330	Ortholog(s) have sequence-specific DNA binding activity and role in cytoplasmic translational initiation	1474.39	-0.762795	0.231072	-3.30111	0.000963023	0.00443408
Afu1g03050	Ortholog(s) have 3'-5' DNA helicase activity, ATP-dependent four-way junction helicase activity, flap-structured DNA binding, four-way junction DNA binding activity	444.875	-0.764065	0.211338	-3.61537	0.000299918	0.0016463
Afu3g15340	Ortholog of A. nidulans FGSC A4 : AN10483, AN2809, AN2115, AN0033, AN12460, A. fumigatus Af293 : Afu2g00940, Afu2g16560, Afu7g00460, Afu7g06360 and A. niger CBS 513.88 : An14g02830, An16g00830	123.764	-0.764952	0.223416	-3.42389	0.000617319	0.00305548
Afu5g05960	Putative serine/threonine protein kinase	3952.73	-0.77071	0.131412	-5.86483	4.49601e-09	7.45067e-08
Afu6g10730	Ortholog(s) have nuclear periphery localization	584.298	-0.770975	0.208161	-3.70374	0.000212442	0.00122163
Afu2g04000	Ortholog(s) have glycoprotein binding, metal ion binding, misfolded protein binding, peptide-N4-(N-acetyl-beta-glucosaminyl)asparagine amidase activity, structural constituent of cell wall activity	336.995	-0.773464	0.170964	-4.52414	6.06413e-06	5.38234e-05
Afu7g01990	Ortholog(s) have spindle pole body localization	360.875	-0.774161	0.184761	-4.19007	2.7887e-05	0.00020982
Afu3g12490	Ortholog(s) have histone-arginine N-methyltransferase activity, ribosome binding activity and role in peptidyl-arginine methylation, to asymmetrical-dimethyl arginine, ribosome biogenesis	651.09	-0.774794	0.225632	-3.43389	0.000594982	0.00296359
Afu3g10255	Ortholog of A. nidulans FGSC A4 : AN4962, Neosartorya fischeri NRRL 181 : NFIA_067020, Aspergillus wentii : Aspwe1_0128259, Aspergillus versicolor : Aspve1_0039847 and Aspergillus zonatus : Aspzo1_0127564	333.872	-0.778444	0.231861	-3.35737	0.000786871	0.00373802
Afu1g06400	Serine/threonine protein kinase related to the PKA catalytic subunit; involved in cAMP signaling	1829.83	-0.780769	0.212396	-3.67601	0.00023691	0.00133784
Afu3g12850	Ortholog(s) have role in hyphal growth	422.769	-0.781216	0.258318	-3.02424	0.00249256	0.00998933
Afu7g08605	Protein of unknown function	433.237	-0.781789	0.220893	-3.53922	0.000401315	0.00210858
Afu8g06210	Has domain(s) with predicted oxidoreductase activity and role in oxidation-reduction process	47.0595	-0.782431	0.242129	-3.23146	0.00123158	0.00546559
Afu8g02460	Has domain(s) with predicted role in transmembrane transport and integral component of membrane localization	225.545	-0.783219	0.224733	-3.4851	0.000491951	0.00251417
Afu5g06560	Ortholog(s) have role in chromatin silencing at centromere and Rix1 complex, mitotic spindle pole body, nuclear heterochromatin localization	236.35	-0.783671	0.254954	-3.07377	0.00211372	0.00863855
Afu1g15880	Has domain(s) with predicted magnesium ion transmembrane transporter activity, role in magnesium ion transport and integral component of membrane localization	554.254	-0.786419	0.148621	-5.29143	1.21361e-07	1.57308e-06
Afu1g05640	Ortholog(s) have cytosol localization	546.223	-0.793529	0.186255	-4.26044	2.04024e-05	0.000158832
Afu3g08750	Ortholog(s) have cytosol, nuclear envelope localization	1388.07	-0.797417	0.204254	-3.90404	9.46007e-05	0.000604629
Afu6g06400	Ortholog(s) have GTPase activator activity, role in negative regulation of Rho protein signal transduction, positive regulation of GTPase activity and actomyosin contractile ring, growing cell tip localization	571.776	-0.799489	0.181761	-4.39858	1.0896e-05	9.14404e-05
Afu7g03680	Ortholog(s) have calcium ion binding, inositol-1,2,4,5,6-pentakisphosphate 5-phosphatase activity and inositol-1,2,4,5-tetrakisphosphate 5-phosphatase activity, more	295.292	-0.800597	0.16317	-4.90653	9.27021e-07	9.90714e-06
Afu8g04210	Ortholog of A. nidulans FGSC A4 : AN1433, A. fumigatus Af293 : Afu1g01310, A. niger CBS 513.88 : An16g08870, An08g11860, An13g01880 and A. oryzae RIB40 : AO090701000542, AO090103000036	53.8228	-0.800954	0.239325	-3.34672	0.000817736	0.00385785
Afu7g05530	Ortholog(s) have double-stranded DNA-dependent ATPase activity, role in mitochondrial DNA metabolic process and mitochondrial matrix localization	169.958	-0.802119	0.207117	-3.87278	0.000107599	0.000671854
Afu5g09550	Ortholog(s) have ceramide glucosyltransferase activity and role in filamentous growth, glucosylceramide biosynthetic process, pathogenesis	739.301	-0.802998	0.158926	-5.05264	4.35736e-07	5.03339e-06
Afu5g03360	Ortholog(s) have NAD+ diphosphatase activity, role in NADH metabolic process and cytosol, nucleus, peroxisome localization	134.809	-0.80339	0.22926	-3.50428	0.000457851	0.00236295
Afu3g00750	Ortholog of A. oryzae RIB40 : AO090011000076, Neosartorya fischeri NRRL 181 : NFIA_001360, Aspergillus wentii : Aspwe1_0031947 and Aspergillus versicolor : Aspve1_0832827	74.6836	-0.804159	0.246957	-3.25627	0.00112885	0.00507563
Afu5g05550	Class V myosin; transcript induced by exposure to human airway epithelial cells	1831.25	-0.805318	0.118522	-6.79465	1.08578e-11	2.47211e-10
Afu5g02510	Ortholog(s) have role in Golgi to vacuole transport, ascospore wall assembly, retrograde transport, endosome to Golgi and GARP complex, mitochondrion localization	257.081	-0.806337	0.195179	-4.13127	3.60769e-05	0.000262636
Afu1g10640	Ortholog(s) have role in RNA polymerase II complex import to nucleus, RNA polymerase III complex localization to nucleus and cytosol, nucleus localization	154.913	-0.807852	0.196995	-4.10087	4.11592e-05	0.000293065
Afu3g08170	Ortholog of A. nidulans FGSC A4 : AN2933, A. niger CBS 513.88 : An02g11690, A. oryzae RIB40 : AO090005001460, Aspergillus wentii : Aspwe1_0113955 and Aspergillus sydowii : Aspsy1_0029366	296.506	-0.808705	0.225292	-3.58958	0.000331208	0.0017893
Afu1g11070	Ortholog(s) have cytosol, nucleus localization	417.084	-0.811072	0.185769	-4.36602	1.26528e-05	0.000103854
Afu3g14230	Putative BAR adaptor protein: calcium induced	4090.26	-0.813421	0.161339	-5.04167	4.61485e-07	5.29965e-06
Afu2g03460	Ortholog(s) have sequence-specific DNA binding, transcriptional activator activity, RNA polymerase II core promoter proximal region sequence-specific binding and transcriptional repressor activity, more	670.625	-0.814361	0.208845	-3.89936	9.64468e-05	0.000615926
Afu5g03590	Ortholog of A. nidulans FGSC A4 : AN8227, A. niger CBS 513.88 : An09g06000, A. oryzae RIB40 : AO090102000569, Aspergillus wentii : Aspwe1_0093098 and Aspergillus sydowii : Aspsy1_0509058	283.917	-0.815128	0.22598	-3.60709	0.000309653	0.00169037
Afu5g12660	Putative phosphotidylinositol kinase	266.85	-0.816739	0.256781	-3.18068	0.00146931	0.00634843
Afu1g16210	Ortholog(s) have threonine-tRNA ligase activity and mitochondrion localization	322.704	-0.816822	0.18884	-4.32547	1.52209e-05	0.000121876
Afu6g05020	Has domain(s) with predicted carbon-nitrogen ligase activity, with glutamine as amido-N-donor activity	327.92	-0.817155	0.127868	-6.39059	1.65245e-10	3.26131e-09
Afu1g04920	Putative calmodulin-binding protein	196.538	-0.81833	0.193663	-4.22553	2.38383e-05	0.00018304
Afu1g06360	Ortholog(s) have role in double-strand break repair via homologous recombination and Smc5-Smc6 complex, nucleus localization	75.565	-0.81993	0.265771	-3.0851	0.00203482	0.00838883
Afu6g08980	Ortholog of A. nidulans FGSC A4 : AN1758, A. niger CBS 513.88 : An11g06730, A. oryzae RIB40 : AO090001000575, Aspergillus wentii : Aspwe1_0176978 and Aspergillus sydowii : Aspsy1_0026144	249.684	-0.821041	0.179713	-4.56861	4.90966e-06	4.46359e-05
Afu6g04900	Ortholog of A. nidulans FGSC A4 : AN6527, AN5581, A. fumigatus Af293 : Afu4g11477, A. niger CBS 513.88 : An14g03410, An04g05110 and A. oryzae RIB40 : AO090701000049, AO090003001075	213.263	-0.823368	0.14812	-5.55879	2.71649e-08	3.92269e-07
Afu6g08155	Has domain(s) with predicted pyroglutamyl-peptidase activity, role in proteolysis and cytosol localization	220.208	-0.824579	0.244161	-3.37719	0.000732308	0.00351822
Afu1g05170	Has domain(s) with predicted role in transmembrane transport and integral component of membrane localization	121.559	-0.824728	0.224722	-3.67	0.000242554	0.00136187
Afu6g08480	Putative aquaporin; expression downregulated during growth in biofilm	71.0865	-0.826321	0.243718	-3.39048	0.000697707	0.00338302
Afu3g10090	Has domain(s) with predicted dihydroneopterin aldolase activity and role in folic acid-containing compound metabolic process	187.115	-0.827055	0.228267	-3.62319	0.00029099	0.00160177
Afu1g13870	Ortholog(s) have endoplasmic reticulum localization	149.953	-0.827331	0.189391	-4.36838	1.25169e-05	0.000103061
Afu4g03810	Ortholog of A. nidulans FGSC A4 : AN10892, A. niger CBS 513.88 : An14g01080, A. oryzae RIB40 : AO090011000345, Neosartorya fischeri NRRL 181 : NFIA_029590 and Aspergillus wentii : Aspwe1_0115073	64.3534	-0.828428	0.263037	-3.14947	0.00163565	0.00695618
Afu2g16480	Has domain(s) with predicted zinc ion binding activity	890.164	-0.829115	0.118122	-7.01915	2.23217e-12	5.39499e-11
Afu2g14690	Ortholog of A. nidulans FGSC A4 : AN7543, A. oryzae RIB40 : AO090026000808, Aspergillus wentii : Aspwe1_0119824 and Aspergillus sydowii : Aspsy1_0045967	237.783	-0.830565	0.259488	-3.20078	0.00137054	0.00597094
Afu1g06290	Ortholog(s) have mRNA binding activity, role in maturation of SSU-rRNA from tricistronic rRNA transcript (SSU-rRNA, 5.8S rRNA, LSU-rRNA) and 90S preribosome, mitotic spindle, nucleolus, small-subunit processome localization	423.657	-0.830824	0.171131	-4.8549	1.20445e-06	1.2607e-05
Afu2g12210	Ortholog of S. pombe sin1 and A. niger Ramosa	242.173	-0.831565	0.236641	-3.51403	0.000441359	0.00228686
Afu3g13450	Has domain(s) with predicted oxidoreductase activity and role in metabolic process	1941.62	-0.834751	0.238241	-3.50381	0.000458654	0.00236555
Afu1g10360	Ortholog(s) have cytosol, nucleus localization	748.189	-0.835025	0.17021	-4.90586	9.30173e-07	9.92732e-06
Afu5g11100	Ortholog(s) have role in inositol metabolic process and cytosol, nuclear envelope localization	1269.49	-0.836674	0.238191	-3.51262	0.000443705	0.0022975
Afu3g13350	Ortholog(s) have cytosol, nucleus localization	184.416	-0.837507	0.24874	-3.367	0.000759917	0.00362866
Afu5g12430	Ortholog(s) have mitochondrion localization	511.943	-0.838141	0.213931	-3.91781	8.93554e-05	0.000577684
Afu3g08190	Ortholog of A. nidulans FGSC A4 : AN2935, A. oryzae RIB40 : AO090005001459, Aspergillus wentii : Aspwe1_0041896 and Aspergillus sydowii : Aspsy1_0066733	166.771	-0.838592	0.25801	-3.25023	0.0011531	0.00514885
Afu1g15680	Has domain(s) with predicted RNA polymerase II transcription factor activity, sequence-specific DNA binding, zinc ion binding activity, role in regulation of transcription, DNA-templated and nucleus localization	46.5415	-0.838746	0.247193	-3.39308	0.000691102	0.00336137
Afu2g03400	Ortholog(s) have ubiquitin-specific protease activity and role in mitochondrial fission, peroxisome fission, proteasome storage granule assembly, proteasome-mediated ubiquitin-dependent protein catabolic process, protein deubiquitination	3714.18	-0.8402	0.108426	-7.74909	9.25513e-15	2.87348e-13
Afu7g04050	Protein of unknown function; transcript repressed by exposure to human airway epithelial cells	56.0582	-0.840799	0.23574	-3.56664	0.00036159	0.00192824
Afu2g15165	Ortholog of Aspergillus fumigatus A1163 : AFUB_030830	1380.94	-0.841547	0.173915	-4.83884	1.30601e-06	1.35697e-05
Afu4g11640	Ortholog of A. nidulans FGSC A4 : AN5572, A. niger CBS 513.88 : An04g04740, Aspergillus wentii : Aspwe1_0047362, Aspergillus sydowii : Aspsy1_0057118 and Aspergillus terreus NIH2624 : ATET_03912	162.072	-0.842341	0.236595	-3.56026	0.000370486	0.00196899
Afu2g08360	Orotidine 5'-monophosphate decarboxylase	1723.87	-0.843148	0.223488	-3.77267	0.000161507	0.000964012
Afu7g05360	Ortholog(s) have role in cellular protein localization, cellular response to biotic stimulus, cellular response to starvation and chromatin silencing at centromere outer repeat region, more	2131.72	-0.843494	0.21708	-3.88564	0.000102061	0.000645481
Afu3g14350	Ortholog(s) have GTPase activity, ribosome binding activity, role in positive regulation of translation and mitochondrial matrix, mitochondrial ribosome localization	443.511	-0.844544	0.243029	-3.47508	0.000510701	0.00260153
Afu5g02220	Ortholog(s) have role in ascospore formation, conidiophore development, conidium formation, hyphal growth, regulation of protein localization to mitotic spindle pole body and septation initiation signaling, more	390.412	-0.844916	0.2298	-3.67675	0.000236223	0.00133587
Afu1g04550	Ortholog of A. nidulans FGSC A4 : AN10103/hmbC, A. niger CBS 513.88 : An01g03560, Neosartorya fischeri NRRL 181 : NFIA_020200 and Aspergillus wentii : Aspwe1_0037471	2105.56	-0.845077	0.25045	-3.37424	0.000740202	0.00354962
Afu5g08290	Ortholog(s) have intracellular localization	1144.98	-0.846888	0.250455	-3.38139	0.000721198	0.00347547
Afu6g08510	Putative cell wall biosynthesis protein	452.101	-0.847059	0.276753	-3.06071	0.00220815	0.0089917
Afu1g04980	Ortholog(s) have chromatin insulator sequence binding, transcription factor activity, core RNA polymerase III binding activity and role in transcription initiation from RNA polymerase III promoter	186.485	-0.849584	0.242491	-3.50358	0.000459053	0.00236605
Afu5g03320	Ortholog(s) have role in transcription initiation from RNA polymerase II promoter and nucleus localization	1472.67	-0.851438	0.166787	-5.10494	3.30893e-07	3.92623e-06
Afu4g12950	Putative vacuolar targeting protein; transcript up-regulated in conidia exposed to neutrophils and by exposure to human airway epithelial cells	557.21	-0.853298	0.180476	-4.72805	2.26681e-06	2.23972e-05
Afu5g01850	Ortholog(s) have tRNA (adenine-N1-)-methyltransferase activity, role in tRNA methylation and nucleus, tRNA (m1A) methyltransferase complex localization	635.838	-0.860417	0.20583	-4.18023	2.91212e-05	0.000217647
Afu6g10500	Ortholog(s) have role in tRNA modification and cytosol localization	405.658	-0.862007	0.229311	-3.75912	0.000170514	0.00101162
Afu2g03770	Ortholog(s) have nicotinamidase activity, role in chromatin silencing at rDNA, chromatin silencing at telomere, negative regulation of DNA amplification, replicative cell aging and cytosol, nucleus, peroxisome localization	163.874	-0.862419	0.263433	-3.27377	0.00106121	0.00481562
Afu2g02890	Ortholog(s) have tRNA 2'-phosphotransferase activity, role in tRNA splicing, via endonucleolytic cleavage and ligation and cytoplasm, nucleus localization	611.737	-0.863013	0.220465	-3.91451	9.0589e-05	0.000583738
Afu6g02330	Has domain(s) with predicted RNA polymerase II transcription factor activity, sequence-specific DNA binding, zinc ion binding activity, role in regulation of transcription, DNA-templated and nucleus localization	569.993	-0.865901	0.252754	-3.42586	0.00061286	0.00304052
Afu4g10730	Ortholog(s) have ATP-dependent 3'-5' DNA helicase activity, ATP-dependent 5'-3' DNA helicase activity, sequence-specific DNA binding activity	800.074	-0.865967	0.264327	-3.27612	0.00105244	0.00478134
Afu1g12590	La protein homolog	823.612	-0.866828	0.241456	-3.59	0.000330681	0.00178768
Afu2g08060	Protein involved in tethering Woronin bodies to septal pore	1034.22	-0.867432	0.233605	-3.71324	0.000204624	0.00118272
Afu8g02700	Ortholog(s) have role in negative regulation of transcription from RNA polymerase II promoter, quinate catabolic process	130.808	-0.867752	0.18046	-4.80856	1.52018e-06	1.55482e-05
Afu2g10620	Ortholog(s) have protein serine/threonine kinase activity, protein serine/threonine kinase inhibitor activity	714.331	-0.867909	0.279505	-3.10517	0.00190171	0.00791625
Afu5g12160	Putative alpha-1,2-mannosyltransferase with a predicted role in N-linked protein glycosylation; 1 predicted transmembrane domain	1363.16	-0.868661	0.195462	-4.44414	8.82433e-06	7.56715e-05
Afu5g09930	Ortholog of A. nidulans FGSC A4 : AN9206, AN1849, A. fumigatus Af293 : Afu4g01210, Afu5g02320, A. niger CBS 513.88 : An03g02680, An12g10080, An12g02060 and A. oryzae RIB40 : AO090001000129, AO090010000537	46.817	-0.869854	0.247105	-3.52018	0.000431255	0.00224487
Afu2g05550	Ortholog of A. nidulans FGSC A4 : AN10943, A. niger CBS 513.88 : An02g13890, A. oryzae RIB40 : AO090001000666, Neosartorya fischeri NRRL 181 : NFIA_082270 and Aspergillus clavatus NRRL 1 : ACLA_089150	996.66	-0.874283	0.223637	-3.90939	9.25305e-05	0.000594785
Afu5g02410	Putative DEAD/DEAH box helicase; predicted gene pair with AFUA_3G08160 (eukaryotic translation initiation factor eIF4A; ATP-dependent RNA helicase, tifA)	995.891	-0.877135	0.159866	-5.48668	4.0955e-08	5.70393e-07
Afu1g05330	Ortholog of A. nidulans FGSC A4 : AN0249, A. niger CBS 513.88 : An01g04610, A. oryzae RIB40 : AO090003000830, Aspergillus wentii : Aspwe1_0037571 and Aspergillus sydowii : Aspsy1_0142844	118.745	-0.878571	0.224194	-3.9188	8.89924e-05	0.000575812
Afu4g02790	Has domain(s) with predicted hydrolase activity, acting on carbon-nitrogen (but not peptide) bonds activity and role in nitrogen compound metabolic process	347.277	-0.878816	0.271341	-3.23879	0.00120037	0.00533609
Afu5g09510	Ortholog(s) have endoplasmic reticulum localization	509.751	-0.880679	0.239487	-3.67736	0.000235664	0.00133368
Afu4g08440	Patatin-like serine hydrolase; transcript up-regulated in conidia exposed to neutrophils	274.973	-0.881977	0.214684	-4.10825	3.98672e-05	0.000284947
Afu1g09960	Ortholog of A. nidulans FGSC A4 : AN1271, A. niger CBS 513.88 : An08g01780, Aspergillus wentii : Aspwe1_0036525 and Aspergillus sydowii : Aspsy1_0141432	670.91	-0.882284	0.236843	-3.72519	0.000195168	0.00113981
Afu5g04300	Ortholog of A. nidulans FGSC A4 : AN8282, A. niger CBS 513.88 : An09g06770, A. oryzae RIB40 : AO090102000636, Aspergillus wentii : Aspwe1_0137804 and Aspergillus sydowii : Aspsy1_0519687	265.892	-0.884434	0.260074	-3.4007	0.000672133	0.00328334
Afu8g04770	Putative acetoacetyl-CoA synthase	70.3294	-0.88731	0.185726	-4.77752	1.77472e-06	1.79876e-05
Afu1g04840	Ortholog of S. cerevisiae MRD1; snoRNA Afu-335 encoded within intron 2	1153.24	-0.888749	0.199104	-4.46374	8.05415e-06	7.0139e-05
Afu5g12890	Ortholog of A. nidulans FGSC A4 : AN6826, A. niger CBS 513.88 : An14g06450, A. oryzae RIB40 : AO090120000402, Aspergillus wentii : Aspwe1_0058891 and Aspergillus sydowii : Aspsy1_0143996	234.709	-0.889704	0.22542	-3.94688	7.91766e-05	0.000520445
Afu5g03720	Ortholog(s) have role in heterochromatin maintenance, homologous recombination-dependent replication fork processing and CAF-1 complex, nuclear replication fork localization	255.835	-0.893301	0.254114	-3.51535	0.000439173	0.00227854
Afu4g10750	Ortholog(s) have role in N-glycan processing and Golgi apparatus, endoplasmic reticulum localization	1197.24	-0.894195	0.282658	-3.16353	0.0015587	0.00667715
Afu4g06750	Ortholog(s) have role in actomyosin contractile ring assembly, ascospore formation, sporocarp development involved in sexual reproduction and cytosol localization	434.798	-0.894545	0.228076	-3.92214	8.77651e-05	0.000568339
Afu1g05410	Ortholog(s) have mitotic spindle pole body, nucleus localization	584.241	-0.895556	0.230726	-3.88147	0.000103827	0.00065507
Afu6g05310	Ortholog(s) have nucleolus localization	1912.14	-0.89578	0.280272	-3.1961	0.00139297	0.00605257
Afu4g07835	Ortholog(s) have nuclear envelope localization	152.291	-0.898114	0.238896	-3.75944	0.000170294	0.00101108
Afu3g12890	C6 transcription factor; hexadehydroastechrome biosynthesis; orthologous member of the has secondary metabolite biosynthetic gene cluster of strain A1163; induced in conidia exposed to neutrophils; overexpression produces pink strains	134.147	-0.898934	0.184033	-4.88463	1.03622e-06	1.09993e-05
Afu2g15915	Has domain(s) with predicted oxidoreductase activity and role in metabolic process	535.617	-0.899712	0.202755	-4.43744	9.10372e-06	7.78125e-05
Afu6g05350	Putative aspartic-type endopeptidase; transcript induced by voriconazole; predicted signal sequence for secretion	6286.11	-0.900661	0.230668	-3.90459	9.43865e-05	0.000604243
Afu6g07880	Ortholog(s) have role in actin cortical patch localization and cellular bud neck, mitochondrion localization	1154.19	-0.901105	0.144267	-6.24611	4.20812e-10	7.90784e-09
Afu5g10680	Putative phosphomevalonate kinase; SrbA-regulated during hypoxia; no human homolog	592.825	-0.903715	0.217707	-4.15106	3.30937e-05	0.000244545
Afu3g06480	Has domain(s) with predicted histone-lysine N-methyltransferase activity and nucleus localization	239.672	-0.90398	0.211942	-4.26521	1.99711e-05	0.000155782
Afu4g07570	Ortholog(s) have role in maturation of 5.8S rRNA from tricistronic rRNA transcript (SSU-rRNA, 5.8S rRNA, LSU-rRNA), maturation of LSU-rRNA from tricistronic rRNA transcript (SSU-rRNA, 5.8S rRNA, LSU-rRNA), ribosomal large subunit assembly	458.915	-0.904955	0.245776	-3.68204	0.000231376	0.00131509
Afu4g04740	Ortholog(s) have Ran guanyl-nucleotide exchange factor activity, signal transducer activity	1656.44	-0.906175	0.173758	-5.21516	1.83656e-07	2.30082e-06
Afu3g06090	Ortholog(s) have SAGA complex localization	278.446	-0.908082	0.29684	-3.05916	0.00221958	0.00903106
Afu6g10330	Ortholog(s) have GTPase activity, role in cellular protein localization, exit from mitosis, mitotic M phase, positive regulation of barrier septum assembly, septation initiation signaling and mitotic spindle pole body localization	1530.93	-0.908734	0.254026	-3.57733	0.000347127	0.00185868
Afu6g02610	Ortholog of A. nidulans FGSC A4 : AN8719, Aspergillus wentii : Aspwe1_0035812, Aspergillus versicolor : Aspve1_0821842, Aspergillus niger ATCC 1015 : 185766-mRNA and Aspergillus zonatus : Aspzo1_0019781	59.0535	-0.909492	0.243069	-3.7417	0.000182777	0.00107868
Afu5g11450	Ortholog(s) have inositol tetrakisphosphate 3-kinase activity, inositol tetrakisphosphate 6-kinase activity and inositol-1,3,4,5,6-pentakisphosphate kinase activity, more	288.803	-0.909874	0.233678	-3.8937	9.87261e-05	0.000628439
Afu2g02110	Sugar transporter	44.3484	-0.910682	0.263867	-3.45129	0.000557908	0.00281281
Afu6g09395	Ortholog of Aspergillus fumigatus A1163 : AFUB_092670	301.858	-0.911566	0.207049	-4.40266	1.0693e-05	9.03157e-05
Afu1g13310	Has domain(s) with predicted sequence-specific DNA binding, transcription factor activity, sequence-specific DNA binding activity and role in regulation of transcription, DNA-templated	359.541	-0.913657	0.265451	-3.44191	0.000577624	0.00289168
Afu5g07250	Ortholog of A. nidulans FGSC A4 : AN2232, A. niger CBS 513.88 : An17g00680, A. oryzae RIB40 : AO090701000231, Aspergillus wentii : Aspwe1_0101724 and Aspergillus sydowii : Aspsy1_0054323	117.577	-0.914773	0.28577	-3.20109	0.00136911	0.00596801
Afu2g05690	Ortholog of A. nidulans AN7482; calcium induced	159.214	-0.914872	0.242643	-3.77044	0.000162958	0.000971932
Afu7g00205	Protein of unknown function	111.228	-0.919584	0.26031	-3.53265	0.000411422	0.00215448
Afu2g01580	Has domain(s) with predicted FAD binding, oxidoreductase activity and role in metabolic process	39.6046	-0.920591	0.303628	-3.03197	0.00242965	0.00978211
Afu4g10740	Ortholog(s) have mitochondrial ribosome localization	1412	-0.921664	0.197749	-4.66077	3.15036e-06	3.00316e-05
Afu6g09430	Ortholog of Aspergillus fumigatus A1163 : AFUB_092620	77.1649	-0.923947	0.291282	-3.17201	0.00151389	0.00651594
Afu1g06660	Protein of unknown function	953.793	-0.924202	0.144192	-6.40952	1.45978e-10	2.90294e-09
Afu1g14110	Ortholog(s) have RNA polymerase I activity, RNA polymerase II activity, RNA polymerase III activity, RNA-directed RNA polymerase activity	773.601	-0.925612	0.218659	-4.23313	2.30459e-05	0.000178175
Afu5g03970	Has domain(s) with predicted metallopeptidase activity	63.6777	-0.927728	0.261415	-3.54887	0.000386884	0.00204095
Afu7g04430	Ortholog(s) have single-stranded RNA binding activity	583.939	-0.930846	0.285697	-3.25816	0.00112138	0.00504745
Afu6g02160	Ortholog(s) have cytosol, exosome (RNase complex), nucleolus localization	272.36	-0.932053	0.226495	-4.11511	3.87e-05	0.000278254
Afu4g09010	Ortholog(s) have U1 snRNP localization	1126.22	-0.934092	0.203406	-4.59224	4.3851e-06	4.03337e-05
Afu4g12980	Ortholog of A. nidulans FGSC A4 : AN3582, A. niger CBS 513.88 : An01g08560, Aspergillus wentii : Aspwe1_0047266, Aspergillus sydowii : Aspsy1_0032701 and Aspergillus terreus NIH2624 : ATET_03180	294.303	-0.935932	0.29034	-3.22357	0.00126604	0.00559953
Afu8g03990	Ortholog(s) have role in regulation of heterochromatin domain assembly and Prp19 complex, U5 snRNP, cytosol, spliceosomal complex localization	816.132	-0.936875	0.181662	-5.15724	2.50613e-07	3.03322e-06
Afu5g11650	Ortholog(s) have S-adenosylmethionine-dependent methyltransferase activity, transferase activity, transferring alkyl or aryl (other than methyl) groups activity and role in tRNA methylation, wybutosine biosynthetic process	155.356	-0.936933	0.227205	-4.12373	3.72782e-05	0.000270379
Afu2g09740	Ortholog(s) have mitochondrion localization	255.174	-0.938606	0.241347	-3.88904	0.000100643	0.000639089
Afu6g04660	Ortholog(s) have role in CENP-A containing chromatin organization and CENP-A containing nucleosome, chromosome, centromeric core domain, condensed nuclear chromosome, centromeric region localization	293.88	-0.939313	0.261035	-3.59841	0.000320166	0.00173801
Afu3g13460	Ortholog of A. niger CBS 513.88 : An02g09330, A. oryzae RIB40 : AO090012000779, Neosartorya fischeri NRRL 181 : NFIA_063890, Aspergillus wentii : Aspwe1_0038130 and Aspergillus versicolor : Aspve1_0070181	897.884	-0.942054	0.230498	-4.08703	4.36924e-05	0.000308914
Afu6g11210	3-oxoacyl-(acyl-carrier-protein) reductase with a predicted role in lipid and fatty acid synthesis; induced by exposure to artemisinin	241.728	-0.942496	0.216349	-4.35636	1.32241e-05	0.000107754
Afu1g03890	Ortholog(s) have Golgi apparatus, endoplasmic reticulum localization	869.249	-0.944606	0.182222	-5.18383	2.17373e-07	2.67028e-06
Afu6g02460	Putative glucosamine 6-phosphate N-acetyltransferase	635.038	-0.947282	0.140525	-6.74101	1.57285e-11	3.52993e-10
Afu1g09290	Has domain(s) with predicted catalytic activity and role in biosynthetic process	1112.81	-0.948295	0.192232	-4.93307	8.09481e-07	8.79457e-06
Afu2g10140	Ortholog(s) have ATP-dependent 3'-5' DNA helicase activity, single-stranded DNA binding, single-stranded DNA-dependent ATP-dependent DNA helicase activity and MCM complex, MCM core complex, nuclear chromatin localization	629.814	-0.948676	0.259191	-3.66014	0.000252074	0.00140728
Afu1g14580	Has domain(s) with predicted role in rRNA processing and small-subunit processome localization	289.366	-0.949386	0.306449	-3.09802	0.00194819	0.00808401
Afu5g00720	Has domain(s) with predicted N-acetyltransferase activity	709.347	-0.949691	0.231208	-4.10751	3.99943e-05	0.000285596
Afu2g07870	Patatin-like serine hydrolase; calcium induced	628.547	-0.95381	0.201679	-4.72934	2.2525e-06	2.2312e-05
Afu3g13040	Ortholog of A. nidulans FGSC A4 : AN3135, A. niger CBS 513.88 : An02g08930, A. oryzae RIB40 : AO090012000826, Aspergillus wentii : Aspwe1_0050040 and Aspergillus sydowii : Aspsy1_0087186	322.835	-0.956017	0.273117	-3.5004	0.000464563	0.00238999
Afu3g04310	Ortholog(s) have cell division site, cytosol, mitotic spindle pole body, nucleus localization	668.255	-0.956365	0.230342	-4.15194	3.2967e-05	0.000243838
Afu2g02470	PA domain protein; calcium induced; transcript induced by exposure to human airway epithelial cells	1837.78	-0.956977	0.233826	-4.0927	4.26381e-05	0.00030255
Afu5g12110	Ortholog(s) have histone methyltransferase activity (H3-K79 specific), nucleosomal histone binding activity	280.756	-0.95725	0.208022	-4.60168	4.19091e-06	3.87289e-05
Afu5g08590	Has domain(s) with predicted hydrolase activity, hydrolyzing O-glycosyl compounds activity and role in carbohydrate metabolic process	101.206	-0.9598	0.248393	-3.86403	0.00011153	0.000691453
Afu2g02350	Has domain(s) with predicted DNA binding, chromatin binding activity	256.96	-0.959824	0.303765	-3.15976	0.00157902	0.00673719
Afu4g04330	Ortholog(s) have nucleus localization	486.818	-0.960076	0.141687	-6.77605	1.23503e-11	2.79573e-10
Afu5g02380	Ortholog of A. nidulans FGSC A4 : AN8020, AN0195, A. niger CBS 513.88 : An03g04900, An02g10420, A. oryzae RIB40 : AO090001000067, AO090102000350 and Aspergillus wentii : Aspwe1_0114436, Aspwe1_0176498	109.101	-0.962065	0.235419	-4.08661	4.37716e-05	0.000309196
Afu1g04370	Ortholog of A. nidulans FGSC A4 : AN0461, A. niger CBS 513.88 : An01g03230, A. oryzae RIB40 : AO090003000912, Aspergillus wentii : Aspwe1_0025386 and Aspergillus sydowii : Aspsy1_0055307	563.544	-0.962325	0.270746	-3.55434	0.000378927	0.00200166
Afu7g03690	Ortholog(s) have enzyme activator activity, telomerase inhibitor activity, role in box C/D snoRNA 3'-end processing, negative regulation of telomere maintenance via telomerase and nucleolus, nucleoplasm localization	1088.41	-0.964125	0.281113	-3.42967	0.000604314	0.00300436
Afu1g13130	Ortholog of Neosartorya fischeri NRRL 181 : NFIA_012390, Aspergillus wentii : Aspwe1_0040367, Aspergillus versicolor : Aspve1_0036174 and Aspergillus clavatus NRRL 1 : ACLA_022340	350.574	-0.964977	0.162343	-5.94405	2.78059e-09	4.7585e-08
Afu2g11130	Has domain(s) with predicted role in regulation of transcription, DNA-templated and nucleus localization	766.523	-0.967444	0.138138	-7.00347	2.49703e-12	6.01661e-11
Afu6g07560	Has domain(s) with predicted DNA binding activity	233.287	-0.968805	0.175252	-5.52808	3.23755e-08	4.61541e-07
Afu1g16290	Ortholog(s) have cytosol localization	247.075	-0.971078	0.312468	-3.10777	0.00188506	0.0078636
Afu4g12110	Ortholog(s) have nucleolus localization	629.178	-0.978263	0.262761	-3.72301	0.000196861	0.00114714
Afu6g10830	Ortholog(s) have protein serine/threonine phosphatase activity	2153.88	-0.980219	0.103325	-9.48678	2.38287e-21	1.25621e-19
Afu2g08750	Ortholog(s) have endoribonuclease activity, exodeoxyribonuclease activity, single-stranded DNA endodeoxyribonuclease activity	251.911	-0.9803	0.257201	-3.81141	0.000138174	0.000838763
Afu4g09000	Ortholog(s) have structural constituent of ribosome activity and mitochondrial large ribosomal subunit localization	1788.9	-0.980661	0.238309	-4.11507	3.87056e-05	0.000278254
Afu3g00770	Ortholog of A. oryzae RIB40 : AO090012000678, Aspergillus flavus NRRL 3357 : AFL2T_03554, Neosartorya fischeri NRRL 181 : NFIA_001390 and Aspergillus fumigatus A1163 : AFUB_047640	309.785	-0.983166	0.302508	-3.25005	0.00115387	0.00514885
Afu1g10850	Ortholog(s) have protein tag activity	1192.51	-0.983553	0.2566	-3.83302	0.00012658	0.000775576
Afu1g08910	Has domain(s) with predicted catalytic activity	257.366	-0.984927	0.177133	-5.5604	2.69162e-08	3.90086e-07
Afu2g01320	Has domain(s) with predicted cation-transporting ATPase activity, metal ion binding, nucleotide binding activity, role in cation transport and integral component of membrane localization	212.875	-0.990492	0.197565	-5.0135	5.34497e-07	6.09358e-06
Afu3g09050	Ortholog(s) have 5'-flap endonuclease activity, double-stranded DNA 5'-3' exodeoxyribonuclease activity, double-stranded DNA binding activity	139.981	-0.990587	0.315356	-3.14117	0.00168273	0.00711019
Afu1g14490	Ortholog(s) have 2-aminoadipate transaminase activity and cytoplasm, nucleus localization	138.071	-0.991446	0.189243	-5.239	1.6145e-07	2.04877e-06
Afu4g12800	Has domain(s) with predicted FMN binding, oxidoreductase activity, riboflavin reductase (NADPH) activity and role in oxidation-reduction process	195.848	-0.992393	0.199975	-4.9626	6.95561e-07	7.71699e-06
Afu5g11420	Ortholog of A. nidulans FGSC A4 : AN0159, A. niger CBS 513.88 : An18g04550, A. oryzae RIB40 : AO090026000696, Aspergillus wentii : Aspwe1_0442980 and Aspergillus sydowii : Aspsy1_0054986	110.07	-1.00189	0.27399	-3.65668	0.000255503	0.00142238
Afu2g16050	Ortholog of A. nidulans FGSC A4 : AN2146, A. niger CBS 513.88 : An15g06400, A. oryzae RIB40 : AO090012000196, Aspergillus wentii : Aspwe1_0170996 and Aspergillus sydowii : Aspsy1_0085010	203.565	-1.00604	0.321435	-3.12985	0.00174895	0.00735834
Afu1g08920	Ortholog of A. nidulans FGSC A4 : AN1386, A. niger CBS 513.88 : An08g00410, A. oryzae RIB40 : AO090005001634, Aspergillus wentii : Aspwe1_0036270 and Aspergillus sydowii : Aspsy1_0138746	260.325	-1.01267	0.238202	-4.25133	2.12503e-05	0.000164942
Afu4g03100	Has domain(s) with predicted GTP binding, GTPase activity and role in intracellular protein transport, nucleocytoplasmic transport, protein transport, signal transduction, small GTPase mediated signal transduction	306.108	-1.013	0.183208	-5.52924	3.21612e-08	4.59321e-07
Afu1g01620	Ortholog of Aspergillus wentii : Aspwe1_0154177 and Aspergillus fumigatus A1163 : AFUB_002020	46.0386	-1.01421	0.284933	-3.55946	0.000371617	0.00197233
Afu2g17130	Ortholog(s) have role in cellular response to nitrogen starvation and pheromone-dependent signal transduction involved in conjugation with cellular fusion, more	126.855	-1.01478	0.322683	-3.14482	0.0016619	0.00706015
Afu6g14260	U3 small nucleolar ribonucleoprotein protein	387.738	-1.01704	0.303149	-3.35492	0.000793891	0.00376117
Afu6g03660	Putative bifunctional dethiobiotin synthetase/adenosylmethionine-8-amino-7-oxononanoate aminotransferase, enzyme of the biotin biosynthesis pathway	518.279	-1.01899	0.272888	-3.73408	0.0001884	0.00110687
Afu1g12875	Ortholog(s) have Mis6-Sim4 complex, condensed nuclear chromosome kinetochore, cytoplasm localization	299.199	-1.01955	0.316333	-3.22304	0.00126839	0.00560674
Afu3g00680	Copper amine oxidase; predicted gene pair with AFUA_7G04180	77.5711	-1.02183	0.324974	-3.14435	0.00166458	0.00706773
Afu5g14730	Has domain(s) with predicted oxidoreductase activity and role in oxidation-reduction process	55.8633	-1.02247	0.337395	-3.03048	0.00244168	0.00982549
Afu7g04783	Has domain(s) with predicted catalytic activity and role in DNA repair, base-excision repair	97.3967	-1.02304	0.300985	-3.39896	0.000676418	0.00330222
Afu6g10470	Putative zinc finger protein; transcript highly induced during conidial germination	2404.81	-1.02375	0.186805	-5.48033	4.24537e-08	5.88137e-07
Afu6g14310	Has domain(s) with predicted hydrolase activity and role in nucleotide catabolic process	558.134	-1.02442	0.230508	-4.44417	8.82303e-06	7.56715e-05
Afu2g03910	Ortholog(s) have role in cellular response to UV, double-strand break repair via homologous recombination, postreplication repair and mitotic spindle pole body, nucleus localization	57.403	-1.02476	0.314534	-3.25802	0.00112194	0.00504745
Afu7g04040	Ortholog(s) have role in cellular response to starvation, regulation of proteolysis and mitochondrion localization	103.029	-1.02649	0.26743	-3.83836	0.00012386	0.000760191
Afu3g05630	Putative phospholipase D	277.089	-1.0265	0.219276	-4.68131	2.85045e-06	2.74728e-05
Afu4g04800	Putative AAA family ATPase	774.054	-1.03067	0.245532	-4.19772	2.6962e-05	0.000203837
Afu6g08770	Ortholog of Neosartorya fischeri NRRL 181 : NFIA_054420, Aspergillus fumigatus A1163 : AFUB_074730 and Aspergillus clavatus NRRL 1 : ACLA_083640	127.061	-1.03438	0.219301	-4.71673	2.39667e-06	2.3495e-05
Afu3g11120	Glutamate decarboxylase; SrbA-regulated during hypoxia	2018.63	-1.03958	0.170219	-6.10731	1.01327e-09	1.82134e-08
Afu6g10960	Protein of unknown function	163.923	-1.04039	0.314451	-3.30857	0.000937733	0.00432872
Afu4g13300	Ortholog of A. nidulans FGSC A4 : AN1946, A. niger CBS 513.88 : An01g09010, A. oryzae RIB40 : AO090009000247, Aspergillus wentii : Aspwe1_0208317 and Aspergillus sydowii : Aspsy1_0138807	85.1989	-1.04057	0.33809	-3.07778	0.00208548	0.00856323
Afu1g02880	Ortholog of A. nidulans FGSC A4 : AN0272, A. niger CBS 513.88 : An01g05030, A. oryzae RIB40 : AO090005000779, Aspergillus wentii : Aspwe1_0025563 and Aspergillus sydowii : Aspsy1_0055099	183.319	-1.04184	0.186389	-5.5896	2.27596e-08	3.37953e-07
Afu4g10310	Ortholog of A. nidulans FGSC A4 : AN10250, A. niger CBS 513.88 : An04g06590, A. oryzae RIB40 : AO090003001191, Aspergillus wentii : Aspwe1_0022860 and Aspergillus sydowii : Aspsy1_0317295	1017.41	-1.04333	0.230899	-4.51855	6.22649e-06	5.51399e-05
Afu6g13530	Ortholog(s) have guanyl-nucleotide exchange factor activity, role in mature ribosome assembly and cytosol, nucleolus, polysome, preribosome, large subunit precursor localization	419.666	-1.0448	0.192951	-5.41484	6.13424e-08	8.33642e-07
Afu5g13210	Ortholog(s) have GDP-Man:Man1GlcNAc2-PP-Dol alpha-1,3-mannosyltransferase activity, glycolipid 6-alpha-mannosyltransferase activity and role in oligosaccharide-lipid intermediate biosynthetic process	401.456	-1.04535	0.156277	-6.6891	2.24545e-11	4.94062e-10
Afu7g02410	Protein of unknown function	89.4958	-1.04608	0.316007	-3.3103	0.000931952	0.00431124
Afu7g04360	Has domain(s) with predicted oxidoreductase activity and role in metabolic process	36.7959	-1.04635	0.314159	-3.33065	0.000866449	0.00405561
Afu2g12150	Ortholog(s) have role in rRNA processing, ribosomal large subunit assembly and mitochondrion, mitotic spindle pole body, nucleoplasm, preribosome, large subunit precursor localization	225.116	-1.04704	0.248518	-4.21315	2.51839e-05	0.000192806
Afu6g00490	Ortholog of A. nidulans FGSC A4 : AN8629, A. niger CBS 513.88 : An05g02230, A. oryzae RIB40 : AO090005000232, AO090011000420 and Neosartorya fischeri NRRL 181 : NFIA_047620	47.8237	-1.04801	0.299953	-3.49392	0.000475975	0.00244525
Afu5g13620	Ortholog(s) have ubiquitin-specific protease activity, role in protein deubiquitination and endoplasmic reticulum localization	313.052	-1.04995	0.188351	-5.57442	2.48357e-08	3.63427e-07
Afu5g12560	Ortholog of A. nidulans FGSC A4 : AN0048, A. niger CBS 513.88 : An14g06630, A. oryzae RIB40 : AO090120000382, Aspergillus wentii : Aspwe1_0026710 and Aspergillus sydowii : Aspsy1_0097984	109.399	-1.05264	0.185942	-5.66111	1.50398e-08	2.28506e-07
Afu5g02930	Has domain(s) with predicted role in cellular amino acid metabolic process	197.138	-1.05332	0.301862	-3.4894	0.000484111	0.00247979
Afu8g00910	Ortholog(s) have role in asperfuranone biosynthetic process	87.3867	-1.0554	0.24228	-4.35613	1.32382e-05	0.000107758
Afu1g05620	Ortholog(s) have phenylalanine-tRNA ligase activity, role in cellular response to drug, phenylalanyl-tRNA aminoacylation and cytosol, nucleus, phenylalanine-tRNA ligase complex localization	1072.83	-1.05742	0.330506	-3.19941	0.00137709	0.0059928
Afu5g09960	Putative GPI-anchored protein; predicted adhesin-like protein	203.418	-1.05825	0.261893	-4.04078	5.32731e-05	0.000366427
Afu3g03900	Has domain(s) with predicted RNA polymerase II transcription factor activity, sequence-specific DNA binding, zinc ion binding activity, role in regulation of transcription, DNA-templated and nucleus localization	138.752	-1.05986	0.337165	-3.14346	0.00166964	0.00708156
Afu1g15700	Ortholog of A. nidulans FGSC A4 : AN0904, A. niger CBS 513.88 : An01g14040, A. oryzae RIB40 : AO090005001136, Aspergillus wentii : Aspwe1_0027549 and Aspergillus sydowii : Aspsy1_0141245	162.673	-1.0644	0.282988	-3.76131	0.000169028	0.00100432
Afu7g05280	Ortholog(s) have role in interstrand cross-link repair and nucleus localization	131.905	-1.0657	0.286132	-3.72452	0.000195684	0.00114198
Afu7g02050	Protein of unknown function; calcium induced	1663.91	-1.06728	0.166449	-6.41202	1.43603e-10	2.87024e-09
Afu3g01450	Putative 3-methyl-2-oxobutanoate dehydrogenase; transcript induced by voriconazole	77.5855	-1.06864	0.266251	-4.01363	5.97909e-05	0.000408043
Afu7g06360	Ortholog of A. nidulans FGSC A4 : AN10483, AN2809, AN2115, AN0033, AN12460, A. fumigatus Af293 : Afu2g00940, Afu2g16560, Afu3g15340, Afu7g00460 and A. niger CBS 513.88 : An14g02830, An16g00830	68.9175	-1.0704	0.2447	-4.37435	1.21797e-05	0.000100813
Afu1g14770	Ortholog(s) have mRNA binding, tRNA dihydrouridine synthase activity, role in tRNA modification and cytoplasm, nuclear periphery localization	515.089	-1.07243	0.165392	-6.48415	8.92332e-11	1.8301e-09
Afu2g10670	Has domain(s) with predicted plasma membrane localization	260.368	-1.07282	0.32224	-3.32926	0.000870782	0.004069
Afu2g15440	Ortholog of A. oryzae RIB40 : AO090005001100, Aspergillus glaucus : Aspgl1_0125786, Aspergillus flavus NRRL 3357 : AFL2T_11935 and Neosartorya fischeri NRRL 181 : NFIA_090680	28.4741	-1.07322	0.299329	-3.58542	0.00033653	0.00181058
Afu7g03890	Ortholog(s) have ATPase activity, role in DNA repair, mitotic chromosome condensation and cytosol, nuclear condensin complex localization	431.072	-1.07399	0.21262	-5.05121	4.39018e-07	5.06385e-06
Afu7g02470	Ortholog(s) have translation regulator activity and role in mitochondrial respiratory chain complex IV biogenesis, positive regulation of mitochondrial translation	722.069	-1.07545	0.248226	-4.33254	1.47399e-05	0.000118386
Afu3g10010	Has domain(s) with predicted L-ascorbic acid binding, iron ion binding, oxidoreductase activity, acting on paired donors, with incorporation or reduction of molecular oxygen and oxidoreductase activity, more	81.5689	-1.07853	0.292561	-3.6865	0.000227357	0.00129788
Afu2g14620	Ortholog of A. nidulans FGSC A4 : AN1801, A. niger CBS 513.88 : An15g03880, A. oryzae RIB40 : AO090005000082, Neosartorya fischeri NRRL 181 : NFIA_089820 and Aspergillus versicolor : Aspve1_0147504	1163.97	-1.083	0.247491	-4.37592	1.2092e-05	0.000100405
Afu1g15966	Protein of unknown function	26.3796	-1.08319	0.351297	-3.08341	0.00204646	0.00842504
Afu2g14280	Ortholog(s) have ATP-dependent microtubule motor activity, minus-end-directed activity	456.391	-1.08328	0.243582	-4.44727	8.69693e-06	7.49062e-05
Afu4g13160	Ortholog of A. nidulans FGSC A4 : AN4162, A. niger CBS 513.88 : An03g03500, A. oryzae RIB40 : AO090009000265, Aspergillus wentii : Aspwe1_0033807 and Aspergillus sydowii : Aspsy1_0032791	608.871	-1.08479	0.117918	-9.19953	3.59509e-20	1.754e-18
Afu4g08980	Ortholog of A. nidulans FGSC A4 : AN1633, A. niger CBS 513.88 : An04g03880, A. oryzae RIB40 : AO090023000634, Aspergillus wentii : Aspwe1_0166944 and Aspergillus sydowii : Aspsy1_0144993	302.682	-1.08586	0.347934	-3.12088	0.00180309	0.00756182
Afu2g14020	Putative ABC transporter	229.17	-1.08794	0.280706	-3.87571	0.000106314	0.000666476
Afu4g08490	Putative acyl-CoA dehydrogenase; transcript up-regulated in conidia exposed to neutrophils	213.121	-1.09037	0.229609	-4.74879	2.04637e-06	2.04564e-05
Afu4g00400	Has domain(s) with predicted methyltransferase activity and role in metabolic process	38.9501	-1.09141	0.273132	-3.99592	6.44423e-05	0.000434875
Afu4g05880	Ortholog(s) have role in endonucleolytic cleavage in 5'-ETS of tricistronic rRNA transcript (SSU-rRNA, 5.8S rRNA and LSU-rRNA), more	1011.65	-1.09263	0.260446	-4.19522	2.72602e-05	0.000205498
Afu7g00280	Has domain(s) with predicted role in transmembrane transport and integral component of membrane localization	1093.1	-1.09403	0.193588	-5.65133	1.59212e-08	2.41431e-07
Afu6g07500	Ortholog(s) have role in nucleotide-excision repair involved in interstrand cross-link repair and nucleus localization	101.189	-1.09536	0.216099	-5.06878	4.00373e-07	4.66637e-06
Afu5g12670	Ortholog(s) have structural constituent of nuclear pore activity, role in nuclear pore organization and cytosol, mitotic spindle pole body, nuclear periphery, nuclear pore inner ring, nuclear pore nuclear basket localization	754.983	-1.09663	0.155866	-7.03574	1.98205e-12	4.85016e-11
Afu4g06960	Ortholog(s) have cytosol, nucleus localization	1834.16	-1.09999	0.223168	-4.92899	8.26571e-07	8.96784e-06
Afu4g14050	Ortholog of A. nidulans FGSC A4 : AN2647, A. fumigatus Af293 : Afu8g06260, A. niger CBS 513.88 : An02g00700, An02g06510, An05g01900, An05g01910, An09g02660 and A. oryzae RIB40 : AO090103000117	1454.17	-1.10052	0.223917	-4.91485	8.88494e-07	9.56044e-06
Afu2g15600	Ortholog(s) have cytosol, nucleus localization	408.715	-1.10222	0.278019	-3.96454	7.35388e-05	0.000488783
Afu6g05090	Ortholog(s) have microtubule binding activity, role in protein urmylation, regulation of transcription from RNA polymerase II promoter, tRNA wobble uridine modification and Elongator holoenzyme complex, cytosol, nucleus localization	160.451	-1.10407	0.299605	-3.68508	0.000228634	0.00130233
Afu8g05020	Putative secreted N-acetylhexosaminidase; highly expressed in biofilm	132.707	-1.1049	0.281619	-3.9234	8.7309e-05	0.000566787
Afu4g10830	Has domain(s) with predicted ATP binding, DNA binding, helicase activity, nucleic acid binding activity	272.785	-1.10508	0.198311	-5.57249	2.51126e-08	3.66653e-07
Afu3g14370	Ortholog(s) have cytoplasm localization	374.192	-1.10547	0.289595	-3.8173	0.00013492	0.000820279
Afu6g14060	Protein of unknown function; calcium induced	1722.49	-1.10829	0.242579	-4.56877	4.9059e-06	4.46359e-05
Afu7g06340	Ortholog of A. fumigatus Af293 : Afu2g00210, A. niger CBS 513.88 : An01g11590, An01g01670, A. oryzae RIB40 : AO090009000035 and Aspergillus wentii : Aspwe1_0027365, Aspwe1_0046529	174.573	-1.1083	0.247239	-4.48271	7.37012e-06	6.45399e-05
Afu5g07410	Has domain(s) with predicted catalytic activity and role in metabolic process	100.589	-1.10947	0.211528	-5.24502	1.56264e-07	1.98939e-06
Afu1g02870	Ortholog(s) have role in negative regulation of cellular response to oxidative stress	226.174	-1.11137	0.346655	-3.206	0.00134594	0.00588332
Afu2g02600	Ortholog of A. nidulans FGSC A4 : AN11912, A. oryzae RIB40 : AO090026000604, Neosartorya fischeri NRRL 181 : NFIA_035000, Aspergillus clavatus NRRL 1 : ACLA_092190 and Aspergillus zonatus : Aspzo1_0087604	152.657	-1.11194	0.216522	-5.13545	2.81464e-07	3.36003e-06
Afu4g07070	Ortholog of A. nidulans FGSC A4 : AN10554, A. oryzae RIB40 : AO090023000869, Aspergillus wentii : Aspwe1_0248748, Aspergillus sydowii : Aspsy1_0547613 and Aspergillus terreus NIH2624 : ATET_05504	312.247	-1.11401	0.255327	-4.36307	1.2825e-05	0.000104938
Afu1g05040	Ortholog(s) have ATPase activator activity, unfolded protein binding activity	6549.75	-1.11406	0.179883	-6.19324	5.89387e-10	1.09448e-08
Afu5g04090	Ortholog(s) have chaperone binding, protein binding, bridging activity	319.511	-1.11451	0.190272	-5.85746	4.70011e-09	7.7725e-08
Afu3g12480	A. nidulans ortholog hymA has role in conidium formation, hyphal growth and localizes to cytoplasm; transcript induced by exposure to human airway epithelial cells	499.849	-1.11573	0.198967	-5.60763	2.05121e-08	3.06316e-07
Afu2g10560	Ortholog(s) have fungal-type vacuole localization	34.6301	-1.11798	0.281539	-3.97094	7.15887e-05	0.000477765
Afu8g00920	UDP-glucose dehydrogenase; plays a role in the conversion of UDP-glucose into UDP-glucuronic acid	162.211	-1.11935	0.305804	-3.66035	0.000251868	0.00140713
Afu1g11140	Has domain(s) with predicted iron ion binding, oxidoreductase activity and role in fatty acid biosynthetic process, oxidation-reduction process	449.579	-1.1195	0.304835	-3.67249	0.000240195	0.00135116
Afu8g02040	Putative alpha-1,6-mannosyltransferase	540.803	-1.12265	0.273068	-4.11124	3.93543e-05	0.000281648
Afu3g09970	Ortholog(s) have ferrous iron transmembrane transporter activity, manganese ion transmembrane transporter activity	51.094	-1.12343	0.309621	-3.62841	0.000285168	0.00157343
Afu1g16330	Ortholog(s) have mRNA binding activity	446.638	-1.12454	0.368339	-3.05299	0.00226574	0.00918813
Afu8g06335	Protein of unknown function	179.324	-1.12522	0.278569	-4.03929	5.36123e-05	0.000368116
Afu2g16530	Ortholog(s) have extracellular region localization	5274.69	-1.12568	0.372055	-3.02558	0.0024816	0.00995556
Afu7g04860	Ortholog(s) have role in maturation of SSU-rRNA from tricistronic rRNA transcript (SSU-rRNA, 5.8S rRNA, LSU-rRNA), rRNA modification and 90S preribosome, mitotic spindle, nucleolus localization	213.714	-1.1272	0.349812	-3.22232	0.00127157	0.00561767
Afu1g05610	Putative protein phosphotase 2a 65kd regulatory subunit; conidia-enriched protein; protein induced by heat shock	1886.74	-1.12764	0.210871	-5.34754	8.9157e-08	1.18299e-06
Afu2g01330	Ortholog of A. nidulans FGSC A4 : AN7665, A. niger CBS 513.88 : An03g05100, Aspergillus wentii : Aspwe1_0113700, Aspergillus sydowii : Aspsy1_0090349 and Aspergillus terreus NIH2624 : ATET_08162	125.494	-1.12899	0.302421	-3.73318	0.000189074	0.00110917
Afu4g07290	Ortholog(s) have Y-form DNA binding, crossed form four-way junction DNA binding, crossover junction endodeoxyribonuclease activity, flap-structured DNA binding activity and role in mitochondrial DNA metabolic process	185.307	-1.13005	0.225572	-5.00969	5.4517e-07	6.19726e-06
Afu2g15020	Has domain(s) with predicted flavin adenine dinucleotide binding, oxidoreductase activity, acting on CH-OH group of donors activity and role in oxidation-reduction process	46.2783	-1.13146	0.275145	-4.11223	3.91847e-05	0.000281092
Afu5g13130	Putative chorismate mutase; no human homolog	2002.75	-1.13278	0.25565	-4.43098	9.38074e-06	8.00932e-05
Afu6g04330	Ortholog(s) have RNA helicase activity, role in maturation of SSU-rRNA from tricistronic rRNA transcript (SSU-rRNA, 5.8S rRNA, LSU-rRNA) and 90S preribosome, mitochondrion, nucleolus, small-subunit processome localization	181.937	-1.13373	0.335814	-3.37607	0.000735279	0.00352817
Afu4g14300	Has domain(s) with predicted GTP binding, GTPase activity	1018.88	-1.13381	0.133539	-8.49047	2.05807e-17	8.00303e-16
Afu2g02660	Ortholog(s) have role in maintenance of rDNA, mitotic DNA replication, mitotic sister chromatid segregation, postreplication repair and RecQ helicase-Topo III complex, mitochondrion, nucleus, site of double-strand break localization	82.659	-1.13706	0.295826	-3.84369	0.0001212	0.000745515
Afu2g15520	Has domain(s) with predicted FAD binding, oxidoreductase activity and role in metabolic process	119.961	-1.13916	0.286609	-3.97462	7.04922e-05	0.000470847
Afu3g14000	Ortholog(s) have role in mitotic sister chromatid segregation and cytosol, nucleus localization	130.369	-1.14057	0.24074	-4.73776	2.16088e-06	2.1513e-05
Afu1g03195	Has domain(s) with predicted RNA polymerase II transcription factor activity, sequence-specific DNA binding, zinc ion binding activity, role in regulation of transcription, DNA-templated and nucleus localization	79.3368	-1.14493	0.354493	-3.22976	0.00123893	0.00548579
Afu8g06310	Has domain(s) with predicted zinc ion binding activity and role in lipid metabolic process	65.8566	-1.15122	0.362453	-3.17618	0.00149227	0.00643347
Afu6g08540	Has domain(s) with predicted RNA polymerase II transcription factor activity, sequence-specific DNA binding, zinc ion binding activity, role in regulation of transcription, DNA-templated and nucleus localization	49.1597	-1.15191	0.349285	-3.2979	0.000974115	0.00448253
Afu7g05460	Ortholog(s) have nucleolus localization	1362.32	-1.15499	0.307847	-3.75184	0.000175541	0.00104066
Afu6g10540	Ortholog(s) have mitochondrial membrane localization	70.3952	-1.15995	0.358292	-3.23744	0.00120605	0.00535834
Afu8g02500	Predicted glutathione S transferase	78.0983	-1.16016	0.262506	-4.41955	9.89048e-06	8.38982e-05
Afu2g08800	Ortholog(s) have L-aspartate transmembrane transporter activity, L-glutamate transmembrane transporter activity and role in L-aspartate transport, L-glutamate transport, cellular response to drug	183.852	-1.16135	0.326265	-3.55952	0.000371529	0.00197233
Afu4g13280	Has domain(s) with predicted nucleic acid binding, zinc ion binding activity	133.375	-1.162	0.359655	-3.23089	0.00123407	0.00547102
Afu2g04050	Ortholog of A. nidulans FGSC A4 : AN5229, A. niger CBS 513.88 : An07g08750, A. oryzae RIB40 : AO090005001534, Aspergillus wentii : Aspwe1_0515975 and Aspergillus sydowii : Aspsy1_0134382	103.555	-1.16221	0.299611	-3.87907	0.000104858	0.000659983
Afu4g10760	Ortholog(s) have oxidoreductase activity, role in very long-chain fatty acid metabolic process and endoplasmic reticulum membrane localization	608.165	-1.17149	0.252102	-4.64688	3.36994e-06	3.18926e-05
Afu2g02710	Ortholog(s) have ATPase activator activity, role in assembly of large subunit precursor of preribosome, cellular response to drug, ribosomal large subunit biogenesis and nucleolus, preribosome, large subunit precursor localization	1677.24	-1.1718	0.370417	-3.16347	0.00155899	0.00667715
Afu1g02630	Ortholog(s) have cytosol, nucleolus localization	593.39	-1.17227	0.321058	-3.65128	0.000260941	0.00144957
Afu2g05560	Putative exonuclease	487.101	-1.17297	0.345841	-3.39164	0.000694758	0.00337486
Afu4g00930	Protein described as similar to the S. cervisiae magnesium transporter, Alr1	1211.27	-1.17304	0.19739	-5.94274	2.80289e-09	4.77985e-08
Afu2g00740	Ortholog of A. oryzae RIB40 : AO090701000367, Aspergillus flavus NRRL 3357 : AFL2T_06000, Neosartorya fischeri NRRL 181 : NFIA_033010 and Aspergillus wentii : Aspwe1_0029685	677.714	-1.17455	0.249783	-4.70229	2.57259e-06	2.49786e-05
Afu6g07840	Ortholog(s) have peptide-methionine (R)-S-oxide reductase activity, role in cellular response to oxidative stress and cytosol, mitochondrion, nucleus localization	894.788	-1.17722	0.274795	-4.28398	1.83575e-05	0.000144659
Afu4g12510	Ortholog of A. nidulans FGSC A4 : AN3215, AN7166, AN8609, A. fumigatus Af293 : Afu3g14210, Afu4g03360 and A. niger CBS 513.88 : An09g04200, An14g01840	202.425	-1.18012	0.342853	-3.44206	0.000577309	0.00289168
Afu6g08430	Ortholog of A. nidulans FGSC A4 : AN3921, A. niger CBS 513.88 : An11g01600, Aspergillus wentii : Aspwe1_0120527, Aspergillus sydowii : Aspsy1_0122151 and Aspergillus terreus NIH2624 : ATET_05812	591.799	-1.18697	0.305824	-3.88123	0.000103931	0.000655201
Afu5g03870	Ortholog(s) have role in maturation of 5.8S rRNA from tricistronic rRNA transcript (SSU-rRNA, 5.8S rRNA, LSU-rRNA), maturation of LSU-rRNA from tricistronic rRNA transcript (SSU-rRNA, 5.8S rRNA, LSU-rRNA)	637.914	-1.1872	0.389921	-3.04471	0.00232904	0.00942051
Afu5g13340	Ortholog(s) have magnesium-dependent protein serine/threonine phosphatase activity	527.283	-1.19069	0.212541	-5.60218	2.11667e-08	3.15492e-07
Afu5g12270	Ortholog(s) have mRNA binding activity, role in nuclear division, rRNA processing, ribosomal large subunit biogenesis and mitotic spindle pole body, nuclear periphery, nucleolus, preribosome, large subunit precursor localization	1102.77	-1.19589	0.323951	-3.69159	0.000222861	0.00127593
Afu2g14230	Has domain(s) with predicted role in transmembrane transport and integral component of membrane localization	75.9169	-1.20001	0.30594	-3.92238	8.76798e-05	0.000568255
Afu4g08810	Ortholog(s) have cytosol, nucleus, ribosome localization	1681.73	-1.20034	0.338917	-3.54168	0.000397584	0.00209177
Afu2g03570	Predicted DDE1 transposon-related ORF	556.346	-1.20099	0.3795	-3.16466	0.00155263	0.00665717
Afu2g02540	Basic leucine zipper (bZIP) type transcription factor; involved in regulation of secondary metabolite production such as gliotoxin; neutrophils show decreased migration to overexpression mutant supernatants	346.152	-1.20688	0.217538	-5.5479	2.89121e-08	4.15943e-07
Afu4g06450	Predicted DDE1 transposon-related ORF	26.9628	-1.20713	0.366973	-3.28941	0.00100398	0.00459303
Afu1g05980	Putative AMP-binding domain protein; transcript up-regulated in conidia exposed to neutrophils	22.0243	-1.21486	0.36908	-3.29159	0.000996232	0.00456558
Afu1g09754	Has domain(s) with predicted carbon-sulfur lyase activity and role in metabolic process	1430.47	-1.21714	0.400736	-3.03727	0.00238731	0.00964559
Afu3g03910	Ortholog of A. nidulans FGSC A4 : AN9192, A. niger CBS 513.88 : An13g01790, A. oryzae RIB40 : AO090038000138, Neosartorya fischeri NRRL 181 : NFIA_006190 and Aspergillus kawachii : Aspka1_0177086	180.566	-1.21793	0.31479	-3.86903	0.000109268	0.000681192
Afu2g16780	Ortholog(s) have role in chromatin silencing at telomere, negative regulation of transcription from RNA polymerase II promoter by pheromones and CHRAC localization	260.376	-1.22265	0.186177	-6.56715	5.12858e-11	1.08585e-09
Afu3g05590	Ortholog(s) have cytosol, nucleus, site of double-strand break localization	277.329	-1.22306	0.183942	-6.64917	2.94757e-11	6.3959e-10
Afu6g13190	Ortholog(s) have drug transmembrane transporter activity, nucleoside transmembrane transporter activity, against a concentration gradient, symporter activity and role in cellular response to drug, drug transport, uridine transport	158.489	-1.22311	0.348559	-3.50906	0.000449691	0.0023239
Afu3g11410	Ortholog(s) have CTD phosphatase activity and role in dephosphorylation of RNA polymerase II C-terminal domain, negative regulation of G0 to G1 transition, regulation of mitotic cytokinesis	1213.2	-1.22669	0.149398	-8.21084	2.19643e-16	7.87805e-15
Afu6g07140	Ortholog of A. nidulans FGSC A4 : AN2189, A. oryzae RIB40 : AO090012000935, Neosartorya fischeri NRRL 181 : NFIA_052790, Aspergillus wentii : Aspwe1_0518709 and Aspergillus versicolor : Aspve1_0025940	113.998	-1.22889	0.167809	-7.32316	2.42196e-13	6.62875e-12
Afu2g13820	Has domain(s) with predicted nucleic acid binding activity	1653.11	-1.22917	0.236006	-5.20821	1.90671e-07	2.37733e-06
Afu7g05000	Protein of unknown function	20.4481	-1.2294	0.402921	-3.05121	0.00227919	0.00923789
Afu2g10060	Ortholog of A. nidulans FGSC A4 : AN6003, A. niger CBS 513.88 : An03g02950, A. oryzae RIB40 : AO090011000631, Aspergillus wentii : Aspwe1_0045117 and Aspergillus sydowii : Aspsy1_0089378	125.898	-1.23162	0.179689	-6.85419	7.17189e-12	1.65692e-10
Afu4g07080	Ortholog(s) have protein tyrosine phosphatase activity	205.52	-1.23438	0.193943	-6.36465	1.95739e-10	3.85346e-09
Afu5g06970	Ortholog of A. nidulans FGSC A4 : AN10975, A. niger CBS 513.88 : An17g00170, A. oryzae RIB40 : AO090701000290, Aspergillus versicolor : Aspve1_0135244 and Aspergillus clavatus NRRL 1 : ACLA_010110	1996.88	-1.23565	0.211266	-5.84881	4.9511e-09	8.13617e-08
Afu1g15120	Ortholog(s) have DNA translocase activity, double-stranded DNA binding activity and role in DNA duplex unwinding, DNA repair, heteroduplex formation, meiotic sister chromatid segregation, reciprocal meiotic recombination	129.037	-1.23946	0.240595	-5.15166	2.58191e-07	3.1058e-06
Afu1g13000	Ortholog of A. nidulans FGSC A4 : AN10534, AN7218, A. fumigatus Af293 : Afu7g03950, A. niger CBS 513.88 : An13g00410, An06g00970 and A. oryzae RIB40 : AO090023000035, AO090026000819	60.0932	-1.24556	0.286492	-4.34763	1.37619e-05	0.000111328
Afu1g01720	Transmembrane protein kinase and ribonuclease involved in the unfolded protein response (UPR); under ER stress, activates the main UPR regulator HacA by splicing its mRNA; required for normal virulence	966.627	-1.24872	0.150539	-8.29499	1.08594e-16	3.986e-15
Afu4g11150	Putative integral membrane protease; ADAM family metalloprotease; predicted signal sequence for secretion	1114.02	-1.24918	0.208798	-5.98274	2.19418e-09	3.78797e-08
Afu6g07130	Has domain(s) with predicted RNA polymerase II transcription factor activity, sequence-specific DNA binding, zinc ion binding activity, role in regulation of transcription, DNA-templated and nucleus localization	96.9549	-1.25064	0.27602	-4.53097	5.87146e-06	5.22314e-05
Afu3g05840	Ortholog(s) have nucleolus, preribosome localization	402.832	-1.25412	0.364782	-3.438	0.000586022	0.00292453
Afu7g04590	Ortholog(s) have RNA binding, telomeric template RNA reverse transcriptase activity and role in DNA biosynthetic process, telomere maintenance via telomerase	138.137	-1.25545	0.173095	-7.25295	4.07782e-13	1.07487e-11
Afu6g00580	Ortholog of Neosartorya fischeri NRRL 181 : NFIA_047740, Aspergillus fumigatus A1163 : AFUB_096910 and Aspergillus clavatus NRRL 1 : ACLA_068870	138.628	-1.26194	0.383244	-3.29277	0.000992051	0.00454907
Afu5g11985	Ortholog(s) have cytosol, nucleus localization	240.166	-1.26625	0.397001	-3.18955	0.00142495	0.00617372
Afu3g14530	Has domain(s) with predicted hydrolase activity and role in metabolic process	94.7916	-1.27223	0.289022	-4.40183	1.07341e-05	9.05657e-05
Afu5g00540	Ortholog of A. fumigatus Af293 : Afu3g14910, Neosartorya fischeri NRRL 181 : NFIA_041970, NFIA_062340, Aspergillus wentii : Aspwe1_0435722 and Aspergillus versicolor : Aspve1_0042882	28.0224	-1.27601	0.372708	-3.42363	0.000617916	0.00305651
Afu6g12480	NGG1 interacting factor	257.187	-1.27699	0.183205	-6.97028	3.16314e-12	7.55211e-11
Afu1g02350	Has domain(s) with predicted role in transmembrane transport and integral component of membrane localization	29.2578	-1.27818	0.334076	-3.82601	0.000130239	0.000796129
Afu6g08900	Ortholog(s) have role in maturation of 5.8S rRNA from tricistronic rRNA transcript (SSU-rRNA, 5.8S rRNA, LSU-rRNA), maturation of LSU-rRNA from tricistronic rRNA transcript (SSU-rRNA, 5.8S rRNA, LSU-rRNA) and nucleolus localization	246.947	-1.27859	0.328484	-3.8924	9.92594e-05	0.000631322
Afu1g04520	Ortholog(s) have cytosol, nucleus localization	529.16	-1.2843	0.112766	-11.3891	4.74106e-30	4.23193e-28
Afu3g01090	Ortholog of A. nidulans FGSC A4 : AN9167, Neosartorya fischeri NRRL 181 : NFIA_001950, Aspergillus wentii : Aspwe1_0028617 and Aspergillus fumigatus A1163 : AFUB_047320	393.402	-1.28937	0.322524	-3.99774	6.39504e-05	0.000433043
Afu6g06920	Ortholog(s) have methionyl-tRNA formyltransferase activity, role in conversion of methionyl-tRNA to N-formyl-methionyl-tRNA and mitochondrion localization	408.242	-1.29157	0.166402	-7.76178	8.37428e-15	2.62072e-13
Afu6g10550	Ortholog of A. nidulans FGSC A4 : AN2447/artE, A. niger CBS 513.88 : An11g00740, A. oryzae RIB40 : AO090023000218, Aspergillus wentii : Aspwe1_0464588 and Aspergillus sydowii : Aspsy1_0193195	364.942	-1.29172	0.218696	-5.90647	3.4952e-09	5.87896e-08
Afu4g10550	Ortholog(s) have cytosol, nucleus localization	925.002	-1.29388	0.320321	-4.03933	5.36045e-05	0.000368116
Afu3g10290	Has domain(s) with predicted nucleus localization	164.257	-1.29412	0.25118	-5.15218	2.57474e-07	3.10193e-06
Afu2g05870	Ortholog of Aspergillus fumigatus A1163 : AFUB_022910	1433.72	-1.29596	0.409911	-3.16157	0.00156921	0.00670992
Afu6g03500	Ortholog of A. nidulans FGSC A4 : AN9017, Neosartorya fischeri NRRL 181 : NFIA_049990 and Aspergillus fumigatus A1163 : AFUB_094790	36.7734	-1.29753	0.293437	-4.42183	9.78676e-06	8.3469e-05
Afu1g03140	Glucosyl hydrolase	66.5979	-1.29869	0.221892	-5.85281	4.83323e-09	7.95912e-08
Afu2g01160	Has domain(s) with predicted iron ion binding, oxidoreductase activity and role in fatty acid biosynthetic process, oxidation-reduction process	94.9133	-1.29881	0.166002	-7.82404	5.11533e-15	1.6202e-13
Afu7g05650	Ortholog of Aspergillus fumigatus A1163 : AFUB_091230	744.306	-1.30448	0.314706	-4.14507	3.39708e-05	0.000249384
Afu1g02610	Ortholog(s) have nucleolus localization	662.251	-1.3078	0.33736	-3.87658	0.000105934	0.000664893
Afu6g04420	Ortholog(s) have role in hyphal growth, mitochondrial genome maintenance, mitochondrial outer membrane translocase complex assembly, mitochondrion-ER tethering and phospholipid transport, more	204.28	-1.30842	0.207447	-6.30727	2.83993e-10	5.46756e-09
Afu1g14440	Has domain(s) with predicted cation transmembrane transporter activity, role in cation transport, transmembrane transport and integral component of membrane localization	122.05	-1.3095	0.395329	-3.31243	0.000924883	0.00428611
Afu5g11050	Ortholog(s) have nucleolus localization	119.375	-1.30959	0.378403	-3.46084	0.000538501	0.00272722
Afu3g00540	Has domain(s) with predicted transporter activity, role in transport and membrane localization	82.0333	-1.31087	0.234687	-5.58563	2.32854e-08	3.45108e-07
Afu5g02290	Ortholog(s) have chloride transmembrane transporter activity, potassium uptake transmembrane transporter activity	426.158	-1.31465	0.241555	-5.44244	5.25553e-08	7.20457e-07
Afu1g02050	Ortholog(s) have role in cell separation after cytokinesis and barrier septum, cell division site, cell tip, cytosol, nucleus localization	669.41	-1.31496	0.135478	-9.70609	2.84015e-22	1.57109e-20
Afu4g07500	Ortholog(s) have snoRNA binding activity, role in cellular response to drug and 90S preribosome, box C/D snoRNP complex, small-subunit processome localization	427.203	-1.31719	0.322704	-4.08172	4.47037e-05	0.000315213
Afu5g14760	Ortholog of A. niger CBS 513.88 : An05g01370, A. oryzae RIB40 : AO090001000123, Neosartorya fischeri NRRL 181 : NFIA_072220 and Aspergillus wentii : Aspwe1_0724935	75.8093	-1.31961	0.400614	-3.29395	0.000987886	0.00453262
Afu1g14080	Putative integral membrane protein; transcript up-regulated in conidia exposed to neutrophils	93.3205	-1.32456	0.293582	-4.51174	6.42989e-06	5.6877e-05
Afu4g13560	Ortholog(s) have ubiquitin-specific protease activity, role in protein deubiquitination and cytosol, ribosome localization	321.377	-1.32489	0.267825	-4.94685	7.54245e-07	8.28615e-06
Afu6g03900	Ortholog of A. nidulans FGSC A4 : AN6625, A. niger CBS 513.88 : An15g01620, A. oryzae RIB40 : AO090701000157, Aspergillus wentii : Aspwe1_0024331 and Aspergillus sydowii : Aspsy1_0092034	69.6123	-1.32554	0.260306	-5.09224	3.53865e-07	4.16109e-06
Afu3g11800	Ortholog of A. nidulans FGSC A4 : AN6763, Neosartorya fischeri NRRL 181 : NFIA_065520, Aspergillus fumigatus A1163 : AFUB_037380 and Aspergillus clavatus NRRL 1 : ACLA_039690	129.149	-1.32819	0.292291	-4.54407	5.51789e-06	4.93095e-05
Afu1g04800	Ortholog(s) have protein phosphatase type 1 activator activity and role in positive regulation of mitotic metaphase/anaphase transition, regulation of phosphoprotein phosphatase activity	889.486	-1.33247	0.246202	-5.4121	6.22915e-08	8.4362e-07
Afu2g14920	Ortholog(s) have role in DNA damage checkpoint and nucleus localization	1045.7	-1.3362	0.155394	-8.59877	8.05719e-18	3.22904e-16
Afu2g02210	Ortholog of A. nidulans FGSC A4 : AN4600, A. niger CBS 513.88 : An07g06630, Aspergillus wentii : Aspwe1_0104597, Aspergillus sydowii : Aspsy1_0180963 and Aspergillus terreus NIH2624 : ATET_05692	447.313	-1.33661	0.352045	-3.79671	0.000146626	0.000883245
Afu2g00310	Transmembrane amino acid transporter family protein; transcript induced by exposure to human airway epithelial cells	414.532	-1.3385	0.186153	-7.19033	6.46332e-13	1.67556e-11
Afu8g07050	Ortholog of A. niger CBS 513.88 : An11g00330/pynE, An07g00480, A. oryzae RIB40 : AO090001000371, Aspergillus wentii : Aspwe1_0044827, Aspwe1_0167836 and Aspergillus sydowii : Aspsy1_0091667	91.4361	-1.34141	0.431286	-3.11027	0.00186917	0.00780561
Afu3g03650	Putative acetyltransferase with a predicted role in iron metabolism; located in an iron-regulated gene cluster; fusarinine C acetyltransferase; SrbA-regulated during hypoxia	46.8132	-1.34295	0.433038	-3.10122	0.00192722	0.00801392
Afu3g03710	Ortholog(s) have aminopeptidase activity and role in cellular protein catabolic process	26.4546	-1.34425	0.340535	-3.94747	7.89824e-05	0.000519604
Afu5g03750	Putative WW domain protein	2184.42	-1.34639	0.254775	-5.28462	1.25966e-07	1.62474e-06
Afu1g14420	Has domain(s) with predicted role in intracellular protein transport and intracellular localization	700.438	-1.34804	0.217995	-6.18381	6.25722e-10	1.15648e-08
Afu3g04300	Protein of unknown function; transcript induced by exposure to human airway epithelial cells	926.459	-1.35415	0.13564	-9.98342	1.80155e-23	1.08855e-21
Afu4g13480	Ortholog of Aspergillus fumigatus A1163 : AFUB_070400	677.841	-1.35761	0.43531	-3.11873	0.00181631	0.00760914
Afu5g07040	Ortholog(s) have ubiquitin-protein transferase activity	2589.38	-1.35995	0.357787	-3.801	0.000144114	0.000870767
Afu7g06670	Ortholog of A. nidulans FGSC A4 : AN3342, AN10302, AN4609, A. niger CBS 513.88 : An04g04320, An16g05670, An04g03250, A. oryzae RIB40 : AO090011000012 and Aspergillus wentii : Aspwe1_0024918, Aspwe1_0156490	115.557	-1.36002	0.263839	-5.15473	2.53994e-07	3.0647e-06
Afu5g06170	Ortholog of A. nidulans FGSC A4 : AN2292, A. niger CBS 513.88 : An17g01630, Aspergillus wentii : Aspwe1_0074221, Aspergillus sydowii : Aspsy1_0084848 and Aspergillus terreus NIH2624 : ATET_09412	266.004	-1.36221	0.312619	-4.35741	1.31609e-05	0.000107351
Afu7g01450	Has domain(s) with predicted electron carrier activity, heme binding, iron ion binding, oxidoreductase activity, acting on paired donors, with incorporation or reduction of molecular oxygen activity and role in oxidation-reduction process	111.036	-1.37024	0.227372	-6.02643	1.67621e-09	2.92592e-08
Afu1g14160	Ortholog of Aspergillus fumigatus A1163 : AFUB_013700	31.498	-1.37132	0.336835	-4.07118	4.67754e-05	0.000327178
Afu7g04300	RhoGAP and Fes/CIP4 domain protein; calcium induced	769.443	-1.37143	0.252227	-5.43729	5.40959e-08	7.40284e-07
Afu7g01950	Ortholog of A. nidulans FGSC A4 : AN11176, A. oryzae RIB40 : AO090038000574, Neosartorya fischeri NRRL 181 : NFIA_114680 and Aspergillus versicolor : Aspve1_0047813	481.633	-1.37196	0.33782	-4.06122	4.88171e-05	0.000339644
Afu5g07030	Ortholog(s) have cyclin-dependent protein serine/threonine kinase regulator activity and role in phosphorylation of RNA polymerase II C-terminal domain, regulation of mitotic cell cycle, transcription from RNA polymerase II promoter	149.705	-1.37357	0.244889	-5.60894	2.03566e-08	3.04574e-07
Afu8g02750	Nucleolar rRNA processing protein; primarily localized to the nucleolus at low temps, cytoplasmic levels increase at higher temps; required for rapid growth and establishment of cell polarity at elevated temps; SrbA-regulated during hypoxia	1037.61	-1.37389	0.412186	-3.33317	0.000858628	0.00403139
Afu2g08520	Ortholog(s) have structural constituent of ribosome activity and mitochondrial large ribosomal subunit localization	855.156	-1.37628	0.386341	-3.56233	0.000367578	0.00195751
Afu4g11760	Ortholog of A. nidulans FGSC A4 : AN5561, A. niger CBS 513.88 : An01g07090, A. oryzae RIB40 : AO090003001041, Aspergillus wentii : Aspwe1_0219762 and Aspergillus sydowii : Aspsy1_0149996	84.5642	-1.37719	0.262472	-5.24698	1.54612e-07	1.97155e-06
Afu6g04590	Ortholog(s) have role in cleavage involved in rRNA processing, maturation of SSU-rRNA from tricistronic rRNA transcript (SSU-rRNA, 5.8S rRNA, LSU-rRNA) and 90S preribosome, nucleolus localization	175.57	-1.38207	0.25112	-5.50361	3.72098e-08	5.23804e-07
Afu1g02985	Ortholog of A. nidulans FGSC A4 : AN0286, A. niger CBS 513.88 : An01g05160, A. oryzae RIB40 : AO090005000790, Aspergillus wentii : Aspwe1_0103349 and Aspergillus sydowii : Aspsy1_0626563	307.543	-1.38253	0.241239	-5.73094	9.98779e-09	1.56595e-07
Afu6g10530	Ortholog(s) have ubiquitin-protein transferase activity and role in global genome nucleotide-excision repair, protein ubiquitination involved in ubiquitin-dependent protein catabolic process	550.462	-1.38312	0.404794	-3.41685	0.000633507	0.00312575
Afu8g06554	Has domain(s) with predicted carbonate dehydratase activity, zinc ion binding activity	1388.07	-1.38323	0.37528	-3.68585	0.000227944	0.00129935
Afu2g04470	Ortholog of A. nidulans FGSC A4 : AN1871, A. niger CBS 513.88 : An11g03160, A. oryzae RIB40 : AO090003000240, Aspergillus wentii : Aspwe1_0177180 and Aspergillus sydowii : Aspsy1_0140729	657.272	-1.3846	0.313226	-4.42044	9.85011e-06	8.37366e-05
Afu8g06132	Ortholog of Aspergillus brasiliensis : Aspbr1_0060310, Aspergillus glaucus : Aspgl1_1496032, Neosartorya fischeri NRRL 181 : NFIA_069850 and Aspergillus fumigatus A1163 : AFUB_001950	288.924	-1.39009	0.218509	-6.36171	1.99525e-10	3.91816e-09
Afu7g08231	Ortholog of Aspergillus fumigatus A1163 : AFUB_080320	8331.57	-1.3941	0.434648	-3.20743	0.00133928	0.00586074
Afu1g14830	Protein of unknown function; calcium induced	2017.83	-1.40073	0.264362	-5.29854	1.16729e-07	1.52058e-06
Afu3g02520	Has domain(s) with predicted role in transmembrane transport and integral component of membrane localization	98.2938	-1.40357	0.338456	-4.14697	3.36903e-05	0.000247788
Afu6g13070	Ortholog(s) have UDP-galactose transmembrane transporter activity, role in UDP-galactose transmembrane import into Golgi lumen and integral component of Golgi membrane localization	831.811	-1.40577	0.193135	-7.27872	3.36994e-13	8.94287e-12
Afu5g14890	Ortholog of A. nidulans FGSC A4 : AN4143, AN12170, A. fumigatus Af293 : Afu1g00760, Aspergillus wentii : Aspwe1_0177868, Aspwe1_0403846 and Aspergillus niger ATCC 1015 : 41666-mRNA	265.074	-1.4122	0.414936	-3.40341	0.000665494	0.00325901
Afu5g01740	Putative deoxyhypusine synthase	166.207	-1.42746	0.3756	-3.80049	0.000144411	0.000871235
Afu1g04010	Ortholog(s) have role in cell separation after cytokinesis, regulation of Rho protein signal transduction, vesicle-mediated transport and cytosol, endoplasmic reticulum, nucleus localization	585.981	-1.42831	0.233169	-6.12567	9.03038e-10	1.63066e-08
Afu1g09310	Ortholog(s) have cytoplasm localization	191.996	-1.43222	0.233412	-6.13601	8.46181e-10	1.5386e-08
Afu4g10050	Calmodulin	17609.8	-1.44026	0.448807	-3.20907	0.00133163	0.00583052
Afu8g01940	Has domain(s) with predicted RNA polymerase II transcription factor activity, sequence-specific DNA binding, zinc ion binding activity, role in regulation of transcription, DNA-templated and nucleus localization	58.5546	-1.4436	0.330507	-4.36783	1.2549e-05	0.000103204
Afu8g06820	Has domain(s) with predicted 5-amino-6-(5-phosphoribosylamino)uracil reductase activity and role in oxidation-reduction process, riboflavin biosynthetic process	36.5714	-1.44445	0.39307	-3.67478	0.000238052	0.00134332
Afu7g05520	Ortholog of A. nidulans FGSC A4 : AN6706, A. niger CBS 513.88 : An07g02350, A. oryzae RIB40 : AO090005000417, Neosartorya fischeri NRRL 181 : NFIA_026730 and Aspergillus wentii : Aspwe1_0048321	111.757	-1.45081	0.352233	-4.1189	3.80684e-05	0.000275094
Afu6g03100	Protein of unknown function identified by mass spectrometry	2106.23	-1.45421	0.356709	-4.07674	4.56714e-05	0.000320885
Afu3g09100	Ortholog of A. nidulans FGSC A4 : AN3040, A. niger CBS 513.88 : An16g02670, A. oryzae RIB40 : AO090005001340, Aspergillus wentii : Aspwe1_0052264 and Aspergillus sydowii : Aspsy1_0029239	103.38	-1.45651	0.325884	-4.4694	7.84381e-06	6.8459e-05
Afu2g02080	Protein of unknown function; calcium induced	1643.33	-1.45672	0.279352	-5.21462	1.84191e-07	2.30386e-06
Afu5g08680	Ortholog(s) have mitochondrion localization	772.052	-1.46153	0.369806	-3.95215	7.74507e-05	0.00051167
Afu7g02550	Xylitol dehydrogenase similar to xdhA	368.757	-1.46183	0.223273	-6.54725	5.86047e-11	1.23416e-09
Afu3g14500	Has domain(s) with predicted catalytic activity and role in metabolic process	474.224	-1.4627	0.264304	-5.53414	3.12757e-08	4.47487e-07
Afu6g04670	Small ERAD ER-resident membrane protein involved in ER-associated degradation; four predicted transmembrane helices and a short cytosolic C-terminal domain; mutants compensate by increasing the activity of the unfolded protein response	211.006	-1.46495	0.164139	-8.92502	4.45609e-19	1.96644e-17
Afu4g01555	Protein of unknown function	26.4961	-1.46515	0.375182	-3.90519	9.41529e-05	0.000603731
Afu3g07740	Ortholog of A. nidulans AN2913; calcium induced	400.126	-1.46551	0.304546	-4.81211	1.49346e-06	1.52948e-05
Afu7g04220	Ortholog of A. nidulans FGSC A4 : AN5685, A. niger CBS 513.88 : An13g00770, A. oryzae RIB40 : AO090005000107, Aspergillus wentii : Aspwe1_0170355 and Aspergillus sydowii : Aspsy1_0148814	377.075	-1.48143	0.398381	-3.71862	0.000200312	0.00116122
Afu7g00770	Has domain(s) with predicted RNA polymerase II transcription factor activity, sequence-specific DNA binding, transcription factor activity, sequence-specific DNA binding, zinc ion binding activity	122.777	-1.48669	0.341821	-4.34933	1.36552e-05	0.000110693
Afu2g12490	Has domain(s) with predicted hydrolase activity and role in metabolic process	180.648	-1.48912	0.227646	-6.54139	6.09494e-11	1.26991e-09
Afu3g11920	Has domain(s) with predicted catalytic activity, lyase activity and role in metabolic process	30.4213	-1.4939	0.349805	-4.27066	1.94898e-05	0.000152634
Afu2g16490	Ortholog(s) have role in filamentous growth of a population of unicellular organisms, negative regulation of filamentous growth of a population of unicellular organisms	1226.58	-1.49935	0.11187	-13.4026	5.83526e-41	9.35428e-39
Afu1g14050	Putative F-box protein; transcript induced by voriconazole	296.229	-1.49983	0.420315	-3.56835	0.000359243	0.00192094
Afu8g05975	Has domain(s) with predicted transferase activity, transferring phosphorus-containing groups activity	33.5532	-1.50281	0.38253	-3.92862	8.54332e-05	0.000556911
Afu8g04790	Ortholog(s) have 5S rRNA binding, 7S RNA binding, single-stranded RNA binding activity	429.929	-1.50436	0.40768	-3.69004	0.000224223	0.00128092
Afu1g14890	Predicted 3',5'-cyclic-AMP phosphodiesterase	76.4874	-1.50554	0.300769	-5.00564	5.5676e-07	6.31986e-06
Afu2g04540	Ortholog of A. nidulans FGSC A4 : AN7868, AN1866, A. niger CBS 513.88 : An04g07800, A. oryzae RIB40 : AO090003000256 and Neosartorya fischeri NRRL 181 : NFIA_057620, NFIA_081290	275.199	-1.50589	0.262553	-5.73557	9.71841e-09	1.52982e-07
Afu5g12580	Has domain(s) with predicted GTP binding, GTPase activity	497.557	-1.50718	0.152278	-9.89752	4.26717e-23	2.44662e-21
Afu2g08510	Ortholog(s) have histone methyltransferase activity (H4-K20 specific), nucleosome binding activity and role in cellular protein localization, chromatin silencing, histone H4-K20 methylation, mitotic DNA damage checkpoint	140.945	-1.50837	0.273252	-5.52006	3.38883e-08	4.81361e-07
Afu2g03390	Putative histone deacetylase; probable essential gene; required for cell growth and conidiation	2994.68	-1.51356	0.163529	-9.25565	2.12936e-20	1.06536e-18
Afu1g14140	Has domain(s) with predicted dolichyl-phosphate-mannose-glycolipid alpha-mannosyltransferase activity and role in GPI anchor biosynthetic process	27.4015	-1.51621	0.315785	-4.80138	1.57573e-06	1.60745e-05
Afu5g09640	Ortholog(s) have role in negative regulation of o-orsellinic acid biosynthetic process	500.976	-1.51834	0.267716	-5.67147	1.4158e-08	2.16785e-07
Afu2g01980	Has domain(s) with predicted DNA binding, RNA binding activity and role in RNA metabolic process	201.37	-1.51944	0.340319	-4.46477	8.01548e-06	6.98797e-05
Afu1g15800	Ortholog(s) have protein serine/threonine phosphatase activity, role in protein dephosphorylation and mitochondrion localization	273.23	-1.52218	0.211247	-7.2057	5.77483e-13	1.50203e-11
Afu7g08530	Ortholog of A. niger CBS 513.88 : An10g00280, Aspergillus tubingensis : Asptu1_0053817, Aspergillus fumigatus A1163 : AFUB_097670, AFUB_098030 and Aspergillus sydowii : Aspsy1_0041373	716.55	-1.52635	0.206512	-7.39109	1.45628e-13	4.0834e-12
Afu7g05830	Ortholog(s) have plasma membrane localization	30.8331	-1.52741	0.312592	-4.88628	1.02758e-06	1.09224e-05
Afu3g11900	Ortholog(s) have alcohol dehydrogenase (NADP+) activity, hydroxymethylfurfural reductase (NADH) activity, hydroxymethylfurfural reductase (NADPH) activity and role in alcohol metabolic process, furaldehyde metabolic process	255.727	-1.53125	0.284018	-5.39138	6.99191e-08	9.42048e-07
Afu8g01110	Ortholog of Neosartorya fischeri NRRL 181 : NFIA_094550 and Aspergillus fumigatus A1163 : AFUB_085490	64.6673	-1.53188	0.310423	-4.93483	8.02205e-07	8.72759e-06
Afu6g06530	Ortholog of Aspergillus fumigatus A1163 : AFUB_072450	28.7748	-1.53668	0.385727	-3.98384	6.78098e-05	0.000454476
Afu6g13060	Ortholog of A. nidulans FGSC A4 : AN10689, A. niger CBS 513.88 : An08g10410, A. oryzae RIB40 : AO090003000431, Aspergillus wentii : Aspwe1_0099545 and Aspergillus terreus NIH2624 : ATET_03336	724.169	-1.53709	0.19478	-7.89143	2.98748e-15	9.77778e-14
Afu1g14150	Ortholog of A. nidulans FGSC A4 : AN0754, A. niger CBS 513.88 : An01g11990, A. oryzae RIB40 : AO090012000447, Neosartorya fischeri NRRL 181 : NFIA_011270 and Aspergillus wentii : Aspwe1_0040208	913.218	-1.53749	0.280618	-5.47895	4.27859e-08	5.91696e-07
Afu4g14030	Ortholog of A. nidulans FGSC A4 : AN7850, A. oryzae RIB40 : AO090001000391, Neosartorya fischeri NRRL 181 : NFIA_102290, Aspergillus wentii : Aspwe1_0046564 and Aspergillus terreus NIH2624 : ATET_02187	1807.63	-1.53958	0.442737	-3.47742	0.00050626	0.00258393
Afu3g07160	Putative family 18 chitinase	329.538	-1.54402	0.351355	-4.39447	1.11043e-05	9.29894e-05
Afu3g07050	Putative WSC domain protein; ortholog of the S. cerevisiae cell surface sensor Wsc2p	671.277	-1.54545	0.218873	-7.06093	1.65392e-12	4.11126e-11
Afu3g02430	Ortholog of A. niger CBS 513.88 : An02g10610, Aspergillus tubingensis : Asptu1_0074938, Aspergillus brasiliensis : Aspbr1_0038097, Aspbr1_0207697 and Aspergillus flavus NRRL 3357 : AFL2T_08038	2220.69	-1.54645	0.392198	-3.94304	8.04559e-05	0.000528412
Afu4g13050	Ortholog of A. nidulans FGSC A4 : AN4136, A. oryzae RIB40 : AO090009000282, Neosartorya fischeri NRRL 181 : NFIA_103300 and Aspergillus versicolor : Aspve1_0045090	186.12	-1.54651	0.373719	-4.13815	3.50114e-05	0.000256065
Afu6g02940	Ortholog of A. nidulans FGSC A4 : AN8765, A. niger CBS 513.88 : An12g07540, A. oryzae RIB40 : AO090026000788, Aspergillus wentii : Aspwe1_0148382 and Aspergillus sydowii : Aspsy1_0060048	265.2	-1.54973	0.267242	-5.79898	6.67192e-09	1.07174e-07
Afu8g02030	Ortholog of A. oryzae RIB40 : AO090038000195, AO090012000751, Aspergillus flavus NRRL 3357 : AFL2T_03620, Neosartorya fischeri NRRL 181 : NFIA_095700 and Aspergillus wentii : Aspwe1_0032065	91.2865	-1.55225	0.343023	-4.5252	6.03394e-06	5.36161e-05
Afu8g05970	Ortholog of A. nidulans FGSC A4 : AN5283, AN2708, AN1572, AN7419, A. fumigatus Af293 : Afu6g14000, A. niger CBS 513.88 : An07g02380, An08g07270 and A. oryzae RIB40 : AO090026000716, AO090005000543	285.813	-1.56009	0.33837	-4.6106	4.01511e-06	3.72797e-05
Afu2g16540	Ortholog of A. nidulans FGSC A4 : AN7330, A. niger CBS 513.88 : An15g07080, A. oryzae RIB40 : AO090102000189, Aspergillus wentii : Aspwe1_0067784 and Aspergillus sydowii : Aspsy1_0140355	24.4275	-1.56845	0.357634	-4.38562	1.15654e-05	9.64394e-05
Afu7g02400	Has domain(s) with predicted oxidoreductase activity, transferase activity, transferring acyl groups other than amino-acyl groups, zinc ion binding activity and role in oxidation-reduction process	45.8364	-1.56884	0.319391	-4.91196	9.01688e-07	9.6759e-06
Afu1g10940	Putative MAP kinase kinase kinase involved in the HOG (high-osmolarity glycerol) response	259.34	-1.57803	0.32632	-4.83584	1.32583e-06	1.37393e-05
Afu2g05170	Ortholog of Aspergillus fumigatus A1163 : AFUB_022200	71.5971	-1.58539	0.252567	-6.27711	3.44916e-10	6.59201e-09
Afu6g04260	Ortholog(s) have role in maturation of 5.8S rRNA from tricistronic rRNA transcript (SSU-rRNA, 5.8S rRNA, LSU-rRNA), maturation of LSU-rRNA from tricistronic rRNA transcript (SSU-rRNA, 5.8S rRNA, LSU-rRNA)	445.464	-1.59232	0.318439	-5.00038	5.72168e-07	6.45744e-06
Afu1g02100	Ortholog of A. niger CBS 513.88 : An01g06160, Neosartorya fischeri NRRL 181 : NFIA_022550, Aspergillus wentii : Aspwe1_0169700 and Aspergillus versicolor : Aspve1_0067312	72.8367	-1.59328	0.23127	-6.88925	5.60883e-12	1.30734e-10
Afu6g10340	Ortholog of A. nidulans FGSC A4 : AN2467, A. niger CBS 513.88 : An11g01080, A. oryzae RIB40 : AO090023000250, Aspergillus wentii : Aspwe1_0059095 and Aspergillus sydowii : Aspsy1_0125009	402.523	-1.59425	0.262923	-6.06355	1.33145e-09	2.36085e-08
Afu2g03710	Ortholog(s) have role in establishment of cell polarity, hyphal growth and hyphal tip polarisome localization	476.628	-1.59465	0.200839	-7.93996	2.02251e-15	6.67513e-14
Afu2g13750	Ortholog(s) have role in protein targeting to vacuole, vacuole organization and cytosol, nucleus localization	512.163	-1.6055	0.184138	-8.71897	2.80755e-18	1.16684e-16
Afu3g02210	Has domain(s) with predicted DNA binding, RNA polymerase II transcription factor activity, sequence-specific DNA binding, zinc ion binding activity and role in regulation of transcription, DNA-templated, transcription, DNA-templated	40.1651	-1.60817	0.325067	-4.9472	7.52869e-07	8.28262e-06
Afu5g00760	Putative class III chitin synthase; predicted gene pair with AFUA_3G14420 (chsG); does not play a direct role in the cell wall stress response	481.016	-1.61033	0.142422	-11.3067	1.21593e-29	1.027e-27
Afu6g08290	Has domain(s) with predicted GTP binding, GTPase activity, role in intracellular protein transport, protein transport, signal transduction, small GTPase mediated signal transduction and intracellular, membrane localization	371.095	-1.61267	0.385821	-4.17984	2.9171e-05	0.000217812
Afu2g13060	Putative calcineurin binding protein; calcipressin family member; reports differ with respect to calcium tolerance and resistance to menadione and hydrogen peroxide possibly due to mutant strain differences; calcium induced	1617.11	-1.6128	0.224725	-7.17679	7.13683e-13	1.83202e-11
Afu8g01820	Protein of unknown function	61.9914	-1.61341	0.308506	-5.22977	1.69721e-07	2.14334e-06
Afu3g09040	Ortholog(s) have nucleus, ribosome localization	411.664	-1.61809	0.429207	-3.76995	0.000163279	0.000973109
Afu1g13820	Ortholog of Aspergillus glaucus : Aspgl1_0038114, Neosartorya fischeri NRRL 181 : NFIA_011700 and Aspergillus fumigatus A1163 : AFUB_013300	92.7352	-1.6183	0.350367	-4.61888	3.85821e-06	3.61219e-05
Afu2g17620	Putative cellobiose dehydrogenase CDH cytochrome superfamily, secreted	19.468	-1.61838	0.504049	-3.21077	0.00132382	0.00580394
Afu6g12200	Ortholog of Neosartorya fischeri NRRL 181 : NFIA_058150, Aspergillus wentii : Aspwe1_0053881, Aspergillus versicolor : Aspve1_0046604 and Aspergillus niger ATCC 1015 : 40181-mRNA	33.2371	-1.62305	0.369054	-4.39786	1.09322e-05	9.16459e-05
Afu8g05010	Putative C2H2 zinc-finger transcription factor; transcript induced by voriconazole and calcium	1085.2	-1.63147	0.321845	-5.06911	3.99676e-07	4.66637e-06
Afu1g09320	Ortholog(s) have nucleus localization	297.65	-1.63461	0.327828	-4.98617	6.15894e-07	6.91121e-06
Afu3g02213	Ortholog of Aspergillus fumigatus A1163 : AFUB_046150 and Aspergillus niger ATCC 1015 : 36349-mRNA	42.0414	-1.64189	0.355089	-4.62388	3.76635e-06	3.53039e-05
Afu4g13330	Ortholog(s) have ATP-dependent RNA helicase activity, RNA binding activity	820.96	-1.64346	0.276864	-5.93597	2.92114e-09	4.95584e-08
Afu6g10850	Ortholog of Neosartorya fischeri NRRL 181 : NFIA_056620 and Aspergillus fumigatus A1163 : AFUB_076890	22.3324	-1.65229	0.383022	-4.31382	1.60458e-05	0.000127829
Afu8g01580	Has domain(s) with predicted catalytic activity, pyridoxal phosphate binding activity and role in biosynthetic process	20.5499	-1.65729	0.370424	-4.47403	7.67605e-06	6.71441e-05
Afu3g03790	Ortholog of A. nidulans FGSC A4 : AN3519, AN2646, AN0587, AN0866, AN7370 and A. fumigatus Af293 : Afu1g15200, Afu4g14040, Afu5g06900, Afu7g08575	64.4349	-1.65822	0.325155	-5.09979	3.40032e-07	4.02252e-06
Afu5g01290	Putative zinc-binding oxidoreductase	23.7467	-1.65919	0.384051	-4.32024	1.55862e-05	0.000124547
Afu8g02490	Ortholog of A. niger CBS 513.88 : An07g06230, Aspergillus brasiliensis : Aspbr1_0054487, Neosartorya fischeri NRRL 181 : NFIA_096210 and Aspergillus fumigatus A1163 : AFUB_084100	375.101	-1.65974	0.356034	-4.66175	3.13534e-06	2.99612e-05
Afu1g15890	Has domain(s) with predicted phosphoric ester hydrolase activity	993.959	-1.66251	0.223986	-7.42239	1.15026e-13	3.30963e-12
Afu3g13430	Ortholog of A. nidulans FGSC A4 : AN3164, A. niger CBS 513.88 : An02g09300, A. oryzae RIB40 : AO090012000788, Aspergillus wentii : Aspwe1_0108170 and Aspergillus sydowii : Aspsy1_0118629	1269.47	-1.66465	0.219903	-7.56992	3.73445e-14	1.12391e-12
Afu6g05010	Has domain(s) with predicted DNA binding, RNA polymerase II transcription factor activity, sequence-specific DNA binding, zinc ion binding activity and role in regulation of transcription, DNA-templated, transcription, DNA-templated	486.586	-1.66557	0.181887	-9.15719	5.32675e-20	2.53585e-18
Afu7g05440	Ortholog(s) have chromatin binding activity, role in cellular response to DNA damage stimulus and Rpd3L-Expanded complex, mitochondrion localization	253.498	-1.66747	0.276927	-6.02134	1.72983e-09	3.01281e-08
Afu3g10340	Rho-type GTPase; mutants are sensitive to calcofluor white	2841.71	-1.6676	0.358276	-4.65453	3.24724e-06	3.09177e-05
Afu2g12280	Ortholog of Neosartorya fischeri NRRL 181 : NFIA_087440, Aspergillus fumigatus A1163 : AFUB_027950 and Aspergillus clavatus NRRL 1 : ACLA_071140	64.4597	-1.66817	0.431015	-3.87034	0.000108685	0.000678095
Afu5g12100	Ortholog(s) have rRNA (guanine) methyltransferase activity, rRNA (uridine-2'-O-)-methyltransferase activity	756.206	-1.68177	0.364261	-4.61694	3.89437e-06	3.63791e-05
Afu4g01280	Ortholog of A. nidulans FGSC A4 : AN10390, AN3286, A. fumigatus Af293 : Afu5g00830, A. niger CBS 513.88 : An12g00980, An11g04090, An06g00150 and A. oryzae RIB40 : AO090138000050, AO090010000179	32.9662	-1.6849	0.423345	-3.97996	6.89265e-05	0.000461567
Afu1g13890	Ortholog(s) have role in mRNA cis splicing, via spliceosome and U4/U6 x U5 tri-snRNP complex, mitotic spindle pole body localization	511.112	-1.68787	0.163487	-10.3241	5.48131e-25	3.58798e-23
Afu5g05840	Stretch -activated, cation-selective, Ca2+ channel (Mid1) family protein	495.195	-1.69824	0.185489	-9.15546	5.41246e-20	2.55576e-18
Afu1g04480	Ortholog(s) have Sin3-type complex localization	570.986	-1.69828	0.196066	-8.66177	4.64478e-18	1.8904e-16
Afu8g05800	C6 zinc finger domain protein; transcript induced by voriconazole	15.0287	-1.6994	0.393524	-4.31842	1.57147e-05	0.000125446
Afu5g04050	Ortholog(s) have mitochondrion localization	684.836	-1.70226	0.186152	-9.14444	5.994e-20	2.80255e-18
Afu1g02160	Ortholog of Aspergillus fumigatus A1163 : AFUB_002540	246.072	-1.70352	0.328354	-5.18807	2.1249e-07	2.62851e-06
Afu1g06580	Ortholog of A. nidulans FGSC A4 : AN4252, AN10165, A. fumigatus Af293 : Afu1g11910, A. niger CBS 513.88 : An18g05640, An08g04120 and A. oryzae RIB40 : AO090001000456, AO090001000373	62591.4	-1.70447	0.333445	-5.11169	3.19281e-07	3.79418e-06
Afu6g05250	Ortholog of A. nidulans FGSC A4 : AN6497, Neosartorya fischeri NRRL 181 : NFIA_051820, Aspergillus wentii : Aspwe1_0103504 and Aspergillus versicolor : Aspve1_0085986	1741.14	-1.70737	0.458189	-3.72636	0.000194267	0.00113624
Afu5g03540	Ortholog(s) have flavin-linked sulfhydryl oxidase activity, role in oxidation-reduction process and extracellular region localization	178.239	-1.7078	0.330053	-5.17434	2.28717e-07	2.7984e-06
Afu1g06690	Ortholog(s) have role in maturation of SSU-rRNA and cytoplasm, nucleus localization	563.301	-1.71241	0.197084	-8.68875	3.66449e-18	1.50705e-16
Afu5g05950	Ortholog(s) have role in actin filament organization, hyphal growth, mitotic actomyosin contractile ring assembly, positive regulation of GTPase activity and small GTPase mediated signal transduction, more	4514.11	-1.71341	0.2536	-6.75633	1.41535e-11	3.19471e-10
Afu2g10830	Ortholog of Aspergillus fumigatus A1163 : AFUB_026610	231.006	-1.71354	0.206463	-8.29949	1.04555e-16	3.85578e-15
Afu3g06000	Ortholog(s) have acetyltransferase activity, chromatin binding activity	973.363	-1.71371	0.172931	-9.90981	3.77371e-23	2.19574e-21
Afu5g14190	Beta gluconase	33.4143	-1.71441	0.282184	-6.07549	1.23607e-09	2.20167e-08
Afu6g11890	Putative dynamin GTPase	3050.18	-1.71993	0.271172	-6.34259	2.25937e-10	4.39291e-09
Afu8g01830	Has domain(s) with predicted RNA polymerase II transcription factor activity, sequence-specific DNA binding, zinc ion binding activity, role in regulation of transcription, DNA-templated and nucleus localization	60.0047	-1.72276	0.292774	-5.88425	3.9987e-09	6.69719e-08
Afu4g01570	Ortholog of Aspergillus flavus NRRL 3357 : AFL2T_03032	20.944	-1.72883	0.403744	-4.28199	1.85229e-05	0.000145643
Afu5g06160	Ortholog(s) have cytosol, nucleus localization	713.08	-1.72891	0.357481	-4.83638	1.32226e-06	1.37204e-05
Afu2g15160	Ortholog(s) have alpha-L-arabinofuranosidase activity, role in L-arabinose metabolic process, hemicellulose catabolic process and extracellular region localization	93.3294	-1.73311	0.259896	-6.66849	2.58452e-11	5.655e-10
Afu2g01120	Ortholog(s) have 5-formyluracil DNA N-glycosylase activity, 5-hydroxymethyluracil DNA N-glycosylase activity, 8-oxo-7,8-dihydroguanine DNA N-glycosylase activity, role in base-excision repair, AP site formation and nucleus localization	169.373	-1.74252	0.235772	-7.39068	1.46077e-13	4.0834e-12
Afu3g01280	Ortholog of A. nidulans FGSC A4 : AN7404, A. niger CBS 513.88 : An02g12500, An16g05960, An09g03800, A. oryzae RIB40 : AO090011000171 and Aspergillus wentii : Aspwe1_0036364, Aspwe1_0041299, Aspwe1_0112391	44.4641	-1.74716	0.352892	-4.95099	7.38351e-07	8.14571e-06
Afu2g11360	Has domain(s) with predicted catalytic activity and role in metabolic process	59.003	-1.74807	0.40419	-4.32488	1.52612e-05	0.000122074
Afu1g02770	Ortholog of A. nidulans FGSC A4 : AN0301, A. niger CBS 513.88 : An01g05370, A. oryzae RIB40 : AO090005000817, Aspergillus wentii : Aspwe1_0169626 and Aspergillus sydowii : Aspsy1_0144698	44.505	-1.7482	0.386485	-4.52333	6.08752e-06	5.39701e-05
Afu7g03880	Ortholog(s) have endoplasmic reticulum localization	739.376	-1.74879	0.187885	-9.30775	1.30572e-20	6.61707e-19
Afu6g04495	Protein of unknown function	65.6812	-1.75038	0.448137	-3.90591	9.38716e-05	0.000602912
Afu6g13180	Has domain(s) with predicted deaminase activity and role in purine ribonucleoside monophosphate biosynthetic process	335.103	-1.75068	0.291592	-6.00385	1.92692e-09	3.33391e-08
Afu3g14290	Ortholog(s) have role in asexual sporulation resulting in formation of a cellular spore, hyphal growth and cytosol, nucleus localization	391.279	-1.75129	0.240238	-7.28982	3.10378e-13	8.34939e-12
Afu4g12350	Ortholog of A. nidulans FGSC A4 : AN3664, A. niger CBS 513.88 : An01g07660, A. oryzae RIB40 : AO090009000437, Aspergillus wentii : Aspwe1_0047309 and Aspergillus sydowii : Aspsy1_1056088	4938.63	-1.75272	0.160542	-10.9175	9.50969e-28	7.46986e-26
Afu1g13230	Ortholog(s) have nucleotidyltransferase activity	237.61	-1.75689	0.329885	-5.32577	1.00524e-07	1.31823e-06
Afu8g01560	Putative aldo-keto reductase; predicted gene pair with AFUA_1G15970	1123.1	-1.757	0.266283	-6.59825	4.16047e-11	8.88056e-10
Afu2g00300	Ortholog of Aspergillus fumigatus A1163 : AFUB_017360	24.0183	-1.75742	0.477662	-3.67921	0.000233953	0.0013257
Afu7g03900	Ortholog(s) have role in syncytium formation by plasma membrane fusion	59.0996	-1.75827	0.371854	-4.72839	2.26306e-06	2.23883e-05
Afu6g12320	Ortholog of A. nidulans FGSC A4 : AN3736, A. niger CBS 513.88 : An06g01470, A. oryzae RIB40 : AO090009000187, Aspergillus wentii : Aspwe1_0144945 and Aspergillus sydowii : Aspsy1_0044136	144.761	-1.76038	0.30787	-5.71793	1.07829e-08	1.68056e-07
Afu4g11130	Ortholog of A. nidulans FGSC A4 : AN5621, A. niger CBS 513.88 : An04g05550, Aspergillus wentii : Aspwe1_0022788, Aspergillus sydowii : Aspsy1_0088403 and Aspergillus terreus NIH2624 : ATET_03967	179.293	-1.76441	0.382297	-4.61529	3.92545e-06	3.6577e-05
Afu5g01920	Ortholog of A. niger CBS 513.88 : An16g01780, A. oryzae RIB40 : AO090003001326, Aspergillus wentii : Aspwe1_0174201, Aspergillus sydowii : Aspsy1_0029040 and Aspergillus terreus NIH2624 : ATET_09813	7480.26	-1.77128	0.399139	-4.43775	9.0904e-06	7.77833e-05
Afu2g13950	Ortholog of Aspergillus fumigatus A1163 : AFUB_029580	35.6382	-1.77429	0.251402	-7.0576	1.69398e-12	4.18433e-11
Afu1g04240	Ortholog(s) have role in endonucleolytic cleavage in 5'-ETS of tricistronic rRNA transcript (SSU-rRNA, 5.8S rRNA and LSU-rRNA), more	382.718	-1.7763	0.344564	-5.15521	2.53347e-07	3.0616e-06
Afu3g11310	Ortholog of A. nidulans FGSC A4 : AN4868, A. niger CBS 513.88 : An02g07050, Aspergillus wentii : Aspwe1_0037013, Aspergillus sydowii : Aspsy1_0029674 and Aspergillus glaucus : Aspgl1_0045568	291.519	-1.79507	0.296199	-6.06036	1.35819e-09	2.40284e-08
Afu1g04700	Has domain(s) with predicted GTP binding, guanyl-nucleotide exchange factor activity, role in regulation of small GTPase mediated signal transduction, small GTPase mediated signal transduction and intracellular localization	915.587	-1.79518	0.228951	-7.8409	4.47335e-15	1.43421e-13
Afu3g09840	Ortholog of A. nidulans FGSC A4 : AN5005, A. niger CBS 513.88 : An16g03510, A. oryzae RIB40 : AO090005001262, Aspergillus wentii : Aspwe1_0036826 and Aspergillus sydowii : Aspsy1_0042841	108.146	-1.79612	0.211373	-8.4974	1.93876e-17	7.5766e-16
Afu1g09120	Putative amino acid transporter; induced by growth on BSA as a sole nitrogen source	11.7149	-1.80158	0.526536	-3.42157	0.000622615	0.00307781
Afu6g08410	Has domain(s) with predicted nucleus localization	388.59	-1.80346	0.165748	-10.8808	1.42383e-27	1.09649e-25
Afu2g02610	Ortholog(s) have role in Golgi to vacuole transport, vacuole fusion and fungal-type vacuole, late endosome, vacuolar membrane localization	829.372	-1.80361	0.195498	-9.2257	2.81718e-20	1.38306e-18
Afu6g03030	Has domain(s) with predicted FAD binding, oxidoreductase activity and role in metabolic process	16.9983	-1.8042	0.412723	-4.37146	1.23419e-05	0.000101941
Afu5g04290	WW domain protein; calcium induced; transcript induced by exposure to human airway epithelial cells	5001.2	-1.81174	0.25242	-7.17748	7.10067e-13	1.82871e-11
Afu3g11500	Has domain(s) with predicted ADP binding activity	546.805	-1.81186	0.324904	-5.57659	2.45274e-08	3.60118e-07
Afu8g01810	Ortholog(s) have extracellular region localization	73.3862	-1.81576	0.322	-5.639	1.71037e-08	2.57868e-07
Afu2g09640	RING finger domain protein; transcript up-regulated in conidia exposed to neutrophils	399.451	-1.81578	0.177197	-10.2472	1.21789e-24	7.77766e-23
Afu3g10175	Ortholog of Neosartorya fischeri NRRL 181 : NFIA_067110 and Aspergillus fumigatus A1163 : AFUB_038990	13.9066	-1.81582	0.485358	-3.7412	0.000183142	0.00108001
Afu3g10850	Ortholog of A. niger CBS 513.88 : An16g00500, A. oryzae RIB40 : AO090102000071, Neosartorya fischeri NRRL 181 : NFIA_032600 and Aspergillus wentii : Aspwe1_0045718	21.7973	-1.82028	0.360147	-5.05427	4.32043e-07	4.99808e-06
Afu2g16380	Ortholog(s) have oxidoreductase activity, role in NADPH regeneration and cytoplasm, nucleus localization	1201.65	-1.82334	0.21324	-8.55066	1.22385e-17	4.85523e-16
Afu2g05480	Ortholog(s) have RNA polymerase I activity and role in termination of RNA polymerase I transcription, transcription of nuclear large rRNA transcript from RNA polymerase I promoter	406.648	-1.82447	0.39014	-4.67645	2.91883e-06	2.80973e-05
Afu4g00370	General amidase; induced by growth on BSA as a sole nitrogen source	9.60223	-1.82874	0.552738	-3.30851	0.000937936	0.00432872
Afu4g13150	Ortholog of A. nidulans FGSC A4 : AN4161, A. niger CBS 513.88 : An01g08840, Aspergillus wentii : Aspwe1_0033808, Aspergillus sydowii : Aspsy1_0090938 and Aspergillus terreus NIH2624 : ATET_03198	1505.54	-1.82886	0.222479	-8.22038	2.02854e-16	7.34293e-15
Afu6g03240	Ortholog of A. nidulans FGSC A4 : AN7985, A. niger CBS 513.88 : An09g00360, A. oryzae RIB40 : AO090103000145, Aspergillus wentii : Aspwe1_0172181 and Aspergillus sydowii : Aspsy1_0070641, Aspsy1_0717740	19.3599	-1.8523	0.588813	-3.14582	0.00165621	0.00703977
Afu6g08800	Ortholog(s) have nucleolus localization	146.884	-1.86366	0.290368	-6.41825	1.37845e-10	2.76925e-09
Afu4g00980	Ortholog of A. oryzae RIB40 : AO090003001388, Neosartorya fischeri NRRL 181 : NFIA_044520, Aspergillus fumigatus A1163 : AFUB_101480 and Aspergillus clavatus NRRL 1 : ACLA_078080	203.262	-1.86418	0.461761	-4.03712	5.41121e-05	0.000371223
Afu4g00360	Ortholog of Neosartorya fischeri NRRL 181 : NFIA_045280 and Aspergillus fumigatus A1163 : AFUB_100890	656.491	-1.87992	0.247534	-7.59461	3.08715e-14	9.32677e-13
Afu4g13550	Has domain(s) with predicted oxidoreductase activity and role in metabolic process	474.09	-1.88636	0.319135	-5.91084	3.40378e-09	5.73748e-08
Afu1g14840	Has domain(s) with predicted hydrolase activity	79.4608	-1.8911	0.392265	-4.82098	1.42852e-06	1.46872e-05
Afu1g05260	Has domain(s) with predicted ATP binding, ATP-dependent helicase activity, helicase activity, nucleic acid binding activity	290.662	-1.91011	0.192042	-9.94628	2.61776e-23	1.56965e-21
Afu1g14695	Ortholog(s) have role in double-strand break repair via homologous recombination, intra-S DNA damage checkpoint, positive regulation of DNA binding, strand invasion and Swi5-Sfr1 complex, cytosol, site of double-strand break localization	96.3074	-1.92134	0.371143	-5.17682	2.25704e-07	2.76585e-06
Afu2g07630	Putative vacuolar H+/Ca2+ exchanger; calcium induced	1271.03	-1.92317	0.27793	-6.91962	4.5286e-12	1.06823e-10
Afu5g03110	Has domain(s) with predicted arylformamidase activity and role in tryptophan catabolic process to kynurenine	71.2028	-1.92528	0.394591	-4.87917	1.06535e-06	1.1278e-05
Afu7g04370	Ortholog of Aspergillus flavus NRRL 3357 : AFL2T_00145, Aspergillus wentii : Aspwe1_0432150, Aspergillus fumigatus A1163 : AFUB_089910 and Aspergillus zonatus : Aspzo1_1242070	43.3638	-1.92628	0.322638	-5.97041	2.36661e-09	4.07669e-08
Afu3g07940	Has domain(s) with predicted phosphatidylinositol phospholipase C activity, phosphoric diester hydrolase activity and role in intracellular signal transduction, lipid metabolic process	384.058	-1.93134	0.304397	-6.34479	2.22722e-10	4.34115e-09
Afu4g03170	Ortholog of A. nidulans FGSC A4 : AN7183, A. niger CBS 513.88 : An14g02200, A. oryzae RIB40 : AO090011000108, Aspergillus wentii : Aspwe1_0097292 and Aspergillus sydowii : Aspsy1_0157838	145.374	-1.93181	0.468678	-4.12182	3.75886e-05	0.000272378
Afu4g00700	Has domain(s) with predicted oxidoreductase activity, transferase activity, transferring acyl groups other than amino-acyl groups, zinc ion binding activity and role in oxidation-reduction process	34.7105	-1.94225	0.374686	-5.18367	2.17566e-07	2.67028e-06
Afu5g10520	Has domain(s) with predicted carbohydrate binding, catalytic activity and role in carbohydrate metabolic process	30.6196	-1.9512	0.34938	-5.58476	2.34025e-08	3.46189e-07
Afu5g01010	Ortholog of A. fumigatus Af293 : Afu8g00342, A. niger CBS 513.88 : An11g08170, Neosartorya fischeri NRRL 181 : NFIA_041160, NFIA_057730 and Aspergillus fumigatus A1163 : AFUB_049470, AFUB_086230	332.639	-1.95199	0.364703	-5.35229	8.68491e-08	1.15627e-06
Afu4g14060	Has domain(s) with predicted ATP binding activity	399.374	-1.95309	0.19334	-10.1018	5.42142e-24	3.32697e-22
Afu2g16660	Ortholog(s) have tRNA adenylyltransferase activity, role in tRNA 3'-terminal CCA addition and cytosol, mitochondrial matrix localization	573.456	-1.95326	0.184164	-10.6061	2.79166e-26	2.01179e-24
Afu1g14945	Has domain(s) with predicted RNA polymerase II transcription factor activity, sequence-specific DNA binding, zinc ion binding activity, role in regulation of transcription, DNA-templated and nucleus localization	32.5354	-1.95561	0.374572	-5.22092	1.78033e-07	2.23752e-06
Afu5g01120	Ortholog of A. nidulans FGSC A4 : AN8927, A. oryzae RIB40 : AO090003001298, Aspergillus flavus NRRL 3357 : AFL2T_01773 and Neosartorya fischeri NRRL 181 : NFIA_041050	29.5648	-1.95945	0.387092	-5.06198	4.14935e-07	4.82861e-06
Afu3g14650	Ortholog of A. nidulans FGSC A4 : AN2326, A. niger CBS 513.88 : An09g01220, Neosartorya fischeri NRRL 181 : NFIA_062630 and Aspergillus versicolor : Aspve1_0050509	104.203	-1.9599	0.380559	-5.15007	2.60393e-07	3.12751e-06
Afu6g10280	Ortholog of A. nidulans FGSC A4 : AN7192, A. niger CBS 513.88 : An11g01180, A. oryzae RIB40 : AO090023000278, Aspergillus wentii : Aspwe1_0176873 and Aspergillus sydowii : Aspsy1_0075173	224.009	-1.96083	0.292095	-6.71299	1.90682e-11	4.23109e-10
Afu3g07610	Ortholog of A. oryzae RIB40 : AO090020000132, Neosartorya fischeri NRRL 181 : NFIA_069560 and Aspergillus fumigatus A1163 : AFUB_041500	104.081	-1.96295	0.348068	-5.63956	1.70489e-08	2.57537e-07
Afu5g02040	Putative extracellular lipase; repressed by exposure to artemisinin	45.972	-1.96387	0.337579	-5.8175	5.9734e-09	9.65454e-08
Afu2g02220	Ortholog(s) have sterol 3-beta-glucosyltransferase activity, role in ascospore-type prospore membrane assembly, sterol metabolic process and cytoplasm localization	628.634	-1.96392	0.192521	-10.2011	1.96104e-24	1.23231e-22
Afu6g10290	Predicted GPI anchored protein	485.067	-1.97538	0.266848	-7.40265	1.33498e-13	3.81318e-12
Afu4g14110	Transcript up-regulated in conidia exposed to neutrophils	38.9394	-1.97983	0.340407	-5.81606	6.02501e-09	9.71796e-08
Afu4g10190	Putative oxidoreductase; calcium induced	2325.48	-1.98091	0.200472	-9.88121	5.0225e-23	2.83825e-21
Afu5g08660	Ortholog(s) have Smc5-Smc6 complex localization	317.7	-1.98312	0.241858	-8.19953	2.41327e-16	8.57747e-15
Afu4g14740	Putative serine/threonine protein kinase	46.2649	-1.98421	0.365248	-5.4325	5.55707e-08	7.59144e-07
Afu2g03440	Ortholog of A. nidulans FGSC A4 : AN4488, A. niger CBS 513.88 : An07g07910, A. oryzae RIB40 : AO090120000243, Aspergillus wentii : Aspwe1_0051514 and Aspergillus sydowii : Aspsy1_0163318	139.411	-1.98521	0.300469	-6.60704	3.92073e-11	8.39164e-10
Afu7g01510	Ortholog(s) have role in ascospore-type prospore membrane assembly, vesicle-mediated transport and Golgi apparatus, cell division site, cell tip, endosome, hyphal tip, plasma membrane raft, prospore membrane leading edge localization	1164.57	-2.00402	0.301324	-6.65071	2.91687e-11	6.34681e-10
Afu1g14640	Ortholog of A. nidulans FGSC A4 : AN0805, A. niger CBS 513.88 : An01g12640, A. oryzae RIB40 : AO090003000485, Aspergillus wentii : Aspwe1_0487250 and Aspergillus sydowii : Aspsy1_0025994	240.966	-2.00745	0.379355	-5.29175	1.21149e-07	1.57308e-06
Afu2g10840	Has domain(s) with predicted role in response to stress and integral component of membrane localization	24.4012	-2.00748	0.388488	-5.16743	2.37335e-07	2.88586e-06
Afu2g15905	Ortholog of A. nidulans FGSC A4 : AN2160, A. niger CBS 513.88 : An15g06220, A. oryzae RIB40 : AO090012000216, Aspergillus wentii : Aspwe1_0170981 and Aspergillus sydowii : Aspsy1_0084996	64.9875	-2.0106	0.283653	-7.08825	1.35816e-12	3.41934e-11
Afu4g00340	Has domain(s) with predicted iron ion binding, oxidoreductase activity and role in fatty acid biosynthetic process, oxidation-reduction process	46.1506	-2.015	0.31179	-6.46268	1.02862e-10	2.09321e-09
Afu2g13680	Putative calcium/calmodulin-dependent protein kinase; transcript induced by exposure to human airway epithelial cells	2731.57	-2.02663	0.232672	-8.71028	3.03135e-18	1.25322e-16
Afu6g03580	Ortholog(s) have ATP binding, ATPase activity, mRNA binding activity and role in poly(A)+ mRNA export from nucleus, ribosomal small subunit biogenesis	659.287	-2.02685	0.470697	-4.30607	1.66182e-05	0.000131855
Afu2g01110	Ortholog of A. nidulans FGSC A4 : AN10989, A. niger CBS 513.88 : An10g00450, A. oryzae RIB40 : AO090701000379, Neosartorya fischeri NRRL 181 : NFIA_033410 and Aspergillus clavatus NRRL 1 : ACLA_094420	60.1621	-2.03092	0.347668	-5.84155	5.17159e-09	8.4631e-08
Afu2g00380	Has domain(s) with predicted N-acetyltransferase activity	20.9396	-2.04008	0.509193	-4.00649	6.16283e-05	0.000418401
Afu2g10930	Ortholog(s) have role in ER to Golgi vesicle-mediated transport, protein retention in ER lumen, retrograde vesicle-mediated transport, Golgi to ER	520.912	-2.05095	0.218915	-9.36868	7.34463e-21	3.82067e-19
Afu2g14760	Putative BCS1-like ATPase; transcript induced by voriconazole	1542.38	-2.05144	0.251309	-8.163	3.26795e-16	1.14597e-14
Afu6g04630	Ortholog of A. nidulans FGSC A4 : AN6556, A. niger CBS 513.88 : An15g00680, A. oryzae RIB40 : AO090701000082, Neosartorya fischeri NRRL 181 : NFIA_051160 and Aspergillus clavatus NRRL 1 : ACLA_095930	383.567	-2.05431	0.378434	-5.42845	5.68462e-08	7.75221e-07
Afu6g04610	Ortholog(s) have RNA polymerase I activity, RNA polymerase III activity and role in tRNA transcription from RNA polymerase III promoter, transcription from RNA polymerase I promoter	923.588	-2.05437	0.319265	-6.43468	1.23738e-10	2.4922e-09
Afu4g02890	Ortholog of Aspergillus fumigatus A1163 : AFUB_100230	53.8734	-2.06166	0.509936	-4.04297	5.27778e-05	0.000363977
Afu3g01860	Ortholog of A. nidulans FGSC A4 : AN8924, Neosartorya fischeri NRRL 181 : NFIA_002940, Aspergillus versicolor : Aspve1_0047531 and Aspergillus clavatus NRRL 1 : ACLA_075960	207.912	-2.06544	0.226478	-9.11982	7.52474e-20	3.45654e-18
Afu5g10455	Ortholog of A. nidulans FGSC A4 : AN10292, A. niger CBS 513.88 : An14g04320, A. oryzae RIB40 : AO090010000491, Aspergillus wentii : Aspwe1_0038732 and Aspergillus sydowii : Aspsy1_0054224	174.103	-2.06692	0.196415	-10.5232	6.75185e-26	4.82143e-24
Afu4g12020	Ortholog of A. fumigatus Af293 : Afu1g00520, A. niger CBS 513.88 : An01g07290, Neosartorya fischeri NRRL 181 : NFIA_104220 and Aspergillus wentii : Aspwe1_0123520	29.8709	-2.06731	0.435339	-4.74873	2.04694e-06	2.04564e-05
Afu8g05960	Ortholog of A. oryzae RIB40 : AO090102000021, Neosartorya fischeri NRRL 181 : NFIA_098740, Aspergillus fumigatus A1163 : AFUB_081570 and Aspergillus clavatus NRRL 1 : ACLA_059370	90.6686	-2.0742	0.427859	-4.84786	1.24799e-06	1.30013e-05
Afu7g06680	AAA-family ATPase	529.726	-2.08054	0.298315	-6.9743	3.07393e-12	7.37285e-11
Afu5g10490	Amidase; secreted protein; fibrinogen-binding	485.102	-2.08961	0.345122	-6.05469	1.40688e-09	2.48338e-08
Afu3g10680	Ortholog of A. nidulans FGSC A4 : AN4921, A. niger CBS 513.88 : An02g06340, A. oryzae RIB40 : AO090003000613, Aspergillus wentii : Aspwe1_0360214 and Aspergillus sydowii : Aspsy1_0056501	66.2573	-2.0919	0.35625	-5.872	4.30576e-09	7.16562e-08
Afu2g10780	Ortholog of Aspergillus fumigatus A1163 : AFUB_026560	23.5727	-2.09494	0.668885	-3.13199	0.00173625	0.00732056
Afu5g00770	Ortholog of A. nidulans FGSC A4 : AN7822, Neosartorya fischeri NRRL 181 : NFIA_041410, Aspergillus wentii : Aspwe1_0052659 and Aspergillus versicolor : Aspve1_0026333, Aspve1_0046552	3516.02	-2.0983	0.366248	-5.72917	1.00923e-08	1.57919e-07
Afu1g16430	Ortholog(s) have extracellular region localization	20.6643	-2.1057	0.436806	-4.82067	1.43078e-06	1.46912e-05
Afu1g03360	Ortholog of Aspergillus fumigatus A1163 : AFUB_003770	72.7135	-2.12233	0.476934	-4.44995	8.58916e-06	7.41405e-05
Afu5g12035	Ortholog of A. nidulans FGSC A4 : AN7644, A. fumigatus Af293 : Afu2g00625, A. niger CBS 513.88 : An18g06380 and A. oryzae RIB40 : AO090012000357, AO090001000307	561.515	-2.13009	0.39291	-5.42131	5.91627e-08	8.05412e-07
Afu2g16990	Ortholog of A. nidulans FGSC A4 : AN7273, A. oryzae RIB40 : AO090102000119, Aspergillus wentii : Aspwe1_0182487, Aspergillus sydowii : Aspsy1_0027170 and Aspergillus terreus NIH2624 : ATET_10043	683.87	-2.13099	0.40716	-5.2338	1.66059e-07	2.10047e-06
Afu7g00540	Has domain(s) with predicted peptidase activity	189.318	-2.13433	0.291115	-7.33158	2.27453e-13	6.247e-12
Afu5g10470	Ortholog of A. oryzae RIB40 : AO090010000490, Neosartorya fischeri NRRL 181 : NFIA_076780, Aspergillus wentii : Aspwe1_0181996 and Aspergillus fumigatus A1163 : AFUB_058060	45.8643	-2.13971	0.310031	-6.90161	5.14154e-12	1.20625e-10
Afu1g09730	Has domain(s) with predicted catalytic activity and membrane localization	616.864	-2.1441	0.263688	-8.13119	4.25081e-16	1.47744e-14
Afu2g01190	Has domain(s) with predicted DNA binding, copper ion binding, transcription factor activity, sequence-specific DNA binding activity, role in regulation of transcription, DNA-templated and nucleus localization	502.961	-2.16751	0.375211	-5.77677	7.61467e-09	1.21325e-07
Afu8g04170	Ortholog of A. nidulans FGSC A4 : AN1421, A. niger CBS 513.88 : An16g08920, A. oryzae RIB40 : AO090103000032, Aspergillus wentii : Aspwe1_0043825 and Aspergillus sydowii : Aspsy1_0041969	580.474	-2.1746	0.268528	-8.09821	5.57735e-16	1.92149e-14
Afu2g14150	Ortholog(s) have arabinan endo-1,5-alpha-L-arabinosidase activity and role in pectin catabolic process	110.602	-2.17536	0.27188	-8.00117	1.23242e-15	4.10197e-14
Afu5g09480	Has domain(s) with predicted ATP binding, ATPase activity, nucleoside-triphosphatase activity, nucleotide binding activity	427.63	-2.17675	0.203813	-10.6801	1.26104e-26	9.25742e-25
Afu2g10720	Ortholog of A. nidulans FGSC A4 : AN5933, A. niger CBS 513.88 : An02g02500, Aspergillus wentii : Aspwe1_0061884, Aspergillus sydowii : Aspsy1_0044922 and Aspergillus terreus NIH2624 : ATET_01504	343.626	-2.17773	0.262834	-8.28556	1.17557e-16	4.29494e-15
Afu1g16390	Has domain(s) with predicted transmembrane transporter activity, role in transmembrane transport and integral component of membrane localization	8.54398	-2.1791	0.65642	-3.31968	0.000901217	0.00419624
Afu3g12580	Has domain(s) with predicted transmembrane transporter activity, role in transmembrane transport and integral component of membrane localization	53.7664	-2.17982	0.295482	-7.37717	1.61688e-13	4.47204e-12
Afu2g07830	Ortholog of Neosartorya fischeri NRRL 181 : NFIA_083540, Aspergillus fumigatus A1163 : AFUB_023860 and Aspergillus clavatus NRRL 1 : ACLA_079800	104.193	-2.18334	0.276641	-7.89231	2.96639e-15	9.74936e-14
Afu8g06320	Ortholog of Aspergillus fumigatus A1163 : AFUB_078950	108.863	-2.18658	0.50766	-4.30718	1.6535e-05	0.00013146
Afu1g01450	Ortholog of A. nidulans FGSC A4 : AN8025, A. niger CBS 513.88 : An11g08050, An05g01890, An11g03950, A. oryzae RIB40 : AO090010000064, AO090701000602 and Aspergillus wentii : Aspwe1_0051796	77.097	-2.19161	0.317554	-6.90153	5.1444e-12	1.20625e-10
Afu2g15860	Ortholog of A. nidulans FGSC A4 : AN2165/llmA, A. niger CBS 513.88 : An15g06160, A. oryzae RIB40 : AO090012000226, Aspergillus wentii : Aspwe1_0050672 and Aspergillus sydowii : Aspsy1_0054382	645.478	-2.19665	0.272811	-8.05191	8.15132e-16	2.78385e-14
Afu6g07470	Ortholog(s) have role in fungal-type cell wall organization, protein oligomerization and Golgi apparatus, cell cortex of cell tip, cell division site, cellular bud, membrane raft, plasma membrane localization	2320.16	-2.21853	0.266521	-8.32403	8.50199e-17	3.18015e-15
Afu3g14640	Protein with similarity to sulphite efflux pumps	42.6625	-2.22124	0.329442	-6.74245	1.5574e-11	3.50526e-10
Afu1g03370	Ortholog of A. niger CBS 513.88 : An08g07440, An07g01270, An06g00780, A. oryzae RIB40 : AO090120000190 and Neosartorya fischeri NRRL 181 : NFIA_021280, NFIA_024060, NFIA_049510	283.223	-2.22879	0.255363	-8.72794	2.59347e-18	1.0894e-16
Afu5g09720	Has domain(s) with predicted oxidoreductase activity and role in oxidation-reduction process	444.16	-2.23198	0.31379	-7.11297	1.13569e-12	2.86845e-11
Afu4g13600	Has domain(s) with predicted nucleic acid binding, zinc ion binding activity	132.178	-2.23362	0.454987	-4.9092	9.14473e-07	9.78636e-06
Afu2g07650	Ortholog of A. nidulans FGSC A4 : AN10733, Aspergillus glaucus : Aspgl1_0045891, Neosartorya fischeri NRRL 181 : NFIA_083380 and Aspergillus wentii : Aspwe1_0632268	100.233	-2.23842	0.435259	-5.14272	2.70784e-07	3.2424e-06
Afu6g11420	Ortholog of A. nidulans FGSC A4 : AN6205, A. niger CBS 513.88 : An05g02520, An02g13310, An08g07320 and A. oryzae RIB40 : AO090010000327, AO090103000241, AO090023000470	15.3655	-2.26784	0.584942	-3.87704	0.000105735	0.00066444
Afu8g05450	Ortholog of A. nidulans FGSC A4 : AN1535, Neosartorya fischeri NRRL 181 : NFIA_098190, Aspergillus wentii : Aspwe1_0176287 and Aspergillus versicolor : Aspve1_0435110	464.59	-2.2689	0.199366	-11.3806	5.22322e-30	4.55871e-28
Afu6g07870	Ortholog(s) have GTPase activity, calcium ion binding activity and role in mitochondrion inheritance, mitochondrion-ER tethering, phospholipid homeostasis, regulation of mitochondrion organization	765.489	-2.30189	0.179711	-12.8088	1.46353e-37	1.98207e-35
Afu4g01270	Ortholog of A. nidulans FGSC A4 : AN3285, Neosartorya fischeri NRRL 181 : NFIA_044020, Aspergillus versicolor : Aspve1_0066429 and Aspergillus fumigatus A1163 : AFUB_101760	69.1077	-2.30481	0.408389	-5.64366	1.66472e-08	2.51953e-07
Afu5g12760	Has domain(s) with predicted nucleic acid binding, zinc ion binding activity	230.915	-2.30647	0.388125	-5.94261	2.80523e-09	4.77985e-08
Afu1g13140	G protein-coupled receptor alpha subunit	2235.68	-2.30964	0.183292	-12.6009	2.08875e-36	2.68969e-34
Afu1g15710	Ortholog(s) have role in positive regulation of mitotic metaphase/anaphase transition and anaphase-promoting complex, cell division site, cytosol, mitotic spindle pole body localization	339.515	-2.31741	0.217701	-10.6449	1.84205e-26	1.33975e-24
Afu4g13680	Putative phosphatidylserine synthase; calcium induced	3020.83	-2.32049	0.279368	-8.3062	9.88154e-17	3.6613e-15
Afu3g07110	Putative class III family 18 chitinase	563.775	-2.32177	0.398557	-5.82545	5.69593e-09	9.24412e-08
Afu6g02930	Ortholog of A. nidulans AN8766; calcium induced	1168.61	-2.34833	0.389449	-6.02989	1.64075e-09	2.8768e-08
Afu1g05680	Protein of unknown function; calcium induced	725.456	-2.34923	0.345861	-6.7924	1.10283e-11	2.50369e-10
Afu3g14980	Extracellular chitosanase; predicted adhesin-like protein; predicted adhesin-like protein; transcript induced by voriconazole	161.834	-2.35478	0.217706	-10.8163	2.88045e-27	2.19669e-25
Afu6g10940	Protein of unknown function; calcium induced	3588.52	-2.3738	0.344024	-6.90009	5.19707e-12	1.21497e-10
Afu6g00530	Protein of unknown function	22.2377	-2.37668	0.515328	-4.61198	3.98856e-06	3.70771e-05
Afu7g02520	Ortholog of A. nidulans FGSC A4 : AN9071, A. niger CBS 513.88 : An12g00050, Neosartorya fischeri NRRL 181 : NFIA_115250 and Aspergillus versicolor : Aspve1_0047888	355.514	-2.39497	0.163484	-14.6496	1.35465e-48	3.12963e-46
Afu1g16560	Ortholog of Neosartorya fischeri NRRL 181 : NFIA_008870, Aspergillus wentii : Aspwe1_0477100, Aspergillus versicolor : Aspve1_0049218 and Aspergillus clavatus NRRL 1 : ACLA_019020	42.4654	-2.39607	0.478112	-5.01152	5.40021e-07	6.14763e-06
Afu2g17610	Protein of unknown function; transcript induced by voriconazole	375.48	-2.40485	0.482487	-4.98427	6.2195e-07	6.96922e-06
Afu1g04270	Putative vacuolar Ca2+/H+ exchanger	1542.57	-2.42198	0.213457	-11.3465	7.72199e-30	6.66552e-28
Afu1g02040	Ortholog(s) have role in pathogenesis and cell surface, extracellular region localization	1006.31	-2.42759	0.387158	-6.27028	3.60394e-10	6.85448e-09
Afu4g11140	Has domain(s) with predicted DNA-directed DNA polymerase activity, damaged DNA binding activity and role in DNA repair	358.608	-2.46343	0.330704	-7.44905	9.40136e-14	2.7351e-12
Afu5g02460	Ortholog of A. nidulans FGSC A4 : AN5465, A. niger CBS 513.88 : An02g10330, An07g05030, A. oryzae RIB40 : AO090102000359, Aspergillus wentii : Aspwe1_0114453 and Aspergillus sydowii : Aspsy1_0156722	42.1247	-2.47734	0.323164	-7.66589	1.77593e-14	5.38609e-13
Afu1g02720	Ortholog of A. niger CBS 513.88 : An01g05400, A. oryzae RIB40 : AO090005000821, Neosartorya fischeri NRRL 181 : NFIA_021890 and Aspergillus wentii : Aspwe1_0169628	325.814	-2.48434	0.174035	-14.2749	3.13545e-46	6.15725e-44
Afu6g07610	Ortholog of A. nidulans FGSC A4 : AN1910, A. oryzae RIB40 : AO090003000190, Aspergillus wentii : Aspwe1_0715572, Aspergillus sydowii : Aspsy1_0039036 and Aspergillus terreus NIH2624 : ATET_05909	84.0792	-2.49047	0.275062	-9.05419	1.37583e-19	6.28324e-18
Afu3g01630	Has domain(s) with predicted role in response to stress and integral component of membrane localization	57.9001	-2.49051	0.403397	-6.17385	6.66475e-10	1.22891e-08
Afu2g16330	Putative hexokinase	207.398	-2.49301	0.27231	-9.15504	5.43362e-20	2.55576e-18
Afu6g07150	Ortholog of A. nidulans FGSC A4 : AN2190, A. niger CBS 513.88 : An14g03270, A. oryzae RIB40 : AO090012000934, Aspergillus wentii : Aspwe1_0111852 and Aspergillus sydowii : Aspsy1_0193838	140.8	-2.51133	0.292852	-8.57541	9.8734e-18	3.93683e-16
Afu3g13440	Stomatin family protein; hypoxia induced protein	13235.2	-2.51223	0.312375	-8.04233	8.81458e-16	2.97848e-14
Afu2g02630	Protein of unknown function; calcium downregulated; transcript up-regulated in conidia exposed to neutrophils	20260.4	-2.52792	0.353947	-7.14207	9.19345e-13	2.35227e-11
Afu3g12150	Has domain(s) with predicted oxidoreductase activity and role in oxidation-reduction process	188.212	-2.53164	0.318684	-7.94405	1.95682e-15	6.48559e-14
Afu2g01870	Putative class I chitin synthase; does not play a direct role in the cell wall stress response	1023.01	-2.53496	0.245486	-10.3263	5.35912e-25	3.53747e-23
Afu1g12220	Ortholog of Aspergillus brasiliensis : Aspbr1_0514153, Aspergillus fumigatus A1163 : AFUB_011690 and Aspergillus aculeatus ATCC16872 : Aacu16872_028039	128.769	-2.53973	0.210901	-12.0423	2.1296e-33	2.26055e-31
Afu2g13830	Ortholog of A. niger CBS 513.88 : An02g05320, A. oryzae RIB40 : AO090026000191, Neosartorya fischeri NRRL 181 : NFIA_089010, Aspergillus wentii : Aspwe1_0045486 and Aspergillus versicolor : Aspve1_0481946	690.508	-2.55881	0.318658	-8.02997	9.74987e-16	3.25895e-14
Afu5g14315	Ortholog of A. oryzae RIB40 : AO090701000372, Neosartorya fischeri NRRL 181 : NFIA_072570, Aspergillus wentii : Aspwe1_0042955, Aspwe1_0063639 and Aspergillus versicolor : Aspve1_0035102, Aspve1_0087828	85.1855	-2.56925	0.364064	-7.05713	1.6998e-12	4.18555e-11
Afu8g06180	Has domain(s) with predicted kinase activity	36.6247	-2.57178	0.418132	-6.15063	7.71739e-10	1.41636e-08
Afu5g02600	Ortholog of A. nidulans FGSC A4 : AN8003, A. niger CBS 513.88 : An02g10100, Aspergillus wentii : Aspwe1_0174280, Aspergillus sydowii : Aspsy1_0033725 and Aspergillus terreus NIH2624 : ATET_09228	347.589	-2.57355	0.302556	-8.50602	1.80008e-17	7.0698e-16
Afu1g12230	Ortholog of A. oryzae RIB40 : AO090023000461, Neosartorya fischeri NRRL 181 : NFIA_013280, Aspergillus fumigatus A1163 : AFUB_011700 and Aspergillus clavatus NRRL 1 : ACLA_023230	159.794	-2.57602	0.218496	-11.7898	4.40689e-32	4.32701e-30
Afu1g12990	Ortholog(s) have role in potassium ion transport, proton transport and integral component of mitochondrial inner membrane localization	2919.42	-2.58375	0.282817	-9.13579	6.49328e-20	3.00028e-18
Afu6g11290	Ortholog of A. nidulans FGSC A4 : AN0572, A. niger CBS 513.88 : An08g07465, Aspergillus wentii : Aspwe1_0027109 and Aspergillus sydowii : Aspsy1_0086207	380.732	-2.59351	0.271695	-9.54568	1.35213e-21	7.17633e-20
Afu2g09282	Has domain(s) with predicted metal ion transmembrane transporter activity, role in metal ion transport, transmembrane transport and membrane localization	339.427	-2.60725	0.347312	-7.50695	6.05195e-14	1.78714e-12
Afu7g06523	Ortholog of A. nidulans FGSC A4 : AN9205, AN9209, A. fumigatus Af293 : Afu5g00100, Afu8g01840, A. niger CBS 513.88 : An05g01030, An13g03050, An16g01380 and A. oryzae RIB40 : AO090012000290, AO090011000069	551.712	-2.62337	0.426769	-6.14706	7.8934e-10	1.44192e-08
Afu7g05752	Has domain(s) with predicted ATP binding, nucleoside-triphosphatase activity, nucleotide binding activity	373.527	-2.62772	0.285773	-9.19513	3.74551e-20	1.81611e-18
Afu5g13420	Has domain(s) with predicted ATP binding, protein kinase activity, protein tyrosine kinase activity and role in protein phosphorylation	14.9387	-2.66605	0.528876	-5.04097	4.63188e-07	5.31145e-06
Afu7g06590	Ortholog of A. nidulans FGSC A4 : AN7942, AN7872, AN5510, AN3420, AN2700, AN9050, AN8973, AN11222, AN10911, AN1749 and A. fumigatus Af293 : Afu1g12450, Afu2g00880, Afu2g17800, Afu2g17880, Afu5g14720	143.168	-2.69766	0.260071	-10.3728	3.29687e-25	2.19465e-23
Afu7g04390	Ortholog of A. nidulans FGSC A4 : AN3742, A. niger CBS 513.88 : An13g00970, A. oryzae RIB40 : AO090005000126, Aspergillus wentii : Aspwe1_0170372 and Aspergillus sydowii : Aspsy1_0149869	59.417	-2.71077	0.300449	-9.0224	1.84017e-19	8.21281e-18
Afu6g04360	Putative ABC transporter; drug efflux pump	16.669	-2.72419	0.645134	-4.22266	2.41432e-05	0.000185019
Afu3g12120	Putative fatty acid oxygenase	29.2653	-2.73973	0.425703	-6.43577	1.22847e-10	2.48063e-09
Afu6g03680	Protein of unknown function; calcium induced	1364.71	-2.75326	0.240535	-11.4464	2.45111e-30	2.26511e-28
Afu8g00860	Putative UDP-galactose 4-epimerase; predicted gene pair with AFUA_7G00360	14.5083	-2.76169	0.454364	-6.07814	1.21587e-09	2.17061e-08
Afu1g06910	Ortholog(s) have arabinogalactan endo-1,4-beta-galactosidase activity, role in pectin catabolic process and extracellular region localization	41.7982	-2.77373	0.477899	-5.80401	6.47461e-09	1.04217e-07
Afu3g00970	Ortholog of A. nidulans FGSC A4 : AN9310, A. niger CBS 513.88 : An08g08260, Neosartorya fischeri NRRL 181 : NFIA_001810 and Aspergillus versicolor : Aspve1_0418314	206.435	-2.79191	0.552313	-5.05493	4.30543e-07	4.98808e-06
Afu7g08237	Protein of unknown function	27.626	-2.80152	0.378096	-7.40956	1.26722e-13	3.63286e-12
Afu8g06300	Ortholog of Aspergillus fumigatus A1163 : AFUB_078930	223.046	-2.8071	0.65743	-4.26981	1.95639e-05	0.000152904
Afu2g10640	Ortholog(s) have chromatin binding, histone acetyltransferase activity, phosphatidylserine binding, sequence-specific DNA binding, transcription coactivator activity	456.43	-2.83719	0.210802	-13.459	2.72558e-41	4.75765e-39
Afu1g10870	Ortholog(s) have cyanamide hydratase activity and role in cyanamide metabolic process	8.51094	-2.84121	0.649459	-4.37474	1.2158e-05	0.000100739
Afu7g03910	Ortholog(s) have role in conidium formation, negative regulation of conidium formation and positive regulation of sexual sporulation resulting in formation of a cellular spore, more	1414.87	-2.85051	0.377864	-7.54375	4.56629e-14	1.35864e-12
Afu6g14050	Has domain(s) with predicted UDP-N-acetylmuramate dehydrogenase activity, flavin adenine dinucleotide binding activity and role in oxidation-reduction process	261.824	-2.85355	0.25016	-11.4069	3.86426e-30	3.5295e-28
Afu7g08645	Protein of unknown function	423.199	-2.85777	0.288314	-9.91201	3.69144e-23	2.1639e-21
Afu4g02720	Putative GPI anchored glycosyl hydrolase; predicted gene pair with AFUA_3G00340	134.906	-2.85836	0.348915	-8.19215	2.56608e-16	9.03882e-15
Afu7g00550	Ortholog of A. nidulans FGSC A4 : AN8468, AN2021, A. niger CBS 513.88 : An15g05630, An11g03460, An11g07530, An04g03850, An09g00640 and A. oryzae RIB40 : AO090005000041, AO090701000541, AO090038000448	23.9637	-2.86318	0.519722	-5.50906	3.60752e-08	5.09659e-07
Afu5g13840	Ortholog(s) have hydrolase activity, role in glycolytic process, nucleotide catabolic process, penicillin biosynthetic process, sterigmatocystin biosynthetic process and cytosol localization	5183.23	-2.86323	0.395522	-7.2391	4.5168e-13	1.1866e-11
Afu1g05050	Ortholog(s) have cytosine deaminase activity, role in cytidine metabolic process, cytosine metabolic process, pyrimidine-containing compound salvage and cytoplasm, nucleus localization	1155.32	-2.86904	0.430751	-6.66055	2.72806e-11	5.95248e-10
Afu6g03800	Ortholog of A. nidulans FGSC A4 : AN2183, A. niger CBS 513.88 : An15g01720, A. oryzae RIB40 : AO090701000169, Aspergillus wentii : Aspwe1_0035996 and Aspergillus sydowii : Aspsy1_0084971	78.0877	-2.89063	0.306926	-9.41801	4.59731e-21	2.40746e-19
Afu6g00560	Ortholog of A. nidulans FGSC A4 : AN3529, AN4144, AN8311, AN9211, AN4846 and A. fumigatus Af293 : Afu1g17260, Afu4g07950, Afu4g09380, Afu6g12140, Afu8g01900	167.229	-2.89407	0.356876	-8.10944	5.08541e-16	1.75973e-14
Afu8g07170	Ortholog(s) have extracellular region localization	1241.01	-2.90067	0.410903	-7.05926	1.67389e-12	4.14775e-11
Afu4g08420	Ortholog of A. nidulans FGSC A4 : AN1718, AN1714, A. fumigatus Af293 : Afu4g08380, A. niger CBS 513.88 : An04g03190, An04g03210 and A. oryzae RIB40 : AO090023000718	20.1682	-2.91187	0.639686	-4.55204	5.31287e-06	4.78933e-05
Afu2g12700	Has domain(s) with predicted zinc ion binding activity	22.2311	-2.91855	0.594316	-4.91077	9.07184e-07	9.72159e-06
Afu3g07020	Putative annexin-like protein	179.238	-2.94829	0.359432	-8.20265	2.35153e-16	8.39604e-15
Afu3g03750	Protein of unknown function	33.2318	-2.96673	0.512582	-5.78781	7.13085e-09	1.14079e-07
Afu6g00540	Protein of unknown function	77.454	-2.98254	0.486062	-6.13613	8.45552e-10	1.5386e-08
Afu6g11170	Has domain(s) with predicted nucleic acid binding activity	595.489	-3.02225	0.208355	-14.5053	1.12191e-47	2.44794e-45
Afu5g14010	Ortholog(s) have role in snoRNA metabolic process and cytoplasm, nucleus localization	95.8608	-3.02303	0.270473	-11.1768	5.29531e-29	4.28811e-27
Afu5g08250	Ortholog of Neosartorya fischeri NRRL 181 : NFIA_079040 and Aspergillus fumigatus A1163 : AFUB_055800	152.62	-3.02513	0.276647	-10.935	7.84081e-28	6.22117e-26
Afu4g06660	Ortholog of Aspergillus fumigatus A1163 : AFUB_063740	54.9848	-3.02872	0.546495	-5.54209	2.98879e-08	4.28412e-07
Afu3g03810	Ortholog of A. nidulans FGSC A4 : AN3518, Neosartorya fischeri NRRL 181 : NFIA_006070, Aspergillus versicolor : Aspve1_0034466 and Aspergillus niger ATCC 1015 : 43711-mRNA	18.756	-3.03226	0.567405	-5.34408	9.08765e-08	1.20377e-06
Afu3g14150	Ortholog(s) have role in asexual sporulation resulting in formation of a cellular spore, cleistothecium development, sexual sporulation resulting in formation of a cellular spore	686.518	-3.03503	0.283663	-10.6994	1.02414e-26	7.58927e-25
Afu3g01640	Has domain(s) with predicted RNA polymerase II transcription factor activity, sequence-specific DNA binding, zinc ion binding activity, role in regulation of transcription, DNA-templated and nucleus localization	69.4594	-3.06072	0.292997	-10.4463	1.52407e-25	1.041e-23
Afu1g03992	Thermotolerance protein, essential for growth at high temperatures; wild-type virulence	1040.26	-3.06374	0.182378	-16.7989	2.48769e-63	9.30515e-61
Afu3g01480	Ortholog of A. nidulans FGSC A4 : AN8558, A. niger CBS 513.88 : An08g01070, An13g03160, A. oryzae RIB40 : AO090023000356, AO090012000921 and Aspergillus wentii : Aspwe1_0048849, Aspwe1_0121845	45.5018	-3.10471	0.352636	-8.80427	1.31706e-18	5.59217e-17
Afu2g08820	Ortholog of A. nidulans FGSC A4 : AN6116, A. niger CBS 513.88 : An12g04450, A. oryzae RIB40 : AO090011000818, Aspergillus wentii : Aspwe1_0044988 and Aspergillus sydowii : Aspsy1_0045203	82.1011	-3.12089	0.474627	-6.57546	4.85025e-11	1.02969e-09
Afu4g09230	Ortholog of A. nidulans FGSC A4 : AN1610, A. oryzae RIB40 : AO090023000613, Neosartorya fischeri NRRL 181 : NFIA_106900, Aspergillus wentii : Aspwe1_0166893 and Aspergillus versicolor : Aspve1_0440039	153.522	-3.13053	0.423232	-7.39673	1.39581e-13	3.94391e-12
Afu3g14130	Ortholog of A. nidulans FGSC A4 : AN2502, A. oryzae RIB40 : AO090012000651, Aspergillus wentii : Aspwe1_0038072 and Aspergillus sydowii : Aspsy1_0056074	19.0777	-3.15355	0.552741	-5.70528	1.16151e-08	1.79954e-07
Afu8g04300	Ortholog of A. nidulans FGSC A4 : AN1437, A. niger CBS 513.88 : An16g08780, A. oryzae RIB40 : AO090103000047, Aspergillus wentii : Aspwe1_0175158 and Aspergillus sydowii : Aspsy1_0144982	403.478	-3.1611	0.326022	-9.69597	3.13649e-22	1.72287e-20
Afu6g04960	Ortholog of A. niger CBS 513.88 : An15g00360, A. oryzae RIB40 : AO090701000042, Neosartorya fischeri NRRL 181 : NFIA_051520 and Aspergillus wentii : Aspwe1_0327865	229.245	-3.17036	0.301638	-10.5105	7.72806e-26	5.46882e-24
Afu2g02040	Has domain(s) with predicted role in transmembrane transport and integral component of membrane localization	27.962	-3.21046	0.409184	-7.846	4.29511e-15	1.38271e-13
Afu6g07480	Ortholog(s) have cellulase activity and role in xyloglucan catabolic process	50.6604	-3.23482	0.498751	-6.48584	8.82365e-11	1.81439e-09
Afu4g00770	Ortholog of A. nidulans FGSC A4 : AN6410, A. oryzae RIB40 : AO090020000611, Neosartorya fischeri NRRL 181 : NFIA_044880, Aspergillus wentii : Aspwe1_0116251 and Aspergillus clavatus NRRL 1 : ACLA_078300	329.253	-3.25025	0.370571	-8.77093	1.77203e-18	7.48349e-17
Afu1g15200	Ortholog of A. nidulans FGSC A4 : AN3519, AN2646, AN0587, AN0866, AN7370 and A. fumigatus Af293 : Afu3g03790, Afu4g14040, Afu5g06900, Afu7g08575	1744.36	-3.25798	0.242453	-13.4376	3.6402e-41	6.08378e-39
Afu5g07730	Ortholog of A. nidulans FGSC A4 : AN7754, A. niger CBS 513.88 : An15g02710, An02g01160, A. oryzae RIB40 : AO090701000681, Aspergillus wentii : Aspwe1_0099252 and Aspergillus sydowii : Aspsy1_0153280	92.6717	-3.27036	0.374777	-8.72615	2.63491e-18	1.10092e-16
Afu2g13890	Putative annexin; calcium induced	1643.86	-3.2745	0.232571	-14.0796	5.07147e-45	9.64981e-43
Afu8g07320	Ortholog of A. nidulans FGSC A4 : AN5841, AN8634, Aspergillus wentii : Aspwe1_0062778, Aspergillus sydowii : Aspsy1_0048400 and Aspergillus terreus NIH2624 : ATET_08649	69.2083	-3.29059	0.427301	-7.70086	1.35148e-14	4.1631e-13
Afu4g06170	Has domain(s) with predicted sequence-specific DNA binding, transcription factor activity, sequence-specific DNA binding activity and role in regulation of transcription, DNA-templated	489.514	-3.29319	0.306195	-10.7552	5.60099e-27	4.23037e-25
Afu4g08380	Ortholog of A. nidulans FGSC A4 : AN1718, AN1714, A. fumigatus Af293 : Afu4g08420, A. niger CBS 513.88 : An04g03190, An04g03210 and A. oryzae RIB40 : AO090023000718	331.078	-3.30522	0.259406	-12.7415	3.4776e-37	4.55276e-35
Afu3g01196	Ortholog of A. nidulans FGSC A4 : AN11281, Aspergillus wentii : Aspwe1_0041157, Aspergillus clavatus NRRL 1 : ACLA_063740, Aspergillus zonatus : Aspzo1_0069971 and Aspergillus sydowii : Aspsy1_0281282	468.163	-3.30679	0.451636	-7.32181	2.44654e-13	6.67277e-12
Afu7g02510	Ortholog of A. nidulans FGSC A4 : AN9070, A. niger CBS 513.88 : An12g00060, A. oryzae RIB40 : AO090038000629, Aspergillus wentii : Aspwe1_0173747 and Aspergillus sydowii : Aspsy1_0136164	1320.88	-3.309	0.185122	-17.8747	1.85797e-71	9.12145e-69
Afu3g01050	Ortholog of A. oryzae RIB40 : AO090701000673, Aspergillus flavus NRRL 3357 : AFL2T_06266, Neosartorya fischeri NRRL 181 : NFIA_001900 and Aspergillus versicolor : Aspve1_0437730	196.613	-3.32148	0.323727	-10.2601	1.06569e-24	6.91817e-23
Afu2g01880	Has domain(s) with predicted protein tyrosine phosphatase activity and role in protein dephosphorylation	961.78	-3.32653	0.34502	-9.64157	5.33633e-22	2.91089e-20
Afu1g04860	Ortholog of Neosartorya fischeri NRRL 181 : NFIA_019900, Aspergillus wentii : Aspwe1_0037494, Aspergillus versicolor : Aspve1_0048697 and Aspergillus niger ATCC 1015 : 55445-mRNA	3711.04	-3.33654	0.430037	-7.75873	8.57833e-15	2.67392e-13
Afu2g13760	Ortholog(s) have role in ascospore-type prospore assembly and prospore membrane localization	1418.91	-3.37116	0.151919	-22.1905	4.24232e-109	6.66469e-106
Afu2g09480	Ortholog of A. nidulans FGSC A4 : AN5765, A. oryzae RIB40 : AO090011000718, Aspergillus flavus NRRL 3357 : AFL2T_05450 and Neosartorya fischeri NRRL 181 : NFIA_084970	5124.05	-3.39578	0.280797	-12.0933	1.14527e-33	1.24946e-31
Afu2g00980	Ortholog of A. oryzae RIB40 : AO090023000440, Aspergillus flavus NRRL 3357 : AFL2T_04282, Neosartorya fischeri NRRL 181 : NFIA_033290 and Aspergillus versicolor : Aspve1_0043932	142.238	-3.4438	0.428585	-8.03528	9.33633e-16	3.13405e-14
Afu3g03720	Protein of unknown function; calcium induced	776.691	-3.46063	0.279027	-12.4025	2.53309e-35	2.88368e-33
Afu6g04680	GDP-mannose:inositol-phosphorylceramide (MIPC) transferase	2536.58	-3.46656	0.231292	-14.9878	8.82144e-51	2.23524e-48
Afu2g16190	Ortholog of Neosartorya fischeri NRRL 181 : NFIA_091450 and Aspergillus fumigatus A1163 : AFUB_031870	52.9058	-3.47519	0.523721	-6.63558	3.23227e-11	6.99435e-10
Afu6g00340	Ortholog of Aspergillus fumigatus A1163 : AFUB_097180	43.0147	-3.49063	0.562665	-6.20375	5.51317e-10	1.02621e-08
Afu3g00210	Has domain(s) with predicted DNA binding, RNA polymerase II transcription factor activity, sequence-specific DNA binding, zinc ion binding activity and role in regulation of transcription, DNA-templated, transcription, DNA-templated	34.6279	-3.51539	0.542693	-6.47768	9.31448e-11	1.90534e-09
Afu2g17930	Putative integral membrane protein; transcript induced by voriconazole	206.301	-3.58814	0.48559	-7.38923	1.47682e-13	4.11363e-12
Afu5g11110	Ortholog(s) have 8-oxo-dGDP phosphatase activity, thiamine diphosphokinase activity, role in thiamine biosynthetic process and cytosol localization	3435.6	-3.59153	0.34378	-10.4472	1.50919e-25	1.03989e-23
Afu6g00140	Ortholog of Aspergillus fumigatus A1163 : AFUB_097360	122.367	-3.59505	0.356143	-10.0944	5.84852e-24	3.56125e-22
Afu1g02300	Ortholog of A. nidulans FGSC A4 : AN6408, A. niger CBS 513.88 : An01g05890, An02g00680, A. oryzae RIB40 : AO090005000870, AO090012000134 and Aspergillus wentii : Aspwe1_0025641, Aspwe1_0174993, Aspwe1_0177606	65.7726	-3.60694	0.52522	-6.86749	6.53418e-12	1.51852e-10
Afu7g00820	Ortholog of A. niger CBS 513.88 : An04g03840, Aspergillus tubingensis : Asptu1_0032670, Neosartorya fischeri NRRL 181 : NFIA_113490 and Aspergillus kawachii : Aspka1_0173059	389.251	-3.62267	0.36621	-9.89233	4.49458e-23	2.55833e-21
Afu6g11790	Ortholog of A. oryzae RIB40 : AO090102000303, Neosartorya fischeri NRRL 181 : NFIA_057550, Aspergillus wentii : Aspwe1_0032421 and Aspergillus fumigatus A1163 : AFUB_077800	55.942	-3.63159	0.372489	-9.74953	1.85324e-22	1.0398e-20
Afu5g09730	Ortholog of Aspergillus fumigatus A1163 : AFUB_057280	327.399	-3.64581	0.378755	-9.62577	6.22373e-22	3.37155e-20
Afu4g06610	Ortholog of A. nidulans FGSC A4 : AN2913, AN4375, A. fumigatus Af293 : Afu3g07740, A. niger CBS 513.88 : An04g00930 and A. oryzae RIB40 : AO090023000927, AO090020000420	35.0569	-3.64951	0.499204	-7.31066	2.65843e-13	7.20067e-12
Afu6g00555	Protein of unknown function	808.651	-3.66235	0.392764	-9.32454	1.11461e-20	5.68524e-19
Afu2g03670	Ortholog of Neosartorya fischeri NRRL 181 : NFIA_036020 and Aspergillus fumigatus A1163 : AFUB_020740	93.903	-3.66658	0.474552	-7.72641	1.1062e-14	3.42095e-13
Afu6g13080	Ortholog(s) have DNA helicase activity, role in DNA unwinding involved in DNA replication, reciprocal meiotic recombination, synapsis and nucleus localization	90.2905	-3.67213	0.311267	-11.7974	4.02731e-32	4.00437e-30
Afu7g02440	Ortholog of A. nidulans FGSC A4 : AN9074, A. oryzae RIB40 : AO090038000622, Aspergillus wentii : Aspwe1_0052578, Aspergillus sydowii : Aspsy1_0093793 and Aspergillus terreus NIH2624 : ATET_01872	1739.39	-3.67761	0.306908	-11.9828	4.37461e-33	4.58168e-31
Afu1g10880	Putative P-type calcium ATPase; calcium induced; essential for virulence	405.828	-3.68317	0.412827	-8.92182	4.58708e-19	2.01293e-17
Afu8g06165	Protein of unknown function	15451.4	-3.71912	0.452755	-8.21442	2.13193e-16	7.68178e-15
Afu6g00550	Glycosyl transferase family 8 family protein; calcium induced; induced by exposure to artemisinin	207.529	-3.73133	0.355453	-10.4974	8.87987e-26	6.2278e-24
Afu6g00330	Ortholog of Aspergillus fumigatus A1163 : AFUB_097190	39.1316	-3.74983	0.558903	-6.70927	1.95606e-11	4.32814e-10
Afu5g08730	Ortholog of A. nidulans AN10592; calcium induced	1930.29	-3.77329	0.346026	-10.9046	1.09525e-27	8.51802e-26
Afu1g05780	Ortholog of A. nidulans FGSC A4 : AN4191, A. niger CBS 513.88 : An18g03720, Neosartorya fischeri NRRL 181 : NFIA_018940, Aspergillus wentii : Aspwe1_0170107 and Aspergillus versicolor : Aspve1_0031814	66.3248	-3.78003	0.417978	-9.04362	1.51566e-19	6.84226e-18
Afu1g11910	Histidine-rich protein of unknown function; calcium induced	521.89	-3.78046	0.409695	-9.22749	2.77039e-20	1.36864e-18
Afu1g16564	Ortholog of A. nidulans FGSC A4 : AN11896, Neosartorya fischeri NRRL 181 : NFIA_008860, Aspergillus versicolor : Aspve1_0275963 and Aspergillus clavatus NRRL 1 : ACLA_019010	300.769	-3.78749	0.508912	-7.44233	9.89246e-14	2.85681e-12
Afu3g06940	Ortholog of A. oryzae RIB40 : AO090020000301, Neosartorya fischeri NRRL 181 : NFIA_070320 and Aspergillus fumigatus A1163 : AFUB_042120	31.8794	-3.78788	0.579051	-6.54154	6.08904e-11	1.26991e-09
Afu1g00560	Has domain(s) with predicted catalytic activity, nucleic acid binding, zinc ion binding activity and role in nucleoside metabolic process	2018.79	-3.79987	0.397686	-9.55495	1.23646e-21	6.60706e-20
Afu8g07330	Has domain(s) with predicted NAD binding, oxidoreductase activity, acting on the aldehyde or oxo group of donors, NAD or NADP as acceptor activity and role in cellular amino acid metabolic process, oxidation-reduction process	44.0433	-3.80362	0.472865	-8.04378	8.71061e-16	2.96198e-14
Afu2g17230	Ortholog of Neosartorya fischeri NRRL 181 : NFIA_092610 and Aspergillus fumigatus A1163 : AFUB_032880	292.441	-3.80833	0.495823	-7.68083	1.58063e-14	4.81233e-13
Afu3g00640	Protein of unknown function identified by mass spectrometry	134.924	-3.81512	0.458187	-8.32657	8.32209e-17	3.12775e-15
Afu5g00810	Ortholog of Neosartorya fischeri NRRL 181 : NFIA_041360, Aspergillus fumigatus A1163 : AFUB_049270 and Aspergillus clavatus NRRL 1 : ACLA_004420	28.5514	-3.86597	0.554334	-6.97409	3.07867e-12	7.37285e-11
Afu4g00350	Ortholog of Neosartorya fischeri NRRL 181 : NFIA_045290 and Aspergillus fumigatus A1163 : AFUB_100880	143.788	-3.871	0.380345	-10.1776	2.49637e-24	1.55627e-22
Afu2g03450	Ortholog of A. nidulans AN4487; calcium induced	2629.56	-3.87518	0.251079	-15.4341	9.6551e-54	2.80892e-51
Afu4g07090	Ortholog of A. nidulans FGSC A4 : AN4418, A. niger CBS 513.88 : An04g01500, A. oryzae RIB40 : AO090023000866, Aspergillus wentii : Aspwe1_0167180 and Aspergillus sydowii : Aspsy1_0163356	437.415	-3.88768	0.297816	-13.054	6.03183e-39	9.11155e-37
Afu2g16520	Putative phospholipase D; calcium induced; repressed by exposure to artemisinin	3281.73	-3.90861	0.186429	-20.9657	1.34927e-97	1.51408e-94
Afu4g14180	Ortholog of Neosartorya fischeri NRRL 181 : NFIA_102120 and Aspergillus clavatus NRRL 1 : ACLA_053090	1957.9	-3.94784	0.314245	-12.5629	3.37664e-36	4.21009e-34
Afu2g14650	Has domain(s) with predicted ATP binding, protein kinase activity and role in protein phosphorylation	136.287	-3.96223	0.345698	-11.4615	2.05813e-30	1.9246e-28
Afu2g14400	Ortholog of A. nidulans FGSC A4 : AN1725, AN5027, A. fumigatus Af293 : Afu3g12130 and A. niger CBS 513.88 : An11g08400, An02g07940, An12g01310, An02g00780	21.7504	-3.97701	0.526037	-7.56032	4.02087e-14	1.20091e-12
Afu2g17390	Ortholog of Neosartorya fischeri NRRL 181 : NFIA_092800, Aspergillus fumigatus A1163 : AFUB_033060 and Aspergillus terreus NIH2624 : ATET_10166	139.363	-4.00003	0.427678	-9.3529	8.52761e-21	4.37806e-19
Afu8g06880	Ortholog(s) have pectinesterase activity and role in pectin catabolic process	326.865	-4.00893	0.242785	-16.5123	2.99325e-61	1.06873e-58
Afu8g01840	Protein of unknown function; calcium induced	271.536	-4.03975	0.269019	-15.0166	5.71603e-51	1.49665e-48
Afu3g01060	Protein of unknown function	13.2768	-4.05804	0.591983	-6.855	7.1313e-12	1.6524e-10
Afu8g05650	Ortholog(s) have intracellular localization	16678.3	-4.07676	0.401668	-10.1496	3.32762e-24	2.05815e-22
Afu4g14190	Ortholog of Aspergillus glaucus : Aspgl1_0029891, Aspgl1_0057413, Aspergillus wentii : Aspwe1_0039585, Aspergillus fumigatus A1163 : AFUB_071340 and Aspergillus clavatus NRRL 1 : ACLA_053100	6430.62	-4.08705	0.279481	-14.6237	1.98363e-48	4.45184e-46
Afu2g15090	Has domain(s) with predicted arsenite transmembrane transporter activity, role in arsenite transport and integral component of membrane localization	274.759	-4.10571	0.366872	-11.1911	4.50707e-29	3.72663e-27
Afu8g01570	Ortholog of A. nidulans FGSC A4 : AN3415, A. oryzae RIB40 : AO090005000802, Aspergillus flavus NRRL 3357 : AFL2T_00784 and Neosartorya fischeri NRRL 181 : NFIA_095060	1993.07	-4.13392	0.384749	-10.7445	6.2918e-27	4.70686e-25
Afu2g10180	Ortholog of Aspergillus fumigatus A1163 : AFUB_025990	72.2365	-4.20631	0.56223	-7.48148	7.34921e-14	2.1621e-12
Afu6g08280	Protein of unknown function	188.538	-4.21403	0.40396	-10.4318	1.77497e-25	1.20193e-23
Afu8g06700	Putative annexin; calcium induced	110.583	-4.24683	0.372581	-11.3984	4.25875e-30	3.84511e-28
Afu3g00550	Ortholog of A. oryzae RIB40 : AO090023000094, Neosartorya fischeri NRRL 181 : NFIA_001160, NFIA_095350, Aspergillus wentii : Aspwe1_0044386 and Aspergillus versicolor : Aspve1_0148566	62.6465	-4.24947	0.525957	-8.0795	6.50319e-16	2.23068e-14
Afu5g08070	Ortholog of A. nidulans FGSC A4 : AN7732, A. niger CBS 513.88 : An03g04260, A. oryzae RIB40 : AO090701000723, Aspergillus wentii : Aspwe1_0272371 and Aspergillus sydowii : Aspsy1_0153174	52.1388	-4.25769	0.516406	-8.24485	1.65366e-16	6.01364e-15
Afu4g12940	Ortholog of A. nidulans FGSC A4 : AN3585, A. niger CBS 513.88 : An01g08510, A. oryzae RIB40 : AO090009000293, Neosartorya fischeri NRRL 181 : NFIA_103400 and Aspergillus versicolor : Aspve1_0862034	2522.63	-4.2775	0.417074	-10.256	1.11264e-24	7.16376e-23
Afu2g05325	Has domain(s) with predicted role in transmembrane transport and integral component of membrane localization	994.256	-4.36422	0.266377	-16.3836	2.50406e-60	8.55192e-58
Afu2g17320	Ortholog of A. nidulans FGSC A4 : AN7535, A. oryzae RIB40 : AO090023000622, Neosartorya fischeri NRRL 181 : NFIA_092740, Aspergillus wentii : Aspwe1_0022988 and Aspergillus fumigatus A1163 : AFUB_032980	393.447	-4.38423	0.35303	-12.4189	2.06502e-35	2.40303e-33
Afu3g02820	Ortholog of Aspergillus fumigatus A1163 : AFUB_045420	46.5298	-4.4121	0.501072	-8.80531	1.30494e-18	5.57083e-17
Afu7g04870	Ortholog of A. nidulans AN8062; calcium induced	4770.55	-4.46033	0.2424	-18.4007	1.29697e-75	8.48977e-73
Afu8g01060	Ortholog of A. nidulans FGSC A4 : AN3476, A. niger CBS 513.88 : An15g03830, Neosartorya fischeri NRRL 181 : NFIA_094500, Aspergillus wentii : Aspwe1_0037886 and Aspergillus niger ATCC 1015 : 40584-mRNA	52.85	-4.49811	0.406258	-11.0721	1.7142e-28	1.37398e-26
Afu4g10770	Putative fatty acid oxygenase; 5,8-linoleate diol synthase (5,8-LDS); responsible for the formation of psi factor; transcript induced by voriconazole	7618.98	-4.51826	0.379434	-11.9079	1.0766e-32	1.11272e-30
Afu2g17140	Protein of unknown function; transcript induced by voriconazole	245.179	-4.55716	0.317836	-14.3381	1.26537e-46	2.54858e-44
Afu1g03170	Has domain(s) with predicted hydrolase activity, hydrolase activity, acting on ester bonds activity and role in lipid metabolic process	578.017	-4.60146	0.380709	-12.0865	1.2441e-33	1.33869e-31
Afu2g15100	Ortholog of A. nidulans FGSC A4 : AN5303, Neosartorya fischeri NRRL 181 : NFIA_090360, Aspergillus versicolor : Aspve1_0086623 and Aspergillus fumigatus A1163 : AFUB_030760	49.1464	-4.63653	0.589903	-7.85981	3.84702e-15	1.24869e-13
Afu3g00720	Protein of unknown function; transcript induced by voriconazole	1140.39	-4.67843	0.269626	-17.3516	1.91849e-67	8.86456e-65
Afu6g09360	Ortholog of Aspergillus fumigatus A1163 : AFUB_092710	253.69	-4.68199	0.34244	-13.6724	1.48351e-42	2.64841e-40
Afu5g01230	RTA1 domain protein; transcript induced by voriconazole	69.9706	-4.70498	0.546183	-8.61429	7.03771e-18	2.83494e-16
Afu8g00350	Ortholog of Aspergillus fumigatus A1163 : AFUB_086220	32.9459	-4.72875	0.485091	-9.74818	1.8781e-22	1.04628e-20
Afu8g06810	Ortholog of A. oryzae RIB40 : AO090003001576, Aspergillus glaucus : Aspgl1_0145643, Aspergillus flavus NRRL 3357 : AFL2T_01871 and Neosartorya fischeri NRRL 181 : NFIA_024040	4621.03	-4.74847	0.207557	-22.8779	7.71762e-116	1.51555e-112
Afu4g14160	Ortholog of Neosartorya fischeri NRRL 181 : NFIA_102150, Aspergillus fumigatus A1163 : AFUB_071310 and Aspergillus clavatus NRRL 1 : ACLA_053070	4107.51	-4.80645	0.649769	-7.39718	1.39111e-13	3.94391e-12
Afu6g14420	Putative integral membrane protease; ADAM family metalloprotease; predicted signal sequence for secretion	57.3543	-4.82222	0.409664	-11.7712	5.49629e-32	5.33004e-30
Afu3g15070	Ortholog of A. nidulans FGSC A4 : AN6259, Neosartorya fischeri NRRL 181 : NFIA_062010, Aspergillus versicolor : Aspve1_0052545 and Aspergillus fumigatus A1163 : AFUB_034140	145.791	-4.84061	0.536785	-9.01779	1.91918e-19	8.51704e-18
Afu7g01500	Ortholog of Aspergillus fumigatus A1163 : AFUB_088070	126.458	-4.91313	0.35502	-13.839	1.48198e-43	2.70719e-41
Afu1g16640	Ortholog of A. nidulans FGSC A4 : AN0964, A. niger CBS 513.88 : An01g10620, A. oryzae RIB40 : AO090005001050, Aspergillus wentii : Aspwe1_0039876 and Aspergillus sydowii : Aspsy1_0138532	53.3473	-4.9878	0.503716	-9.902	4.0805e-23	2.35679e-21
Afu3g15090	Adenosine deaminase family protein; secreted protein; predicted secretory signal sequence; ortholog of A. nidulans AN2494	184.305	-5.02434	0.422795	-11.8836	1.43984e-32	1.46882e-30
Afu6g11530	Has domain(s) with predicted carbon-sulfur lyase activity and role in metabolic process	1432.32	-5.07813	0.43834	-11.5849	4.91503e-31	4.65151e-29
Afu8g05805	Has domain(s) with predicted integral component of membrane localization	196.986	-5.12008	0.381026	-13.4376	3.6393e-41	6.08378e-39
Afu2g05140	Ortholog of Neosartorya fischeri NRRL 181 : NFIA_081880, Aspergillus fumigatus A1163 : AFUB_022170 and Aspergillus clavatus NRRL 1 : ACLA_089490	86.936	-5.16872	0.416219	-12.4183	2.08028e-35	2.40303e-33
Afu2g16985	Ortholog of A. oryzae RIB40 : AO090701000470, Aspergillus flavus NRRL 3357 : AFL2T_06096, Aspergillus wentii : Aspwe1_0171101 and Aspergillus fumigatus A1163 : AFUB_032670	2767.28	-5.24542	0.214678	-24.4339	7.46751e-132	1.95524e-128
Afu2g15110	Ortholog of A. nidulans FGSC A4 : AN7580, A. niger CBS 513.88 : An15g02960, A. oryzae RIB40 : AO090012000329, Aspergillus wentii : Aspwe1_0044605 and Aspergillus sydowii : Aspsy1_0046014	502.107	-5.26923	0.42992	-12.2563	1.55466e-34	1.71998e-32
Afu5g01300	Ortholog of Neosartorya fischeri NRRL 181 : NFIA_040820, Aspergillus fumigatus A1163 : AFUB_049800 and Aspergillus clavatus NRRL 1 : ACLA_003970	139.822	-5.27381	0.424458	-12.4248	1.91663e-35	2.30304e-33
Afu2g01710	Putative GPI anchored protein	6218.27	-5.29492	0.259386	-20.4132	1.27524e-92	1.0017e-89
Afu1g05010	Putative MFS transporter; mutation causes increased azole sensitivity	149.008	-5.29936	0.291275	-18.1937	5.79132e-74	3.24934e-71
Afu4g00760	Ortholog of A. nidulans FGSC A4 : AN6409, A. oryzae RIB40 : AO090020000610, Aspergillus flavus NRRL 3357 : AFL2T_10736 and Neosartorya fischeri NRRL 181 : NFIA_044890	316.984	-5.30513	0.466011	-11.3841	5.01645e-30	4.42744e-28
Afu1g17460	Putative C6 transcription factor; calcium induced	312.149	-5.35142	0.30883	-17.3281	2.88902e-67	1.26074e-64
Afu5g13440	Protein of unknown function	744.638	-5.46521	0.278245	-19.6417	6.80271e-86	4.85775e-83
Afu2g00625	Ortholog of A. nidulans FGSC A4 : AN7644, A. fumigatus Af293 : Afu5g12035, A. niger CBS 513.88 : An18g06380 and A. oryzae RIB40 : AO090012000357, AO090001000307	265.24	-5.47338	0.598922	-9.13872	6.31972e-20	2.93736e-18
Afu4g01220	Ortholog of A. oryzae RIB40 : AO090012000742, Neosartorya fischeri NRRL 181 : NFIA_044090, Aspergillus wentii : Aspwe1_0037909 and Aspergillus versicolor : Aspve1_0075682	201.724	-5.4875	0.441684	-12.4241	1.93508e-35	2.30304e-33
Afu6g07970	Putative calpain-like protein; calcium-dependent cysteine-type endopeptidase	499.874	-5.50906	0.422121	-13.0509	6.27884e-39	9.30572e-37
Afu8g05720	Ortholog of A. niger CBS 513.88 : An19g00030, A. oryzae RIB40 : AO090023000002, Neosartorya fischeri NRRL 181 : NFIA_098510 and Aspergillus wentii : Aspwe1_0142195	8645.6	-5.53128	0.384906	-14.3705	7.92711e-47	1.63862e-44
Afu4g13980	Ortholog of Aspergillus fumigatus A1163 : AFUB_070890	90.4522	-5.64554	0.541329	-10.4291	1.82703e-25	1.22661e-23
Afu5g10250	Ortholog of Aspergillus wentii : Aspwe1_0588334, Aspergillus versicolor : Aspve1_0025765, Aspergillus fumigatus A1163 : AFUB_057840 and Aspergillus sydowii : Aspsy1_0084799	2920.65	-5.67847	0.258693	-21.9506	8.54531e-107	1.11872e-103
Afu6g03160	Ortholog of Neosartorya fischeri NRRL 181 : NFIA_049530 and Aspergillus fumigatus A1163 : AFUB_095130	299.674	-5.70784	0.444119	-12.8521	8.37588e-38	1.15425e-35
Afu5g01410	Has domain(s) with predicted ATP binding activity	271.072	-5.75746	0.515078	-11.1778	5.2348e-29	4.28326e-27
Afu3g12830	Has domain(s) with predicted role in response to stress and integral component of membrane localization	127.514	-5.78985	0.431841	-13.4074	5.47365e-41	8.9574e-39
Afu4g01210	Ortholog of A. nidulans FGSC A4 : AN9206, AN1849, A. fumigatus Af293 : Afu5g02320, Afu5g09930, A. niger CBS 513.88 : An03g02680, An12g10080, An12g02060 and A. oryzae RIB40 : AO090001000129, AO090010000537	777.873	-5.80562	0.386093	-15.0369	4.21082e-51	1.14055e-48
Afu6g04690	Ortholog(s) have extracellular region localization	1980.33	-5.80893	0.453904	-12.7977	1.68878e-37	2.24837e-35
Afu4g00430	Has domain(s) with predicted UDP-N-acetylmuramate dehydrogenase activity, flavin adenine dinucleotide binding, oxidoreductase activity and role in oxidation-reduction process	68.834	-5.81605	0.624998	-9.3057	1.33109e-20	6.70238e-19
Afu1g01920	Ortholog of Aspergillus fumigatus A1163 : AFUB_002300	162.039	-5.84653	0.439049	-13.3163	1.86004e-40	2.92212e-38
Afu2g02500	Ortholog of Neosartorya fischeri NRRL 181 : NFIA_034900, Aspergillus wentii : Aspwe1_0040593, Aspergillus fumigatus A1163 : AFUB_019600 and Aspergillus clavatus NRRL 1 : ACLA_092300	3877.26	-5.90042	0.469138	-12.5772	2.81955e-36	3.57219e-34
Afu2g02970	Ortholog of Aspergillus fumigatus A1163 : AFUB_020030	2465.86	-5.97959	0.378105	-15.8146	2.46754e-56	7.45482e-54
Afu3g15080	Ortholog of Neosartorya fischeri NRRL 181 : NFIA_062000, Aspergillus wentii : Aspwe1_0110735, Aspergillus fumigatus A1163 : AFUB_034130 and Aspergillus clavatus NRRL 1 : ACLA_042370	726.546	-5.99582	0.374032	-16.0302	7.86037e-58	2.46973e-55
Afu3g02800	Ortholog(s) have carboxylic ester hydrolase activity	28.5172	-6.18558	0.712121	-8.68613	3.74994e-18	1.53416e-16
Afu4g00420	Ortholog of Neosartorya fischeri NRRL 181 : NFIA_045220 and Aspergillus fumigatus A1163 : AFUB_100960	498.874	-6.1876	0.385428	-16.0538	5.37263e-58	1.75842e-55
Afu4g00330	Ortholog of Aspergillus fumigatus A1163 : AFUB_100850 and Aspergillus niger ATCC 1015 : 187232-mRNA	155.933	-6.73467	0.520202	-12.9462	2.46744e-38	3.46103e-36
Afu2g15280	Ortholog of A. nidulans FGSC A4 : AN5399, A. niger CBS 513.88 : An18g02600, A. oryzae RIB40 : AO090003001548, Neosartorya fischeri NRRL 181 : NFIA_090520 and Aspergillus versicolor : Aspve1_0045700	30.3555	-6.83037	0.729485	-9.36328	7.72977e-21	3.99456e-19
Afu2g14655	Protein of unknown function	1653.79	-6.84138	0.525561	-13.0173	9.75705e-39	1.39348e-36
Afu7g00530	Putative NACHT and ankyrin domain protein; transcript induced by voriconazole	1384.22	-6.85137	0.329869	-20.7699	8.09457e-96	7.94786e-93
Afu2g17240	Ortholog of Neosartorya fischeri NRRL 181 : NFIA_092620 and Aspergillus fumigatus A1163 : AFUB_032890	1618.68	-6.93179	0.469592	-14.7613	2.60293e-49	6.19576e-47
Afu4g14175	Ortholog of Neosartorya fischeri NRRL 181 : NFIA_102130	2362.91	-6.96572	0.379573	-18.3515	3.21357e-75	1.94173e-72
Afu3g10690	Putative calcium-translocating P-type ATPase involved in depleting the cytosol of calcium ions; calcium induced	914.138	-6.9791	0.411271	-16.9696	1.37897e-64	5.41591e-62
Afu5g06915	Protein of unknown function	372.974	-7.04033	0.598385	-11.7656	5.87356e-32	5.62644e-30
Afu4g01160	Ortholog of A. nidulans FGSC A4 : AN5364, A. fumigatus Af293 : Afu2g12780, Neosartorya fischeri NRRL 181 : NFIA_044160, NFIA_087930 and Aspergillus wentii : Aspwe1_0097047	1340.97	-7.08663	0.342567	-20.6869	4.54746e-95	3.96892e-92
Afu3g13640	Ortholog of A. oryzae RIB40 : AO090026000221, Aspergillus brasiliensis : Aspbr1_0189154, Aspergillus flavus NRRL 3357 : AFL2T_07031 and Neosartorya fischeri NRRL 181 : NFIA_063720	837.381	-7.08881	0.575681	-12.3138	7.63554e-35	8.56817e-33
Afu4g01170	Ortholog of Aspergillus fumigatus A1163 : AFUB_101680	853.405	-7.17373	0.400688	-17.9035	1.10695e-71	5.79672e-69
Afu1g17290	Protein of unknown function; calcium induced	471.27	-7.33612	0.42576	-17.2307	1.56379e-66	6.46502e-64
Afu1g06900	C2H2-type zinc finger transcription factor involved in calcium ion homeostasis; involved in regulation of conidial germination, hyphal growth, and virulence; mutants are sensitive to calcium and manganese ions	456.467	-7.43874	0.570373	-13.0419	7.06935e-39	1.02833e-36
Afu7g06330	Protein of unknown function	1132.47	-7.84853	0.592486	-13.2468	4.70945e-40	7.25348e-38
Afu4g09330	Ortholog of A. oryzae RIB40 : AO090023000600, AO090138000106, Neosartorya fischeri NRRL 181 : NFIA_106680, Aspergillus versicolor : Aspve1_0079668 and Aspergillus clavatus NRRL 1 : ACLA_048690	11633.8	-8.35162	0.283468	-29.4623	8.76501e-191	6.88491e-187
Afu1g15690	Ortholog of A. nidulans FGSC A4 : AN0903, A. niger CBS 513.88 : An01g14030, A. oryzae RIB40 : AO090005001138, Aspergillus wentii : Aspwe1_0027550 and Aspergillus sydowii : Aspsy1_0139000	704.411	-9.02898	0.641338	-14.0784	5.15967e-45	9.64981e-43
Afu3g03050	Has domain(s) with predicted RNA binding, ribonuclease III activity and role in RNA processing	6050.06	-9.39322	0.649323	-14.4662	1.98194e-47	4.2076e-45
Afu8g01540	Ortholog of Aspergillus fumigatus A1163 : AFUB_085070	304.754	-9.52659	0.637999	-14.932	2.04066e-50	5.00918e-48
Afu2g08180	Ortholog(s) have role in establishment or maintenance of cell polarity, membrane raft organization and plasma membrane localization	7824.68	-10.1893	0.408198	-24.9617	1.5958e-137	6.26749e-134
