# Supplementary material for: Aspergillus fumigatus calcium-responsive transcription factors regulate cell wall architecture promoting stress tolerance, virulence and caspofungin resistance
Source: PLoS Genet. 2019 Dec 30;15(12):e1008551. doi: 10.1371/journal.pgen.1008551 (PMC6948819; doi:10.1371/journal.pgen.1008551)
Supplement: S8 Table — (XLSX) [file pgen.1008551.s014.xlsx]

## Sheet: Supplementary Table S8
Supplementary Table S8 - Genes transcriptionally modulated comparing the ΔcrzA with the wild-type 30 min
Gene	description	baseMean	log2FoldChange	lfcSE	stat	pvalue	padj
Afu8g04920	LEA domain protein; transcript induced by exposure to human airway epithelial cells	222.952	5.24223	0.444098	11.8042	3.71161e-32	2.42956e-30
Afu3g03470	Protein of unknown function	87.8119	4.52912	0.47168	9.6021	7.83354e-22	2.7593e-20
Afu1g10390	Putative ABC multidrug transporter; transcript induced by voriconazole	115.106	4.32818	0.537521	8.05211	8.13773e-16	1.77069e-14
Afu6g03430	Putative C6 finger domain protein	203.533	4.26392	0.33081	12.8893	5.16957e-38	4.22989e-36
Afu8g01970	Putative extracellular endo-polygalacturonase; expression induced in biofilm	13.9592	4.2151	0.645378	6.53122	6.52368e-11	8.19896e-10
Afu8g02250	Ortholog of Neosartorya fischeri NRRL 181 : NFIA_095820, Aspergillus versicolor : Aspve1_0152402, Aspergillus clavatus NRRL 1 : ACLA_043370 and Aspergillus niger ATCC 1015 : 177036-mRNA	112.526	4.01707	0.559265	7.18277	6.83139e-13	1.11099e-11
Afu6g08390	Ortholog of A. nidulans FGSC A4 : AN3925, A. niger CBS 513.88 : An11g01660, A. oryzae RIB40 : AO090001000495, Aspergillus wentii : Aspwe1_0120489 and Aspergillus sydowii : Aspsy1_0150601	147.641	3.89217	0.358832	10.8468	2.06598e-27	1.00136e-25
Afu1g06480	Predicted adhesin-like protein	72.5394	3.72089	0.325075	11.4463	2.45506e-30	1.4721e-28
Afu1g13980	Ortholog of A. nidulans FGSC A4 : AN2186, AN10116, A. niger CBS 513.88 : An08g07120, An12g09760, An05g02480, An12g10180 and A. oryzae RIB40 : AO090010000355, AO090010000554	354.53	3.70535	0.18989	19.5132	8.48213e-85	2.89683e-82
Afu4g03330	Ortholog of A. nidulans FGSC A4 : AN7165, A. niger CBS 513.88 : An14g01960, A. oryzae RIB40 : AO090011000165, Aspergillus wentii : Aspwe1_0053298 and Aspergillus sydowii : Aspsy1_0060563	737.004	3.65772	0.240662	15.1986	3.61294e-52	5.79177e-50
Afu1g10380	Non-ribosomal peptide synthetase (NRPS); essential for fumigaclavine C biosynthesis; mutant displays altered conidial surface morphology and hydrophilicity	530.102	3.55	0.381137	9.31425	1.22822e-20	4.15847e-19
Afu7g06620	Ortholog of Aspergillus fumigatus A1163 : AFUB_092190	112.969	3.47817	0.400898	8.67596	4.10078e-18	1.14632e-16
Afu1g12530	Ortholog(s) have delta12-fatty acid dehydrogenase activity and role in asexual sporulation resulting in formation of a cellular spore, unsaturated fatty acid biosynthetic process	884.168	3.41556	0.435343	7.84568	4.30608e-15	8.78552e-14
Afu8g06090	Ortholog of A. nidulans FGSC A4 : AN8726, A. fumigatus Af293 : Afu7g00440, Afu8g06580 and A. niger CBS 513.88 : An02g08340, An02g09540, An03g00430	20.4283	3.40647	0.497807	6.84297	7.75686e-12	1.11594e-10
Afu5g12960	Putative bZip-type transcription factor with similarity to atfA	30.4569	3.36101	0.456864	7.3567	1.88516e-13	3.26886e-12
Afu4g03325	Ortholog of Aspergillus fumigatus A1163 : AFUB_099730	3038.4	3.27885	0.402281	8.15065	3.61961e-16	8.28921e-15
Afu4g08410	Putative Mannose-6-phosphate isomerase, class I with a predicted role in GDP-mannose and dolichol-phosphate-mannose synthesis; repressed by exposure to artemisinin	45.5043	3.27269	0.502214	6.51653	7.19513e-11	8.98533e-10
Afu8g00610	Putative cell surface protein	117.212	3.26198	0.440517	7.40489	1.31261e-13	2.30662e-12
Afu8g01260	Protein of unknown function; transcript induced by voriconazole	481.402	3.2519	0.261307	12.4447	1.49388e-35	1.07656e-33
Afu6g03230	Putative cell wall glucanase; predicted adhesin-like protein; transcript induced by voriconazole	131.398	3.21788	0.447962	7.18337	6.80117e-13	1.10836e-11
Afu7g06630	Putative cytochrome P450 monooxygenase	488.923	3.10973	0.261459	11.8938	1.27513e-32	8.56079e-31
Afu1g13990	Protein of unknown function; SrbA-regulated during hypoxia	1356.7	3.10876	0.218453	14.2308	5.90175e-46	7.24348e-44
Afu5g07980	Protein of unknown function; predicted gene pair with AFUA_5G14920	30.5688	3.07659	0.473593	6.49627	8.23345e-11	1.0217e-09
Afu1g02950	Has domain(s) with predicted nucleic acid binding, nucleotide binding activity	40.7209	3.01831	0.403577	7.4789	7.49495e-14	1.34107e-12
Afu4g03322	Ortholog of A. nidulans FGSC A4 : AN7177, A. niger CBS 513.88 : An14g01990, A. oryzae RIB40 : AO090011000139, Aspergillus sydowii : Aspsy1_0052594 and Aspergillus terreus NIH2624 : ATET_02136	5153.96	3.0145	0.20056	15.0304	4.63923e-51	7.00792e-49
Afu5g00710	Putative gamma-aminobutyric acid (GABA) permease	112.559	3.01104	0.429517	7.01029	2.37831e-12	3.59262e-11
Afu3g03520	Putative integral membrane protein	34.3316	2.95519	0.388095	7.61461	2.64479e-14	4.95819e-13
Afu4g06570	Ortholog(s) have hyphal tip localization	97.1046	2.91109	0.440099	6.61463	3.72493e-11	4.85229e-10
Afu5g02490	Has domain(s) with predicted oxidoreductase activity, transferase activity, transferring acyl groups other than amino-acyl groups, zinc ion binding activity and role in oxidation-reduction process	123.891	2.88767	0.366868	7.87115	3.51393e-15	7.26366e-14
Afu5g02770	Ortholog of A. nidulans FGSC A4 : AN8116, A. niger CBS 513.88 : An02g09830, A. oryzae RIB40 : AO090102000396, Aspergillus wentii : Aspwe1_0029998 and Aspergillus sydowii : Aspsy1_0050460	27.6282	2.85759	0.523927	5.45416	4.92039e-08	3.9763e-07
Afu7g03780	Has domain(s) with predicted nucleic acid binding, nucleotide binding activity	350.168	2.82504	0.175003	16.1428	1.27603e-58	2.44469e-56
Afu6g00520	Ortholog of A. nidulans FGSC A4 : AN11144, AN8627, AN11697, A. fumigatus Af293 : Afu8g07260, A. niger CBS 513.88 : An09g01560, An12g10160 and A. oryzae RIB40 : AO090003001375, AO090701000504, AO090102000039	176.089	2.73284	0.259167	10.5447	5.37561e-26	2.42675e-24
Afu6g14510	Has domain(s) with predicted FAD binding, oxidoreductase activity and role in metabolic process	65.0299	2.67926	0.38455	6.96725	3.23187e-12	4.78086e-11
Afu3g12690	Putative UDP-galactopyranose mutase, enzyme in the first step of galactofuranose biosynthesis; mutant unmasks mannan residues on the cell surface, which is thought to contribute to increased cell adhesion	809.262	2.67584	0.286942	9.32538	1.10591e-20	3.76059e-19
Afu7g06640	Protein of unknown function	24.3384	2.62201	0.475689	5.51202	3.54745e-08	2.96293e-07
Afu3g01440	Ortholog of A. nidulans FGSC A4 : AN3479, AN8495, AN3143, A. fumigatus Af293 : Afu3g13940, Afu4g03340, Afu5g07620 and A. niger CBS 513.88 : An13g02880, An09g04780	307.474	2.61936	0.285075	9.18829	3.99123e-20	1.2955e-18
Afu2g14610	Has domain(s) with predicted nutrient reservoir activity	8.25585	2.61257	0.639809	4.08336	4.43892e-05	0.000182068
Afu3g06850	Has domain(s) with predicted guanyl-nucleotide exchange factor activity, role in small GTPase mediated signal transduction and intracellular localization	165.737	2.6107	0.35712	7.31041	2.66324e-13	4.52809e-12
Afu4g08620	Ortholog of A. nidulans FGSC A4 : AN1686, A. niger CBS 513.88 : An04g03440, Neosartorya fischeri NRRL 181 : NFIA_107560, Aspergillus wentii : Aspwe1_0079295 and Aspergillus versicolor : Aspve1_0124141	25.9055	2.60575	0.55864	4.66446	3.09428e-06	1.69552e-05
Afu5g02280	Has domain(s) with predicted hydrolase activity, hydrolyzing O-glycosyl compounds activity and role in carbohydrate metabolic process	16.5015	2.58501	0.40841	6.32944	2.46052e-10	2.91955e-09
Afu3g12330	Putative phosphatidyl synthase; transcript induced by exposure to human airway epithelial cells	2342.57	2.58017	0.3214	8.02789	9.91658e-16	2.14586e-14
Afu1g06670	Transcript up-regulated in conidia exposed to neutrophils	71.8097	2.54716	0.476223	5.34866	8.86063e-08	6.81687e-07
Afu3g13810	Ortholog of A. nidulans FGSC A4 : AN10357, A. niger CBS 513.88 : An02g09500, A. oryzae RIB40 : AO090012000774, Neosartorya fischeri NRRL 181 : NFIA_063450 and Aspergillus wentii : Aspwe1_0170040	174.055	2.54098	0.23415	10.8519	1.95263e-27	9.52667e-26
Afu3g07860	Has domain(s) with predicted role in biosynthetic process	433.915	2.53989	0.460151	5.51968	3.39611e-08	2.847e-07
Afu1g03760	Ortholog(s) have Golgi apparatus localization	527.659	2.51598	0.327149	7.69061	1.46431e-14	2.82824e-13
Afu3g11290	Ortholog of A. nidulans FGSC A4 : AN4870, A. niger CBS 513.88 : An02g07030, Aspergillus wentii : Aspwe1_0169120, Aspergillus sydowii : Aspsy1_0087725 and Aspergillus terreus NIH2624 : ATET_04661	240.85	2.48224	0.425756	5.8302	5.53602e-09	5.34877e-08
Afu3g03400	Hydroxyornithine transacylase; involved in extracellular siderophore biosynthesis; essential for triacetylfusarinine C biosynthesis; SrbA-regulated during hypoxia	41.6416	2.47698	0.440757	5.61984	1.91134e-08	1.67937e-07
Afu8g00200	O-methyltransferase with a role in fumitremorgin B synthesis; catalyzes the conversion of 6-hydroxytryprostatin B into tryprostatin A; R202L mutation in strain Af293 blocks fumitremorgin B synthesis in this strain	17.8741	2.46845	0.467123	5.28438	1.26134e-07	9.40023e-07
Afu3g01980	Has domain(s) with predicted DNA binding, RNA polymerase II transcription factor activity, sequence-specific DNA binding, zinc ion binding activity and role in regulation of transcription, DNA-templated, transcription, DNA-templated	68.6552	2.46408	0.320464	7.68908	1.48192e-14	2.85306e-13
Afu2g17880	Has domain(s) with predicted RNA polymerase II transcription factor activity, sequence-specific DNA binding, zinc ion binding activity, role in regulation of transcription, DNA-templated and nucleus localization	55.3126	2.45863	0.290661	8.45874	2.70282e-17	6.91553e-16
Afu4g11720	Putative phosphatidyl synthase; protein levels increase in response to pkaC overexpression	9598.6	2.44971	0.305636	8.0151	1.1005e-15	2.37485e-14
Afu5g06070	ABC multidrug transporter; transcript induced by voriconazole; biofilm growth regulated	845.843	2.44065	0.310833	7.85197	4.09544e-15	8.39939e-14
Afu2g09040	Putative vacuolar transporter chaperone, phoB-regulated	220.318	2.42651	0.238347	10.1806	2.42102e-24	1.01155e-22
Afu3g07890	Ortholog of A. nidulans FGSC A4 : AN2953, A. niger CBS 513.88 : An02g11360, A. oryzae RIB40 : AO090005001486, Aspergillus wentii : Aspwe1_0041944 and Aspergillus sydowii : Aspsy1_0056308	371.352	2.4141	0.241448	9.99844	1.54819e-23	6.11107e-22
Afu4g04120	Ortholog(s) have role in conidiophore development, conidium formation, establishment or maintenance of cell polarity, hyphal growth and positive regulation of conjugation with cellular fusion, more	359.664	2.40948	0.339281	7.10172	1.23211e-12	1.93564e-11
Afu6g11430	Putative aldehyde dehydrogenase; predicted gene pair with AFUA_7G01000; hypoxia repressed protein; transcript up-regulated in conidia exposed to neutrophils; immunoreactive protein	849.608	2.39067	0.294348	8.12194	4.58782e-16	1.03677e-14
Afu7g04880	Has domain(s) with predicted transferase activity, transferring hexosyl groups activity and role in lipid glycosylation, metabolic process	81.5086	2.38417	0.276954	8.60854	7.3998e-18	1.99744e-16
Afu6g12180	Fungal dehydrin-like protein that plays a role in oxidative, osmotic and pH stress responses; conserved DPR motif; cytoplasm and peroxisome localized; calcium and germination downregulated; transcript induced in neutrophil-exposed conidia	12712	2.38237	0.315005	7.56296	3.94e-14	7.24793e-13
Afu7g00710	Ortholog(s) have role in cellular response to drug	50.5678	2.37946	0.266224	8.93779	3.97018e-19	1.18051e-17
Afu6g08750	Ortholog(s) have role in hyphal growth and cytosol, mitochondrion localization	117.194	2.37233	0.333667	7.10989	1.16136e-12	1.8355e-11
Afu6g12410	GPI-anchored putative beta(1-3)glucanosyltransferase involved in cell wall maintenance; belongs to the 7-member GEL family	23.994	2.3616	0.416721	5.6671	1.45232e-08	1.29932e-07
Afu4g14090	UDP-glucose 4-epimerase, expressed at low levels, not required for galactose metabolism	244.706	2.3574	0.277708	8.48877	2.0883e-17	5.41372e-16
Afu3g07030	Putative glutaminase A; secreted protein; predicted secretory signal sequence	25.2917	2.34352	0.629014	3.72571	0.000194766	0.000681769
Afu4g01580	Putative ankyrin repeat protein	169.677	2.32491	0.427192	5.44232	5.25922e-08	4.22837e-07
Afu5g07080	Has domain(s) with predicted hydrolase activity, hydrolyzing O-glycosyl compounds activity and role in carbohydrate metabolic process	18.4606	2.3076	0.485217	4.75581	1.97656e-06	1.12752e-05
Afu7g00170	Dimethylallyl tryptophan synthase; polycyclic prenyltransferase; encoded within the nsc/fcc secondary metabolite gene cluster; role in neosartoricin and fumicycline A biosynthesis; induced by contact with Streptomyces rapamycinicus	15.265	2.30294	0.62926	3.65976	0.000252454	0.00085734
Afu2g08670	Ortholog(s) have acetyl-CoA carboxylase activity, biotin carboxylase activity and role in long-chain fatty acid biosynthetic process, protein import into nucleus	1973.09	2.30285	0.518078	4.44498	8.78992e-06	4.30723e-05
Afu3g08670	Ortholog of A. nidulans FGSC A4 : AN6413, AN6419, AN6946, AN5312, AN5664, AN8328, AN3241, AN10369, AN1930, AN2386, AN1738, AN11159, AN8984, AN8951, AN1540, AN8971, AN9387, AN9266, AN9306, AN1317, AN10886, AN7232, AN7774, AN12202	72.445	2.29908	0.313701	7.32889	2.32061e-13	3.97133e-12
Afu1g14330	Putative ABC transporter; mutation causes increased azole itraconazole, voriconazole and posaconazole sensitivity	461.679	2.29388	0.392454	5.84496	5.06678e-09	4.90746e-08
Afu1g00530	Thermoresistant gluconokinase family protein; predicted gene pair with AFUA_4G12050	153.397	2.27879	0.315439	7.22421	5.04014e-13	8.35866e-12
Afu8g00190	Putative cytochrome P450 with a role in fumitremorgin B synthesis	14.2442	2.27661	0.507669	4.48443	7.31078e-06	3.64379e-05
Afu2g03510	Putative pheromone processing carboxypeptidase; predicted signal sequence for secretion	210.533	2.27472	0.28872	7.87863	3.30995e-15	6.91481e-14
Afu2g02380	Ortholog of A. nidulans FGSC A4 : AN4622, A. niger CBS 513.88 : An07g06420, A. oryzae RIB40 : AO090011000518, Aspergillus wentii : Aspwe1_0168908 and Aspergillus sydowii : Aspsy1_0155773	328.82	2.26545	0.318934	7.10319	1.21909e-12	1.91902e-11
Afu5g14980	Conserved protein of unknown function; predicted gene pair with AFUA_1G16070	98.368	2.26038	0.36957	6.11624	9.58113e-10	1.03807e-08
Afu3g09620	Has domain(s) with predicted nucleic acid binding, nucleotide binding activity	1408.52	2.23483	0.183661	12.1683	4.58684e-34	3.13301e-32
Afu7g06660	Protein of unknown function; transcript induced by voriconazole	238.381	2.22427	0.310195	7.17057	7.46837e-13	1.20957e-11
Afu3g12460	Ortholog of A. nidulans FGSC A4 : AN11707, A. niger CBS 513.88 : An02g08400, A. oryzae RIB40 : AO090005000723, Neosartorya fischeri NRRL 181 : NFIA_064840 and Aspergillus wentii : Aspwe1_0371733	156.66	2.18872	0.378794	5.77813	7.55342e-09	7.14845e-08
Afu6g04280	Ortholog of Neosartorya fischeri NRRL 181 : NFIA_050810, Aspergillus fumigatus A1163 : AFUB_094010 and Aspergillus clavatus NRRL 1 : ACLA_096320	24.0605	2.18792	0.518707	4.21803	2.46447e-05	0.000107846
Afu2g04350	Ortholog of A. nidulans FGSC A4 : AN1880, A. niger CBS 513.88 : An11g03040, A. oryzae RIB40 : AO090003000221, Aspergillus wentii : Aspwe1_0098739 and Aspergillus sydowii : Aspsy1_0126133	395.315	2.18754	0.330567	6.61755	3.65203e-11	4.76523e-10
Afu1g09130	Protein of unknown function identified by mass spectrometry	475.537	2.18363	0.323967	6.74028	1.58079e-11	2.16326e-10
Afu2g13770	C2H2 finger domain protein involved in asexual development; calcium induced	48.8563	2.16443	0.414857	5.21729	1.81558e-07	1.31079e-06
Afu2g09570	Ortholog(s) have role in cell volume homeostasis, cellular calcium ion homeostasis, regulation of resting membrane potential and cortical endoplasmic reticulum localization	197.005	2.1634	0.399861	5.41039	6.28882e-08	4.97469e-07
Afu8g02130	Putative beta(1-3)glucanosyltransferase, belongs to the 7-member GEL family	94.1947	2.15066	0.332498	6.46818	9.91915e-11	1.22508e-09
Afu4g13250	Ortholog of A. nidulans FGSC A4 : AN1935, A. niger CBS 513.88 : An01g08920, A. oryzae RIB40 : AO090009000259, Aspergillus wentii : Aspwe1_0047246 and Aspergillus sydowii : Aspsy1_0039085	697.777	2.1426	0.257587	8.31795	8.94956e-17	2.1564e-15
Afu7g04820	Ortholog(s) have role in filamentous growth of a population of unicellular organisms in response to biotic stimulus, more	166.656	2.13708	0.364725	5.85943	4.64459e-09	4.52085e-08
Afu6g11720	Ortholog of A. niger CBS 513.88 : An08g04630, A. oryzae RIB40 : AO090011000010, Neosartorya fischeri NRRL 181 : NFIA_057390 and Aspergillus niger ATCC 1015 : 126535-mRNA	14.0669	2.13494	0.577907	3.69426	0.00022053	0.000761099
Afu4g03540	Ortholog of Neosartorya fischeri NRRL 181 : NFIA_029900 and Aspergillus fumigatus A1163 : AFUB_099510	12.9501	2.10983	0.46407	4.54637	5.4578e-06	2.81861e-05
Afu7g05300	Putative G-protein coupled receptor	209.589	2.10546	0.298488	7.05377	1.74138e-12	2.69793e-11
Afu8g01300	Ortholog of A. nidulans FGSC A4 : AN1465, AN8786, A. fumigatus Af293 : Afu8g04560, A. niger CBS 513.88 : An16g08420 and Aspergillus wentii : Aspwe1_0030845	29.1594	2.10214	0.396041	5.30789	1.10904e-07	8.34435e-07
Afu2g08780	Has domain(s) with predicted ARF guanyl-nucleotide exchange factor activity, phospholipid binding activity and role in regulation of ARF protein signal transduction	333.499	2.09095	0.370087	5.64989	1.60554e-08	1.42342e-07
Afu1g16460	Ortholog(s) have role in asexual sporulation, sexual sporulation resulting in formation of a cellular spore	555.756	2.08917	0.423427	4.93396	8.05799e-07	5.06364e-06
Afu2g15000	Ortholog(s) have stretch-activated, cation-selective, calcium channel activity, role in calcium ion transmembrane transport, cell volume homeostasis, cellular calcium ion homeostasis and perinuclear endoplasmic reticulum localization	187.025	2.07718	0.322269	6.44548	1.15232e-10	1.4143e-09
Afu2g01000	Has domain(s) with predicted zinc ion binding activity	28.139	2.07588	0.504788	4.11239	3.91589e-05	0.000163006
Afu1g02970	Has domain(s) with predicted FAD binding, oxidoreductase activity and role in metabolic process	510.373	2.07418	0.259893	7.98089	1.45276e-15	3.11172e-14
Afu5g05860	Ortholog of A. nidulans FGSC A4 : AN8839, A. niger CBS 513.88 : An17g02060, Aspergillus wentii : Aspwe1_0099757 and Aspergillus sydowii : Aspsy1_0159021	101.851	2.06054	0.454753	4.53111	5.86741e-06	3.00839e-05
Afu2g02730	Ortholog of A. nidulans FGSC A4 : AN4542, A. niger CBS 513.88 : An07g07060, A. oryzae RIB40 : AO090026000848, Aspergillus wentii : Aspwe1_0168873 and Aspergillus sydowii : Aspsy1_0091100	605.947	2.05638	0.333433	6.16729	6.94718e-10	7.75144e-09
Afu3g03560	Putative coenzyme A disulfide reductase; transcript induced by exposure to human airway epithelial cells	118.016	2.04782	0.302622	6.7669	1.31566e-11	1.82267e-10
Afu3g01960	Predicted adhesin-like protein; transcript induced by voriconazole	94.9341	2.04544	0.499668	4.09359	4.24738e-05	0.000174951
Afu6g02710	Has domain(s) with predicted triglyceride lipase activity and role in lipid metabolic process	379.661	2.04465	0.227069	9.00453	2.1659e-19	6.56878e-18
Afu5g07110	Ortholog of A. nidulans FGSC A4 : AN2219, A. niger CBS 513.88 : An17g00330, A. oryzae RIB40 : AO090701000269, Aspergillus wentii : Aspwe1_0167476 and Aspergillus sydowii : Aspsy1_0142143	159.301	2.04341	0.319428	6.39711	1.5835e-10	1.91065e-09
Afu1g06920	Ortholog(s) have role in conidiophore development, hyphal growth	520.332	2.03177	0.364797	5.5696	2.55324e-08	2.18949e-07
Afu2g13260	Putative regulator of adherence, host cell interactions and virulence; required for wild-type levels of conidiation	183.442	2.0314	0.495531	4.09944	4.14156e-05	0.000171131
Afu1g17070	Ortholog(s) have fungal-type vacuole localization	457.29	2.03098	0.300837	6.75112	1.46709e-11	2.01469e-10
Afu2g14990	Tubulin alpha-2 subunit; gene pair with AFUA_1G02550 (tubulin alpha-1 subunit)	975.916	2.02613	0.321114	6.30968	2.79605e-10	3.28787e-09
Afu4g11650	Putative alpha-ketoglutarate dehydrogenase complex subunit; protein induced by heat shock	2009.03	2.02077	0.389737	5.18497	2.16048e-07	1.53302e-06
Afu4g04310	Ortholog(s) have cell cortex, cytosol, nucleus localization	495.696	2.01552	0.292366	6.89381	5.43169e-12	7.91575e-11
Afu1g16590	Putative C2H2 transcription factor; mutants fail to produce conidia or ergot alkaloids; transcript downregulated in response to voriconazole and hypoxia	9.10971	2.01078	0.537882	3.73834	0.00018524	0.000652201
Afu2g17220	Ortholog(s) have sequence-specific DNA binding activity, role in regulation of transcription, DNA-templated and cytoplasm, nucleus localization	486.712	2.00852	0.321132	6.25451	3.98778e-10	4.61717e-09
Afu3g09220	Putative P450 family fatty acid hydroxylase with a possible role in the hydroxylation of a very long-chain fatty acid	178.629	2.00844	0.338006	5.94201	2.8154e-09	2.83824e-08
Afu8g04870	Has domain(s) with predicted oxidoreductase activity	21.7282	2.00099	0.39937	5.01036	5.4328e-07	3.54441e-06
Afu6g06990	Ortholog(s) have cyclin-dependent protein serine/threonine kinase inhibitor activity	146.159	1.99385	0.395315	5.0437	4.56606e-07	3.03182e-06
Afu2g13490	Has domain(s) with predicted RNA binding activity	499.441	1.99298	0.438273	4.54734	5.43276e-06	2.80752e-05
Afu1g13970	Putative major facilitator superfamily (MFS) transporter	300.353	1.98535	0.27217	7.29453	2.99697e-13	5.07354e-12
Afu2g02860	Ortholog of A. nidulans FGSC A4 : AN4535, A. niger CBS 513.88 : An07g07240, A. oryzae RIB40 : AO090026000635, Aspergillus wentii : Aspwe1_0024863 and Aspergillus sydowii : Aspsy1_0091094	350.216	1.98195	0.243353	8.14434	3.81349e-16	8.68261e-15
Afu6g09730	Predicted cytochrome P450 monooxygenase, encoded in the putative gliotoxin biosynthetic gene cluster	37.3804	1.97908	0.412727	4.79513	1.62569e-06	9.48723e-06
Afu2g13140	Protein with homology to Ime2p, a serine/threonine protein kinase involved in activation of meiosis of S. cerevisiae; stuA-dependent up-regulation in developmentally competent hyphae	721.516	1.97859	0.365231	5.41737	6.0483e-08	4.80864e-07
Afu5g07320	Putative polyADP-ribose polymerase (PARP)	578.649	1.97571	0.34224	5.77287	7.79321e-09	7.35766e-08
Afu3g10820	Has domain(s) with predicted oxidoreductase activity and role in oxidation-reduction process	105.323	1.96606	0.36095	5.44689	5.12578e-08	4.12954e-07
Afu7g06250	Has domain(s) with predicted protein disulfide oxidoreductase activity	35.2751	1.96442	0.498366	3.94173	8.08974e-05	0.000310885
Afu5g14500	Has domain(s) with predicted role in transmembrane transport and integral component of membrane localization	16.5746	1.96298	0.474762	4.13465	3.55491e-05	0.000149806
Afu1g14610	Ortholog(s) have role in endoplasmic reticulum organization, nucleus organization and cytosol localization	996.341	1.95697	0.17831	10.9751	5.03417e-28	2.56775e-26
Afu2g12410	Ortholog(s) have cytoplasm localization	659.4	1.94831	0.226186	8.61376	7.07036e-18	1.92172e-16
Afu5g07902	Ortholog of A. nidulans FGSC A4 : AN11018, A. niger CBS 513.88 : An03g03930, A. oryzae RIB40 : AO090701000702, Aspergillus wentii : Aspwe1_0167560 and Aspergillus sydowii : Aspsy1_0058760	16.8468	1.94713	0.60323	3.22785	0.00124725	0.00350274
Afu6g13520	Ortholog of A. nidulans FGSC A4 : AN5444, Neosartorya fischeri NRRL 181 : NFIA_059480, Aspergillus versicolor : Aspve1_0131478 and Aspergillus fumigatus A1163 : AFUB_001220	134.322	1.94601	0.205047	9.49059	2.29728e-21	7.98458e-20
Afu5g01510	Ortholog(s) have L-proline transmembrane transporter activity, role in proline transport and fungal-type vacuole, plasma membrane localization	26.848	1.94117	0.446178	4.35066	1.3573e-05	6.35753e-05
Afu3g11660	Ortholog of A. nidulans AN2880; calcium induced	201.1	1.94002	0.378834	5.12104	3.03856e-07	2.08466e-06
Afu2g11260	Putative 3-isopropylmalate dehydratase with a predicted role in nitrogen metabolism; protein induced by heat shock; SrbA-regulated during hypoxia	707.601	1.93903	0.437254	4.43457	9.22556e-06	4.49825e-05
Afu8g05130	Ortholog of Aspergillus fumigatus A1163 : AFUB_082370	31.6079	1.93451	0.460046	4.20504	2.6104e-05	0.000113348
Afu3g09990	Protein of unknown function identified by mass spectrometry; calcium downregulated	11027.9	1.93035	0.323335	5.97014	2.37049e-09	2.4245e-08
Afu7g01840	Ortholog(s) have Golgi apparatus, cell tip, cytoplasmic vesicle, endoplasmic reticulum, plasma membrane localization	4346.23	1.92434	0.351873	5.46885	4.52977e-08	3.68718e-07
Afu4g03240	Putative cell wall galactomannoprotein; allergen Asp f 17; predicted N-terminal signal peptide and C-terminal glycosylphosphatidyl inositol (GPI) anchor signal; transcript induced by growth on hydrogen peroxide and in biofilm	63.6677	1.92033	0.541499	3.54633	0.000390642	0.00126223
Afu4g00320	Ortholog(s) have protein histidine kinase activity and role in peptidyl-histidine autophosphorylation	365.489	1.91988	0.240563	7.9808	1.45385e-15	3.11172e-14
Afu3g07910	UDP-glucose 4-epimerase involved in synthesis of galactosaminogalactan which is required for tissue adherence and virulence; transcript induced by voriconazole	236.226	1.91256	0.311152	6.14672	7.90996e-10	8.68989e-09
Afu6g13980	Putative prenyltransferase	99.7621	1.91217	0.3771	5.07073	3.96296e-07	2.67111e-06
Afu5g01750	Has domain(s) with predicted ubiquitinyl hydrolase activity, zinc ion binding activity and role in protein deubiquitination, ubiquitin-dependent protein catabolic process	376.435	1.90864	0.297849	6.40807	1.47376e-10	1.79201e-09
Afu1g15260	Ortholog of A. nidulans FGSC A4 : AN0860, A. niger CBS 513.88 : An01g13370, A. oryzae RIB40 : AO090103000449, AO090005001207, Aspergillus wentii : Aspwe1_0111296 and Aspergillus sydowii : Aspsy1_0273264	371.463	1.90555	0.363454	5.24288	1.58089e-07	1.15731e-06
Afu2g06000	Putative NAD+ dependent glutamate dehydrogenase; transcript induced during conidial germination	1945.96	1.90435	0.221524	8.59659	8.21212e-18	2.20912e-16
Afu4g09580	Allergen Asp f 2; expressed in alkaline zinc-limiting conditions; shares a divergent promoter with zrfC; higher expression in biofilm vs planktonic cells; fibrinogen binding protein; signal peptide and 4 possible glycosylation sites	45.4608	1.90409	0.385247	4.94251	7.71243e-07	4.86595e-06
Afu3g03570	Has domain(s) with predicted FAD binding, oleate hydratase activity and role in fatty acid metabolic process	420.017	1.89718	0.397542	4.77228	1.8215e-06	1.04361e-05
Afu1g05580	Ortholog(s) have glycogenin glucosyltransferase activity and role in glycogen metabolic process	208.477	1.88773	0.190981	9.88436	4.86676e-23	1.81177e-21
Afu4g09670	Ortholog of A. nidulans FGSC A4 : AN1846, A. oryzae RIB40 : AO090003001272, Aspergillus wentii : Aspwe1_0102762, Aspergillus sydowii : Aspsy1_0026263 and Aspergillus terreus NIH2624 : ATET_00776	236.35	1.87974	0.230666	8.14919	3.66365e-16	8.36569e-15
Afu5g04090	Ortholog(s) have chaperone binding, protein binding, bridging activity	319.511	1.87923	0.183718	10.2289	1.47204e-24	6.21662e-23
Afu5g03010	Protein of unknown function; transcript induced by voriconazole	1179.76	1.87841	0.462113	4.06483	4.80672e-05	0.000195631
Afu2g01730	Ortholog of Neosartorya fischeri NRRL 181 : NFIA_034050, NFIA_063470, Aspergillus wentii : Aspwe1_0038124, Aspwe1_0546044 and Aspergillus versicolor : Aspve1_0029373	100.99	1.87824	0.437375	4.29434	1.75213e-05	8.00638e-05
Afu4g03000	Ortholog(s) have cytoplasm localization	314.178	1.87746	0.379026	4.95338	7.29362e-07	4.62027e-06
Afu8g01240	Ortholog(s) have role in kojic acid biosynthetic process, positive regulation of kojic acid biosynthetic process, positive regulation of secondary metabolite biosynthetic process, secondary metabolite biosynthetic process	41.3531	1.8734	0.361934	5.17606	2.26617e-07	1.59935e-06
Afu4g12450	Putative PH domain protein; conserved lysine-rich protein; Yap1-dependent induction in response to hydrogen peroxide; hypoxia repressed protein	2149.06	1.86702	0.426576	4.37676	1.20457e-05	5.70974e-05
Afu4g12850	Calnexin, ER membrane chaperone involved in folding of glycoproteins directed to the secretory pathway; hypoxia repressed; enriched in dormant conidia	1000.02	1.86687	0.305818	6.10451	1.03115e-09	1.11412e-08
Afu2g17110	Putative cell division control protein; protein induced by heat shock	3057.47	1.8623	0.329882	5.64536	1.64838e-08	1.45975e-07
Afu4g09560	Zinc transporter that functions in neutral or alkaline environments; required for virulence; shares a divergent promoter with aspf2	45.2347	1.86228	0.471532	3.94942	7.83409e-05	0.000302689
Afu1g06780	Ortholog(s) have cytosol, nucleus localization	2167.83	1.85946	0.35256	5.27417	1.33359e-07	9.89173e-07
Afu2g08660	Ortholog(s) have role in cation homeostasis	584.561	1.85635	0.331892	5.59325	2.22861e-08	1.9322e-07
Afu1g02910	Ortholog of A. nidulans FGSC A4 : AN10031, A. niger CBS 513.88 : An01g05060, A. oryzae RIB40 : AO090005000782, Aspergillus wentii : Aspwe1_0169592 and Aspergillus sydowii : Aspsy1_0076110	487.424	1.8562	0.191732	9.68123	3.6233e-22	1.29368e-20
Afu2g08940	Ortholog of A. nidulans FGSC A4 : AN6065, A. niger CBS 513.88 : An12g04650, A. oryzae RIB40 : AO090011000801, Aspergillus wentii : Aspwe1_0176156 and Aspergillus sydowii : Aspsy1_0031398	170.779	1.84843	0.186336	9.91985	3.41263e-23	1.28259e-21
Afu4g03340	Ortholog of A. nidulans FGSC A4 : AN3479, AN8495, AN3143, A. fumigatus Af293 : Afu3g01440, Afu3g13940, Afu5g07620 and A. niger CBS 513.88 : An13g02880, An09g04780	161.297	1.84544	0.277949	6.63951	3.14726e-11	4.16191e-10
Afu5g02190	Has domain(s) with predicted electron carrier activity, metal ion binding, molybdenum ion binding, oxidoreductase activity and role in nitrate assimilation, oxidation-reduction process	117.472	1.84467	0.330447	5.58233	2.37318e-08	2.04401e-07
Afu4g03580	Ortholog(s) have phosphatase activity, role in dephosphorylation and cytoplasm, nucleus localization	35.359	1.82938	0.37693	4.85338	1.21373e-06	7.33373e-06
Afu6g13480	Ortholog of Aspergillus tubingensis : Asptu1_0057981, Aspergillus glaucus : Aspgl1_0167537, Aspergillus acidus : Aspfo1_0141322 and Aspergillus fumigatus A1163 : AFUB_001270	16.8345	1.82559	0.446129	4.09208	4.2753e-05	0.000176009
Afu4g09590	Ortholog of A. nidulans FGSC A4 : AN1828, A. oryzae RIB40 : AO090003001283, Aspergillus wentii : Aspwe1_0022932 and Aspergillus terreus NIH2624 : ATET_00787	132.557	1.82432	0.28422	6.41867	1.37471e-10	1.67676e-09
Afu6g11200	Ortholog of A. nidulans FGSC A4 : AN0575, A. oryzae RIB40 : AO090023000494, Aspergillus wentii : Aspwe1_0108297, Aspergillus sydowii : Aspsy1_0144497 and Aspergillus terreus NIH2624 : ATET_05047	350.98	1.81862	0.441301	4.12103	3.77175e-05	0.000158096
Afu8g00420	C6 zinc finger domain protein required for expression of fumagillin and pseurotin gene clusters; transcript induced by voriconazole; encoded in the fma secondary metabolite gene cluster	9.05966	1.81738	0.581019	3.12792	0.00176049	0.00472451
Afu1g02830	Ortholog(s) have role in ER-associated misfolded protein catabolic process and cytoplasm-associated proteasomal ubiquitin-dependent protein catabolic process, more	417.649	1.8103	0.307379	5.88949	3.87393e-09	3.81803e-08
Afu6g03600	Ortholog of A. nidulans FGSC A4 : AN6413, AN6419, AN6946, AN5312, AN5664, AN8328, AN3241, AN10369, AN1930, AN2386, AN1738, AN11159, AN8984, AN8951, AN1540, AN8971, AN9387, AN9266, AN9306, AN1317, AN10886, AN7232, AN7774, AN12202	80.7184	1.80957	0.265162	6.8244	8.82963e-12	1.24967e-10
Afu5g02940	Ortholog(s) have (R)-carnitine transmembrane transporter activity, choline transmembrane transporter activity, ethanolamine transmembrane transporter activity	250.463	1.80295	0.339642	5.30837	1.1061e-07	8.33819e-07
Afu3g09250	Has domain(s) with predicted hydrolase activity, hydrolyzing O-glycosyl compounds activity and role in carbohydrate metabolic process	702.455	1.80234	0.33106	5.44414	5.20549e-08	4.18946e-07
Afu3g11850	Ortholog of A. nidulans FGSC A4 : AN2863, A. niger CBS 513.88 : An02g07670, A. oryzae RIB40 : AO090003000748, Neosartorya fischeri NRRL 181 : NFIA_065470 and Aspergillus wentii : Aspwe1_0037077	174.976	1.79763	0.473056	3.80003	0.000144679	0.000522989
Afu3g00310	Ortholog(s) have extracellular region localization	195.543	1.79644	0.268093	6.70079	2.07295e-11	2.78819e-10
Afu1g10220	Ortholog of A. nidulans FGSC A4 : AN1250, A. niger CBS 513.88 : An08g02090, Neosartorya fischeri NRRL 181 : NFIA_015430 and Aspergillus versicolor : Aspve1_0119420	2122.24	1.79235	0.235681	7.605	2.84909e-14	5.31583e-13
Afu8g05530	Putative fumarate reductase; conidia-enriched protein; hypoxia repressed protein; transcript up-regulated in conidia exposed to neutrophils; transcript downregulated in response to hypoxia	1561.85	1.79138	0.350037	5.11769	3.09293e-07	2.1179e-06
Afu5g00870	Ortholog of Aspergillus fumigatus A1163 : AFUB_049320	303.398	1.79029	0.470419	3.80575	0.000141377	0.000511994
Afu2g07730	Has domain(s) with predicted phospholipid binding activity, role in cortical protein anchoring and cell cortex localization	218.852	1.78355	0.317484	5.61777	1.93436e-08	1.69769e-07
Afu2g01170	1,3-beta-glucanosyltransferase with a role in elongation of 1,3-beta-glucan chains; glycosylphosphatidylinositol (GPI)-anchored protein; constitutively expressed during hyphal growth; hypoxia induced protein	734.022	1.78164	0.329995	5.39901	6.70113e-08	5.269e-07
Afu1g04170	Has domain(s) with predicted DNA binding, zinc ion binding activity, role in transcription, DNA-templated and nucleus localization	82.6093	1.77753	0.334108	5.32022	1.0364e-07	7.85807e-07
Afu2g11670	Ortholog of A. nidulans FGSC A4 : AN6187, Aspergillus wentii : Aspwe1_0117382, Aspergillus sydowii : Aspsy1_0151103 and Aspergillus terreus NIH2624 : ATET_01102	29.8802	1.77752	0.390855	4.54778	5.42153e-06	2.80356e-05
Afu1g10580	Has domain(s) with predicted DNA binding, sequence-specific DNA binding, transcription factor activity, sequence-specific DNA binding activity and role in regulation of transcription, DNA-templated	621.561	1.77501	0.369018	4.8101	1.50851e-06	8.88259e-06
Afu6g13350	Ortholog(s) have superoxide-generating NADPH oxidase activity	37.4834	1.77439	0.398123	4.4569	8.31545e-06	4.09003e-05
Afu4g06390	Ortholog(s) have mitochondrion localization	302.383	1.77414	0.158877	11.1668	5.92796e-29	3.21132e-27
Afu3g13740	Hsp70 family protein	9.46935	1.77406	0.53119	3.33979	0.00083842	0.00248209
Afu3g03410	Enoyl-CoA hydratase/isomerase family protein; mevalonyl-CoA hydratase; PTS1 receptor-mediated peroxisomal localization is essential for triacetylfusarinine C (TAFC) biosynthesis	112.312	1.77067	0.454126	3.89908	9.65602e-05	0.00036483
Afu6g00200	Has domain(s) with predicted DNA binding, RNA polymerase II transcription factor activity, sequence-specific DNA binding, zinc ion binding activity and role in regulation of transcription, DNA-templated, transcription, DNA-templated	18.7321	1.77029	0.610157	2.90137	0.00371532	0.00899902
Afu4g11220	Ortholog(s) have xanthine dehydrogenase activity and role in purine nucleobase catabolic process	287.119	1.76974	0.225075	7.86291	3.75313e-15	7.73775e-14
Afu1g01240	Has domain(s) with predicted DNA binding, RNA polymerase II transcription factor activity, sequence-specific DNA binding, zinc ion binding activity and role in regulation of transcription, DNA-templated, transcription, DNA-templated	25.2033	1.76973	0.384137	4.60702	4.0848e-06	2.1857e-05
Afu6g07440	Ortholog(s) have 1-phosphatidylinositol-3-phosphate 5-kinase activity, phosphatidylinositol-3-phosphate binding activity	596.971	1.76813	0.245017	7.21634	5.3404e-13	8.81279e-12
Afu5g08580	Putative alpha-1,6-mannosyltransferase that initiates the linkage of the N-glycan outer chain; complements a S. cerevisiae och1 mutant; induces normal host response in murine macrophages; conidiation reduced in high Ca2+	112.33	1.7664	0.239174	7.38545	1.51935e-13	2.65211e-12
Afu8g00410	Methionine aminopeptidase type II; required for mycotoxin synthesis; induced by growth on BSA as a sole nitrogen source; encoded in the fma (fumagillin) secondary metabolite gene cluster	52.4813	1.76127	0.459484	3.83315	0.000126513	0.000464808
Afu2g14230	Has domain(s) with predicted role in transmembrane transport and integral component of membrane localization	75.9169	1.76079	0.301812	5.83406	5.40958e-09	5.23304e-08
Afu2g02880	Ortholog(s) have cytosol localization	179.941	1.75589	0.265315	6.61816	3.63707e-11	4.75361e-10
Afu8g01910	Putative histidine acid phosphatase; calcium downregulated	253.512	1.75348	0.399075	4.39387	1.11352e-05	5.33012e-05
Afu1g16710	Has domain(s) with predicted integral component of membrane localization	874.548	1.752	0.242808	7.21559	5.36998e-13	8.8364e-12
Afu6g07730	Has domain(s) with predicted solute:proton antiporter activity, role in cation transport, transmembrane transport and integral component of membrane localization	161.564	1.75081	0.241038	7.26362	3.76862e-13	6.32532e-12
Afu2g17475	Ortholog of A. nidulans FGSC A4 : AN5367, A. oryzae RIB40 : AO090138000095, Neosartorya fischeri NRRL 181 : NFIA_092880, Aspergillus wentii : Aspwe1_0032360 and Aspergillus clavatus NRRL 1 : ACLA_076380	140.209	1.74855	0.357981	4.88448	1.037e-06	6.32919e-06
Afu1g04110	Has domain(s) with predicted DNA binding, nucleic acid binding, zinc ion binding activity, role in transcription, DNA-templated and nucleus localization	35.8186	1.74487	0.476116	3.6648	0.000247532	0.000842447
Afu6g08000	General amidase; induced by growth on BSA as a sole nitrogen source	28.2874	1.74433	0.326512	5.3423	9.17727e-08	7.04372e-07
Afu3g07870	Extracellular serine rich protein; predicted secretory signal sequence; ortholog of A. nidulans AN2954	355.66	1.74415	0.365293	4.77466	1.80008e-06	1.03436e-05
Afu3g08250	Ortholog of A. nidulans FGSC A4 : AN5437, AN2941, A. fumigatus Af293 : Afu6g13630, A. niger CBS 513.88 : An02g11860 and A. oryzae RIB40 : AO090005001453, AO090103000325	93.0088	1.74399	0.419623	4.15608	3.23752e-05	0.000137911
Afu5g03750	Putative WW domain protein	2184.42	1.74299	0.255031	6.83443	8.23292e-12	1.17581e-10
Afu6g08060	Ortholog of Aspergillus fumigatus A1163 : AFUB_074050	12.4321	1.74252	0.519356	3.35515	0.000793215	0.00236819
Afu4g13060	Has domain(s) with predicted nucleic acid binding, zinc ion binding activity	13.9486	1.73941	0.479866	3.62478	0.000289204	0.000967503
Afu1g04140	Has domain(s) with predicted RNA polymerase II transcription factor activity, sequence-specific DNA binding, zinc ion binding activity, role in regulation of transcription, DNA-templated and nucleus localization	29.697	1.73615	0.42048	4.12897	3.644e-05	0.000153231
Afu3g10310	Ortholog(s) have acetolactate synthase activity, flavin adenine dinucleotide binding activity, role in isoleucine biosynthetic process, valine biosynthetic process and acetolactate synthase complex, mitochondrion localization	1156.47	1.73295	0.367102	4.72063	2.35114e-06	1.32674e-05
Afu1g01400	Ortholog of Aspergillus fumigatus A1163 : AFUB_079390	9.11761	1.73209	0.58574	2.9571	0.00310545	0.00773163
Afu2g08790	Putative zinc carboxypeptidase; predicted signal sequence for secretion; induced by growth on BSA as a sole nitrogen source	194.573	1.73119	0.285677	6.05995	1.36164e-09	1.44146e-08
Afu3g03420	Fusarinine C non-ribosomal peptide synthetase (NRPS) involved in extracellular siderophore biosynthesis; expression is up-regulated by iron starvation and downregulated under iron-replete conditions	40.7851	1.72616	0.571835	3.01863	0.00253922	0.00650117
Afu4g11050	Putative NADH-ubiquinone oxidoreductase, subunit F involved in oxidative phosphorylation; induced by exposure to artemisinin	1561.85	1.72477	0.346834	4.9729	6.59599e-07	4.21574e-06
Afu6g03990	Has domain(s) with predicted role in cell cycle arrest	263.657	1.72066	0.36649	4.69497	2.66641e-06	1.48649e-05
Afu3g11160	Ortholog(s) have cell division site, cytosol, nucleus localization	644.335	1.71927	0.245556	7.00153	2.53175e-12	3.80246e-11
Afu4g07850	Ortholog of A. oryzae RIB40 : AO090023000787, Aspergillus glaucus : Aspgl1_0066820, Aspergillus flavus NRRL 3357 : AFL2T_04596 and Neosartorya fischeri NRRL 181 : NFIA_108320	16.6086	1.71638	0.358943	4.78176	1.73768e-06	1.00437e-05
Afu4g09070	Ortholog(s) have cytosol, nucleus localization	101.35	1.71404	0.240313	7.13254	9.85335e-13	1.57313e-11
Afu2g11740	Ortholog(s) have ATP-dependent peptidase activity, role in chaperone-mediated protein complex assembly, misfolded or incompletely synthesized protein catabolic process and mitochondrial matrix localization	646.877	1.71057	0.25956	6.59026	4.39054e-11	5.62605e-10
Afu5g13190	Has domain(s) with predicted ATP binding, microtubule binding, microtubule motor activity, role in microtubule-based movement and microtubule associated complex localization	360.613	1.70932	0.472348	3.61877	0.000296009	0.000987324
Afu2g09680	Transcript downregulated in response to voriconazole	82.3414	1.70566	0.307501	5.54686	2.90851e-08	2.46455e-07
Afu6g00430	Ortholog of A. nidulans FGSC A4 : AN0362, A. fumigatus Af293 : Afu6g03560, A. niger CBS 513.88 : An10g01040, An01g06280 and A. oryzae RIB40 : AO090005000897	25.888	1.7041	0.530751	3.21072	0.00132402	0.00368147
Afu1g05130	Has domain(s) with predicted phospholipid binding activity	1342.86	1.70266	0.408875	4.16426	3.12361e-05	0.000133493
Afu4g03585	Ortholog(s) have alpha-galactosidase activity and role in mannan catabolic process	168.222	1.701	0.22041	7.71743	1.18701e-14	2.31363e-13
Afu4g01140	Putative multidrug resistance protein; major facilitator superfamily (MFS) multidrug transporter	1151.97	1.69939	0.398626	4.26313	2.01583e-05	9.08973e-05
Afu1g13500	Putative transketolase; protein abundant in conidia; protein induced by heat shock and by hydrogen peroxide; reacts with rabbit immunosera exposed to A. fumigatus conidia	4752.83	1.69446	0.345061	4.91062	9.07885e-07	5.61973e-06
Afu2g11840	Transcriptional corepressor; ortholog of A. nidulans ssnF; calcium induced; mutation causes increased azole sensitivity	574.005	1.69361	0.413199	4.09877	4.15351e-05	0.000171534
Afu2g05880	Putative ammonium transporter; transcript downregulated in response to voriconazole	1731.59	1.6925	0.374073	4.52451	6.05346e-06	3.07966e-05
Afu2g09330	Has domain(s) with predicted RNA polymerase II transcription factor activity, sequence-specific DNA binding, zinc ion binding activity, role in regulation of transcription, DNA-templated and nucleus localization	42.017	1.69219	0.382962	4.41869	9.93021e-06	4.81493e-05
Afu2g11420	Has domain(s) with predicted role in transmembrane transport and integral component of membrane localization	12.3088	1.68516	0.425181	3.96339	7.38937e-05	0.000286918
Afu2g02290	Has domain(s) with predicted methyltransferase activity and role in translation	497.097	1.68381	0.230131	7.31678	2.5399e-13	4.33715e-12
Afu3g02780	Has domain(s) with predicted role in transmembrane transport and integral component of membrane localization	69.1485	1.68055	0.375951	4.47012	7.81745e-06	3.8742e-05
Afu3g01580	Putative glucose-methanol-choline (GMC) oxidoreductase; protein induced by hydrogen peroxide; hypoxia induced protein; repressed by gliotoxin exposure	6896.05	1.67782	0.1839	9.12352	7.27214e-20	2.29408e-18
Afu5g14660	Ortholog of A. nidulans FGSC A4 : AN3345, AN3347, A. fumigatus Af293 : Afu5g00710, A. niger CBS 513.88 : An16g06090, An12g10000/gabA and A. oryzae RIB40 : AO090166000026, AO090005000509, AO090005001081	1086.79	1.67757	0.198897	8.43437	3.32989e-17	8.4375e-16
Afu8g07180	Ortholog(s) have sequence-specific DNA binding, transcription factor activity, sequence-specific DNA binding activity and role in response to xenobiotic stimulus	26.6858	1.67722	0.369889	4.5344	5.77686e-06	2.96777e-05
Afu2g13360	Has domain(s) with predicted ATP binding, DNA binding, helicase activity, nucleic acid binding activity	94.4959	1.6765	0.306164	5.47582	4.35479e-08	3.55951e-07
Afu5g09280	Ortholog of A. nidulans FGSC A4 : AN4729, A. niger CBS 513.88 : An14g07350, An07g03730, An14g07330, A. oryzae RIB40 : AO090023000535, AO090020000531 and Aspergillus wentii : Aspwe1_0100252, Aspwe1_0111841	29.0349	1.67619	0.306742	5.4645	4.64211e-08	3.77082e-07
Afu2g11760	Ortholog(s) have deubiquitinase activator activity	437.936	1.67618	0.313763	5.3422	9.1824e-08	7.04372e-07
Afu7g03800	Ortholog of A. nidulans FGSC A4 : AN4273, A. niger CBS 513.88 : An13g00220, A. oryzae RIB40 : AO090026000834, Aspergillus wentii : Aspwe1_0026252 and Aspergillus sydowii : Aspsy1_1088954	1483.16	1.67482	0.190326	8.7997	1.37182e-18	3.9327e-17
Afu2g08260	Has domain(s) with predicted FMN binding, catalytic activity, oxidoreductase activity and role in oxidation-reduction process	39.168	1.67017	0.317304	5.26362	1.41247e-07	1.04374e-06
Afu3g00870	Has domain(s) with predicted N-acetyltransferase activity	2624.41	1.6688	0.380918	4.38099	1.18142e-05	5.61409e-05
Afu4g14130	Putative MDR1 family ABC transporter; biofilm growth regulated protein	15.9464	1.6677	0.473693	3.52062	0.000430538	0.0013753
Afu2g03750	Has domain(s) with predicted ATP binding, DNA binding, helicase activity, nucleic acid binding activity	76.5642	1.65331	0.343461	4.81367	1.48182e-06	8.74507e-06
Afu6g03670	Ortholog(s) have biotin synthase activity, role in biotin biosynthetic process and mitochondrion localization	355.866	1.65321	0.355296	4.65306	3.27052e-06	1.77662e-05
Afu7g01600	Ortholog of A. nidulans FGSC A4 : AN11181, A. niger CBS 513.88 : An12g01100, A. oryzae RIB40 : AO090038000529, Neosartorya fischeri NRRL 181 : NFIA_114300 and Aspergillus clavatus NRRL 1 : ACLA_065970	309.802	1.64858	0.295203	5.58456	2.34286e-08	2.02233e-07
Afu5g11250	Ortholog of A. oryzae RIB40 : AO090026000720, Aspergillus glaucus : Aspgl1_0052593, Aspergillus flavus NRRL 3357 : AFL2T_06595 and Neosartorya fischeri NRRL 181 : NFIA_076020	134.094	1.64834	0.27519	5.98983	2.10067e-09	2.16001e-08
Afu3g06710	Ortholog of A. nidulans FGSC A4 : AN4784, A. oryzae RIB40 : AO090020000326, Aspergillus wentii : Aspwe1_0173594, Aspergillus sydowii : Aspsy1_0056625 and Aspergillus terreus NIH2624 : ATET_08749	394.688	1.64805	0.285871	5.765	8.16558e-09	7.65402e-08
Afu8g05770	Ortholog of Aspergillus acidus : Aspfo1_0053584 and Aspergillus fumigatus A1163 : AFUB_081780	39.0903	1.64524	0.483827	3.40047	0.000672707	0.00204969
Afu2g05390	Has domain(s) with predicted role in intracellular signal transduction	156.315	1.63995	0.367639	4.46075	8.16716e-06	4.02466e-05
Afu4g11570	Ortholog(s) have mitotic spindle pole body, nucleus localization	139.348	1.63775	0.334749	4.89247	9.95785e-07	6.10608e-06
Afu3g05900	MAP kinase kinase (MAPKK)	345.109	1.63535	0.352424	4.64029	3.47916e-06	1.88345e-05
Afu2g10260	Ortholog of A. nidulans FGSC A4 : AN5983, A. niger CBS 513.88 : An16g04730, A. oryzae RIB40 : AO090011000610, Aspergillus wentii : Aspwe1_0053775 and Aspergillus sydowii : Aspsy1_0152032	87.6945	1.63464	0.336977	4.8509	1.22901e-06	7.40894e-06
Afu3g10730	40S ribosomal protein S7e	6231.81	1.632	0.331747	4.91941	8.68062e-07	5.41161e-06
Afu1g05970	Ortholog(s) have role in G1/S transition of mitotic cell cycle, ascospore formation, pseudohyphal growth and SCF ubiquitin ligase complex, mitochondrion localization	311.828	1.6314	0.352055	4.63395	3.58751e-06	1.93543e-05
Afu4g08650	Ortholog of A. nidulans FGSC A4 : AN1684, A. niger CBS 513.88 : An04g03490, A. oryzae RIB40 : AO090023000691, Aspergillus wentii : Aspwe1_0167016 and Aspergillus sydowii : Aspsy1_0026068	77.1809	1.6301	0.415261	3.92549	8.65543e-05	0.000330201
Afu4g03940	Ferric chelate reductase; SrbA-regulated during hypoxia	32.195	1.62476	0.391683	4.14813	3.35196e-05	0.000142169
Afu3g03330	Has domain(s) with predicted oxidoreductase activity, transferase activity, transferring acyl groups other than amino-acyl groups activity and role in oxidation-reduction process	87.06	1.62417	0.355232	4.57214	4.82769e-06	2.53486e-05
Afu4g12760	Ortholog of A. nidulans FGSC A4 : AN3600, A. niger CBS 513.88 : An01g08280, A. oryzae RIB40 : AO090009000304, Aspergillus wentii : Aspwe1_0099611 and Aspergillus sydowii : Aspsy1_0032683	125.718	1.62289	0.281364	5.76793	8.02489e-09	7.54014e-08
Afu7g01830	UTP-glucose-1-phosphate uridylyltransferase; induced by hydrogen peroxide; hypoxia repressed protein	2022.12	1.62165	0.323658	5.01039	5.43193e-07	3.54441e-06
Afu2g04430	Ortholog(s) have role in cellular manganese ion homeostasis, mitochondrion organization and fungal-type vacuole membrane localization	329.097	1.62054	0.345164	4.69498	2.66631e-06	1.48649e-05
Afu2g07900	Putative APSES domain transcription factor; regulated by phoB; expression positively correlates with developmental competence in submerged culture; mutants are delayed in developmental competence	150.885	1.61984	0.374866	4.32113	1.55236e-05	7.18548e-05
Afu6g14340	Has domain(s) with predicted UDP-N-acetylmuramate dehydrogenase activity, flavin adenine dinucleotide binding, oxidoreductase activity and role in oxidation-reduction process	178.889	1.61516	0.309638	5.21628	1.82554e-07	1.31677e-06
Afu1g13660	Has domain(s) with predicted FAD binding, oxidoreductase activity and role in metabolic process	402.15	1.61255	0.297964	5.41191	6.2356e-08	4.94698e-07
Afu1g02270	Putative ARS binding protein	222.244	1.61237	0.225046	7.16464	7.79905e-13	1.26053e-11
Afu1g04930	Ortholog of A. nidulans FGSC A4 : AN0412, A. niger CBS 513.88 : An01g04030, A. oryzae RIB40 : AO090003000843, Aspergillus wentii : Aspwe1_0106315 and Aspergillus sydowii : Aspsy1_0640521	677.165	1.60849	0.376052	4.27732	1.89155e-05	8.57363e-05
Afu4g06850	Ortholog(s) have cytosol, glyoxysome localization	241.371	1.6059	0.14484	11.0874	1.44478e-28	7.6681e-27
Afu6g06740	Endoplasmic reticulum calcium ATPase; transcript induced by exposure to human airway epithelial cells	1111.27	1.60112	0.250591	6.38939	1.66549e-10	1.99732e-09
Afu5g13270	pH-response regulator protein	196.863	1.60006	0.251702	6.35694	2.05815e-10	2.45323e-09
Afu2g17810	Has domain(s) with predicted role in response to stress and integral component of membrane localization	27.4	1.59941	0.296402	5.39609	6.81102e-08	5.34471e-07
Afu7g06500	Ortholog(s) have role in conidiophore development, positive regulation of transcription from RNA polymerase II promoter, short-chain fatty acid catabolic process	24.3878	1.59844	0.379415	4.2129	2.5211e-05	0.000109774
Afu3g10130	Ortholog(s) have extracellular region localization	406.182	1.59816	0.154717	10.3296	5.17825e-25	2.22268e-23
Afu2g02760	Ortholog(s) have role in regulation of spore germination	305.937	1.59653	0.397117	4.0203	5.81233e-05	0.000231593
Afu7g01960	Ortholog(s) have role in filamentous growth, growth of symbiont in host	118.886	1.59623	0.252658	6.31774	2.6541e-10	3.13032e-09
Afu4g14300	Has domain(s) with predicted GTP binding, GTPase activity	1018.88	1.59441	0.139456	11.433	2.85905e-30	1.70135e-28
Afu6g02690	Transcription factor involved in regulation of morphogenesis, gliotoxin production and virulence	137.954	1.59369	0.294431	5.41277	6.20573e-08	4.92882e-07
Afu3g08000	Ortholog(s) have ATPase activity, protein heterodimerization activity, role in fatty acid metabolic process, protein import into peroxisome matrix, receptor recycling, replicative cell aging and cytosol, peroxisome localization	224.185	1.59268	0.299531	5.31726	1.05343e-07	7.94882e-07
Afu3g04210	Fatty acid synthase alpha subunit; transcript induced by exposure to human airway epithelial cells; no human homolog	3579.89	1.59152	0.187355	8.4947	1.98445e-17	5.16153e-16
Afu1g11950	Has domain(s) with predicted protein kinase binding activity and role in regulation of cyclin-dependent protein serine/threonine kinase activity	636.242	1.59057	0.296003	5.3735	7.7221e-08	6.02354e-07
Afu2g03950	Protein phosphatase Z; involved in fungal resistance to oxidative stress	399.616	1.58944	0.296702	5.35702	8.46066e-08	6.52834e-07
Afu8g00962	Has domain(s) with predicted electron carrier activity, heme binding, iron ion binding, monooxygenase activity, oxidoreductase activity, acting on paired donors, with incorporation or reduction of molecular oxygen activity	1221.09	1.58943	0.397321	4.00036	6.3247e-05	0.00024915
Afu4g09650	Ortholog(s) have role in cellular response to biotic stimulus, cellular response to pH, entry into host and filamentous growth of a population of unicellular organisms in response to biotic stimulus, more	113.878	1.58855	0.317875	4.99739	5.81107e-07	3.76928e-06
Afu3g05580	Ortholog of A. nidulans FGSC A4 : AN3445, A. niger CBS 513.88 : An11g11050, A. oryzae RIB40 : AO090020000030, Aspergillus wentii : Aspwe1_0173708 and Aspergillus sydowii : Aspsy1_0088185	501.856	1.58763	0.321304	4.94119	7.76466e-07	4.88713e-06
Afu5g11210	Ortholog(s) have cytoplasm, nucleus localization	604.661	1.58639	0.180276	8.79981	1.37048e-18	3.9327e-17
Afu7g03840	Ortholog of A. nidulans FGSC A4 : AN4267, A. niger CBS 513.88 : An13g00270, A. oryzae RIB40 : AO090026000831, Aspergillus wentii : Aspwe1_0026255 and Aspergillus sydowii : Aspsy1_0059243	794.866	1.58301	0.291241	5.43539	5.4678e-08	4.37814e-07
Afu2g04720	Ortholog(s) have ubiquitin-specific protease activity	320.781	1.57731	0.22508	7.00779	2.42113e-12	3.65029e-11
Afu6g04940	Ortholog(s) have F-bar domain binding, cytoskeletal protein binding, profilin binding activity	236.494	1.57575	0.368865	4.27189	1.93821e-05	8.77499e-05
Afu3g01510	Has domain(s) with predicted DNA binding, RNA polymerase II transcription factor activity, sequence-specific DNA binding, zinc ion binding activity and role in regulation of transcription, DNA-templated, transcription, DNA-templated	17.133	1.57213	0.465615	3.37646	0.000734254	0.00221489
Afu6g08740	Ortholog of A. nidulans FGSC A4 : AN1734, A. niger CBS 513.88 : An11g06130, A. oryzae RIB40 : AO090001000548, Aspergillus wentii : Aspwe1_0120879 and Aspergillus sydowii : Aspsy1_0289054	31.3872	1.5695	0.400721	3.91668	8.97752e-05	0.000342156
Afu8g06360	Putative alpha-1,3-glucanase; transcript downregulated in response to voriconazole	983.728	1.56931	0.274416	5.71873	1.07324e-08	9.8255e-08
Afu5g01360	Ortholog(s) have oxidoreductase activity and role in steroid metabolic process	18.6107	1.56842	0.501543	3.12718	0.00176489	0.0047338
Afu7g01680	Ortholog of A. niger CBS 513.88 : An12g01030, Neosartorya fischeri NRRL 181 : NFIA_114400, Aspergillus wentii : Aspwe1_0582797 and Aspergillus versicolor : Aspve1_0057666	62.7949	1.56613	0.369796	4.23512	2.28425e-05	0.000101429
Afu6g14330	Ortholog(s) have cytosol localization	311.132	1.56604	0.380121	4.11985	3.79116e-05	0.000158739
Afu6g06960	Has domain(s) with predicted substrate-specific transmembrane transporter activity, transmembrane transporter activity, role in transmembrane transport and integral component of membrane, membrane localization	12.0845	1.56392	0.518891	3.01397	0.00257855	0.00657775
Afu4g13200	Ortholog of A. nidulans FGSC A4 : AN1940, A. niger CBS 513.88 : An01g08880, A. oryzae RIB40 : AO090009000261, Aspergillus wentii : Aspwe1_0166484 and Aspergillus terreus NIH2624 : ATET_03203	596.25	1.5639	0.308837	5.06384	4.10896e-07	2.76098e-06
Afu1g08920	Ortholog of A. nidulans FGSC A4 : AN1386, A. niger CBS 513.88 : An08g00410, A. oryzae RIB40 : AO090005001634, Aspergillus wentii : Aspwe1_0036270 and Aspergillus sydowii : Aspsy1_0138746	260.325	1.56237	0.252884	6.1782	6.48348e-10	7.25467e-09
Afu8g02430	Putative alcohol dehydrogenase	297.523	1.55974	0.380551	4.09862	4.15618e-05	0.000171554
Afu3g07570	Ortholog of A. nidulans FGSC A4 : AN4854, A. niger CBS 513.88 : An02g13130, A. oryzae RIB40 : AO090020000139, Aspergillus wentii : Aspwe1_0050934 and Aspergillus sydowii : Aspsy1_0798750	410.081	1.55972	0.298841	5.21925	1.7965e-07	1.29821e-06
Afu5g10240	Ortholog of A. nidulans FGSC A4 : AN2338, A. oryzae RIB40 : AO090020000142, AO090010000531, Neosartorya fischeri NRRL 181 : NFIA_077030 and Aspergillus wentii : Aspwe1_0033922, Aspwe1_0038721	44.2568	1.55837	0.398634	3.90927	9.25742e-05	0.000351403
Afu1g01600	Putative deoxyribodipyrimidine photolyase; transcript up-regulated in conidia exposed to neutrophils	523.974	1.55749	0.254484	6.1202	9.34586e-10	1.01538e-08
Afu4g10170	Has domain(s) with predicted transferase activity, transferring glycosyl groups activity and membrane localization	234.939	1.55651	0.188656	8.25053	1.57699e-16	3.7199e-15
Afu1g14260	Ortholog of A. nidulans FGSC A4 : AN0763/vps3, A. niger CBS 513.88 : An01g12300, Aspergillus wentii : Aspwe1_0132860, Aspergillus sydowii : Aspsy1_0144683 and Aspergillus terreus NIH2624 : ATET_00628	263.143	1.55635	0.203501	7.64789	2.04308e-14	3.89524e-13
Afu5g09640	Ortholog(s) have role in negative regulation of o-orsellinic acid biosynthetic process	500.976	1.55573	0.257622	6.0388	1.55263e-09	1.63265e-08
Afu7g04180	Copper amine oxidase; predicted gene pair with AFUA_3G00680	22.3711	1.55483	0.386341	4.02449	5.70986e-05	0.000228133
Afu6g08620	Ortholog(s) have cell division site, cell tip, cytosol, nucleus localization	223.165	1.54899	0.206605	7.49735	6.51187e-14	1.17588e-12
Afu4g07040	Putative secreted aspartic-type endopeptidase; predicted signal sequence for secretion; transcript up-regulated in conidia exposed to neutrophils	603.731	1.5485	0.185728	8.33744	7.59138e-17	1.86345e-15
Afu1g12910	Putative ABC fatty acid transporter; transcript up-regulated in conidia exposed to neutrophils	277.753	1.54632	0.257949	5.9947	2.03863e-09	2.10426e-08
Afu2g17500	Ortholog(s) have cyanide hydratase activity, nitrilase activity and role in cyanide catabolic process	24.6602	1.54355	0.362919	4.25315	2.10782e-05	9.4288e-05
Afu8g05280	Ortholog(s) have siRNA binding activity, role in conversion of ds siRNA to ss siRNA involved in RNA interference and RISC complex localization	213.821	1.54149	0.245973	6.2669	3.6831e-10	4.28603e-09
Afu3g10650	Ortholog(s) have endoplasmic reticulum localization	583.632	1.53936	0.364059	4.22831	2.35454e-05	0.000103846
Afu1g06071	Ortholog(s) have Golgi apparatus localization	375.787	1.53724	0.227153	6.76743	1.31088e-11	1.81925e-10
Afu5g03970	Has domain(s) with predicted metallopeptidase activity	63.6777	1.53565	0.268656	5.71604	1.09033e-08	9.95874e-08
Afu5g00135	Ortholog(s) have transcription factor activity, RNA polymerase II core promoter proximal region sequence-specific binding activity	14.8723	1.53497	0.510075	3.0093	0.00261847	0.00665848
Afu8g05240	Ortholog(s) have peroxisome matrix targeting signal-1 binding, protein binding, bridging activity and role in fatty acid beta-oxidation, penicillin biosynthetic process, protein import into peroxisome matrix, docking	436.019	1.53333	0.174872	8.76827	1.81428e-18	5.18226e-17
Afu5g08850	Ortholog of A. nidulans FGSC A4 : AN10580, Neosartorya fischeri NRRL 181 : NFIA_078450, Aspergillus wentii : Aspwe1_0278501 and Aspergillus clavatus NRRL 1 : ACLA_011690	181.47	1.53208	0.362467	4.22682	2.37013e-05	0.000104416
Afu5g14390	Putative C6 transcription factor; transcript induced by exposure to human airway epithelial cells	82.3272	1.53104	0.354773	4.31555	1.59206e-05	7.3433e-05
Afu1g13120	Protein of unknown function; transcript induced by voriconazole	2943.77	1.5307	0.434382	3.52385	0.000425322	0.00136197
Afu1g10012	Ortholog of A. nidulans FGSC A4 : AN5649, AN1674, AN0384, AN1268, AN7262, A. fumigatus Af293 : Afu1g01700, Afu2g17000, Afu4g08730, Afu4g13630 and A. niger CBS 513.88 : An01g09380, An01g06520, An04g09080, An04g03600	263.921	1.52806	0.266981	5.72349	1.0436e-08	9.57723e-08
Afu6g04710	Has domain(s) with predicted phospholipid binding activity	193.233	1.52797	0.276422	5.52768	3.245e-08	2.73199e-07
Afu7g04680	Ortholog of A. nidulans FGSC A4 : AN9329, A. oryzae RIB40 : AO090001000267, AO090010000038, AO090005001415, Neosartorya fischeri NRRL 181 : NFIA_025630 and Aspergillus wentii : Aspwe1_0026340	41.2815	1.52569	0.292921	5.20851	1.90361e-07	1.36764e-06
Afu2g16810	Has domain(s) with predicted zinc ion binding activity	145.368	1.52504	0.413319	3.68974	0.000224481	0.000773716
Afu3g01420	Ortholog of A. nidulans FGSC A4 : AN11117, A. niger CBS 513.88 : An12g07770, A. oryzae RIB40 : AO090120000171, Aspergillus wentii : Aspwe1_0148352, Aspwe1_0165444 and Aspergillus sydowii : Aspsy1_0092105	59.7302	1.52446	0.446573	3.41369	0.000640883	0.00196416
Afu5g13240	Has domain(s) with predicted inositol-1,4,5-trisphosphate 3-kinase activity	142.825	1.52379	0.203767	7.47809	7.54081e-14	1.34621e-12
Afu7g01320	Glycoside hydrolase	42.7096	1.52354	0.265366	5.74129	9.39605e-09	8.73444e-08
Afu4g12970	Pheromone processing endoprotease; predicted signal sequence for secretion	542.783	1.52348	0.24983	6.09808	1.07351e-09	1.15513e-08
Afu6g03530	Putative glutamine synthetase; transcript up-regulated in conidia exposed to neutrophils	284.785	1.52289	0.21041	7.23775	4.56202e-13	7.62439e-12
Afu3g06130	Ortholog(s) have lipid binding activity and endoplasmic reticulum, nucleus-vacuole junction, plasma membrane, ribosome localization	269.242	1.52277	0.269337	5.65377	1.56964e-08	1.39474e-07
Afu3g11830	Putative phosphoglucomutase; reacts with rabbit immunosera exposed to A. fumigatus conidia; hypoxia repressed protein; transcript up-regulated in conidia exposed to neutrophils	1057.33	1.52243	0.258541	5.88852	3.89666e-09	3.83562e-08
Afu4g07410	Has domain(s) with predicted catalytic activity	17.8157	1.52057	0.410114	3.70768	0.00020917	0.0007254
Afu3g09820	C2H2 zinc finger domain protein; putative ortholog of C. albicans Bcr1p; mutants are hypervirulent in neutropenic mice and in flies	200.221	1.5195	0.331264	4.58697	4.49726e-06	2.38045e-05
Afu2g15650	Ortholog(s) have hercynylcysteine sulfoxide synthase, hercynylselenocysteine synthase, histidine N-methyltransferase activity	244.797	1.51714	0.245097	6.18995	6.01819e-10	6.78233e-09
Afu3g13970	Ortholog(s) have phosphatidylserine decarboxylase activity	1157.77	1.51223	0.236601	6.39147	1.64296e-10	1.97332e-09
Afu3g01560	Putative amino acid permease; predicted gene pair with AFUA_5G04260; transcript highly induced during conidial germination	196.919	1.51192	0.306508	4.93274	8.10857e-07	5.08729e-06
Afu5g12050	Ortholog(s) have role in DNA recombination, double-strand break repair via nonhomologous end joining and DNA ligase IV complex, nuclear chromatin, nucleolus localization	799.835	1.5089	0.137544	10.9703	5.30746e-28	2.68968e-26
Afu6g12270	Ortholog(s) have ubiquitin-specific protease activity, role in protein deubiquitination, ubiquitin homeostasis, ubiquitin-dependent protein catabolic process via the multivesicular body sorting pathway and cytosol localization	435.501	1.50777	0.180008	8.3761	5.4709e-17	1.35993e-15
Afu3g05890	Ortholog(s) have role in CLRC ubiquitin ligase complex localization to heterochromatin, chromatin maintenance, chromatin silencing at centromere and chromatin silencing at rDNA, more	457.93	1.50645	0.376815	3.99785	6.39208e-05	0.000251552
Afu1g10050	Has domain(s) with predicted ATP binding, ATP-dependent helicase activity, helicase activity, nucleic acid binding activity	848.547	1.50616	0.261904	5.75081	8.88159e-09	8.29547e-08
Afu5g08810	Has domain(s) with predicted catalytic activity	163.436	1.50483	0.315146	4.77501	1.79698e-06	1.03333e-05
Afu7g06030	Alpha-ketoglutarate-dependent taurine dioxygenase; SrbA-regulated during hypoxia	35.0939	1.50345	0.425185	3.536	0.000406237	0.00130778
Afu4g02990	Ortholog(s) have role in establishment of cell polarity, establishment of nucleus localization, microtubule nucleation by spindle pole body and nucleus localization	362.447	1.50158	0.19564	7.67522	1.65137e-14	3.17152e-13
Afu4g03370	Ortholog(s) have gamma-aminobutyric acid:proton symporter activity, putrescine transmembrane transporter activity and role in gamma-aminobutyric acid transport, putrescine transport, transmembrane transport	323.495	1.50152	0.273584	5.48832	4.05769e-08	3.35154e-07
Afu2g08070	Protein described as similar to the S. cervisiae magnesium transporter, Alr1p	676.617	1.50073	0.161211	9.30915	1.28861e-20	4.32566e-19
Afu7g00760	Ortholog of A. nidulans FGSC A4 : AN4348, Neosartorya fischeri NRRL 181 : NFIA_113420, Aspergillus wentii : Aspwe1_0044898, Aspwe1_0655650 and Aspergillus versicolor : Aspve1_0085199	69.2901	1.50068	0.357932	4.19264	2.75728e-05	0.000119265
Afu2g13430	Putative chitin synthase; highly expressed in biofilm	1293.23	1.49835	0.373427	4.01243	6.00957e-05	0.000238651
Afu5g06020	Ortholog of A. nidulans FGSC A4 : AN8823/scrC, A. niger CBS 513.88 : An17g01805, A. oryzae RIB40 : AO090009000658, Aspergillus wentii : Aspwe1_0023448 and Aspergillus sydowii : Aspsy1_0093280	67.5867	1.49816	0.342472	4.37454	1.21688e-05	5.7547e-05
Afu8g02170	Has domain(s) with predicted RNA polymerase II transcription factor activity, sequence-specific DNA binding, zinc ion binding activity, role in regulation of transcription, DNA-templated and nucleus localization	18.9705	1.49787	0.444874	3.36696	0.000760031	0.00228125
Afu8g07225	Ortholog of Neosartorya fischeri NRRL 181 : NFIA_100040, Aspergillus fumigatus A1163 : AFUB_080540 and Aspergillus clavatus NRRL 1 : ACLA_060080	2463.33	1.4973	0.436584	3.42959	0.000604497	0.00186428
Afu1g04575	Ortholog of A. nidulans FGSC A4 : AN0438, A. niger CBS 513.88 : An01g03530, A. oryzae RIB40 : AO090003000883, Aspergillus wentii : Aspwe1_0025463 and Aspergillus terreus NIH2624 : ATET_03750	85.8609	1.49725	0.360906	4.14859	3.34534e-05	0.000141965
Afu2g09290	Putative antigenic mitochondrial protein; reacts with rabbit immunosera exposed to A. fumigatus conidia; hypoxia induced protein	2614.61	1.49418	0.371164	4.02565	5.68185e-05	0.000227245
Afu3g06530	Putative ATP sulfurylase; sulfate adenylyltransferase; reacts with rabbit immunosera exposed to A. fumigatus conidia; hypoxia repressed protein	561.358	1.49376	0.364325	4.10008	4.12999e-05	0.000170832
Afu2g01580	Has domain(s) with predicted FAD binding, oxidoreductase activity and role in metabolic process	39.6046	1.49363	0.320133	4.66566	3.07633e-06	1.68865e-05
Afu8g04702	Ortholog(s) have cell cortex localization	9.18715	1.49181	0.501961	2.97196	0.00295909	0.00741424
Afu4g09140	L-ornithine aminotransferase; induced by growth on BSA as a sole nitrogen source; SrbA-regulated during hypoxia	591.605	1.4908	0.244501	6.09729	1.07879e-09	1.15922e-08
Afu2g11190	Ortholog(s) have RNA polymerase II C-terminal domain phosphoserine binding, RNA polymerase II core binding, chromatin binding, transcription factor activity, TFIIF-class transcription factor binding activity	167.135	1.49035	0.29605	5.0341	4.80095e-07	3.16903e-06
Afu5g13730	Ortholog of Aspergillus fumigatus A1163 : AFUB_061470	25.3766	1.48974	0.444048	3.35491	0.000793899	0.00236933
Afu2g11660	Ortholog(s) have role in mismatch repair, nucleotide-excision repair and nucleolus localization	179.726	1.48934	0.190232	7.82904	4.9161e-15	9.92699e-14
Afu3g12550	Ortholog(s) have role in negative regulation of induction of conjugation with cellular fusion, phosphorelay signal transduction system, regulation of G2/M transition of mitotic cell cycle, stress-activated protein kinase signaling cascade	530.771	1.4885	0.318909	4.66747	3.04932e-06	1.67499e-05
Afu1g16720	Ortholog(s) have role in receptor-mediated endocytosis and actin cortical patch localization	133.118	1.48826	0.260027	5.72347	1.04368e-08	9.57723e-08
Afu1g04570	Has domain(s) with predicted hydrolase activity	68.7242	1.48557	0.220847	6.72671	1.73542e-11	2.35029e-10
Afu2g01080	Ortholog of A. nidulans FGSC A4 : AN7651, A. niger CBS 513.88 : An10g00470, A. oryzae RIB40 : AO090701000377, Aspergillus wentii : Aspwe1_0113772 and Aspergillus sydowii : Aspsy1_1029216	119.294	1.4853	0.243958	6.08833	1.14091e-09	1.22263e-08
Afu1g01340	Has domain(s) with predicted RNA polymerase II transcription factor activity, sequence-specific DNA binding, zinc ion binding activity, role in regulation of transcription, DNA-templated and nucleus localization	23.8265	1.48475	0.421113	3.52578	0.000422235	0.00135319
Afu6g01870	Ortholog of Aspergillus fumigatus A1163 : AFUB_096470	122.374	1.48417	0.36835	4.02923	5.59601e-05	0.000224383
Afu1g11080	Predicted protein serine/threonine kinase	335.346	1.48376	0.284841	5.20907	1.89786e-07	1.36517e-06
Afu4g06040	Ortholog of A. nidulans FGSC A4 : AN4312, A. niger CBS 513.88 : An04g00270, A. oryzae RIB40 : AO090023000991, Aspergillus wentii : Aspwe1_0101375 and Aspergillus sydowii : Aspsy1_0036593	141.992	1.48222	0.342881	4.32284	1.54033e-05	7.13403e-05
Afu4g03910	Has domain(s) with predicted zinc ion binding activity	265.877	1.47971	0.234835	6.30108	2.95576e-10	3.47048e-09
Afu5g01710	Cytochrome P450 phenylacetate 2-hydroxylase	187.205	1.47737	0.267177	5.52957	3.2102e-08	2.7085e-07
Afu8g04720	Ortholog of Aspergillus glaucus : Aspgl1_0747455, Aspergillus flavus NRRL 3357 : AFL2T_00689, Aspergillus fumigatus A1163 : AFUB_082790 and Aspergillus clavatus NRRL 1 : ACLA_058110	13.4039	1.47677	0.488271	3.02448	0.00249057	0.00638911
Afu8g04480	Has domain(s) with predicted substrate-specific transmembrane transporter activity, transmembrane transporter activity, role in transmembrane transport and integral component of membrane, membrane localization	86.8873	1.47617	0.288677	5.11356	3.16148e-07	2.15568e-06
Afu6g07310	Has domain(s) with predicted calcium ion binding, zinc ion binding activity	283.182	1.47419	0.316766	4.65387	3.25761e-06	1.77206e-05
Afu5g14380	Alpha-glucuronidase	42.2798	1.47321	0.306714	4.8032	1.5615e-06	9.16028e-06
Afu3g08050	Ortholog(s) have RNA polymerase II transcription coactivator activity involved in preinitiation complex assembly, RNA polymerase II transcription factor activity and sequence-specific DNA binding, more	345.251	1.47266	0.416404	3.53662	0.000405275	0.00130629
Afu6g10880	Putative acyl-CoA dehydrogenase; transcript up-regulated in conidia exposed to neutrophils	150.768	1.47239	0.2821	5.2194	1.79501e-07	1.29821e-06
Afu4g03900	Putative multifunctional beta-oxidation protein	504.637	1.47151	0.286751	5.13167	2.8718e-07	1.98574e-06
Afu4g11480	Ortholog(s) have role in cellular potassium ion homeostasis	247.477	1.47142	0.2808	5.24011	1.60478e-07	1.17261e-06
Afu4g07900	Has domain(s) with predicted RNA polymerase II transcription factor activity, sequence-specific DNA binding, zinc ion binding activity, role in regulation of transcription, DNA-templated and nucleus localization	83.0637	1.47084	0.296097	4.96745	6.784e-07	4.32535e-06
Afu7g06650	Has domain(s) with predicted catalytic activity	278.079	1.47029	0.274288	5.36038	8.30448e-08	6.42044e-07
Afu1g05840	Ortholog of A. nidulans FGSC A4 : AN4112, A. niger CBS 513.88 : An18g03610, A. oryzae RIB40 : AO090009000350, Aspergillus wentii : Aspwe1_0038192 and Aspergillus sydowii : Aspsy1_0089097	412.299	1.46843	0.447691	3.28	0.00103807	0.00297919
Afu7g01740	Ortholog(s) have endoplasmic reticulum localization	24.58	1.46759	0.460592	3.1863	0.00144103	0.00396335
Afu3g09670	Has domain(s) with predicted RNA polymerase II transcription factor activity, sequence-specific DNA binding, zinc ion binding activity, role in regulation of transcription, DNA-templated and nucleus localization	661.711	1.46679	0.264353	5.54861	2.87956e-08	2.44265e-07
Afu4g06020	Putative cyclin dependent kinase inhibitor, phoB-regulated; calcium induced	551.378	1.46513	0.164116	8.92744	4.35961e-19	1.27779e-17
Afu5g14040	Ortholog(s) have SUMO-specific protease activity and role in protein desumoylation	84.5246	1.46501	0.336066	4.35929	1.30484e-05	6.14111e-05
Afu2g07710	Has domain(s) with predicted ATP binding, ATP-dependent helicase activity, helicase activity, nucleic acid binding, nucleoside-triphosphatase activity, nucleotide binding activity and role in mRNA processing	148.655	1.46471	0.284241	5.15306	2.56269e-07	1.78933e-06
Afu1g05740	Ortholog(s) have role in conidiophore development, hyphal growth and cytoplasm, nucleus localization	120.812	1.46339	0.388339	3.76833	0.000164344	0.000584921
Afu4g11080	Putative acetyl-coenzyme A synthetase with a predicted role in acetate metabolism; transcript up-regulated in conidia exposed to neutrophils; protein induced by heat shock; hypoxia repressed protein	1479.68	1.46289	0.281748	5.1922	2.07822e-07	1.47866e-06
Afu2g10900	Ortholog(s) have role in macroautophagy, multivesicular body membrane disassembly, neutral lipid catabolic process, piecemeal microautophagy of nucleus, vacuolar protein processing	307.778	1.46203	0.194382	7.52143	5.41824e-14	9.85191e-13
Afu1g06160	Ortholog of A. nidulans FGSC A4 : AN4237, A. niger CBS 513.88 : An18g05340, A. oryzae RIB40 : AO090001000437, Aspergillus wentii : Aspwe1_0026108 and Aspergillus sydowii : Aspsy1_0153979	99.0991	1.4618	0.329102	4.4418	8.92105e-06	4.36332e-05
Afu6g01970	Putative GATA-like transcription factor; required for growth on numerous nitrogen sources	57.9996	1.46111	0.391463	3.73242	0.000189647	0.000665332
Afu7g06440	Ortholog of Neosartorya fischeri NRRL 181 : NFIA_027730, Aspergillus fumigatus A1163 : AFUB_092000 and Aspergillus clavatus NRRL 1 : ACLA_008180	42.1701	1.45987	0.412684	3.5375	0.000403935	0.00130251
Afu6g02540	Has domain(s) with predicted actin binding activity	427.931	1.45977	0.228159	6.39805	1.57373e-10	1.90472e-09
Afu3g03350	Non-ribosomal peptide synthetase involved in production of fumarylalanine	40.1601	1.45928	0.461524	3.16186	0.00156763	0.00426228
Afu3g12310	Ortholog(s) have mitochondrion, nucleus localization	114.147	1.4584	0.243231	5.99595	2.02303e-09	2.09091e-08
Afu7g02070	AIF-like mitochondrial oxidoreductase; conidia-enriched protein	430.231	1.45806	0.362141	4.02621	5.6682e-05	0.000226815
Afu2g03800	Predicted adhesin-like protein	16.8145	1.45793	0.418725	3.48183	0.000497996	0.00156283
Afu5g05870	Ortholog(s) have mitotic spindle pole body, nucleus localization	804.159	1.45783	0.304687	4.78466	1.71276e-06	9.926e-06
Afu3g10160	Has domain(s) with predicted DNA binding, RNA polymerase II transcription factor activity, sequence-specific DNA binding, zinc ion binding activity and role in regulation of transcription, DNA-templated, transcription, DNA-templated	140.347	1.45706	0.276138	5.27658	1.31615e-07	9.78082e-07
Afu3g00865	Has domain(s) with predicted FMN binding, oxidoreductase activity, riboflavin reductase (NADPH) activity and role in oxidation-reduction process	130.772	1.45667	0.311247	4.68013	2.86697e-06	1.58703e-05
Afu5g01550	Ortholog(s) have role in hyphal growth, regulation of glycogen metabolic process	37.6153	1.45406	0.288181	5.04563	4.52024e-07	3.00647e-06
Afu1g15410	Has domain(s) with predicted zinc ion binding activity	17.6792	1.45253	0.357404	4.0641	4.82177e-05	0.000196142
Afu7g03870	Ortholog(s) have protein binding, bridging activity and role in actin cortical patch assembly, axial cellular bud site selection, bipolar cellular bud site selection, endocytosis, unidimensional cell growth	804.883	1.45231	0.445116	3.26276	0.00110333	0.0031443
Afu4g01260	Putative mitochondrial chaperone ATPase involved in the assembly of mitochondrial respiratory chain complex III; transcript induced by voriconazole; induced by exposure to artemisinin	346.535	1.45067	0.283725	5.11294	3.17183e-07	2.16086e-06
Afu6g04820	Para-aminobenzoic acid synthetase, an enzyme catalyzing a late step in the biosynthesis of folate	375.812	1.44749	0.240031	6.03044	1.63516e-09	1.71027e-08
Afu3g13420	Ortholog of A. nidulans FGSC A4 : AN3165, A. niger CBS 513.88 : An02g09290, A. oryzae RIB40 : AO090012000789, Aspergillus wentii : Aspwe1_0170053 and Aspergillus sydowii : Aspsy1_0087149	124.47	1.44744	0.262325	5.51772	3.43427e-08	2.87593e-07
Afu1g10210	Ortholog of A. nidulans FGSC A4 : AN1258, A. niger CBS 513.88 : An08g02080, A. oryzae RIB40 : AO090038000405, Aspergillus wentii : Aspwe1_0103837 and Aspergillus sydowii : Aspsy1_0083479	184.682	1.4471	0.351171	4.12078	3.77597e-05	0.000158188
Afu4g09080	Putative transcription factor; required for virulence; localizes to the nucleus in response to oxidative stress and heat shock	125.622	1.44698	0.352039	4.11029	3.95162e-05	0.000164406
Afu1g16580	Ortholog(s) have SAGA complex localization	39.4738	1.44433	0.400077	3.61012	0.000306058	0.00101653
Afu4g00390	Has domain(s) with predicted catalytic activity, hydrolase activity, hydrolyzing O-glycosyl compounds activity and role in carbohydrate metabolic process	40.5449	1.44207	0.385595	3.73985	0.000184128	0.000648578
Afu2g05410	Ortholog of A. nidulans FGSC A4 : AN7504, A. oryzae RIB40 : AO090001000651, Aspergillus wentii : Aspwe1_0121527, Aspergillus sydowii : Aspsy1_0152683 and Aspergillus terreus NIH2624 : ATET_06731	187.769	1.43987	0.430904	3.3415	0.00083326	0.00247177
Afu2g07680	L-ornithine N5-oxygenase; first committed step in siderophore biosynthesis; essential for virulence; induced by exposure to human airway epithelial cells; expression up-regulated by iron starvation; activated by L-arginine; SrbA-regulated	436.301	1.43871	0.370179	3.88652	0.00010169	0.000381641
Afu6g03210	Protein of unknown function; conidia-enriched protein; ortholog of Neurospora crassa CON-10	22.9467	1.43857	0.435327	3.30457	0.000951208	0.00276936
Afu1g16220	Has domain(s) with predicted DNA binding, zinc ion binding activity, role in transcription, DNA-templated and nucleus localization	245.478	1.43792	0.232911	6.17368	6.6718e-10	7.45476e-09
Afu6g07670	Cytochrome c oxidase assembly protein with a predicted role in oxidative phosphorylation; induced by exposure to artemisinin	976.792	1.43779	0.278926	5.15474	2.53989e-07	1.77499e-06
Afu4g00660	Putative sensor histidine kinase/response regulator; transcript induced by exposure to human airway epithelial cells	754.192	1.43711	0.39855	3.60584	0.000311144	0.0010308
Afu1g05510	Ortholog of A. nidulans FGSC A4 : AN4074, A. niger CBS 513.88 : An18g04320, A. oryzae RIB40 : AO090009000394, Aspergillus wentii : Aspwe1_0374837 and Aspergillus sydowii : Aspsy1_0057625	317.594	1.43677	0.210024	6.841	7.86443e-12	1.12728e-10
Afu5g07200	Ortholog of A. nidulans FGSC A4 : AN2228, A. niger CBS 513.88 : An17g00620, A. oryzae RIB40 : AO090701000236, Neosartorya fischeri NRRL 181 : NFIA_080060 and Aspergillus wentii : Aspwe1_0167466	14.5339	1.4356	0.443557	3.23657	0.00120975	0.00340962
Afu2g12210	Ortholog of S. pombe sin1 and A. niger Ramosa	242.173	1.4352	0.242059	5.92916	3.04497e-09	3.03916e-08
Afu3g00490	Has domain(s) with predicted RNA polymerase II transcription factor activity, sequence-specific DNA binding, zinc ion binding activity, role in regulation of transcription, DNA-templated and nucleus localization	86.6136	1.43492	0.267228	5.36965	7.88911e-08	6.13554e-07
Afu5g09390	Ortholog of A. nidulans FGSC A4 : AN12435, A. niger CBS 513.88 : An07g03590, A. oryzae RIB40 : AO090020000556, Aspergillus wentii : Aspwe1_0102396 and Aspergillus sydowii : Aspsy1_0093274	47.6164	1.43484	0.315491	4.54798	5.41645e-06	2.80278e-05
Afu1g10450	Ortholog of A. nidulans FGSC A4 : AN1233, A. niger CBS 513.88 : An08g02400, A. oryzae RIB40 : AO090038000382, Aspergillus wentii : Aspwe1_0036589 and Aspergillus sydowii : Aspsy1_0025514	126.337	1.43216	0.282786	5.06446	4.09554e-07	2.75668e-06
Afu1g02990	Putative WD repeat-containing protein; transcript up-regulated in conidia exposed to neutrophils	550.502	1.43215	0.244233	5.86389	4.52153e-09	4.412e-08
Afu3g13160	Ortholog of A. nidulans FGSC A4 : AN3179, A. niger CBS 513.88 : An02g09030, A. oryzae RIB40 : AO090012000817, Aspergillus wentii : Aspwe1_0038173 and Aspergillus sydowii : Aspsy1_0056130	184.441	1.43108	0.335813	4.26154	2.03022e-05	9.13888e-05
Afu7g02240	Ortholog of A. nidulans FGSC A4 : AN9089, A. niger CBS 513.88 : An12g00400, Aspergillus wentii : Aspwe1_0173770, Aspergillus sydowii : Aspsy1_0050021 and Aspergillus terreus NIH2624 : ATET_01856	108.385	1.43003	0.283863	5.03773	4.71097e-07	3.11487e-06
Afu2g10150	Putative peroxisome biosynthesis protein; transcript up-regulated in conidia exposed to neutrophils	159.766	1.42907	0.263774	5.41779	6.0341e-08	4.80221e-07
Afu6g12522	Putative transcription factor and response regulator of a two-component signal transduction system	199.837	1.42851	0.290228	4.92202	8.56534e-07	5.34398e-06
Afu5g11470	Ortholog(s) have double-stranded telomeric DNA binding activity, role in telomere maintenance and nuclear chromatin, nuclear chromosome, telomeric region localization	369.824	1.42761	0.272973	5.22984	1.69653e-07	1.23277e-06
Afu3g07660	Ortholog of A. nidulans FGSC A4 : AN11766, A. oryzae RIB40 : AO090020000405, Neosartorya fischeri NRRL 181 : NFIA_069490, Aspergillus wentii : Aspwe1_0173499 and Aspergillus clavatus NRRL 1 : ACLA_035620	23.411	1.42623	0.448933	3.17693	0.00148843	0.00407943
Afu3g13110	Putative adhesin; extracellular serine-threonine rich protein	1476.39	1.42514	0.465986	3.05832	0.0022258	0.00578928
Afu4g09050	Putative serine/threonine-protein kinase; autophagy-related protein; mutant is defective in autophagy	149.674	1.42469	0.33804	4.21456	2.50266e-05	0.000109153
Afu6g08760	Ortholog(s) have mitochondrion localization	26.6509	1.42405	0.384036	3.70811	0.000208808	0.000724786
Afu5g07120	RNP domain protein; reacts with rabbit immunosera exposed to A. fumigatus conidia	3033.91	1.42272	0.23973	5.9347	2.94385e-09	2.94949e-08
Afu3g11000	Ortholog(s) have structural molecule activity, role in cellular response to drug, conjugation with cellular fusion, histone acetylation, protein complex assembly and SAGA complex, SLIK (SAGA-like) complex, mitochondrion localization	328.964	1.42216	0.333523	4.26405	2.00752e-05	9.05747e-05
Afu1g15210	Ortholog(s) have cytosol, nucleus localization	83.0571	1.42099	0.214838	6.61425	3.73443e-11	4.85661e-10
Afu8g05660	Ortholog(s) have microfilament motor activity	1427.84	1.42025	0.254511	5.58032	2.40078e-08	2.06551e-07
Afu1g17020	UDP-glucose dehydrogenase; plays a role in the conversion of UDP-glucose into UDP-glucuronic acid	119.442	1.42001	0.38323	3.70537	0.000211079	0.00073073
Afu1g00520	Ortholog of A. fumigatus Af293 : Afu4g12020, A. niger CBS 513.88 : An01g07290, Neosartorya fischeri NRRL 181 : NFIA_104220 and Aspergillus wentii : Aspwe1_0123520	117.51	1.41989	0.253739	5.59587	2.19519e-08	1.90955e-07
Afu2g17800	Has domain(s) with predicted RNA polymerase II transcription factor activity, sequence-specific DNA binding, zinc ion binding activity, role in regulation of transcription, DNA-templated and nucleus localization	108.425	1.41881	0.237283	5.97941	2.2395e-09	2.29951e-08
Afu6g12930	Mitochondrial aconitate hydratase; citric acid cycle enzyme; protein abundant in conidia; transcript induced in conidia exposed to neutrophils; reacts with rabbit immunosera exposed to A. fumigatus conidia; hypoxia induced	7148.72	1.41869	0.356856	3.97554	7.02208e-05	0.000273603
Afu2g13640	Has domain(s) with predicted ATP binding, protein kinase activity, protein tyrosine kinase activity and role in protein phosphorylation	115.375	1.41857	0.264386	5.3655	8.07231e-08	6.25942e-07
Afu4g13940	Has domain(s) with predicted NAD+ ADP-ribosyltransferase activity, acid-amino acid ligase activity	105.631	1.41837	0.357815	3.96397	7.37137e-05	0.00028636
Afu7g01860	Putative heat shock protein; protein levels increase in response to amphotericin B; transcript induced by exposure to human airway epithelial cells; induced by gliotoxin exposure	2060.33	1.41706	0.318424	4.45022	8.57824e-06	4.21401e-05
Afu4g00960	Putative phosphofructokinase; reacts with rabbit immunosera exposed to A. fumigatus conidia	3110.94	1.41696	0.2747	5.15819	2.49346e-07	1.7472e-06
Afu2g09630	Protein of unknown function; transcript induced by voriconazole	76.5087	1.41696	0.332659	4.25949	2.04898e-05	9.21279e-05
Afu2g12970	Ortholog(s) have role in regulation of cytolysis	190.101	1.41379	0.238042	5.93923	2.86371e-09	2.87653e-08
Afu2g04740	Ortholog(s) have ubiquitin binding activity and role in ascospore-type prospore assembly, endocytosis, protein targeting to vacuole involved in ubiquitin-dependent protein catabolic process via the multivesicular body sorting pathway	374.576	1.41255	0.248943	5.67418	1.39355e-08	1.25101e-07
Afu5g02360	Ortholog(s) have role in hyphal growth, peroxisome organization, vacuole organization and Golgi apparatus localization	1758.72	1.41179	0.260107	5.42771	5.70832e-08	4.56143e-07
Afu1g14000	Ortholog of Aspergillus fumigatus A1163 : AFUB_013490	20.4844	1.40788	0.412862	3.41004	0.000649544	0.00198837
Afu5g02210	Ortholog of A. nidulans FGSC A4 : AN8034, A. niger CBS 513.88 : An02g10730, A. oryzae RIB40 : AO090102000294, Aspergillus wentii : Aspwe1_0114775 and Aspergillus sydowii : Aspsy1_0033693	249.267	1.40743	0.251075	5.60564	2.0749e-08	1.80891e-07
Afu2g09940	Ortholog of A. nidulans FGSC A4 : AN6012, A. niger CBS 513.88 : An16g05120, A. oryzae RIB40 : AO090011000973, Aspergillus wentii : Aspwe1_0054408 and Aspergillus sydowii : Aspsy1_0089386	159.291	1.40616	0.184094	7.63828	2.20145e-14	4.1769e-13
Afu4g10600	Ortholog(s) have role in ER to Golgi vesicle-mediated transport, regulation of exocytosis and Golgi-associated vesicle, cellular bud neck, cellular bud tip, incipient cellular bud site, mitochondrion, plasma membrane localization	386.971	1.40604	0.249795	5.62878	1.81492e-08	1.60002e-07
Afu3g03230	Has domain(s) with predicted sequence-specific DNA binding, transcription factor activity, sequence-specific DNA binding activity and role in regulation of transcription, DNA-templated	116.638	1.40328	0.245073	5.72596	1.0285e-08	9.46007e-08
Afu1g10470	Ortholog(s) have role in cellular response to DNA damage stimulus and nuclear chromatin localization	209.195	1.40277	0.320657	4.37467	1.21618e-05	5.7547e-05
Afu3g07300	Has domain(s) with predicted ATP binding, ATPase activity, ATPase activity, coupled to transmembrane movement of substances, nucleoside-triphosphatase activity, nucleotide binding activity and role in transport	102.972	1.40025	0.293036	4.77844	1.76657e-06	1.01808e-05
Afu5g08390	Putative response regulator, part of a two-component signal transduction system	303.224	1.40018	0.34308	4.0812	4.48047e-05	0.000183589
Afu1g16680	Ortholog of A. nidulans FGSC A4 : AN0979, A. niger CBS 513.88 : An01g10380, A. oryzae RIB40 : AO090005001032, Aspergillus wentii : Aspwe1_0109980 and Aspergillus sydowii : Aspsy1_0140609	344.863	1.39886	0.413885	3.37984	0.000725276	0.00219117
Afu5g00100	Ortholog of A. nidulans FGSC A4 : AN9205, AN9209, A. fumigatus Af293 : Afu8g01840, Afu7g06523, A. niger CBS 513.88 : An05g01030, An13g03050, An16g01380 and A. oryzae RIB40 : AO090012000290, AO090011000069	17.2534	1.39844	0.391059	3.57604	0.000348844	0.00114126
Afu4g00580	Ortholog of Aspergillus fumigatus A1163 : AFUB_101130	123.877	1.39798	0.278293	5.02342	5.0759e-07	3.3345e-06
Afu2g10690	Putative MFS phosphate transporter; transcript up-regulated in conidia exposed to neutrophils	385.642	1.39731	0.236638	5.90484	3.52982e-09	3.50527e-08
Afu2g13340	Has domain(s) with predicted nuclease activity, nucleic acid binding activity	156.648	1.39589	0.279905	4.98702	6.13182e-07	3.94799e-06
Afu4g01020	Ortholog(s) have protein histidine kinase activity and role in peptidyl-histidine autophosphorylation	19.1255	1.39571	0.407835	3.42223	0.000621092	0.00191021
Afu1g05810	Has domain(s) with predicted role in retrograde vesicle-mediated transport, Golgi to ER	249.427	1.39521	0.369939	3.77146	0.000162293	0.000578932
Afu5g10920	Ortholog(s) have Golgi apparatus localization	617.73	1.39367	0.299024	4.66073	3.15095e-06	1.7222e-05
Afu3g12530	Putative sensor histidine kinase/response regulator; transcript induced by exposure to human airway epithelial cells	1683.4	1.39329	0.278297	5.00649	5.54326e-07	3.61048e-06
Afu3g12450	Ortholog of S. cerevisiae : YPR089W, A. nidulans FGSC A4 : AN11706, A. niger CBS 513.88 : An02g08390, A. oryzae RIB40 : AO090005000724 and Aspergillus wentii : Aspwe1_0037154	261.622	1.39172	0.330998	4.20462	2.61524e-05	0.000113433
Afu1g08810	Mitochondrial glycerol-3-phosphate dehydrogenase; hypoxia repressed protein	1535.93	1.38955	0.254044	5.46971	4.50763e-08	3.67297e-07
Afu8g04520	Ortholog(s) have protein binding, bridging, ubiquitin binding activity and role in actin cortical patch assembly, actin filament polymerization, endocytosis, hyphal growth	458.152	1.38748	0.422394	3.28479	0.00102058	0.00293542
Afu1g09180	Has domain(s) with predicted role in histone modification, transcription elongation from RNA polymerase II promoter and Cdc73/Paf1 complex localization	341.67	1.38568	0.325074	4.26266	2.02004e-05	9.10352e-05
Afu6g08730	Has domain(s) with predicted NADP binding, coenzyme binding, oxidoreductase activity, acting on the CH-OH group of donors, NAD or NADP as acceptor, phosphogluconate dehydrogenase (decarboxylating) activity	40.2741	1.38531	0.337145	4.10895	3.9746e-05	0.000165101
Afu1g07080	Ortholog(s) have tRNA-specific adenosine deaminase activity, tRNA-specific adenosine-34 deaminase activity and role in adenosine to inosine editing, tRNA modification	128.105	1.38479	0.244342	5.66744	1.44949e-08	1.29826e-07
Afu6g12340	Putative GTPase-activating protein; transcript upregulated in response to amphotericin B	206.184	1.38464	0.347018	3.99011	6.60423e-05	0.000259122
Afu4g10860	Velvet family protein; role in negative regulation of conidium formation and conidial germination; required for trehalose biosynthesis and H2O2 stress tolerance	210.509	1.3842	0.280999	4.92601	8.39251e-07	5.24776e-06
Afu1g05100	Ortholog(s) have cytoplasm localization	307.123	1.38401	0.230456	6.00552	1.90721e-09	1.97902e-08
Afu2g04750	Ortholog of A. nidulans FGSC A4 : AN2070, A. niger CBS 513.88 : An11g04410, A. oryzae RIB40 : AO090003000278, Aspergillus wentii : Aspwe1_0718370 and Aspergillus sydowii : Aspsy1_0142154	82.6896	1.38379	0.337868	4.09564	4.21e-05	0.000173502
Afu7g05920	Ortholog(s) have stearoyl-CoA 9-desaturase activity	8618.64	1.38377	0.268113	5.16115	2.45438e-07	1.72136e-06
Afu1g10800	Thioesterase family protein	310.305	1.38126	0.206816	6.67871	2.41056e-11	3.20931e-10
Afu4g13730	Ortholog of A. nidulans FGSC A4 : AN5667, A. oryzae RIB40 : AO090009000198, Aspergillus wentii : Aspwe1_0047212, Aspergillus sydowii : Aspsy1_0030299 and Aspergillus terreus NIH2624 : ATET_03253	140.261	1.38126	0.369104	3.74219	0.000182422	0.000643144
Afu5g04390	Ortholog of A. nidulans FGSC A4 : AN9413/byrA, A. niger CBS 513.88 : An09g06870, A. oryzae RIB40 : AO090102000647, Aspergillus wentii : Aspwe1_0115474 and Aspergillus sydowii : Aspsy1_0036227	509.522	1.38087	0.202139	6.83126	8.41734e-12	1.19779e-10
Afu5g02860	Ortholog of A. nidulans FGSC A4 : AN2683, AN5069, A. fumigatus Af293 : Afu5g14320, A. niger CBS 513.88 : An09g04830, An14g05730 and A. oryzae RIB40 : AO090102000482, AO090001000197	382.65	1.38065	0.232855	5.9292	3.04421e-09	3.03916e-08
Afu5g06460	Has domain(s) with predicted DNA binding, RNA polymerase II transcription factor activity, sequence-specific DNA binding, zinc ion binding activity and role in regulation of transcription, DNA-templated, transcription, DNA-templated	102.675	1.38043	0.250893	5.50208	3.7534e-08	3.11659e-07
Afu1g11540	Ortholog of A. niger CBS 513.88 : An08g03660, A. oryzae RIB40 : AO090038000270, Aspergillus wentii : Aspwe1_0040553 and Aspergillus sydowii : Aspsy1_0025614	709.8	1.38014	0.197786	6.97794	2.99532e-12	4.45611e-11
Afu2g05620	Ortholog(s) have histone binding activity, role in histone exchange and Swr1 complex, cytoplasm localization	233.309	1.37949	0.231354	5.96265	2.4818e-09	2.53505e-08
Afu1g13350	Putative transporter protein	292.795	1.3782	0.404731	3.40523	0.000661078	0.00201818
Afu6g02200	Ortholog(s) have cytosol localization	307.817	1.37797	0.215531	6.39336	1.62275e-10	1.95202e-09
Afu4g06550	Has domain(s) with predicted zinc ion binding activity	54.9085	1.37723	0.259631	5.30455	1.12952e-07	8.46603e-07
Afu2g11010	Ortholog(s) have dihydroorotate dehydrogenase activity, orotate reductase (NADH) activity, role in 'de novo' pyrimidine nucleobase biosynthetic process and mitochondrial membrane localization	457.71	1.37649	0.312539	4.4042	1.06174e-05	5.11967e-05
Afu1g12300	Has domain(s) with predicted fatty-acyl-CoA binding activity	120.444	1.37444	0.257553	5.33654	9.47374e-08	7.23894e-07
Afu6g03620	FAD/FMN-containing isoamyl alcohol oxidase	304.722	1.37403	0.277686	4.94814	7.49261e-07	4.73869e-06
Afu2g10950	Ortholog of A. nidulans FGSC A4 : AN5914, A. niger CBS 513.88 : An02g02840, A. oryzae RIB40 : AO090026000556, Aspergillus wentii : Aspwe1_0053834 and Aspergillus sydowii : Aspsy1_0152187	26.4978	1.37295	0.432874	3.1717	0.00151551	0.00413921
Afu5g06420	Ortholog(s) have MAP kinase kinase kinase activity, MAP kinase kinase kinase kinase activity, SAM domain binding activity	263.231	1.37042	0.188481	7.27086	3.57207e-13	6.00828e-12
Afu2g16860	Putative major facilitator superfamily (MFS) multidrug transporter; transcript downregulated in response to voriconazole	579.143	1.36978	0.361376	3.79045	0.000150374	0.000540835
Afu5g10170	Ortholog of A. oryzae RIB40 : AO090103000463, Neosartorya fischeri NRRL 181 : NFIA_077100, Aspergillus wentii : Aspwe1_0270838 and Aspergillus versicolor : Aspve1_0080550, Aspve1_0124007	30.0693	1.36978	0.353661	3.87314	0.000107441	0.000401306
Afu4g06840	Has domain(s) with predicted nucleic acid binding, nucleotide binding activity	228.835	1.36952	0.158576	8.63637	5.80286e-18	1.58269e-16
Afu5g05640	Has domain(s) with predicted role in response to stress and integral component of membrane localization	124.671	1.36944	0.34696	3.94696	7.9149e-05	0.000305211
Afu6g08600	Has domain(s) with predicted nucleic acid binding, zinc ion binding activity	281.605	1.36795	0.286125	4.78094	1.74475e-06	1.00698e-05
Afu3g12760	Ortholog of A. nidulans FGSC A4 : AN8147, AN1625, A. fumigatus Af293 : Afu3g01080, A. niger CBS 513.88 : An02g08740 and A. oryzae RIB40 : AO090012000846, AO090023000643	436.448	1.36767	0.368732	3.70913	0.00020797	0.000722514
Afu1g14450	Exo-beta-1,3-glucanase; secreted protein; predicted secretory signal sequence; ortholog of A. nidulans AN0779	59.0998	1.36746	0.368942	3.70643	0.000210198	0.000728625
Afu3g10350	Ortholog of A. nidulans FGSC A4 : AN4952, A. niger CBS 513.88 : An16g04260, A. oryzae RIB40 : AO090003000585, Aspergillus wentii : Aspwe1_0358461 and Aspergillus sydowii : Aspsy1_0029588	327.394	1.36477	0.336479	4.05605	4.991e-05	0.000202501
Afu1g04790	Ortholog(s) have role in regulation of spore germination	281.814	1.36472	0.37151	3.67345	0.0002393	0.000819882
Afu2g05970	Has domain(s) with predicted zinc ion binding activity	212.201	1.36388	0.375443	3.63274	0.000280432	0.000942169
Afu3g02280	Putative alpha,alpha-trehalose glucohydrolase; transcript up-regulated in conidia exposed to neutrophils	975.335	1.36169	0.326445	4.17127	3.02903e-05	0.000130017
Afu6g14100	Putative mitochondrial carnitine:acyl carnitine carrier with a predicted role in acetate metabolism; transcript up-regulated in conidia exposed to neutrophils	355.403	1.36163	0.38368	3.54887	0.000386886	0.00125164
Afu4g11602	Ortholog of A. nidulans FGSC A4 : AN5575, A. oryzae RIB40 : AO090003001575, Aspergillus wentii : Aspwe1_0220437, Aspergillus sydowii : Aspsy1_0870778 and Aspergillus terreus NIH2624 : ATET_03918	75.4742	1.35982	0.448756	3.0302	0.00244388	0.00628576
Afu6g07270	Putative fatty acid CoA synthetase; induced by exposure to artemisinin	148.922	1.35808	0.329496	4.12167	3.7613e-05	0.000157742
Afu6g10370	Ortholog(s) have RNA lariat debranching enzyme activity, role in RNA catabolic process, RNA phosphodiester bond hydrolysis, endonucleolytic, mRNA cis splicing, via spliceosome and nucleus localization	149.58	1.35771	0.302366	4.49028	7.11287e-06	3.54966e-05
Afu7g00480	Putative ABC transporter; biofilm growth regulated protein	357.405	1.35755	0.299837	4.52761	5.96539e-06	3.04273e-05
Afu6g07370	Ortholog of A. nidulans FGSC A4 : AN5204, A. niger CBS 513.88 : An07g09060, A. oryzae RIB40 : AO090005001564, Aspergillus wentii : Aspwe1_0040832 and Aspergillus sydowii : Aspsy1_0156764	35.4905	1.35504	0.319102	4.24642	2.17218e-05	9.68907e-05
Afu4g09030	Putative aminopeptidase; conidia-enriched protein; protein induced by heat shock; transcript induced by exposure to human airway epithelial cells; induced by gliotoxin exposure	532.669	1.35138	0.308413	4.38173	1.17741e-05	5.59838e-05
Afu5g11160	Has domain(s) with predicted oxidoreductase activity, acting on paired donors, with incorporation or reduction of molecular oxygen, 2-oxoglutarate as one donor, and incorporation of one atom each of oxygen into both donors activity	10.6782	1.35103	0.453229	2.98089	0.00287408	0.00722198
Afu5g02570	Ortholog(s) have histone acetyltransferase activity	457.781	1.34978	0.351051	3.84495	0.000120575	0.000445703
Afu7g01810	Has domain(s) with predicted DNA binding, RNA polymerase II transcription factor activity, sequence-specific DNA binding, zinc ion binding activity and role in regulation of transcription, DNA-templated, transcription, DNA-templated	62.3444	1.34869	0.332878	4.05159	5.08718e-05	0.000205872
Afu2g09220	Protein of unknown function; transcript repressed by exposure to human airway epithelial cells	1565.42	1.34806	0.314038	4.29266	1.76542e-05	8.05553e-05
Afu1g10650	Ortholog of A. nidulans FGSC A4 : AN1213, A. niger CBS 513.88 : An08g02730, A. oryzae RIB40 : AO090038000354, Neosartorya fischeri NRRL 181 : NFIA_014990 and Aspergillus versicolor : Aspve1_0119055	90.9747	1.34716	0.288175	4.6748	2.94238e-06	1.62534e-05
Afu1g05490	Ortholog of A. nidulans FGSC A4 : AN4072, A. niger CBS 513.88 : An18g04300, A. oryzae RIB40 : AO090009000396, Aspergillus wentii : Aspwe1_0169302 and Aspergillus sydowii : Aspsy1_0057624	866.137	1.34653	0.188333	7.14974	8.69444e-13	1.39662e-11
Afu8g06620	Has domain(s) with predicted hydrolase activity	13.5169	1.3462	0.449383	2.99566	0.00273848	0.0069211
Afu2g17330	Putative extracellular serine carboxypeptidase; predicted signal sequence for secretion; induced by growth on BSA as a sole nitrogen source	174.07	1.3461	0.240803	5.59002	2.27049e-08	1.96634e-07
Afu3g08110	Putative cell wall protein; transcript downregulated in response to amphotericin B and calcium	6864.5	1.34469	0.435701	3.08627	0.00202686	0.00533903
Afu4g12250	Ortholog(s) have 3'-5'-exoribonuclease activity, Ran GTPase binding, endoribonuclease activity, tRNA binding activity	389.618	1.34418	0.281557	4.7741	1.80513e-06	1.0365e-05
Afu1g02540	Ortholog(s) have ubiquitin binding activity and role in actin cortical patch organization, endocytosis, endoplasmic reticulum unfolded protein response, positive regulation of cytokinesis	682.89	1.34378	0.363985	3.69184	0.000222638	0.000768037
Afu6g08830	2-oxoisovalerate dehydrogenase complex alpha subunit	43.9066	1.34303	0.352074	3.81462	0.000136395	0.000495782
Afu2g05910	Putative hexokinase; protein induced by heat shock	1789.8	1.3429	0.247616	5.42333	5.85003e-08	4.66044e-07
Afu8g04100	Putative N-acetylglucosamine-6-phosphate deacetylase; predicted gene pair with AFUA_1G00450; transcript up-regulated in conidia exposed to neutrophils	22.8462	1.3429	0.402767	3.33419	0.000855482	0.0025253
Afu6g10650	Putative ATP citrate lyase, subunit 1; protein induced by heat shock	3952.18	1.34268	0.34887	3.84866	0.000118765	0.000439632
Afu4g10560	Ortholog of Neosartorya fischeri NRRL 181 : NFIA_105510, Aspergillus wentii : Aspwe1_0166738, Aspergillus clavatus NRRL 1 : ACLA_049760 and Aspergillus niger ATCC 1015 : 193527-mRNA	100.986	1.34102	0.431331	3.10903	0.001877	0.00497767
Afu4g03840	Ortholog(s) have DNA-dependent ATPase activity, role in histone H2A-H2B dimer displacement, transcription-coupled nucleotide-excision repair and cytosol, nucleus localization	304.913	1.34017	0.210761	6.35874	2.03418e-10	2.42834e-09
Afu4g07560	Has domain(s) with predicted DNA binding, chromatin binding activity	250.763	1.3399	0.463083	2.89344	0.00381046	0.00919827
Afu4g00860	Dehydrin-like protein; plays a role in oxidative, osmotic and pH stress responses; conserved DPR motif; constitutively transcribed and expressed in dormant conidia; expression dependent on sakA and cAMP pathways; germination downregulated	764.839	1.33934	0.437318	3.06261	0.00219412	0.00572205
Afu8g01250	Has domain(s) with predicted N-acetyltransferase activity	49.4919	1.33925	0.44209	3.02937	0.00245067	0.00630114
Afu4g08020	Ortholog of A. nidulans FGSC A4 : AN3844, A. niger CBS 513.88 : An04g02450, A. oryzae RIB40 : AO090023001012, Neosartorya fischeri NRRL 181 : NFIA_108180 and Aspergillus wentii : Aspwe1_0034514	189.42	1.33906	0.322565	4.1513	3.30597e-05	0.000140446
Afu2g00990	Ortholog(s) have phosphatidylglycerol phospholipase C activity, role in phosphatidylglycerol catabolic process and lipid particle, mitochondrion localization	77.5649	1.33867	0.3294	4.06397	4.82458e-05	0.000196155
Afu4g08250	Has domain(s) with predicted catalytic activity	177.095	1.33838	0.242183	5.52631	3.27029e-08	2.74739e-07
Afu1g15850	Has domain(s) with predicted DNA binding, RNA polymerase II transcription factor activity, sequence-specific DNA binding, zinc ion binding activity and role in regulation of transcription, DNA-templated, transcription, DNA-templated	40.677	1.33837	0.311236	4.30017	1.70663e-05	7.82164e-05
Afu6g14290	Ortholog of A. nidulans FGSC A4 : AN5337, A. niger CBS 513.88 : An08g08040, A. oryzae RIB40 : AO090103000516, Aspergillus wentii : Aspwe1_0100332 and Aspergillus sydowii : Aspsy1_0035762	89.9616	1.33805	0.368276	3.63329	0.000279835	0.000940567
Afu5g03020	60S ribosomal protein L4	5486.36	1.33776	0.389729	3.43254	0.000597959	0.00184775
Afu2g01060	Has domain(s) with predicted role in signal transduction and intracellular localization	152.066	1.33616	0.427277	3.12714	0.00176515	0.0047338
Afu5g07140	Ortholog(s) have role in mitochondrial genome maintenance, regulation of mitochondrial membrane potential and mitochondrion localization	188.8	1.33565	0.357649	3.73454	0.000188057	0.000660638
Afu3g04220	Putative fatty acid synthase beta subunit; calcium downregulated; repressed by exposure to artemisinin; no human homolog	4679.22	1.33536	0.266498	5.01079	5.42068e-07	3.54238e-06
Afu1g12490	Sexual development regulator; role in negative regulation of conidiation; expression activated by AbaA	372.289	1.33478	0.390179	3.42094	0.000624059	0.00191858
Afu8g00980	Has domain(s) with predicted RNA polymerase II transcription factor activity, sequence-specific DNA binding, zinc ion binding activity, role in regulation of transcription, DNA-templated and nucleus localization	197.44	1.33293	0.254199	5.24366	1.57423e-07	1.15459e-06
Afu2g03810	Putative histone deacetylase	170.663	1.33198	0.265567	5.0156	5.28693e-07	3.45785e-06
Afu1g17310	Ortholog(s) have role in cellobiose transport, ethanol biosynthetic process	17.5434	1.3318	0.377362	3.52924	0.00041676	0.00133673
Afu3g03440	Putative siderophore transporter; expression upregulated under low iron conditions; SrbA-regulated during hypoxia	402.091	1.33155	0.368175	3.61663	0.000298467	0.000993835
Afu2g16160	Has domain(s) with predicted RNA polymerase II transcription factor activity, sequence-specific DNA binding, zinc ion binding activity, role in regulation of transcription, DNA-templated and nucleus localization	345.056	1.33155	0.371161	3.58751	0.000333847	0.00109722
Afu1g12520	Has domain(s) with predicted nucleoside-triphosphatase activity, nucleotide binding activity	97.7858	1.33003	0.232116	5.73002	1.00417e-08	9.2688e-08
Afu2g14710	Ortholog(s) have NURS complex, nuclear body, nuclear chromatin localization	467.922	1.32983	0.32357	4.10986	3.95905e-05	0.000164628
Afu2g04290	Ortholog(s) have role in steroid metabolic process	186.508	1.32967	0.216211	6.1499	7.75335e-10	8.54174e-09
Afu5g08840	Ortholog(s) have methylated histone binding, transcription factor binding activity	213.365	1.32947	0.217877	6.10191	1.04806e-09	1.13084e-08
Afu3g12900	Putative transporter; absolutely required for hexadehydroastechrome biosynthesis; orthologous member of the has secondary metabolite biosynthetic gene cluster of strain A1163	147.924	1.32796	0.293105	4.53067	5.87973e-06	3.01145e-05
Afu2g05070	Ortholog of A. nidulans FGSC A4 : AN2100, A. niger CBS 513.88 : An11g04820, Aspergillus wentii : Aspwe1_0120231, Aspergillus sydowii : Aspsy1_0054017 and Aspergillus terreus NIH2624 : ATET_05993	100.558	1.32777	0.277347	4.78739	1.68962e-06	9.80926e-06
Afu1g06060	Has domain(s) with predicted RNA polymerase II transcription cofactor activity, role in regulation of transcription from RNA polymerase II promoter and mediator complex localization	610.238	1.3257	0.362112	3.66102	0.000251211	0.000853858
Afu3g07670	Ortholog(s) have nucleus localization	139.34	1.32327	0.198234	6.67529	2.46746e-11	3.27951e-10
Afu6g03950	Ortholog(s) have role in endocytosis, retrograde vesicle-mediated transport, Golgi to ER, vacuole organization and COPI-coated vesicle, Golgi membrane, endosome localization	511.648	1.32245	0.271369	4.87324	1.0978e-06	6.66915e-06
Afu5g01065	Has domain(s) with predicted DNA binding, RNA polymerase II transcription factor activity, sequence-specific DNA binding, zinc ion binding activity and role in regulation of transcription, DNA-templated, transcription, DNA-templated	43.1325	1.32106	0.410262	3.22004	0.00128171	0.00358414
Afu3g11590	Predicted autophagy protein with a predicted role in trafficking of autophagosomes and cytoplasm to vacuole; transcript strongly induced by growth in hypoxia	198.45	1.32085	0.307193	4.29975	1.70994e-05	7.83182e-05
Afu3g07810	Succinate dehydrogenase flavoprotein subunit; role in the citric acid cycle; up-regulated in conidia exposed to neutrophils and during conidial germination; hypoxia repressed protein and transcript; induced by exposure to artemisinin	2063.48	1.3208	0.301317	4.38342	1.16829e-05	5.55839e-05
Afu1g04360	Ortholog(s) have GTP-Rho binding, phosphatidylinositol-4,5-bisphosphate binding activity and role in Golgi to plasma membrane transport, endoplasmic reticulum inheritance, exocyst assembly, exocyst localization	323.587	1.32056	0.29121	4.53474	5.76749e-06	2.9649e-05
Afu6g02020	Has domain(s) with predicted protein kinase binding activity and role in regulation of cyclin-dependent protein serine/threonine kinase activity	1936.86	1.32017	0.356794	3.70008	0.000215531	0.000745157
Afu4g12590	Conidia-enriched protein of unknown function; calcium downregulated	6655.46	1.31985	0.348809	3.78389	0.000154396	0.000553277
Afu3g11040	Ortholog(s) have role in Golgi to plasma membrane transport, exocytosis and cell division site, cell tip, plasma membrane localization	573.713	1.31908	0.214163	6.15922	7.31038e-10	8.12207e-09
Afu3g14030	Putative alkaline phosphatase, phoB-regulated	156.465	1.31638	0.283048	4.65074	3.30748e-06	1.79546e-05
Afu6g06730	Has domain(s) with predicted role in transmembrane transport and integral component of membrane localization	24.2615	1.31579	0.299968	4.38645	1.15218e-05	5.48841e-05
Afu7g04795	Ortholog of A. nidulans FGSC A4 : AN10457, A. niger CBS 513.88 : An13g01320, A. oryzae RIB40 : AO090005000171, Neosartorya fischeri NRRL 181 : NFIA_025730 and Aspergillus clavatus NRRL 1 : ACLA_006450	233.517	1.31559	0.363092	3.62331	0.000290859	0.000972211
Afu1g09630	Ortholog of A. nidulans FGSC A4 : AN1325, A. niger CBS 513.88 : An08g01230, A. oryzae RIB40 : AO090012000905, Aspergillus wentii : Aspwe1_0036403 and Aspergillus sydowii : Aspsy1_0053047	564.583	1.3149	0.392959	3.34616	0.000819376	0.00243519
Afu4g12950	Putative vacuolar targeting protein; transcript up-regulated in conidia exposed to neutrophils and by exposure to human airway epithelial cells	557.21	1.31486	0.203639	6.45684	1.06911e-10	1.31835e-09
Afu4g13630	PE repeat family protein	1295.22	1.31382	0.371699	3.53462	0.000408364	0.00131302
Afu7g06050	Ortholog(s) have SNARE binding, polyubiquitin binding activity, role in protein secretion, ubiquitin-dependent protein catabolic process, vesicle-mediated transport and plasma membrane localization	749.023	1.31247	0.199709	6.57191	4.96735e-11	6.33418e-10
Afu7g04740	Ortholog of A. nidulans FGSC A4 : AN3506, AN7923, AN10467, AN8529, AN11165, AN0364, AN7376 and A. fumigatus Af293 : Afu1g01960, Afu3g01040, Afu3g03315, Afu7g01960, Afu8g05750, Afu5g00135, Afu7g06526	125.253	1.31244	0.274096	4.78824	1.68249e-06	9.78237e-06
Afu2g03820	Ortholog(s) have oxaloacetase activity and role in oxalate metabolic process, oxaloacetate metabolic process	478.375	1.31179	0.22052	5.9486	2.70443e-09	2.73754e-08
Afu1g17090	Ortholog(s) have nucleolus localization	195.354	1.3092	0.173333	7.55306	4.25155e-14	7.7665e-13
Afu5g12890	Ortholog of A. nidulans FGSC A4 : AN6826, A. niger CBS 513.88 : An14g06450, A. oryzae RIB40 : AO090120000402, Aspergillus wentii : Aspwe1_0058891 and Aspergillus sydowii : Aspsy1_0143996	234.709	1.30872	0.239908	5.45508	4.895e-08	3.95986e-07
Afu4g07380	Ortholog(s) have role in histone exchange and NuA4 histone acetyltransferase complex, Swr1 complex localization	192.911	1.30871	0.214511	6.10092	1.05463e-09	1.13637e-08
Afu1g02070	Cytochrome C1	2487.2	1.30834	0.325909	4.01445	5.95842e-05	0.000236859
Afu5g07920	Ortholog of A. niger CBS 513.88 : An03g04130, Aspergillus tubingensis : Asptu1_0060778, Aspergillus brasiliensis : Aspbr1_0057912 and Aspergillus versicolor : Aspve1_0131692	172.908	1.30826	0.238814	5.47816	4.29771e-08	3.52018e-07
Afu5g06110	Ortholog of A. nidulans FGSC A4 : AN2297, A. niger CBS 513.88 : An17g01730, A. oryzae RIB40 : AO090009000647, Aspergillus wentii : Aspwe1_0167381 and Aspergillus sydowii : Aspsy1_0039618	107.043	1.30809	0.22726	5.75592	8.61725e-09	8.05816e-08
Afu6g11840	Ortholog(s) have role in calcium ion import and plasma membrane localization	118.162	1.30798	0.445554	2.93563	0.00332867	0.00818876
Afu4g06630	Has domain(s) with predicted role in transmembrane transport and integral component of membrane localization	176.198	1.30596	0.292647	4.46257	8.09837e-06	3.99829e-05
Afu3g05820	ZZ type zinc finger domain protein, putative fungal specific transcription factor; transcript up-regulated in conidia exposed to neutrophils	1125.42	1.30551	0.273509	4.7732	1.81317e-06	1.0396e-05
Afu5g02390	Has domain(s) with predicted role in transmembrane transport and integral component of membrane localization	90.6594	1.30411	0.40326	3.23392	0.00122105	0.00343899
Afu3g10360	Ortholog(s) have protein transporter activity and role in intracellular protein transport, protein retention in Golgi apparatus, retrograde transport, endosome to Golgi	691.862	1.30317	0.249852	5.21576	1.83064e-07	1.31924e-06
Afu5g00650	Protein of unknown function; transcript induced by exposure to human airway epithelial cells	4846.29	1.30107	0.404211	3.21878	0.00128735	0.00359674
Afu6g13850	Has domain(s) with predicted intracellular localization	186.638	1.29861	0.24332	5.33707	9.44624e-08	7.22495e-07
Afu3g06660	Putaive NIPSNAP family protein; transcript up-regulated in conidia exposed to neutrophils	299.423	1.29825	0.224913	5.77223	7.82304e-09	7.37695e-08
Afu6g12290	PH domain protein; transcript up-regulated in conidia exposed to neutrophils	908.367	1.29669	0.277374	4.67487	2.94143e-06	1.62534e-05
Afu1g09760	Ortholog(s) have role in cellular response to amino acid starvation, meiotic nuclear division, negative regulation of Ras protein signal transduction and negative regulation of TOR signaling, more	111.316	1.2959	0.253504	5.11196	3.18828e-07	2.17018e-06
Afu5g09740	Ortholog(s) have role in conidiophore development, hyphal growth	105.682	1.29419	0.295058	4.38621	1.15341e-05	5.49091e-05
Afu2g03500	Has domain(s) with predicted transmembrane transporter activity, role in transmembrane transport and integral component of membrane localization	395.052	1.29394	0.30141	4.29296	1.76306e-05	8.05166e-05
Afu5g02880	Ortholog(s) have nucleic acid binding transcription factor activity	225.766	1.2928	0.197226	6.55491	5.56763e-11	7.04589e-10
Afu4g06480	Has domain(s) with predicted role in intracellular signal transduction	58.46	1.29206	0.422138	3.06075	0.00220781	0.00575392
Afu3g10520	Ortholog(s) have nucleus localization	326.219	1.29137	0.262601	4.91762	8.76023e-07	5.44827e-06
Afu8g05170	Ortholog(s) have role in macroautophagy and endosome, pre-autophagosomal structure localization	144.33	1.28989	0.257701	5.00539	5.57505e-07	3.62817e-06
Afu4g03945	Ortholog(s) have mitochondrion localization	268.677	1.28979	0.24162	5.3381	9.3926e-08	7.19092e-07
Afu5g11260	GATA transcription factor that regulates iron uptake; represses of iron-regulated genes; represses siderophore biosynthesis genes in high-iron; mutants accumulate increased amounts of iron and ferricrocin; SrbA-regulated during hypoxia	250.157	1.28895	0.303964	4.24048	2.23047e-05	9.9209e-05
Afu6g08880	Ortholog(s) have cytosol, nucleus localization	718.098	1.28759	0.346737	3.71344	0.000204458	0.000712205
Afu2g05080	Ortholog(s) have role in establishment of spindle localization and mitotic spindle localization	252.111	1.28755	0.400303	3.21644	0.0012979	0.0036191
Afu3g10920	Telomere and ribosome associated protein	4061.83	1.28645	0.261807	4.91373	8.9358e-07	5.53991e-06
Afu5g15030	Putative Arsenic resistance protein; predicted gene pair with AFUA_1G16120	17.4965	1.28619	0.375415	3.42605	0.000612437	0.00188655
Afu1g13690	Ortholog(s) have protein complex binding activity and role in cellular response to calcium ion, cellular response to zinc ion, early endosome to late endosome transport, regulation of protein complex assembly, vacuolar acidification	339.693	1.28577	0.24372	5.27562	1.32311e-07	9.82328e-07
Afu8g04050	Putative DNA binding transcription factor; predicted gene pair with AFUA_1G00580	151.444	1.28455	0.394336	3.2575	0.00112399	0.00318966
Afu5g01900	Transcription factor; regulates the response to heat shock	465.568	1.28371	0.194523	6.59924	4.13257e-11	5.35666e-10
Afu6g13930	Putative polyketide synthase (PKS), encoded in a predicted secondary metabolite gene cluster	52.768	1.28341	0.349869	3.66827	0.000244197	0.000833625
Afu2g16640	Ortholog(s) have phosphatidylinositol-3,5-bisphosphate 5-phosphatase activity, role in phosphatidylinositol dephosphorylation and PAS complex, cytosol, fungal-type vacuole membrane, nuclear periphery localization	120.988	1.28239	0.256764	4.99442	5.90114e-07	3.81824e-06
Afu5g11400	Ortholog(s) have cytosol, nucleus localization	243.864	1.28201	0.211866	6.05102	1.43932e-09	1.51961e-08
Afu1g06410	Ortholog(s) have RSC complex localization	540.651	1.28085	0.264962	4.83409	1.33755e-06	7.9836e-06
Afu5g02400	Ortholog(s) have cytosol, mitotic spindle pole body, nucleus localization	338.835	1.28083	0.203385	6.29754	3.02405e-10	3.54537e-09
Afu2g13540	Ortholog(s) have role in regulation of heterochromatin domain assembly and NURS complex, nuclear body, nuclear chromatin localization	277.663	1.2805	0.279249	4.58551	4.52879e-06	2.39231e-05
Afu1g04290	Ortholog(s) have role in cellular response to arsenic-containing substance and endoplasmic reticulum, plasma membrane localization	526.327	1.27998	0.283803	4.51011	6.47931e-06	3.26879e-05
Afu5g06190	Putative transcription factor	577.002	1.27833	0.310531	4.11659	3.84514e-05	0.000160658
Afu2g12070	Ortholog of A. nidulans FGSC A4 : AN6218, AN7901/dbaG, A. fumigatus Af293 : Afu4g00710, A. oryzae RIB40 : AO090026000438 and Aspergillus wentii : Aspwe1_0044439	330.392	1.27702	0.146054	8.74349	2.26027e-18	6.38647e-17
Afu6g00300	Serine palmitoyltransferase 1; predicted gene pair with AFUA_1G11890	573.887	1.27659	0.158199	8.0695	7.05883e-16	1.5402e-14
Afu1g14210	Has domain(s) with predicted catalytic activity, coenzyme binding activity and role in cellular metabolic process	18.205	1.27373	0.435115	2.92735	0.00341863	0.00837596
Afu7g02260	Ortholog of A. nidulans FGSC A4 : AN9087/oefA, A. niger CBS 513.88 : An12g00390, A. oryzae RIB40 : AO090038000604, Aspergillus wentii : Aspwe1_0113275 and Aspergillus sydowii : Aspsy1_0061396	827.373	1.27327	0.301396	4.22456	2.39413e-05	0.000105237
Afu1g09820	Ortholog(s) have cytosol localization	420.275	1.27325	0.178671	7.12625	1.03144e-12	1.64022e-11
Afu2g11480	Ortholog of A. nidulans FGSC A4 : AN5868, A. niger CBS 513.88 : An02g03480, Neosartorya fischeri NRRL 181 : NFIA_086730, Aspergillus wentii : Aspwe1_0044310 and Aspergillus versicolor : Aspve1_0166486	74.0094	1.27272	0.255307	4.98505	6.19468e-07	3.98193e-06
Afu4g07280	cAMP-mediated signaling protein	244.548	1.27155	0.299156	4.25048	2.13314e-05	9.52578e-05
Afu1g12550	Ortholog(s) have DNA binding activity	650.287	1.27143	0.349842	3.6343	0.00027874	0.00093809
Afu3g08540	Ortholog(s) have calcium ion binding, zinc ion binding activity and role in asexual sporulation, axial cellular bud site selection, bipolar cellular bud site selection, regulation of COPII vesicle coating	240.585	1.26719	0.199875	6.33993	2.29866e-10	2.73575e-09
Afu3g07130	Putative two-component response regulator, two-component sensor	261.465	1.26717	0.339063	3.73727	0.00018603	0.000654102
Afu6g11560	Ortholog of A. nidulans FGSC A4 : AN8943, A. fumigatus Af293 : Afu2g00900, A. niger CBS 513.88 : An01g11690, An03g01300 and A. oryzae RIB40 : AO090113000175, AO090023000422	89.0159	1.26612	0.270363	4.68305	2.8264e-06	1.57011e-05
Afu4g04560	Ortholog of A. nidulans FGSC A4 : AN10882, A. niger CBS 513.88 : An14g00260, A. oryzae RIB40 : AO090206000132, Neosartorya fischeri NRRL 181 : NFIA_028790 and Aspergillus wentii : Aspwe1_0115725	243.296	1.26506	0.233787	5.41118	6.26117e-08	4.95782e-07
Afu4g00940	Ortholog(s) have extracellular region localization	299.189	1.26449	0.275083	4.59676	4.29118e-06	2.2806e-05
Afu1g15270	Ortholog(s) have ATPase activity, misfolded protein binding activity, role in cellular response to misfolded protein, protein refolding, protein unfolding and cytosol, nuclear envelope localization	12430.3	1.26344	0.304024	4.15571	3.24279e-05	0.00013806
Afu3g11280	Putative family 18 (class V) chitinase; secreted protein	2044.8	1.26073	0.245582	5.13363	2.8421e-07	1.96867e-06
Afu3g11840	Has domain(s) with predicted oxidoreductase activity and role in oxidation-reduction process	29.6161	1.26043	0.407796	3.09084	0.00199593	0.00526815
Afu2g00880	Has domain(s) with predicted RNA polymerase II transcription factor activity, sequence-specific DNA binding, zinc ion binding activity, role in regulation of transcription, DNA-templated and nucleus localization	52.5921	1.26033	0.360926	3.49192	0.000479561	0.00151101
Afu1g14300	Putative fasciclin domain family protein with a predicted role in cell adhesion; transcript downregulated in response to amphotericin B; induced by exposure to artemisinin	326.643	1.25954	0.291711	4.31777	1.57616e-05	7.28706e-05
Afu1g12332	Ortholog(s) have histone demethylase activity (H3-K36 specific) activity and role in histone demethylation, regulation of transcription from RNA polymerase II promoter	400.577	1.25876	0.404096	3.11501	0.00183937	0.00489772
Afu5g11840	Ortholog(s) have protein serine/threonine kinase activity	341.836	1.25841	0.393408	3.19874	0.00138028	0.00381764
Afu1g04760	Ortholog of A. nidulans FGSC A4 : AN0427, Aspergillus wentii : Aspwe1_0103691, Aspergillus sydowii : Aspsy1_0145360 and Aspergillus carbonarius ITEM 5010 : Acar5010_206077	214.365	1.25796	0.177011	7.10667	1.18875e-12	1.87503e-11
Afu2g01350	Ortholog(s) have NAD+ kinase activity, NADH kinase activity, role in NADP biosynthetic process, cellular iron ion homeostasis and cytoplasm, nucleus localization	132.555	1.25742	0.253192	4.96627	6.82524e-07	4.34811e-06
Afu1g13940	Predicted adhesin-like protein; novel beta-1,3-glucan modifying enzyme involved in fungal morphogenesis	363.569	1.256	0.329637	3.81025	0.000138827	0.000503222
Afu7g05490	Protein of unknown function; transcript induced by voriconazole	2999.11	1.25556	0.363113	3.45778	0.000544655	0.00169571
Afu1g00510	D-lactate dehydrogenase (cytochrome); SrbA-regulated during hypoxia	4625.48	1.25513	0.194613	6.44938	1.12312e-10	1.38277e-09
Afu2g05750	Ortholog(s) have endoplasmic reticulum, fungal-type vacuole localization	13.4108	1.25495	0.395004	3.17706	0.00148774	0.00407895
Afu5g12180	Ortholog(s) have GTPase activator activity, Ran GTPase binding activity	1646.94	1.25475	0.338106	3.71112	0.000206341	0.000717806
Afu4g04160	Has domain(s) with predicted carbon-nitrogen ligase activity, with glutamine as amido-N-donor activity	36.5589	1.25465	0.367634	3.41278	0.000643044	0.00197001
Afu6g08790	Ortholog(s) have double-stranded DNA binding activity, role in chromatin remodeling, nucleosome positioning and cytoplasm, nucleus localization	111.493	1.25265	0.267126	4.68936	2.74057e-06	1.52459e-05
Afu3g03060	Allergen Asp f 34; putative phiA family cell wall protein; induced calcium; repressed by exposure to artemisinin	57.3037	1.25259	0.424564	2.9503	0.00317466	0.00787897
Afu5g02480	Putative glycogen sythase; transcript up-regulated in conidia exposed to neutrophils	837.263	1.25218	0.278787	4.49155	7.07077e-06	3.53314e-05
Afu6g06520	Ortholog(s) have role in hypotonic response, intracellular transport, syncytium formation by plasma membrane fusion and cell septum, cytoplasmic stress granule localization	317.43	1.24901	0.299803	4.16611	3.09846e-05	0.00013249
Afu1g12790	Ortholog(s) have role in Golgi to plasma membrane transport, endoplasmic reticulum inheritance, establishment or maintenance of cell polarity, exocyst assembly	370.733	1.24781	0.169723	7.35204	1.9521e-13	3.37342e-12
Afu5g09970	Has domain(s) with predicted FAD binding, oleate hydratase activity and role in fatty acid metabolic process	935.968	1.24692	0.294422	4.23515	2.28399e-05	0.000101429
Afu6g07380	Ortholog of A. nidulans FGSC A4 : AN5205, A. niger CBS 513.88 : An07g09040, A. oryzae RIB40 : AO090005001563, Neosartorya fischeri NRRL 181 : NFIA_053060 and Aspergillus clavatus NRRL 1 : ACLA_081550	325.647	1.24543	0.316092	3.9401	8.14486e-05	0.000312636
Afu4g13720	Mitogen-activated protein kinase; activated by phosphorylation; role in cell wall signaling and the oxidative stress response; mpkA(p)-lacZ expression increased by cell wall disturbing compounds; required for adaptation to iron starvation	656.093	1.2447	0.282719	4.4026	1.06962e-05	5.15135e-05
Afu1g12920	Putative glycogen phosphorylase; transcript up-regulated in conidia exposed to neutrophils	243.455	1.24467	0.232779	5.34698	8.94315e-08	6.87362e-07
Afu7g00390	MFS multidrug transporter	100.06	1.24399	0.227802	5.46084	4.7388e-08	3.84141e-07
Afu5g06240	Putative zinc-dependent alcohol dehydrogenase, involved in ethanol fermentation; predicted gene pair with adh1; protein induced by hydrogen peroxide; reacts with rabbit immunosera exposed to A. fumigatus conidia	28421.6	1.24252	0.274408	4.52799	5.95479e-06	3.0393e-05
Afu6g11620	Formyltetrahydrofolate deformylase	680.481	1.24112	0.237004	5.23669	1.63482e-07	1.19234e-06
Afu7g00950	Has domain(s) with predicted substrate-specific transmembrane transporter activity, transmembrane transporter activity, role in transmembrane transport and integral component of membrane, membrane localization	1636.16	1.24061	0.223372	5.55404	2.79146e-08	2.37561e-07
Afu3g03620	Ortholog of A. nidulans FGSC A4 : AN8444/celA, A. fumigatus Af293 : Afu8g00680, A. niger CBS 513.88 : An03g05740, A. oryzae RIB40 : AO090138000033, AO090701000186 and Aspergillus wentii : Aspwe1_0040565	1263.16	1.24043	0.373325	3.32267	0.000891611	0.00261524
Afu2g07670	Ortholog(s) have palmitoyltransferase activity and role in protein palmitoylation, protein targeting to membrane, regulation of endocytosis, regulation of pheromone-dependent signal transduction involved in conjugation with cellular fusion	459.573	1.23996	0.187578	6.61034	3.83434e-11	4.97831e-10
Afu1g06090	Ortholog(s) have role in apical protein localization, regulation of cell shape and cell septum, plasma membrane of cell tip, spitzenkorper localization	334.077	1.23871	0.381044	3.25083	0.0011507	0.00325839
Afu5g03550	Has domain(s) with predicted ATPase activity, cation-transporting ATPase activity, metal ion binding, nucleotide binding activity, role in ATP biosynthetic process, cation transport and integral component of membrane localization	31.4491	1.23694	0.34038	3.634	0.000279062	0.00093837
Afu5g11010	Ortholog(s) have ATPase activity, GTPase activity, adenosine-diphosphatase activity, cytidine diphosphatase activity, guanosine-diphosphatase activity, uridine-diphosphatase activity	386.29	1.23682	0.265802	4.65314	3.26922e-06	1.77662e-05
Afu7g06610	Has domain(s) with predicted catalytic activity and role in metabolic process	30.4763	1.23556	0.310163	3.98358	6.78841e-05	0.000265288
Afu5g10370	Iron-sulfur protein subunit of succinate dehydrogenase with a predicted role in the citric acid cycle; transcript up-regulated in conidia exposed to neutrophils; induced by exposure to artemisinin; transcript downregulated by hypoxia	1902.13	1.23476	0.331743	3.72203	0.00019763	0.000690255
Afu6g14220	Ortholog(s) have ATP-dependent microtubule motor activity, plus-end-directed, protein dimerization activity, tubulin binding activity	929.043	1.23387	0.269987	4.57011	4.87477e-06	2.55446e-05
Afu6g02940	Ortholog of A. nidulans FGSC A4 : AN8765, A. niger CBS 513.88 : An12g07540, A. oryzae RIB40 : AO090026000788, Aspergillus wentii : Aspwe1_0148382 and Aspergillus sydowii : Aspsy1_0060048	265.2	1.23283	0.281003	4.38726	1.1479e-05	5.47465e-05
Afu1g14340	Putative metalloreductase	709.318	1.23262	0.38976	3.1625	0.00156418	0.00425439
Afu2g05040	Protein involved in glycosylphosphatidylinositol (GPI)-anchor biosynthesis and remodeling	288.83	1.23223	0.245431	5.02067	5.14907e-07	3.37612e-06
Afu2g09650	Aspartate transaminase; induced by L-tyrosine; transcript up-regulated in conidia exposed to neutrophils	2311.69	1.23081	0.343947	3.57848	0.000345594	0.00113157
Afu3g11170	Ortholog(s) have sequence-specific DNA binding activity and role in carotenoid biosynthetic process, circadian rhythm, conidiophore development	1900.59	1.2303	0.219046	5.61662	1.94733e-08	1.70718e-07
Afu3g06280	Putative Rho GTPase activator; transcript induced by exposure to human airway epithelial cells	785.841	1.2298	0.226033	5.4408	5.30416e-08	4.25579e-07
Afu6g03960	Ortholog of A. nidulans FGSC A4 : AN6615, A. niger CBS 513.88 : An15g01520, A. oryzae RIB40 : AO090701000149, Aspergillus wentii : Aspwe1_0048642 and Aspergillus sydowii : Aspsy1_0214118	377.173	1.22751	0.341969	3.58955	0.000331249	0.0010896
Afu2g12860	Ortholog(s) have cytosol, nucleus localization	171.449	1.22652	0.2413	5.08297	3.71583e-07	2.51187e-06
Afu5g12650	Ortholog of S. cerevisiae : YNL011C, A. nidulans FGSC A4 : AN0039, A. niger CBS 513.88 : An14g06550, A. oryzae RIB40 : AO090120000392 and Aspergillus wentii : Aspwe1_0131485	40.9645	1.22622	0.311772	3.93308	8.38642e-05	0.000320561
Afu2g13620	Has domain(s) with predicted catalytic activity, magnesium ion binding, thiamine pyrophosphate binding activity	129.598	1.22591	0.384023	3.19228	0.00141155	0.00388769
Afu6g12400	Putative 1,3-beta-glucan synthase catalytic subunit, major subunit of glucan synthase; predicted transmembrane protein; essential	3105.96	1.22586	0.339343	3.61245	0.000303319	0.00100871
Afu1g16200	Ortholog of A. nidulans FGSC A4 : AN0934, A. niger CBS 513.88 : An01g11000, A. oryzae RIB40 : AO090005001089, Aspergillus wentii : Aspwe1_0171659 and Aspergillus sydowii : Aspsy1_0053430	25.5924	1.2256	0.384987	3.18349	0.00145513	0.00399932
Afu1g14850	Putative acyl-coA dehydrogenase with a predicted role in beta oxidation of fatty acids; transcript up-regulated in conidia exposed to neutrophils	308.765	1.22502	0.312778	3.91656	8.98218e-05	0.000342168
Afu6g13490	Putative glutamate decarboxylase; predicted gene pair with AFUA_8G06020; SrbA-regulated during hypoxia	12138.4	1.22451	0.279783	4.37665	1.20519e-05	5.70974e-05
Afu4g04140	Ortholog of A. nidulans FGSC A4 : AN11036, A. fumigatus Af293 : Afu1g02450, A. niger CBS 513.88 : An03g00240 and A. oryzae RIB40 : AO090003000331, AO090023000392	752.113	1.22449	0.253376	4.8327	1.34694e-06	8.02749e-06
Afu1g02760	Ortholog of A. nidulans FGSC A4 : AN0302, A. niger CBS 513.88 : An01g05390, A. oryzae RIB40 : AO090005000820, Aspergillus wentii : Aspwe1_0025599 and Aspergillus sydowii : Aspsy1_0146024	305.222	1.22383	0.350196	3.49472	0.000474567	0.00149828
Afu8g02050	Ortholog of Neosartorya fischeri NRRL 181 : NFIA_095720, Aspergillus fumigatus A1163 : AFUB_084560, Aspergillus clavatus NRRL 1 : ACLA_043730 and Aspergillus terreus NIH2624 : ATET_01912	545.917	1.22367	0.182613	6.70086	2.07191e-11	2.78819e-10
Afu1g12840	Putative nitrite reductase; nitrogen-regulated gene, used as a conditional promoter; protein induced by heat shock; transcript downregulated in response to voriconazole	16310.1	1.22338	0.146534	8.34875	6.89868e-17	1.69872e-15
Afu5g08230	Has domain(s) with predicted zinc ion binding activity	275.415	1.22052	0.36519	3.34215	0.000831326	0.00246697
Afu4g12960	Ortholog of Aspergillus fumigatus A1163 : AFUB_069860	18.985	1.21926	0.418394	2.91415	0.00356657	0.00868964
Afu8g04250	Ortholog of A. nidulans FGSC A4 : AN1436, A. niger CBS 513.88 : An16g08840, A. oryzae RIB40 : AO090103000040, Aspergillus wentii : Aspwe1_0043834 and Aspergillus sydowii : Aspsy1_0028799	292.175	1.21874	0.268293	4.54256	5.55746e-06	2.86819e-05
Afu1g10690	Ortholog(s) have cytosol localization	469.283	1.21668	0.22538	5.39833	6.72652e-08	5.28368e-07
Afu1g02510	Has domain(s) with predicted RNA binding activity	300.519	1.21616	0.369032	3.29554	0.000982328	0.00284206
Afu2g05190	Has domain(s) with predicted substrate-specific transmembrane transporter activity, transmembrane transporter activity, role in transmembrane transport and integral component of membrane, membrane localization	134.73	1.21488	0.336387	3.61156	0.000304356	0.00101173
Afu5g05770	1,3-beta-glucan synthase; predicted role in cell wall biogenesis; no human homolog	436.805	1.21468	0.232672	5.22059	1.78358e-07	1.29125e-06
Afu4g03860	Eukaryotic translation initiation factor 3 subunit C	2172.63	1.21451	0.384491	3.15874	0.00158451	0.00430072
Afu2g16230	Has domain(s) with predicted DNA binding, nucleic acid binding, zinc ion binding activity, role in transcription, DNA-templated and nucleus localization	1135.92	1.21406	0.314248	3.86338	0.00011183	0.000415526
Afu7g02110	Putative Ran-binding protein; transcript up-regulated in conidia exposed to neutrophils	1158.46	1.21367	0.14884	8.15419	3.51535e-16	8.074e-15
Afu6g08820	Has domain(s) with predicted nucleic acid binding, nucleotide binding, zinc ion binding activity	547.629	1.21365	0.288044	4.21343	2.51523e-05	0.000109579
Afu2g04690	Has domain(s) with predicted nucleobase transmembrane transporter activity, role in nucleobase transport, transmembrane transport and membrane localization	34.0432	1.2135	0.284143	4.27074	1.94825e-05	8.8089e-05
Afu2g13440	Putative class V chitin synthase; required for normal hyphal growth, conidiation and normal conidiophore development; mutants have decreased chitin content	1282.92	1.21312	0.265347	4.57182	4.83495e-06	2.53698e-05
Afu2g18030	Putative catalase with a predicted role in festuclavine biosynthesis, present in the fumigaclavine C (fga) biosynthetic gene cluster; transcript downregulated in response to voriconazole; required for chanoclavine-I production	42.0932	1.21292	0.388644	3.12091	0.00180293	0.00481702
Afu4g11590	Ortholog of A. nidulans FGSC A4 : AN5576, A. niger CBS 513.88 : An04g04860, A. oryzae RIB40 : AO090003001061, Aspergillus wentii : Aspwe1_0166635 and Aspergillus sydowii : Aspsy1_0149581	123.673	1.21271	0.316508	3.83154	0.000127342	0.000467197
Afu4g12910	Ortholog(s) have ubiquitin-specific protease activity and role in carbon catabolite repression of transcription, cellular protein localization, endocytosis, protein deubiquitination	160.776	1.21236	0.296687	4.08632	4.38271e-05	0.000180148
Afu1g13670	Protein of unkwown function; abundant in conidia	83.5932	1.21215	0.300839	4.02924	5.59571e-05	0.000224383
Afu1g11000	Ortholog(s) have role in galactose catabolic process	79.6551	1.21169	0.230873	5.24829	1.53514e-07	1.12802e-06
Afu4g09700	Protein of unknown function; transcript induced by voriconazole	96.3293	1.2113	0.326827	3.70624	0.00021036	0.000728625
Afu8g06920	Has domain(s) with predicted solute:proton antiporter activity, role in cation transport, transmembrane transport and integral component of membrane localization	173.655	1.21083	0.235187	5.14836	2.62778e-07	1.83152e-06
Afu7g03960	Ortholog of A. nidulans FGSC A4 : AN4261, AN12307, A. fumigatus Af293 : Afu5g13200, A. oryzae RIB40 : AO090020000704, AO090026000045, AO090026000818 and Aspergillus wentii : Aspwe1_0181783	53.2165	1.20976	0.308918	3.91611	8.99899e-05	0.000342642
Afu7g04040	Ortholog(s) have role in cellular response to starvation, regulation of proteolysis and mitochondrion localization	103.029	1.20954	0.262717	4.60398	4.14498e-06	2.21338e-05
Afu3g08380	Putative inorganic diphosphatase; reacts with rabbit immunosera exposed to A. fumigatus conidia	2069.63	1.20856	0.333042	3.62885	0.000284692	0.000954034
Afu4g11270	Ortholog of A. nidulans FGSC A4 : AN9473, A. niger CBS 513.88 : An04g05360, A. oryzae RIB40 : AO090003001094, Aspergillus wentii : Aspwe1_0102365 and Aspergillus sydowii : Aspsy1_0148568	730.706	1.20852	0.244551	4.94181	7.74019e-07	4.87563e-06
Afu2g16240	Ortholog(s) have Ras guanyl-nucleotide exchange factor activity	767.169	1.20849	0.265332	4.55462	5.24798e-06	2.72535e-05
Afu3g02480	Has domain(s) with predicted RNA polymerase II transcription factor activity, sequence-specific DNA binding, zinc ion binding activity, role in regulation of transcription, DNA-templated and nucleus localization	48.7695	1.20847	0.289967	4.1676	3.07821e-05	0.000131839
Afu1g12610	Hsp70 chaperone; conidia-enriched protein; induction in response to hydrogen peroxide Yap1-dependent	3212.59	1.20814	0.274437	4.40224	1.07137e-05	5.1566e-05
Afu2g01260	Sterol regulatory element binding protein (SREBP); basic helix-loop-helix leucine zipper DNA binding domain; role in the hypoxia response, iron homeostasis, ergosterol biosynthesis, resistance to azole drugs, maintenance of cell polarity	1050.22	1.20569	0.201712	5.97731	2.26855e-09	2.3263e-08
Afu4g08990	Ortholog(s) have role in purine nucleobase catabolic process	181.893	1.20372	0.337288	3.56882	0.000358588	0.00116876
Afu7g03950	Ortholog of A. nidulans FGSC A4 : AN10534, AN7218, A. fumigatus Af293 : Afu1g13000, A. niger CBS 513.88 : An13g00410, An06g00970 and A. oryzae RIB40 : AO090023000035, AO090026000819	71.7176	1.20226	0.281611	4.26923	1.96152e-05	8.86011e-05
Afu6g13970	Ortholog(s) have role in austinol biosynthetic process, dehydroaustinol biosynthetic process, sporocarp development involved in sexual reproduction	18.6598	1.20196	0.412298	2.91528	0.00355368	0.00867156
Afu7g01150	Has domain(s) with predicted ADP binding, nucleoside-triphosphatase activity, nucleotide binding activity	50.142	1.20153	0.317681	3.7822	0.000155447	0.000556433
Afu4g12870	Putative methylmalonate-semialdehyde dehydrogenase; transcript up-regulated in conidia exposed to neutrophils	314.723	1.19894	0.360513	3.32565	0.000882142	0.00259327
Afu4g08480	Ortholog(s) have cytosol, nucleus localization	1734.34	1.19827	0.218356	5.48767	4.0727e-08	3.3604e-07
Afu2g09800	Ortholog(s) have U1 snRNP, cytosol localization	439.022	1.19758	0.262062	4.56981	4.88159e-06	2.55632e-05
Afu1g10200	Ortholog(s) have Prp19 complex, spliceosomal complex localization	347.182	1.19648	0.208565	5.73673	9.65209e-09	8.95126e-08
Afu1g06940	Ortholog(s) have FMN binding, chorismate synthase activity, riboflavin reductase (NADPH) activity, role in aromatic amino acid family biosynthetic process and cytosol, nucleus localization	1128.26	1.19581	0.368089	3.24871	0.00115929	0.00327821
Afu4g12750	Ortholog(s) have role in deadenylation-dependent decapping of nuclear-transcribed mRNA and cytosol, nucleus localization	942.963	1.19575	0.197945	6.04082	1.53335e-09	1.61454e-08
Afu6g13760	Putative alpha-1,2-mannosidase subfamily protein; transcript up-regulated in hyphae upon exposure to neutrophils	116.718	1.19553	0.255935	4.67122	2.99421e-06	1.64934e-05
Afu5g07170	Ortholog of A. nidulans FGSC A4 : AN2225, A. niger CBS 513.88 : An17g00550, A. oryzae RIB40 : AO090701000254, Aspergillus wentii : Aspwe1_0048029 and Aspergillus sydowii : Aspsy1_0039724	672.928	1.19435	0.33839	3.52949	0.000416359	0.00133599
Afu7g04600	Has domain(s) with predicted Rho guanyl-nucleotide exchange factor activity, role in regulation of Rho protein signal transduction and cytoplasm, intracellular localization	261.262	1.19377	0.333123	3.58359	0.000338904	0.00111152
Afu1g03700	Ortholog of A. nidulans FGSC A4 : AN4022, A. oryzae RIB40 : AO090003000976, Aspergillus wentii : Aspwe1_0103267, Aspergillus sydowii : Aspsy1_0057572 and Aspergillus terreus NIH2624 : ATET_03840	44.1072	1.19199	0.402201	2.96367	0.00303993	0.00759017
Afu3g08730	Ortholog(s) have ubiquitin-specific protease activity and role in endocytosis, protein deubiquitination, protein targeting to vacuole involved in ubiquitin-dependent protein catabolic process via the multivesicular body sorting pathway	254.452	1.19122	0.227565	5.23463	1.65311e-07	1.20456e-06
Afu1g11690	Ortholog(s) have role in actin cortical patch assembly, actin nucleation, positive regulation of actin nucleation and actin cortical patch, cytosol, medial cortex, nucleus, old growing cell tip localization	349.888	1.19104	0.289976	4.10736	4.0021e-05	0.000165979
Afu2g14210	Putative mitochondrial dihydroxy acid dehydratase; hypoxia induced protein; induced by exposure to human airway epithelial cells; required for virulence	1329.64	1.18967	0.313226	3.79811	0.000145801	0.000526318
Afu1g10790	Putative alpha-1,2-mannosidase family protein	35.5397	1.18722	0.310865	3.81908	0.00013395	0.000488248
Afu5g15040	Ortholog of A. nidulans FGSC A4 : AN3546, A. fumigatus Af293 : Afu1g16170, Afu4g14400, Afu6g09300, A. niger CBS 513.88 : An08g11160, An04g08000 and A. oryzae RIB40 : AO090166000001	84.2701	1.18687	0.259763	4.56905	4.89943e-06	2.56225e-05
Afu5g04220	Ortholog(s) have DNA binding, tricarboxylate secondary active transmembrane transporter activity and role in alpha-ketoglutarate transport, mitochondrial citrate transport, mitochondrial genome maintenance	2602.5	1.18679	0.225251	5.26873	1.37374e-07	1.01703e-06
Afu2g12550	Has domain(s) with predicted role in transmembrane transport and integral component of membrane localization	952.018	1.18619	0.347149	3.41696	0.000633252	0.00194457
Afu3g08810	Ortholog(s) have cytosol localization	593.078	1.18594	0.216062	5.48889	4.04461e-08	3.34425e-07
Afu5g11190	Ortholog(s) have role in positive regulation of asexual sporulation resulting in formation of a cellular spore, positive regulation of secondary metabolite biosynthetic process and plasma membrane localization	1146.69	1.18574	0.274548	4.31886	1.56839e-05	7.25541e-05
Afu1g09610	Ortholog of A. nidulans FGSC A4 : AN1327, A. niger CBS 513.88 : An08g01200, A. oryzae RIB40 : AO090012000908, Aspergillus wentii : Aspwe1_0080095 and Aspergillus sydowii : Aspsy1_0053045	601.921	1.18442	0.167696	7.06292	1.63035e-12	2.54095e-11
Afu5g09420	Ortholog of A. nidulans FGSC A4 : AN8817, A. niger CBS 513.88 : An15g02370, A. oryzae RIB40 : AO090020000561, Aspergillus wentii : Aspwe1_0099437 and Aspergillus sydowii : Aspsy1_0159282	307.041	1.18415	0.248424	4.76664	1.87321e-06	1.07245e-05
Afu4g12040	Putative oxidosqualene:lanosterol cyclase (OSLC) with a role in protostadienol biosynthesis; SrbA-regulated during hypoxia	352.065	1.18412	0.178914	6.61837	3.63179e-11	4.75361e-10
Afu2g03280	Protein of unknown function; calcium induced	156.115	1.18532	0.235123	5.04127	4.62456e-07	3.0864e-06
Afu2g08850	Ortholog(s) have phospholipid-translocating ATPase activity	483.71	1.18237	0.296055	3.99375	6.50369e-05	0.00025556
Afu1g15520	Ortholog(s) have allophanate hydrolase activity, urea carboxylase activity, role in cellular response to alkaline pH, nitrogen utilization, pathogenesis, urea catabolic process and cytoplasm localization	42.5375	1.18232	0.309999	3.81393	0.000136773	0.000496774
Afu2g16390	Ortholog of A. nidulans FGSC A4 : AN7352, A. niger CBS 513.88 : An15g06770, A. oryzae RIB40 : AO090102000224, Aspergillus wentii : Aspwe1_0039269 and Aspergillus sydowii : Aspsy1_0085045	42.0329	1.18055	0.350106	3.37199	0.000746273	0.00224511
Afu3g02080	Has domain(s) with predicted role in transmembrane transport and integral component of membrane localization	77.4875	1.17972	0.266296	4.4301	9.41911e-06	4.58408e-05
Afu2g02180	Ortholog(s) have cytosol, nucleus localization	120.921	1.17877	0.29314	4.02119	5.79058e-05	0.000231006
Afu3g11940	Has domain(s) with predicted zinc ion binding activity	211.594	1.1784	0.273343	4.31106	1.62474e-05	7.48525e-05
Afu6g10240	Putative histidine kinase, two-component signal transduction protein; transcript level increased significantly during infection of mice	85.7749	1.17815	0.342348	3.44138	0.000578746	0.00179402
Afu4g07260	Ortholog(s) have role in positive regulation of establishment of bipolar cell polarity regulating cell shape and cell division site, cell tip, cytosol, mitotic spindle pole body, nucleus localization	324.135	1.17797	0.248952	4.73173	2.22614e-06	1.26164e-05
Afu5g01940	Has domain(s) with predicted nucleic acid binding, nucleotide binding activity	347.492	1.17658	0.301033	3.90848	9.2878e-05	0.000352273
Afu1g05680	Protein of unknown function; calcium induced	725.456	1.17644	0.345948	3.40063	0.000672316	0.0020493
Afu2g17515	Protein of unknown function	77.1413	1.17635	0.406035	2.89717	0.00376546	0.00910084
Afu5g07100	Ortholog(s) have sterol binding activity, role in intracellular sterol transport and cortical endoplasmic reticulum, mitochondrion localization	618.302	1.17477	0.2139	5.49214	3.97092e-08	3.28678e-07
Afu2g03480	Ortholog(s) have cell septum localization	69.4391	1.17453	0.365476	3.21369	0.0013104	0.00364749
Afu2g16462	Ortholog(s) have chromatin insulator sequence binding, transcription factor activity, core RNA polymerase III binding activity and role in transcription initiation from RNA polymerase III promoter	137.813	1.17401	0.26505	4.4294	9.4497e-06	4.59328e-05
Afu1g03820	Ortholog(s) have U2-type spliceosomal complex localization	110.012	1.17364	0.294417	3.98633	6.71031e-05	0.000262759
Afu5g07180	Ortholog(s) have nucleus localization	261.65	1.17322	0.370815	3.1639	0.00155672	0.00423996
Afu1g02340	Ortholog of A. nidulans FGSC A4 : AN0334, A. oryzae RIB40 : AO090005000866, Aspergillus wentii : Aspwe1_0169667 and Aspergillus sydowii : Aspsy1_0145773	796.479	1.1726	0.192503	6.09132	1.11982e-09	1.20166e-08
Afu6g08810	Ortholog(s) have role in ascospore formation, mitochondrial respiratory chain complex I assembly, programmed cell death and mitochondrion, plasma membrane localization	1237.67	1.17255	0.30659	3.82449	0.000131044	0.000479885
Afu3g14680	Putative secreted lysophospholipase B; transcript induced by lecithin and by voriconazole; hypoxia induced protein; induced by exposure to artemisinin	3384.27	1.17168	0.239252	4.89728	9.71725e-07	5.97253e-06
Afu1g11110	Putative voltage-gated calcium channel	503.746	1.17107	0.173493	6.74993	1.47916e-11	2.02771e-10
Afu5g07240	Has domain(s) with predicted nucleic acid binding activity	201.529	1.17018	0.225056	5.19949	1.99833e-07	1.42569e-06
Afu7g04450	Has domain(s) with predicted role in signal transduction and intracellular localization	251.151	1.1698	0.297188	3.93624	8.27688e-05	0.000316955
Afu8g04410	Ortholog of A. nidulans FGSC A4 : AN1453, A. niger CBS 513.88 : An16g08630, Aspergillus wentii : Aspwe1_0117354, Aspergillus sydowii : Aspsy1_0143599 and Aspergillus terreus NIH2624 : ATET_00054	193.852	1.16955	0.356805	3.27784	0.00104606	0.00299489
Afu6g14070	Ortholog of Aspergillus fumigatus A1163 : AFUB_000670	45.113	1.16952	0.353896	3.30469	0.000950806	0.00276922
Afu1g10080	Putative C2H2 zinc-responsive transcriptional activator; no orthologs found in mammals	138.136	1.1691	0.217598	5.37276	7.75422e-08	6.0426e-07
Afu5g03120	Ortholog(s) have 5'-3' exoribonuclease activity, magnesium ion binding activity, role in RNA phosphodiester bond hydrolysis, exonucleolytic and cytoplasmic mRNA processing body, cytoplasmic stress granule, cytosol localization	367.548	1.16705	0.19334	6.03626	1.57725e-09	1.65411e-08
Afu2g04300	Has domain(s) with predicted hydrolase activity and role in metabolic process	105.359	1.16649	0.246293	4.73618	2.17788e-06	1.23696e-05
Afu1g02980	Putative 6-phosphogluconolactonase; calcium downregulated	3090.76	1.16521	0.246599	4.72512	2.29983e-06	1.30059e-05
Afu4g03460	Putative helix-loop-helix (HLH) DNA binding domain protein; calcium-downregulated; highly induced in response to hypoxia	7522.72	1.16498	0.171833	6.77973	1.20401e-11	1.67983e-10
Afu2g14600	Ortholog(s) have sterol esterase activity, role in cell wall mannoprotein biosynthetic process, sterol metabolic process and integral component of membrane, plasma membrane localization	127.387	1.1616	0.272988	4.25512	2.08938e-05	9.35695e-05
Afu6g09307	Has domain(s) with predicted catalytic activity, chitin binding, chitinase activity, hydrolase activity, hydrolyzing O-glycosyl compounds activity and role in carbohydrate metabolic process, chitin catabolic process	1099.71	1.16113	0.211359	5.49363	3.93745e-08	3.26252e-07
Afu5g08370	Ortholog(s) have role in proteasome-mediated ubiquitin-dependent protein catabolic process and cytoplasm, nucleus localization	1515.69	1.16002	0.147107	7.88557	3.13102e-15	6.59362e-14
Afu2g06100	Ortholog of A. nidulans FGSC A4 : AN7443, A. niger CBS 513.88 : An02g14710, A. oryzae RIB40 : AO090001000726, Aspergillus wentii : Aspwe1_0110234 and Aspergillus sydowii : Aspsy1_0152786	759.773	1.15897	0.256584	4.51694	6.27408e-06	3.1816e-05
Afu5g02510	Ortholog(s) have role in Golgi to vacuole transport, ascospore wall assembly, retrograde transport, endosome to Golgi and GARP complex, mitochondrion localization	257.081	1.15865	0.205274	5.64442	1.65736e-08	1.46606e-07
Afu2g13090	Ortholog(s) have DNA binding, RNA polymerase II activity, RNA-directed RNA polymerase activity, role in response to drug, termination of RNA polymerase II transcription and DNA-directed RNA polymerase II, core complex, cytosol localization	266.06	1.15806	0.194901	5.94183	2.81865e-09	2.83824e-08
Afu1g03380	Ortholog of A. nidulans FGSC A4 : AN0265, A. niger CBS 513.88 : An01g04760, A. oryzae RIB40 : AO090005000763, Aspergillus wentii : Aspwe1_0049645 and Aspergillus sydowii : Aspsy1_0027812	276.336	1.15803	0.362071	3.19834	0.00138219	0.00382159
Afu3g08500	Ortholog of A. nidulans FGSC A4 : AN2983/msb1, A. niger CBS 513.88 : An02g12170, A. oryzae RIB40 : AO090005001425, Aspergillus wentii : Aspwe1_0052317 and Aspergillus sydowii : Aspsy1_0146126	347.09	1.15754	0.397148	2.91464	0.00356099	0.00867874
Afu2g15170	Ortholog of A. nidulans FGSC A4 : AN7583, A. niger CBS 513.88 : An09g03380, Aspergillus wentii : Aspwe1_0117969, Aspergillus sydowii : Aspsy1_0152812 and Aspergillus terreus NIH2624 : ATET_07870	1557.23	1.15539	0.255165	4.528	5.95433e-06	3.0393e-05
Afu5g09180	Ortholog(s) have extracellular region localization	42.4085	1.15522	0.384684	3.00305	0.00267292	0.00677502
Afu2g13240	Putative V-type ATPase, B subunit; transcript induced by exposure to human airway epithelial cells	1184.61	1.15489	0.33323	3.46575	0.000528764	0.00165212
Afu3g07290	Protein of unknown function; transcript induced by exposure to human airway epithelial cells	370.905	1.15414	0.255273	4.52117	6.14974e-06	3.12459e-05
Afu6g00510	Has domain(s) with predicted oxidoreductase activity, transferase activity, transferring acyl groups other than amino-acyl groups, zinc ion binding activity and role in oxidation-reduction process	11198	1.15344	0.341182	3.38071	0.000722989	0.00218763
Afu1g11870	Ortholog(s) have ADP binding, metalloendopeptidase activity, peptidase activity, role in protein processing involved in protein targeting to mitochondrion and mitochondrial processing peptidase complex localization	482.368	1.1529	0.267065	4.31693	1.58211e-05	7.31028e-05
Afu1g11380	Ortholog of A. nidulans FGSC A4 : AN6413, AN6419, AN6946, AN5312, AN5664, AN8328, AN3241, AN10369, AN1930, AN2386, AN1738, AN11159, AN8984, AN8951, AN1540, AN8971, AN9387, AN9266, AN9306, AN1317, AN10886, AN7232, AN7774, AN12202	277.701	1.15107	0.199493	5.76998	7.92827e-09	7.45827e-08
Afu7g02500	Ortholog of A. nidulans FGSC A4 : AN9069, A. niger CBS 513.88 : An12g00100, A. oryzae RIB40 : AO090038000626, Aspergillus wentii : Aspwe1_0136265 and Aspergillus sydowii : Aspsy1_0061378	255.105	1.14961	0.225622	5.0953	3.48193e-07	2.36188e-06
Afu2g04360	WD repeat protein; predicted signal sequence for secretion	717.187	1.14846	0.201038	5.71265	1.11227e-08	1.01474e-07
Afu1g14620	Ortholog of A. nidulans FGSC A4 : AN0803, A. niger CBS 513.88 : An01g12620, A. oryzae RIB40 : AO090003001568, Aspergillus wentii : Aspwe1_0027658 and Aspergillus sydowii : Aspsy1_0139476	494.269	1.14819	0.217043	5.29015	1.22217e-07	9.13432e-07
Afu3g08270	Pyruvate dehydrogenase complex component; hypoxia induced protein	490.176	1.14814	0.279044	4.11453	3.87965e-05	0.000161927
Afu6g08100	Ortholog(s) have Golgi apparatus localization	158.407	1.14791	0.346436	3.31348	0.000921418	0.00269261
Afu2g05860	Putative golgi apparatus Ca2+/Mn2+ P-type ATPase; mutant shows increased expression of calcineurin pathway genes	231.481	1.14768	0.272666	4.20909	2.56396e-05	0.000111517
Afu2g10420	Has domain(s) with predicted catalytic activity and role in metabolic process	531.934	1.14634	0.276658	4.14354	3.41985e-05	0.000144736
Afu6g09090	Ortholog of A. nidulans FGSC A4 : AN8402, A. oryzae RIB40 : AO090010000632, Neosartorya fischeri NRRL 181 : NFIA_054750, Aspergillus wentii : Aspwe1_0032492 and Aspergillus versicolor : Aspve1_0056791	309.689	1.14549	0.397835	2.8793	0.00398554	0.00955629
Afu1g12760	Adenylate cyclase-associated protein	647.975	1.14528	0.16766	6.83096	8.43509e-12	1.19815e-10
Afu5g06340	Ortholog(s) have cell division site, cytosol, nucleus localization	75.2941	1.14523	0.245734	4.66045	3.15517e-06	1.7223e-05
Afu6g12540	Ortholog(s) have cytosol, nucleus, site of double-strand break localization	1320.21	1.14475	0.167804	6.82195	8.98127e-12	1.26657e-10
Afu8g02140	Ortholog of A. nidulans FGSC A4 : AN8767, A. fumigatus Af293 : Afu3g02830, A. niger CBS 513.88 : An10g00890, An04g07720, An02g09440 and A. oryzae RIB40 : AO090011000172, AO090023000667	55.3562	1.14389	0.327411	3.49374	0.000476312	0.00150258
Afu7g04670	Ortholog(s) have unfolded protein binding activity, role in mitochondrial proton-transporting ATP synthase complex assembly and mitochondrion localization	301.474	1.14306	0.180616	6.32866	2.47306e-10	2.92999e-09
Afu5g13280	Ortholog of A. nidulans FGSC A4 : AN6887, A. niger CBS 513.88 : An14g04670, A. oryzae RIB40 : AO090120000470, Aspergillus wentii : Aspwe1_0039072 and Aspergillus sydowii : Aspsy1_0145002	416.145	1.14213	0.318732	3.58335	0.000339216	0.00111208
Afu4g11450	Ortholog(s) have Rho guanyl-nucleotide exchange factor activity	404.612	1.1418	0.33653	3.39286	0.000691668	0.00210236
Afu3g05700	Has domain(s) with predicted ARF guanyl-nucleotide exchange factor activity and role in regulation of ARF protein signal transduction	176.64	1.14128	0.375013	3.04332	0.00233982	0.00604583
Afu6g11220	Has domain(s) with predicted intracellular localization	338.275	1.14083	0.295289	3.86344	0.0001118	0.000415526
Afu3g09720	Ortholog(s) have mRNA cleavage and polyadenylation specificity factor complex localization	321.28	1.14049	0.204238	5.58413	2.34878e-08	2.02521e-07
Afu8g00930	Ortholog of A. fumigatus Af293 : Afu4g01290/csn, A. niger CBS 513.88 : An04g04530, A. oryzae RIB40 : AO090011000027, AO090020000697/csnA and Neosartorya fischeri NRRL 181 : NFIA_043990, NFIA_094360	23.8707	1.1397	0.371862	3.06485	0.0021778	0.00568137
Afu5g08750	Ortholog(s) have cell septum localization	839.332	1.13843	0.177994	6.39586	1.59642e-10	1.9233e-09
Afu3g10100	Ortholog(s) have role in mRNA export from nucleus and nucleus localization	726.076	1.13842	0.356496	3.19336	0.00140629	0.00387458
Afu1g15230	Ortholog(s) have role in conidiophore development, conidium formation, hyphal growth	436.434	1.13801	0.30089	3.78213	0.00015549	0.000556433
Afu3g12420	Ortholog(s) have extracellular region localization	307.56	1.13683	0.149978	7.57997	3.45629e-14	6.4031e-13
Afu8g02640	Has domain(s) with predicted DNA binding, RNA polymerase II transcription factor activity, sequence-specific DNA binding, zinc ion binding activity and role in regulation of transcription, DNA-templated, transcription, DNA-templated	71.564	1.1364	0.254484	4.4655	7.98816e-06	3.94884e-05
Afu4g11340	Saccharopine dehydrogenase; hypoxia induced protein; transcript induced by exposure to human airway epithelial cells	1201.23	1.13638	0.357352	3.18001	0.00147269	0.00404051
Afu3g04120	Histone methyltransferase (H3-K4 specific); deletion shows loss of whole genome H3K4 tri-methylation and a decrease in di-methylation; mutants produce increased amounts of gliotoxin; normal virulence in mice and toll mutant flies	207.673	1.13597	0.288766	3.93386	8.35909e-05	0.000319672
Afu1g12830	Nitrate reductase	9339.48	1.135	0.162615	6.97965	2.9591e-12	4.41057e-11
Afu6g03890	Spore-specific catalase; abundant protein in conidia; calcium downregulated; predicted secretory signal sequence	170.561	1.13498	0.333394	3.40434	0.000663251	0.00202402
Afu4g13860	Has domain(s) with predicted FAD binding, oxidoreductase activity and role in metabolic process	236.445	1.13348	0.220128	5.14921	2.6158e-07	1.82479e-06
Afu5g02840	Has domain(s) with predicted substrate-specific transmembrane transporter activity, transmembrane transporter activity, role in transmembrane transport and integral component of membrane, membrane localization	1107.83	1.13295	0.1719	6.59078	4.37529e-11	5.61567e-10
Afu1g03090	Putative mitochondrial integral membrane protein	3308.12	1.13158	0.25929	4.36413	1.27629e-05	6.0248e-05
Afu5g09270	Ortholog(s) have endoplasmic reticulum localization	937.047	1.13141	0.223995	5.05104	4.39409e-07	2.935e-06
Afu6g13440	Has domain(s) with predicted catalytic activity, sulfuric ester hydrolase activity and role in metabolic process	233.807	1.13125	0.371684	3.04359	0.00233776	0.00604247
Afu1g15550	Has domain(s) with predicted DNA binding, sequence-specific DNA binding, transcription factor activity, sequence-specific DNA binding activity and role in regulation of transcription, DNA-templated	532.731	1.1304	0.224351	5.03854	4.69087e-07	3.10681e-06
Afu7g01550	Ortholog(s) have role in Group I intron splicing and mitochondrion localization	181.153	1.12902	0.284216	3.97241	7.11499e-05	0.000276949
Afu5g10850	Ortholog(s) have cytosol, nucleus localization	409.065	1.12843	0.328987	3.43001	0.00060355	0.00186222
Afu2g02510	Ortholog(s) have role in positive regulation of conjugation with cellular fusion and TORC1 complex, cytoplasm localization	150.424	1.12641	0.222913	5.05316	4.34563e-07	2.90757e-06
Afu5g01780	Ortholog(s) have role in ascospore formation, conidium formation, hyphal growth, regulation of ascospore formation, regulation of meiosis I and regulation of mitotic nuclear division, more	397.711	1.12558	0.266634	4.22144	2.42746e-05	0.000106524
Afu8g00470	Protein of unknown function; encoded in the fma (fumagillin) secondary metabolite gene cluster	48.9838	1.12394	0.297312	3.78032	0.000156628	0.000560252
Afu5g05850	Ortholog of A. nidulans FGSC A4 : AN8841, A. niger CBS 513.88 : An17g02070, A. oryzae RIB40 : AO090009000680, Aspergillus wentii : Aspwe1_0101449 and Aspergillus sydowii : Aspsy1_0159430	680.973	1.12196	0.165647	6.7732	1.25969e-11	1.7513e-10
Afu4g11110	Ortholog(s) have cytosol, endoplasmic reticulum, mitotic spindle pole body, nucleus localization	513.239	1.12131	0.364833	3.07349	0.00211572	0.00553782
Afu6g01900	Ortholog of A. nidulans FGSC A4 : AN2629, AN8660, A. niger CBS 513.88 : An12g06490, A. oryzae RIB40 : AO090038000052, AO090001000087, AO090009000516 and Aspergillus wentii : Aspwe1_0048459, Aspwe1_0055341	112.195	1.12069	0.368445	3.04169	0.00235253	0.00607066
Afu6g07830	Has domain(s) with predicted GTPase activator activity, zinc ion binding activity	376.617	1.12014	0.295253	3.79384	0.000148333	0.000534474
Afu1g06810	Ortholog(s) have role in mitochondrial translation and mitochondrion, nucleus localization	967.528	1.11992	0.352898	3.17351	0.00150608	0.00411632
Afu6g06480	Ortholog of A. nidulans FGSC A4 : AN5780, A. niger CBS 513.88 : An18g06640, Aspergillus wentii : Aspwe1_0177889, Aspergillus versicolor : Aspve1_0053552 and Aspergillus clavatus NRRL 1 : ACLA_088250	46.7492	1.11896	0.325195	3.44089	0.00057981	0.00179659
Afu1g16730	Ortholog(s) have pseudouridine synthase activity, role in enzyme-directed rRNA pseudouridine synthesis, mRNA pseudouridine synthesis, snRNA pseudouridine synthesis, tRNA pseudouridine synthesis and cytoplasm, nucleus localization	245.697	1.11894	0.293502	3.81238	0.000137633	0.000499358
Afu6g06550	Ortholog(s) have nucleus localization	164.176	1.11894	0.236451	4.73222	2.22074e-06	1.2604e-05
Afu1g14270	Has domain(s) with predicted catalytic activity, catechol 1,2-dioxygenase activity, ferric iron binding, iron ion binding and oxidoreductase activity, more	118.637	1.11822	0.23644	4.7294	2.25183e-06	1.27436e-05
Afu7g06430	Ortholog of A. nidulans FGSC A4 : AN5231, A. oryzae RIB40 : AO090012000101, Aspergillus wentii : Aspwe1_0167924, Aspergillus sydowii : Aspsy1_0091759 and Aspergillus terreus NIH2624 : ATET_07909	904.281	1.1178	0.162628	6.87333	6.27208e-12	9.12355e-11
Afu6g02840	Ortholog(s) have protein serine/threonine kinase activity	182.05	1.11739	0.289993	3.85315	0.000116608	0.000432259
Afu1g01560	Ortholog of A. nidulans FGSC A4 : AN8501, A. niger CBS 513.88 : An04g08620, A. oryzae RIB40 : AO090009000717, Aspergillus wentii : Aspwe1_0046512, Aspwe1_0102964 and Aspergillus sydowii : Aspsy1_0160513	59.3991	1.11642	0.328836	3.39505	0.000686158	0.00208825
Afu1g13340	Has domain(s) with predicted integral component of membrane localization	198.745	1.11547	0.254711	4.37938	1.1902e-05	5.64895e-05
Afu6g07950	Has domain(s) with predicted DNA binding, zinc ion binding activity, role in transcription, DNA-templated and nucleus localization	119.597	1.11429	0.270684	4.11659	3.84516e-05	0.000160658
Afu3g10450	Has domain(s) with predicted RNA binding activity and role in RNA processing	275.9	1.11205	0.158067	7.03533	1.98794e-12	3.05582e-11
Afu5g02250	Ortholog of A. nidulans FGSC A4 : AN8031, A. niger CBS 513.88 : An02g10580, A. oryzae RIB40 : AO090102000288, Aspergillus wentii : Aspwe1_0042830 and Aspergillus sydowii : Aspsy1_0156829	147.88	1.11054	0.383117	2.89871	0.00374698	0.00906453
Afu7g05790	Ortholog(s) have role in vacuole organization and cytosol, nucleus localization	546.753	1.10944	0.228688	4.85134	1.22631e-06	7.39836e-06
Afu6g11360	Ortholog(s) have mitochondrion localization	468.663	1.10939	0.274967	4.03464	5.4685e-05	0.000219944
Afu7g03920	Ortholog of A. niger CBS 513.88 : An13g00380, Neosartorya fischeri NRRL 181 : NFIA_024880, Aspergillus wentii : Aspwe1_0429249 and Aspergillus clavatus NRRL 1 : ACLA_005620	159.1	1.10914	0.334165	3.31914	0.000902947	0.00264355
Afu4g12490	Ortholog of A. nidulans FGSC A4 : AN3678, A. niger CBS 513.88 : An01g07920, A. oryzae RIB40 : AO090009000462, Aspergillus wentii : Aspwe1_0033898 and Aspergillus sydowii : Aspsy1_0046608	318.422	1.10908	0.249447	4.44617	8.74161e-06	4.28623e-05
Afu5g11890	Ortholog(s) have Rho guanyl-nucleotide exchange factor activity, role in actomyosin contractile ring assembly, regulation of actomyosin contractile ring contraction and contractile ring localization	781.78	1.10887	0.325088	3.41098	0.000647306	0.00198229
Afu5g11030	Has domain(s) with predicted transferase activity, transferring acyl groups activity and role in metabolic process	389.364	1.1083	0.167108	6.63224	3.30634e-11	4.35761e-10
Afu5g04020	Ortholog of A. nidulans FGSC A4 : AN12204, A. niger CBS 513.88 : An09g06150, A. oryzae RIB40 : AO090102000605, Neosartorya fischeri NRRL 181 : NFIA_038090 and Aspergillus wentii : Aspwe1_0043117	88.6015	1.10826	0.332597	3.33216	0.000861749	0.00254188
Afu3g10940	Ortholog of A. nidulans FGSC A4 : AN4899, A. oryzae RIB40 : AO090003000644, Aspergillus wentii : Aspwe1_0362912, Aspergillus sydowii : Aspsy1_0793863 and Aspergillus terreus NIH2624 : ATET_04619	250.674	1.1082	0.215307	5.14706	2.64602e-07	1.84259e-06
Afu3g09610	Ortholog(s) have role in histone H4 acetylation	493.781	1.10762	0.193728	5.7174	1.08163e-08	9.89084e-08
Afu4g10390	Ortholog(s) have cytoplasm, nucleus localization	253.918	1.1073	0.240945	4.59566	4.31386e-06	2.2911e-05
Afu1g07250	Ortholog(s) have role in microautophagy, polyphosphate metabolic process, protein localization, vacuolar transport, vacuole fusion, non-autophagic	457.642	1.10601	0.236089	4.68471	2.80356e-06	1.55853e-05
Afu2g12580	Ortholog(s) have endoplasmic reticulum localization	379.481	1.105	0.262039	4.21695	2.47633e-05	0.000108124
Afu5g10550	ATP synthase F1, beta subunit; reacts with rabbit immunosera exposed to A. fumigatus conidia; hypoxia induced protein	12960.6	1.10486	0.351055	3.14726	0.00164808	0.00444867
Afu1g07220	6-Phosphofructo-2-kinase	2727.92	1.10461	0.364745	3.02844	0.00245817	0.00631425
Afu3g11080	Putative mitogen-activated protein kinase kinase kinase (MAPKKK)	319.875	1.10432	0.352253	3.13502	0.00171842	0.00462109
Afu4g13170	G-protein complex beta subunit; conidia-enriched protein; immunoreactive	7327.42	1.10293	0.297589	3.70622	0.000210378	0.000728625
Afu1g09640	Ortholog(s) have actin binding, cytoskeletal regulatory protein binding, enzyme activator activity	222.154	1.10211	0.244995	4.49849	6.84373e-06	3.43938e-05
Afu3g13150	Ortholog of A. nidulans FGSC A4 : AN3178/sds3, A. niger CBS 513.88 : An02g09020, A. oryzae RIB40 : AO090012000818, Aspergillus wentii : Aspwe1_0170080 and Aspergillus sydowii : Aspsy1_0056129	170.266	1.10204	0.28588	3.85492	0.000115768	0.000429349
Afu5g12090	Ortholog of A. nidulans FGSC A4 : AN0093, A. niger CBS 513.88 : An18g02240, A. oryzae RIB40 : AO090120000325, Aspergillus wentii : Aspwe1_0445637 and Aspergillus terreus NIH2624 : ATET_02066	432.48	1.10112	0.186696	5.89792	3.68112e-09	3.64171e-08
Afu7g05250	Ortholog(s) have methylated histone binding activity, role in histone acetylation and NuA3a histone acetyltransferase complex, NuA3b histone acetyltransferase complex, cytoplasm localization	388.8	1.0999	0.20721	5.30811	1.10766e-07	8.34198e-07
Afu3g05780	Zinc finger transcription factor, blue light receptor involved in control of growth, metabolism and stress response	76.0262	1.09964	0.307909	3.57132	0.000355187	0.00115863
Afu1g06520	Ortholog(s) have GTPase activity, tRNA binding, translation initiation factor activity, role in mitochondrial translation and mitochondrion localization	494.31	1.0987	0.217339	5.05522	4.29902e-07	2.88622e-06
Afu1g16830	Ortholog(s) have transcriptional activator activity, RNA polymerase II core promoter proximal region sequence-specific binding activity	165.6	1.09866	0.223555	4.91448	8.90198e-07	5.52331e-06
Afu1g01570	Ortholog of A. nidulans FGSC A4 : AN0389, A. niger CBS 513.88 : An04g08610, Neosartorya fischeri NRRL 181 : NFIA_023080, Aspergillus wentii : Aspwe1_0169743 and Aspergillus versicolor : Aspve1_0119805	46.6016	1.09761	0.29882	3.67314	0.000239585	0.000819882
Afu5g10510	Ortholog(s) have role in secondary metabolite biosynthetic process	1240.61	1.09738	0.313143	3.50441	0.000457619	0.00145354
Afu6g08250	Ortholog(s) have nucleus localization	136.812	1.09732	0.304025	3.6093	0.000307023	0.00101887
Afu2g11210	Ortholog of A. nidulans FGSC A4 : AN5891, A. niger CBS 513.88 : An02g03210, A. oryzae RIB40 : AO090026000529, Neosartorya fischeri NRRL 181 : NFIA_086490 and Aspergillus clavatus NRRL 1 : ACLA_070170	252.71	1.09678	0.373076	2.93983	0.00328398	0.00810164
Afu3g08720	Ortholog of A. nidulans FGSC A4 : AN3002, A. niger CBS 513.88 : An02g12480, A. oryzae RIB40 : AO090005001396, Aspergillus wentii : Aspwe1_0113467 and Aspergillus sydowii : Aspsy1_0077171	334.55	1.09606	0.17845	6.14212	8.14263e-10	8.89574e-09
Afu2g16140	Ortholog(s) have cytosol localization	133.964	1.09602	0.330769	3.31354	0.000921216	0.00269261
Afu1g09560	Ortholog(s) have role in microtubule cytoskeleton organization, mitotic sister chromatid segregation and TORC1 complex, TORC2 complex, cytosol, nucleus localization	392.253	1.0949	0.18802	5.82331	5.76934e-09	5.54012e-08
Afu3g06520	Ortholog of A. nidulans FGSC A4 : AN4768, A. niger CBS 513.88 : An11g09800, A. oryzae RIB40 : AO090020000350, Aspergillus wentii : Aspwe1_0029356 and Aspergillus sydowii : Aspsy1_0043240	204.836	1.09463	0.220919	4.9549	7.23675e-07	4.59165e-06
Afu2g05450	Mitochondrial NADH dehydrogenase involved in oxidative phosphorylation; repressed by exposure to artemisinin	3010.55	1.0941	0.222705	4.91277	8.97988e-07	5.56285e-06
Afu4g10100	Ortholog(s) have cytosol localization	1198.5	1.09335	0.265859	4.11251	3.91375e-05	0.000163004
Afu6g13120	Ortholog(s) have mRNA binding, ribonucleoprotein complex binding activity	604.938	1.09225	0.297	3.6776	0.000235439	0.000808293
Afu6g07890	Ortholog(s) have role in ascospore formation, cellular response to calcium ion, fungal-type cell wall organization or biogenesis and cell cortex, cell division site, cell septum, cytosol localization	283.721	1.0922	0.258923	4.21823	2.46225e-05	0.000107809
Afu1g15280	Has domain(s) with predicted hydrolase activity, acting on carbon-nitrogen (but not peptide) bonds, oxidoreductase activity and role in carbohydrate metabolic process, metabolic process	109.633	1.09084	0.325473	3.35156	0.000803567	0.00239636
Afu4g07790	Has domain(s) with predicted RNA polymerase II transcription factor activity, sequence-specific DNA binding, transcription factor activity, sequence-specific DNA binding, zinc ion binding activity	69.7801	1.09082	0.241582	4.51532	6.32209e-06	3.20181e-05
Afu5g10960	Ortholog of A. nidulans FGSC A4 : AN8455, A. fumigatus Af293 : Afu5g10940, Neosartorya fischeri NRRL 181 : NFIA_076300, Aspergillus wentii : Aspwe1_0041244 and Aspergillus versicolor : Aspve1_0042580	417.519	1.09074	0.224545	4.85754	1.18854e-06	7.18706e-06
Afu1g14550	Putative manganese superoxide dismutase; allergen Asp f 6; recognized by IgE from allergic patients; expressed only in hyphae; transcript up-regulated in hyphae exposed to neutrophils and to amphotericin B	22.2357	1.08996	0.369043	2.95348	0.00314214	0.00781307
Afu2g12910	Ortholog of A. nidulans FGSC A4 : AN6264, A. niger CBS 513.88 : An02g01620, A. oryzae RIB40 : AO090026000343, Aspergillus wentii : Aspwe1_0117790 and Aspergillus sydowii : Aspsy1_0151049	848.247	1.08963	0.292423	3.72622	0.000194371	0.000680993
Afu4g09620	Ortholog(s) have role in transcription-coupled nucleotide-excision repair and Ddb1-Ckn1 complex, cytosol localization	48.6388	1.08888	0.331149	3.2882	0.00100829	0.00290325
Afu2g10000	Ortholog(s) have cytosol localization	597.032	1.0878	0.141737	7.67479	1.65691e-14	3.17441e-13
Afu1g05595	Ortholog of A. nidulans FGSC A4 : AN4084, A. niger CBS 513.88 : An18g04440, A. oryzae RIB40 : AO090009000381, Aspergillus wentii : Aspwe1_0025280 and Aspergillus sydowii : Aspsy1_0149732	376.045	1.08765	0.17353	6.26775	3.66295e-10	4.26892e-09
Afu1g11780	Ortholog of A. nidulans FGSC A4 : AN1116, A. niger CBS 513.88 : An08g03970, A. oryzae RIB40 : AO090038000243, Aspergillus wentii : Aspwe1_0109813 and Aspergillus sydowii : Aspsy1_0244584	319.615	1.08764	0.261453	4.15998	3.18269e-05	0.000135796
Afu3g05880	Ortholog(s) have cytosol localization	296.54	1.08655	0.28056	3.8728	0.000107591	0.000401676
Afu2g08040	C6 finger domain protein; transcript up-regulated in conidia exposed to neutrophils	179.612	1.08647	0.362571	2.99658	0.00273028	0.00690481
Afu5g06750	Putative protein kinase for translation initiation factor eIF2; S. cerevisiae ortholog GCN2 has role in cellular amino acid biosynthetic process, regulation of translational initiation, DNA damage checkpoint, protein phosphorylation	551.233	1.08609	0.264645	4.10393	4.06184e-05	0.00016819
Afu1g07440	Molecular chaperone; conidia-enriched protein	22458.2	1.08582	0.307063	3.53616	0.000405982	0.0013075
Afu5g01350	Has domain(s) with predicted role in transmembrane transport and integral component of membrane localization	57.4168	1.08458	0.311911	3.47721	0.000506661	0.00158748
Afu2g02310	Cortical patch protein; transcript up-regulated in conidia exposed to neutrophils; induced by exposure to artemisinin	7436.16	1.08432	0.280426	3.86671	0.000110314	0.000410897
Afu3g11460	Ortholog of A. nidulans FGSC A4 : AN2898, A. niger CBS 513.88 : An02g07300, A. oryzae RIB40 : AO090003000701, Aspergillus wentii : Aspwe1_0105666 and Aspergillus sydowii : Aspsy1_0146871	146.486	1.0831	0.351042	3.08537	0.00203297	0.00534795
Afu5g02260	Putative ABC multidrug transporter; higher expression in 48 h biofilm vs planktonic cells	75.2395	1.08188	0.25585	4.22858	2.35166e-05	0.000103835
Afu3g14380	Ortholog(s) have ubiquitin binding activity and role in late endosome to vacuole transport, negative regulation of protein polyubiquitination, protein targeting to membrane, protein targeting to vacuole	139.434	1.08187	0.35459	3.05105	0.0022804	0.00590395
Afu1g05190	Ortholog of A. nidulans FGSC A4 : AN2744, A. niger CBS 513.88 : An01g04420, A. oryzae RIB40 : AO090003000815, Aspergillus wentii : Aspwe1_0049622 and Aspergillus sydowii : Aspsy1_0155381	573.963	1.08086	0.276706	3.90618	9.37674e-05	0.000355041
Afu2g13520	Ortholog(s) have role in fermentation, protein maturation and mitochondrion localization	242.754	1.08036	0.214246	5.04264	4.59145e-07	3.0461e-06
Afu3g00840	FAD-dependant oxygenase; secreted protein; ortholog of A. nidulans AN10930, afoF, AN5258, AN7274, AN7269 and AN1310; transcript up-regulated in conidia exposed to neutrophils	2064.89	1.08017	0.21621	4.99594	5.85508e-07	3.79469e-06
Afu1g11970	Ortholog(s) have role in mitochondrial fusion, mitochondrial genome maintenance and extrinsic component of mitochondrial inner membrane, fungal-type vacuole membrane localization	983.725	1.07909	0.255384	4.22536	2.38558e-05	0.00010503
Afu2g11520	Monosugar-transporter similar to mstC	4911.27	1.07781	0.368901	2.92168	0.0034815	0.00850877
Afu1g04090	Ortholog(s) have mitochondrion localization	56.8163	1.0778	0.297209	3.62641	0.000287388	0.000962248
Afu7g03930	Ortholog of A. nidulans FGSC A4 : AN2188, A. niger CBS 513.88 : An13g00390, A. oryzae RIB40 : AO090026000821, Aspergillus wentii : Aspwe1_0050251 and Aspergillus sydowii : Aspsy1_0026945	119.611	1.0775	0.195804	5.50293	3.73525e-08	3.1048e-07
Afu4g12440	Ortholog(s) have Golgi apparatus, endoplasmic reticulum, fungal-type vacuole membrane localization	225.642	1.07738	0.21355	5.04509	4.53317e-07	3.01253e-06
Afu4g00610	Putative aryl-alcohol dehydrogenase	1066.51	1.07722	0.217237	4.95871	7.09634e-07	4.50985e-06
Afu3g10840	Putative zinc knuckle transcription factor; transcript induced by exposure to human airway epithelial cells	1214.1	1.07716	0.225565	4.77538	1.79365e-06	1.03217e-05
Afu6g10890	Ortholog(s) have role in receptor-mediated endocytosis and actin cortical patch localization	243.846	1.07632	0.238544	4.51205	6.42054e-06	3.24539e-05
Afu3g10610	Ortholog of A. nidulans FGSC A4 : AN4929, A. niger CBS 513.88 : An02g06220, A. oryzae RIB40 : AO090003000605, Aspergillus wentii : Aspwe1_0104935 and Aspergillus sydowii : Aspsy1_0147876	749.224	1.07513	0.359303	2.99228	0.00276906	0.00699389
Afu4g06190	Putative fungal specific transcription factor; ortholog of A. nidulans AN8079 and AN10541; transcript up-regulated in conidia exposed to neutrophils	89.9684	1.07474	0.22849	4.70365	2.55556e-06	1.42977e-05
Afu6g03940	Ortholog(s) have cytosol, nucleus localization	1146.42	1.07376	0.138988	7.72555	1.1137e-14	2.17615e-13
Afu4g11467	Ortholog of S. cerevisiae : DLT1, A. nidulans FGSC A4 : AN5590, A. niger CBS 513.88 : An04g05120, A. oryzae RIB40 : AO090003001076 and Neosartorya fischeri NRRL 181 : NFIA_104730	173.928	1.07279	0.289718	3.70289	0.000213158	0.000737603
Afu2g13710	NADH-ubiquinone oxidoreductase 49 kDa subunit	1527.31	1.07272	0.335633	3.1961	0.00139297	0.00384325
Afu2g11000	Ortholog(s) have RNA polymerase II C-terminal domain phosphoserine binding, RNA polymerase II core binding, chromatin binding and transcription factor activity, more	206.536	1.07254	0.280943	3.81763	0.000134738	0.000490667
Afu2g15190	Ortholog(s) have ribulose-phosphate 3-epimerase activity, role in pentose-phosphate shunt and cytosol, nucleus localization	872.738	1.07172	0.207251	5.17111	2.32707e-07	1.63689e-06
Afu1g11620	Ortholog(s) have sequence-specific DNA binding, transcription factor activity, sequence-specific DNA binding activity	41.9006	1.07142	0.350972	3.05272	0.0022678	0.00587606
Afu5g06330	Ortholog(s) have role in cellular response to biotic stimulus, cellular response to neutral pH and filamentous growth of a population of unicellular organisms in response to biotic stimulus, more	632.568	1.07074	0.294379	3.63728	0.000275535	0.000927702
Afu3g01080	Ortholog of A. nidulans FGSC A4 : AN8147, AN1625, A. fumigatus Af293 : Afu3g12760, A. niger CBS 513.88 : An02g08740 and A. oryzae RIB40 : AO090012000846, AO090023000643	49.4521	1.07056	0.347648	3.07943	0.00207394	0.00544116
Afu2g08650	Ortholog(s) have endoplasmic reticulum localization	927.15	1.06984	0.181306	5.90075	3.61855e-09	3.58433e-08
Afu6g09300	Has domain(s) with predicted DNA binding activity and role in DNA integration, DNA recombination	553.864	1.06971	0.245859	4.35093	1.35563e-05	6.3535e-05
Afu1g10230	Putative C2H2 zinc-finger transcription factor	90.3076	1.06856	0.218355	4.89367	9.89747e-07	6.0738e-06
Afu4g11510	GDP-mannose pyrophosphorylase, which catalyses the synthesis of GDP-mannose from GTP and mannose-1-phosphate in cell wall biosynthesis	501.425	1.06838	0.325513	3.28214	0.00103023	0.00295993
Afu3g06020	Glyoxalase family protein	796.04	1.06824	0.297165	3.59476	0.000324688	0.00106996
Afu8g04120	Putative carboxypeptidase S1; predicted signal sequence for secretion; predicted gene pair with AFUA_1G00420	104.254	1.06775	0.213755	4.99518	5.87811e-07	3.80648e-06
Afu6g02510	Putative chitin biosynthesis protein; repressed by exposure to artemisinin	266.479	1.06729	0.270753	3.94193	8.08277e-05	0.000310769
Afu3g06140	Ortholog(s) have role in actin filament organization, activation of bipolar cell growth, cellular protein localization, cortical actin cytoskeleton organization, endocytosis and establishment of cell polarity, more	2293.55	1.06432	0.197285	5.39484	6.85849e-08	5.37659e-07
Afu2g09520	Putative endo-1,4 beta-glucanase, a predicted secreted hydrolase with a fungal cellulose binding domain; transcript levels decrease during conidial germination	106.325	1.06338	0.272246	3.90597	9.385e-05	0.000355102
Afu5g11560	Ortholog(s) have ATP binding activity	1133.96	1.06272	0.236439	4.49471	6.96648e-06	3.48768e-05
Afu3g01760	Ortholog of A. nidulans FGSC A4 : AN11180, A. niger CBS 513.88 : An05g01480, A. oryzae RIB40 : AO090023000156, Aspergillus wentii : Aspwe1_0120430 and Aspergillus sydowii : Aspsy1_0061462	107.652	1.06231	0.225733	4.70604	2.52575e-06	1.4151e-05
Afu4g11560	Ortholog(s) have role in ascospore-type prospore membrane assembly, late endosome to vacuole transport, protein retention in Golgi apparatus, protein targeting to vacuole	1002.85	1.06222	0.206728	5.13826	2.77295e-07	1.92416e-06
Afu2g04680	Protein serine/threonine kinase; similar to Ste20, a sexual development regulator	349.189	1.05998	0.285821	3.70856	0.000208439	0.000723822
Afu1g10525	Ortholog of A. nidulans FGSC A4 : AN1227, A. niger CBS 513.88 : An08g02480, A. oryzae RIB40 : AO090138000217, Aspergillus wentii : Aspwe1_0127770 and Aspergillus sydowii : Aspsy1_0083509	257.374	1.05802	0.234696	4.50804	6.54292e-06	3.29876e-05
Afu4g11630	Ortholog of A. nidulans FGSC A4 : AN5573, A. niger CBS 513.88 : An04g04730, A. oryzae RIB40 : AO090003001056, Aspergillus wentii : Aspwe1_0166629 and Aspergillus sydowii : Aspsy1_0088453	155.644	1.05769	0.218356	4.84385	1.27346e-06	7.63592e-06
Afu1g05420	Ortholog(s) have role in cellular response to drug	387.377	1.05752	0.17578	6.01619	1.78575e-09	1.85789e-08
Afu1g04340	Ortholog of A. nidulans FGSC A4 : AN0463, A. niger CBS 513.88 : An01g03180, A. oryzae RIB40 : AO090003000915, Aspergillus wentii : Aspwe1_0104701 and Aspergillus sydowii : Aspsy1_0055309	181.605	1.05726	0.314233	3.36458	0.000766616	0.00229751
Afu7g04783	Has domain(s) with predicted catalytic activity and role in DNA repair, base-excision repair	97.3967	1.05677	0.286258	3.69167	0.00022279	0.000768226
Afu2g14220	Ortholog(s) have lysophosphatidic acid acyltransferase activity, role in cellular triglyceride homeostasis, lipid particle organization, protein targeting to vacuole and Golgi apparatus, endoplasmic reticulum, lipid particle localization	147.743	1.05666	0.230562	4.58298	4.5839e-06	2.41817e-05
Afu1g10295	Ortholog(s) have ATP-dependent DNA helicase activity	426.21	1.0563	0.248091	4.25772	2.06524e-05	9.26569e-05
Afu3g08200	Putative Class IIC alpha-mannosidase with a predicted role in oligosaccharide catabolism and N-glycan processing	749.073	1.05617	0.245099	4.30915	1.63883e-05	7.54129e-05
Afu2g09810	Ortholog(s) have D-fuconate dehydratase activity, galactonate dehydratase activity, gluconate dehydratase activity, mannonate dehydratase activity and role in cellular carbohydrate catabolic process	113.25	1.05548	0.244122	4.32356	1.53529e-05	7.11486e-05
Afu5g01820	Ortholog(s) have role in Golgi to plasma membrane transport and fungal-type vacuole membrane localization	470.565	1.05523	0.177202	5.95492	2.60199e-09	2.64407e-08
Afu2g10250	Ortholog of Aspergillus glaucus : Aspgl1_0028034, Neosartorya fischeri NRRL 181 : NFIA_085650, Aspergillus wentii : Aspwe1_0648110 and Aspergillus fumigatus A1163 : AFUB_026060	79.2066	1.05519	0.287612	3.66881	0.000243686	0.000832241
Afu1g13590	Ortholog(s) have enzyme inhibitor activity and role in actin cortical patch assembly, negative regulation of catalytic activity, septin cytoskeleton organization	773.82	1.05419	0.263019	4.00805	6.12225e-05	0.000242513
Afu6g08330	Ortholog of A. nidulans FGSC A4 : AN3930, A. niger CBS 513.88 : An11g01740, A. oryzae RIB40 : AO090003000085, Aspergillus wentii : Aspwe1_0045965 and Aspergillus sydowii : Aspsy1_0918419	224.629	1.05354	0.302485	3.48295	0.000495917	0.00155755
Afu1g14200	Putative mitochondrial processing peptidase beta subunit; induced by gliotoxin exposure	4993.26	1.05331	0.278924	3.77632	0.000159164	0.000568547
Afu1g04590	Ortholog(s) have histone acetyltransferase activity and role in histone acetylation, regulation of transcription from RNA polymerase II promoter	163.441	1.05328	0.258521	4.07426	4.61602e-05	0.000188553
Afu3g11810	Ortholog of A. nidulans FGSC A4 : AN10373, A. niger CBS 513.88 : An02g07640, A. oryzae RIB40 : AO090003000743, Aspergillus wentii : Aspwe1_0104946 and Aspergillus sydowii : Aspsy1_0778921	720.866	1.05282	0.168211	6.2589	3.87706e-10	4.49842e-09
Afu6g07040	Ortholog(s) have role in macroautophagy and cytosol, nucleus, pre-autophagosomal structure localization	70.3895	1.05279	0.233403	4.51062	6.46371e-06	3.26455e-05
Afu2g03560	Group III two-component sensor kinase; required activation of the HOG pathway and for growth under hyperosmotic stress; required for resistance to the fungicide fludioxonil; mutants sporulate normally and have wild-type conidial viability	917.688	1.05223	0.324407	3.24355	0.00118051	0.00333317
Afu6g12570	Putative Epsin2; ortholog(s) have role in actin cortical patch assembly, actin filament organization, endocytosis and mating projection tip localization; mutation causes increased azole resistance	826.35	1.05056	0.364074	2.88556	0.00390713	0.00940274
Afu1g06890	Ortholog(s) have alpha-1,2-mannosyltransferase activity, role in mannosylation, oligosaccharide-lipid intermediate biosynthetic process and endoplasmic reticulum membrane localization	151.178	1.05036	0.284273	3.6949	0.000219974	0.000759514
Afu7g00940	Has domain(s) with predicted UDP-N-acetylmuramate dehydrogenase activity, flavin adenine dinucleotide binding, oxidoreductase activity and role in oxidation-reduction process	127.944	1.05026	0.348473	3.01389	0.00257918	0.00657775
Afu2g15490	Ortholog(s) have intracellular localization	646.853	1.04964	0.22917	4.58019	4.64552e-06	2.44411e-05
Afu2g14060	Ortholog(s) have endoplasmic reticulum, plasma membrane localization	713.37	1.0495	0.239968	4.37348	1.22284e-05	5.77943e-05
Afu3g08230	Ortholog(s) have mitochondrion, plasma membrane localization	463.586	1.04945	0.208227	5.03994	4.65684e-07	3.08687e-06
Afu4g13770	Putative glycosyl hydrolase; ortholog of A. nidulans AN3360	225.129	1.04923	0.320759	3.27109	0.00107134	0.00306126
Afu7g00350	Putative NAD-dependent dehydrogenase; protein induced by hydrogen peroxide; transcript up-regulated in conidia exposed to neutrophils	4046.12	1.04853	0.243271	4.31015	1.63141e-05	7.51159e-05
Afu1g04540	NADH-cytochrome b5 reductase involved in oxidative phosphorylation; hypoxia induced protein; induced by exposure to artemisinin	1699.55	1.04784	0.276334	3.79192	0.000149485	0.000538378
Afu2g17860	Ortholog(s) have role in cellular response to drug, growth of symbiont in host and positive regulation of cell adhesion involved in single-species biofilm formation, more	55.9484	1.04777	0.299637	3.49681	0.000470862	0.00148898
Afu4g03070	Ortholog(s) have mRNA binding activity, role in cytoplasmic translation, regulation of translation and cytosol, polysomal ribosome localization	322.202	1.04768	0.239389	4.37647	1.20615e-05	5.71087e-05
Afu2g15550	Ortholog(s) have nitrate reductase (NADPH) activity and role in Mo-molybdopterin cofactor biosynthetic process	147.412	1.04751	0.273132	3.83516	0.000125482	0.000461669
Afu7g05430	Ortholog(s) have role in mRNA stabilization, nuclear-transcribed mRNA catabolic process, nonsense-mediated decay and cytosol localization	597.821	1.04737	0.160989	6.50582	7.72706e-11	9.61902e-10
Afu1g12340	Putative carnitine acetyl transferase with a predicted role in acetate metabolism; transcript up-regulated in conidia upon exposure to neutrophils	674.101	1.04581	0.254507	4.10916	3.97102e-05	0.000165039
Afu4g10360	Ortholog(s) have nuclear localization sequence binding, ubiquitin binding activity, role in response to ethanol and cytosol localization	191.084	1.04494	0.207645	5.03234	4.8452e-07	3.19556e-06
Afu1g07180	Ortholog(s) have RNA-DNA hybrid ribonuclease activity, role in RNA catabolic process and cytoplasm, nuclear chromatin, nucleolus localization	417.052	1.04446	0.187931	5.5577	2.73352e-08	2.33389e-07
Afu2g13650	Ortholog of A. nidulans FGSC A4 : AN2637, A. oryzae RIB40 : AO090001000291, AO090005001139, AO090026000243, Aspergillus wentii : Aspwe1_0045467 and Aspergillus sydowii : Aspsy1_0035381, Aspsy1_0047966	118.485	1.04382	0.309963	3.36755	0.000758385	0.00227718
Afu5g03690	Ortholog(s) have phosphatidylinositol transporter activity	994.017	1.04286	0.233327	4.46951	7.83993e-06	3.88289e-05
Afu1g06490	Ortholog of A. nidulans FGSC A4 : AN4247, A. oryzae RIB40 : AO090001000451, Aspergillus wentii : Aspwe1_0050130, Aspergillus sydowii : Aspsy1_0059218 and Aspergillus terreus NIH2624 : ATET_02975	127.772	1.03924	0.263598	3.94253	8.06267e-05	0.000310148
Afu3g05660	Has domain(s) with predicted role in transmembrane transport and integral component of membrane localization	59.34	1.03923	0.332572	3.12481	0.00177918	0.00476327
Afu2g04095	Ortholog of A. nidulans FGSC A4 : AN5225, A. fumigatus Af293 : Afu4g04605, A. niger CBS 513.88 : An13g04060, An07g08820 and A. oryzae RIB40 : AO090206000029	241.986	1.03878	0.159261	6.52246	6.91638e-11	8.66478e-10
Afu7g00400	Ortholog of Aspergillus fumigatus A1163 : AFUB_086980	54.2101	1.03839	0.312277	3.32523	0.000883448	0.0025942
Afu1g15460	Ortholog of A. nidulans FGSC A4 : AN0892, A. niger CBS 513.88 : An01g13900, A. oryzae RIB40 : AO090005001665, Aspergillus wentii : Aspwe1_0027562 and Aspergillus sydowii : Aspsy1_0138433	251.313	1.0379	0.329047	3.15424	0.00160915	0.0043661
Afu3g10420	Ortholog of A. nidulans FGSC A4 : AN4945, A. niger CBS 513.88 : An16g04350, A. oryzae RIB40 : AO090003000591, Aspergillus wentii : Aspwe1_0049222 and Aspergillus sydowii : Aspsy1_0029595	352.839	1.03778	0.306124	3.39006	0.000698784	0.00212174
Afu6g12950	Trehalose-6-phosphate synthase; trehalose biosynthesis; hypervirulent in combination with tpsA mutation, in a mouse model of pulmonary infection; predicted gene pair with AFUA_2G04010; transcript up in neutrophil-exposed conidia	1299.98	1.03742	0.161947	6.40595	1.49434e-10	1.81143e-09
Afu6g11040	Flavin mononucleotide adenylyltransferase (FMNAT); catalyzes the formation of the essential flavocoenzyme flavin adenine dinucleotide (FAD) and plays an important role in flavocoenzyme homeostasis regulation	63.5492	1.03638	0.278977	3.71492	0.000203267	0.000708682
Afu7g04190	Ortholog(s) have methyltransferase activity, role in cellular response to biotic stimulus, filamentous growth, glucosylceramide biosynthetic process, pathogenesis and plasma membrane localization	1402.17	1.03497	0.229262	4.51434	6.35141e-06	3.21251e-05
Afu4g12920	Putative mitochondrial histidyl-tRNA synthetase; protein induced by heat shock	1070.27	1.03381	0.201498	5.13061	2.88806e-07	1.99347e-06
Afu5g07450	Ortholog of A. nidulans FGSC A4 : AN5372, AN7785, A. fumigatus Af293 : Afu6g14060, A. niger CBS 513.88 : An08g08280, An15g02880, An12g10360 and A. oryzae RIB40 : AO090103000388, AO090701000652, AO090010000610	2935.88	1.03333	0.208539	4.95511	7.22889e-07	4.59038e-06
Afu6g03570	Has domain(s) with predicted hydrolase activity, hydrolyzing O-glycosyl compounds activity and role in carbohydrate metabolic process	172.937	1.03196	0.309038	3.33927	0.000839984	0.00248515
Afu1g15950	Putative mitogen-activated protein kinase kinase (MAPKK); role in stress response	512.702	1.03164	0.262775	3.92594	8.63902e-05	0.000329735
Afu3g12180	Has domain(s) with predicted DNA binding, RNA polymerase II transcription factor activity, sequence-specific DNA binding, zinc ion binding activity and role in regulation of transcription, DNA-templated, transcription, DNA-templated	38.3181	1.03153	0.359617	2.86841	0.00412537	0.00985547
Afu4g11440	Ortholog(s) have role in cellular response to light stimulus, protein ubiquitination, regulation of circadian rhythm and SCF ubiquitin ligase complex, cytosol localization	285.319	1.03106	0.273197	3.77407	0.000160605	0.000573172
Afu6g02300	Ortholog(s) have protein kinase activity, role in budding cell bud growth, morphogenesis checkpoint, protein autophosphorylation, septin ring assembly and cellular bud neck localization	19.1397	1.03099	0.319881	3.22304	0.00126838	0.00355192
Afu5g02540	Ortholog of A. nidulans FGSC A4 : AN7996, A. niger CBS 513.88 : An02g10230, A. oryzae RIB40 : AO090102000369, Aspergillus wentii : Aspwe1_0029974 and Aspergillus sydowii : Aspsy1_0156606	133.634	1.03095	0.287633	3.58425	0.00033805	0.00110918
Afu4g13020	Has domain(s) with predicted nucleic acid binding, zinc ion binding activity	232.11	1.02961	0.201315	5.11444	3.14679e-07	2.14753e-06
Afu5g06220	Ortholog(s) have potassium:proton antiporter activity, sodium:proton antiporter activity and role in potassium ion transmembrane transport, sodium ion transmembrane transport, vacuolar acidification	233.495	1.02934	0.357082	2.88264	0.00394353	0.00947001
Afu1g03860	Ortholog(s) have transcription regulatory region DNA binding activity and role in regulation of cellular amide catabolic process, regulation of transcription, DNA-templated	54.5332	1.0291	0.313971	3.27769	0.00104659	0.00299489
Afu2g15850	Phytanoyl-CoA dioxygenase family protein; immunoreactive	117.812	1.02831	0.273894	3.75439	0.000173766	0.000614281
Afu6g12960	Has domain(s) with predicted structural constituent of ribosome activity, role in translation and ribosome localization	458.986	1.02722	0.186885	5.49655	3.873e-08	3.2125e-07
Afu7g04640	Has domain(s) with predicted protein kinase binding activity and role in regulation of cyclin-dependent protein serine/threonine kinase activity	234.145	1.02699	0.29671	3.46125	0.000537674	0.00167597
Afu8g04826	Ortholog of A. nidulans FGSC A4 : AN10201, A. niger CBS 513.88 : An16g07990, A. oryzae RIB40 : AO090005000664, Neosartorya fischeri NRRL 181 : NFIA_097640 and Aspergillus wentii : Aspwe1_0645178	237.633	1.02554	0.213437	4.8049	1.5483e-06	9.0896e-06
Afu6g06620	Ortholog(s) have role in ER to Golgi vesicle-mediated transport and ER to Golgi transport vesicle, Golgi apparatus, endoplasmic reticulum localization	335.171	1.02549	0.236458	4.33689	1.44513e-05	6.7408e-05
Afu7g02060	Ortholog of A. niger CBS 513.88 : An12g00610, A. oryzae RIB40 : AO090038000583, Neosartorya fischeri NRRL 181 : NFIA_114790 and Aspergillus wentii : Aspwe1_0579937	259.493	1.02538	0.268468	3.81938	0.000133789	0.000487887
Afu2g11970	Ortholog(s) have calcium-dependent phospholipase A2 activity, role in phospholipid metabolic process and mitochondrial intermembrane space localization	1114.38	1.02241	0.146766	6.96626	3.25476e-12	4.80567e-11
Afu3g10000	cAMP-dependent protein kinase regulatory subunit; induced by endothelial cells and human airway epithelial cells; mutants sensitive to storage in water and contain more nuclei than wild-type; up-regulated in neutrophil-exposed conidia	959.669	1.02197	0.162794	6.27768	3.43653e-10	4.01696e-09
Afu1g04580	Ortholog(s) have cytosol, nucleus localization	123.367	1.02095	0.285837	3.5718	0.000354539	0.001157
Afu4g13740	Has domain(s) with predicted role in metal ion transport, vacuolar transport	819.719	1.02077	0.202221	5.0478	4.4692e-07	2.97757e-06
Afu7g01920	Ortholog(s) have DNA binding, DNA-directed RNA polymerase activity, RNA binding activity and role in chromatin silencing by small RNA, transcription from RNA polymerase II promoter	533.265	1.02077	0.334337	3.05311	0.0022648	0.00587516
Afu6g07180	Glycosylphosphatidylinositol (GPI) transamidase component; 4 predicted transmembrane domains	171.699	1.01965	0.321832	3.16828	0.00153342	0.00418375
Afu1g12370	Has domain(s) with predicted catalytic activity	418.618	1.01811	0.166197	6.12596	9.01398e-10	9.82036e-09
Afu2g05250	Putative transcription factor; transcript up-regulated in conidia exposed to neutrophils	171.87	1.01792	0.23418	4.34675	1.3817e-05	6.46797e-05
Afu2g05240	Ortholog(s) have extracellular region localization	73.5675	1.01763	0.337545	3.01479	0.00257158	0.00656732
Afu1g04770	Ortholog of A. nidulans FGSC A4 : AN10089, A. niger CBS 513.88 : An01g03670, Neosartorya fischeri NRRL 181 : NFIA_019990, Aspergillus clavatus NRRL 1 : ACLA_029910 and Aspergillus zonatus : Aspzo1_0131370	111.641	1.01759	0.232378	4.37904	1.19206e-05	5.65435e-05
Afu2g01940	Ortholog of A. nidulans FGSC A4 : AN4574, A. niger CBS 513.88 : An07g05670, An16g01120, A. oryzae RIB40 : AO090124000031, AO090011000460 and Aspergillus wentii : Aspwe1_0041700, Aspwe1_0111092	556.637	1.01753	0.25101	4.05376	5.0401e-05	0.000204177
Afu1g15780	3-isopropylmalate dehydrogenase with a predicted role in leucine biosynthesis; SrbA-regulated during hypoxia	867.296	1.01641	0.151802	6.69561	2.14767e-11	2.87392e-10
Afu6g01850	Ortholog of Aspergillus fumigatus A1163 : AFUB_096490	60.8405	1.01571	0.314103	3.23369	0.00122201	0.00343987
Afu7g02180	Ortholog(s) have UDP-N-acetylglucosamine diphosphorylase activity, role in UDP-N-acetylglucosamine biosynthetic process and cytosol, nucleus localization	1317.93	1.01521	0.124432	8.15878	3.38426e-16	7.81864e-15
Afu4g08530	Ortholog(s) have Golgi apparatus, cytosol, nucleus localization	265.402	1.01514	0.238431	4.25757	2.06659e-05	9.26569e-05
Afu2g11460	C6 finger domain protein; ortholog of A. nidulans AN5870, calcium downregulated	111.565	1.01408	0.310825	3.26254	0.00110419	0.0031443
Afu4g00630	Has domain(s) with predicted catalytic activity, pyridoxal phosphate binding activity and role in biosynthetic process	81.376	1.01304	0.244678	4.14031	3.46844e-05	0.000146634
Afu4g08010	Putative ornithine decarboxylase, a key enzyme in the biosynthesis of polyamines	1939.67	1.01284	0.283366	3.5743	0.000351161	0.00114741
Afu2g00360	Has domain(s) with predicted DNA binding, RNA polymerase II transcription factor activity, sequence-specific DNA binding, sequence-specific DNA binding and transcription factor activity, more	153.272	1.01236	0.243291	4.16112	3.16684e-05	0.000135193
Afu4g03850	Ortholog(s) have protein serine/threonine kinase activity, protein tyrosine kinase activity	374.337	1.01129	0.3104	3.25802	0.00112191	0.00318835
Afu6g06670	Ortholog of A. nidulans FGSC A4 : AN5764, A. niger CBS 513.88 : An18g06390, A. oryzae RIB40 : AO090003000043, Aspergillus wentii : Aspwe1_0170253 and Aspergillus sydowii : Aspsy1_0030199	45.4193	1.0109	0.343953	2.93906	0.00329204	0.00811778
Afu6g04950	Ortholog(s) have role in mitochondrial tRNA wobble uridine modification and mitochondrial inner membrane localization	177.509	1.01079	0.195575	5.16828	2.36253e-07	1.6599e-06
Afu8g04560	Ortholog of A. nidulans FGSC A4 : AN1465, AN8786, A. fumigatus Af293 : Afu8g01300, A. niger CBS 513.88 : An16g08420 and Aspergillus wentii : Aspwe1_0030845	210.431	1.01055	0.288164	3.50684	0.000453462	0.00144208
Afu3g09860	Ortholog(s) have phosphatidylinositol N-acetylglucosaminyltransferase activity, role in GPI anchor biosynthetic process and endoplasmic reticulum localization	161.542	1.01011	0.212249	4.75905	1.94504e-06	1.11195e-05
Afu3g10880	Ortholog(s) have fungal-type vacuole localization	54.7562	1.01009	0.291691	3.46289	0.000534409	0.00166711
Afu5g13640	Has domain(s) with predicted role in cell redox homeostasis	142.527	1.00998	0.303546	3.32729	0.000876949	0.00257897
Afu6g12370	Ortholog(s) have role in actin cortical patch assembly, actin cortical patch internalization, endocytosis, protein localization to actin cortical patch, regulation of actin cortical patch localization	443.344	1.00913	0.223439	4.51635	6.29155e-06	3.1884e-05
Afu5g13310	Ortholog(s) have RNA polymerase II transcription factor activity, sequence-specific DNA binding, sequence-specific DNA binding activity	119.323	1.00867	0.257718	3.91386	9.08319e-05	0.000345346
Afu2g00720	Putative aldehyde dehydrogenase (NAD+)	1431.86	1.00832	0.242015	4.16635	3.09511e-05	0.000132425
Afu5g06040	Ortholog(s) have ubiquitin binding activity, role in negative regulation of protein catabolic process, nucleotide-excision repair, protein ubiquitination and cytosol, nuclear envelope localization	1238.84	1.00822	0.141188	7.14098	9.26651e-13	1.48245e-11
Afu6g07110	Ortholog of A. nidulans FGSC A4 : AN5180, A. niger CBS 513.88 : An07g09380, Aspergillus wentii : Aspwe1_0110754, Aspergillus sydowii : Aspsy1_0033482 and Aspergillus terreus NIH2624 : ATET_03720	251.999	1.00806	0.305549	3.29918	0.000969667	0.00281556
Afu8g05640	Ortholog of A. nidulans FGSC A4 : AN10216, A. niger CBS 513.88 : An15g04470, A. oryzae RIB40 : AO090005000578, Aspergillus wentii : Aspwe1_0118846 and Aspergillus sydowii : Aspsy1_0055743	340.304	1.00752	0.26376	3.81984	0.000133537	0.000487421
Afu2g02690	Ortholog(s) have role in positive regulation of transcription from RNA polymerase II promoter involved in cellular response to chemical stimulus and cytosol, nucleus localization	469.271	1.00696	0.210122	4.79227	1.64902e-06	9.60196e-06
Afu5g03195	Ortholog(s) have SUMO-specific protease activity and role in protein desumoylation	266.252	1.00692	0.293564	3.42999	0.000603593	0.00186222
Afu5g06410	Ortholog(s) have transcription factor activity, sequence-specific DNA binding, transcription regulatory region DNA binding activity and role in regulation of cellular amide catabolic process, transcription from RNA polymerase II promoter	141.421	1.00672	0.326176	3.08643	0.00202572	0.00533782
Afu6g06540	Ortholog(s) have protein complex scaffold activity	158.944	1.00622	0.187325	5.37152	7.80739e-08	6.078e-07
Afu6g12160	Putative C6 transcription factor	2290.06	1.00616	0.333744	3.01476	0.00257179	0.00656732
Afu2g11240	Ortholog(s) have UDP-N-acetylglucosamine-dolichyl-phosphate N-acetylglucosaminephosphotransferase activity and role in N-glycan processing, aerobic respiration, cellular response to drug, dolichyl diphosphate biosynthetic process	176.747	1.00613	0.189978	5.29605	1.18336e-07	8.85263e-07
Afu3g06490	Ortholog of A. nidulans FGSC A4 : AN10591, A. niger CBS 513.88 : An11g09850, A. oryzae RIB40 : AO090020000099, Aspergillus wentii : Aspwe1_0042123 and Aspergillus sydowii : Aspsy1_0087851	267.638	1.00486	0.329089	3.05345	0.00226229	0.00587253
Afu2g04820	Putative translation release factor eRF3; transcript induced by exposure to human airway epithelial cells	1179.61	1.00466	0.274465	3.66042	0.000251799	0.000855486
Afu1g05910	Ortholog of Neosartorya fischeri NRRL 181 : NFIA_018810, Aspergillus fumigatus A1163 : AFUB_006300 and Aspergillus clavatus NRRL 1 : ACLA_028690	140.109	1.00422	0.237671	4.22525	2.38674e-05	0.00010503
Afu5g11070	Ortholog(s) have transcription factor activity, sequence-specific DNA binding activity and role in positive regulation of transcription from RNA polymerase II promoter, regulation of arginine metabolic process	177.832	1.00374	0.166616	6.0243	1.69845e-09	1.77411e-08
Afu2g17650	Ortholog of A. oryzae RIB40 : AO090038000415, Aspergillus flavus NRRL 3357 : AFL2T_07755, Neosartorya fischeri NRRL 181 : NFIA_093050 and Aspergillus fumigatus A1163 : AFUB_033340	183.731	1.00348	0.2588	3.87743	0.000105567	0.000394685
Afu5g06270	5-aminolevulinic acid synthase	1065.8	1.00254	0.324638	3.08818	0.00201384	0.00530878
Afu1g14710	Putative beta-glucosidase; transcript induced by exposure to human airway epithelial cells	100.062	1.00176	0.24629	4.06741	4.75383e-05	0.000193579
Afu6g08550	Has domain(s) with predicted DNA binding, RNA polymerase II transcription factor activity, sequence-specific DNA binding, zinc ion binding activity and role in regulation of transcription, DNA-templated, transcription, DNA-templated	81.2438	1.00164	0.24779	4.0423	5.29304e-05	0.000213763
Afu1g03070	Ortholog(s) have SAGA complex, cytosol, transcription factor TFIID complex localization	447.779	1.00161	0.272788	3.67177	0.000240878	0.000823726
Afu3g10170	Ortholog of A. nidulans FGSC A4 : AN4971, A. oryzae RIB40 : AO090003000552, Neosartorya fischeri NRRL 181 : NFIA_067120, Aspergillus wentii : Aspwe1_0103693 and Aspergillus versicolor : Aspve1_0039833	223.067	1.00146	0.331751	3.01871	0.00253857	0.00650117
Afu3g12640	Ortholog(s) have serine-tRNA ligase activity, role in invasive growth in response to glucose limitation, mitochondrial seryl-tRNA aminoacylation, pseudohyphal growth, spore germination and mitochondrion localization	143.201	1.00134	0.325935	3.07222	0.00212473	0.00555584
Afu7g03940	Ortholog(s) have cytosol localization	1084.71	1.00016	0.195204	5.12365	2.99674e-07	2.06124e-06
Afu2g03580	Ortholog(s) have phenylalanine-tRNA ligase activity, role in phenylalanyl-tRNA aminoacylation and cytosol, phenylalanine-tRNA ligase complex localization	852.907	1.00012	0.22358	4.47321	7.70552e-06	3.82114e-05
Afu6g06800	Putative peptidase; predicted signal sequence for secretion; induced by growth on BSA as a sole nitrogen source	490.899	0.99926	0.204598	4.88402	1.03946e-06	6.33924e-06
Afu8g05580	Putative coenzyme A transferase; transcript induced by exposure to human airway epithelial cells	2694.82	0.999034	0.334018	2.99096	0.00278101	0.0070128
Afu2g00330	Has domain(s) with predicted hydrolase activity, hydrolase activity, acting on carbon-nitrogen (but not peptide) bonds, in linear amidines activity and role in metabolic process	67.9632	0.998345	0.339873	2.93741	0.00330968	0.00814969
Afu2g10400	Has domain(s) with predicted DNA binding, RNA polymerase II transcription factor activity, sequence-specific DNA binding, zinc ion binding activity and role in regulation of transcription, DNA-templated, transcription, DNA-templated	60.197	0.997476	0.247948	4.02292	5.74802e-05	0.000229424
Afu5g09250	Ortholog(s) have cytosol localization	790.718	0.99708	0.324386	3.07375	0.00211389	0.00553487
Afu3g01090	Ortholog of A. nidulans FGSC A4 : AN9167, Neosartorya fischeri NRRL 181 : NFIA_001950, Aspergillus wentii : Aspwe1_0028617 and Aspergillus fumigatus A1163 : AFUB_047320	393.402	0.996705	0.322065	3.09473	0.00196992	0.00521068
Afu7g06700	Rieske [2Fe-2S] domain protein	132.482	0.995766	0.276485	3.60152	0.000316359	0.0010472
Afu5g11580	Ortholog(s) have cytosol, nucleus localization	110.324	0.995757	0.289151	3.44373	0.000573758	0.00177996
Afu4g10830	Has domain(s) with predicted ATP binding, DNA binding, helicase activity, nucleic acid binding activity	272.785	0.995465	0.203725	4.88631	1.02742e-06	6.2756e-06
Afu6g04250	Ortholog(s) have role in ascospore formation, asymmetric protein localization to old mitotic spindle pole body, intra-S DNA damage checkpoint and negative regulation of septation initiation signaling, more	505.928	0.995051	0.17313	5.74741	9.06195e-09	8.45387e-08
Afu5g02290	Ortholog(s) have chloride transmembrane transporter activity, potassium uptake transmembrane transporter activity	426.158	0.994693	0.234078	4.24942	2.14327e-05	9.56558e-05
Afu5g12230	Ortholog(s) have role in establishment or maintenance of cell polarity, protein monoubiquitination, regulation of cell budding, sexual sporulation resulting in formation of a cellular spore	773.027	0.994218	0.234919	4.23218	2.31435e-05	0.000102361
Afu1g07300	Has domain(s) with predicted role in transmembrane transport and integral component of membrane localization	418.615	0.992206	0.291586	3.40278	0.00066703	0.00203398
Afu5g05900	Ortholog(s) have protein serine/threonine kinase activity	494.893	0.991685	0.288215	3.44078	0.000580033	0.00179659
Afu6g12560	Ortholog(s) have role in endocytic recycling, filamentous growth and hyphal tip localization	341.944	0.989238	0.257837	3.83668	0.000124708	0.000459466
Afu7g01310	Ortholog(s) have hydrolase activity, hydrolyzing O-glycosyl compounds activity and role in cellulose catabolic process, positive regulation of cellulose catabolic process	228.627	0.988921	0.310971	3.18011	0.00147219	0.00404051
Afu2g03170	Ortholog(s) have role in positive regulation of endo-1,4-beta-xylanase activity and SCF ubiquitin ligase complex, cytoplasm localization	206.3	0.988448	0.299714	3.29797	0.000973849	0.00282377
Afu1g13100	Putative essential gene	477.729	0.987971	0.296175	3.33577	0.000850631	0.00251192
Afu4g10200	Putative transcription factor; calcium induced	5461.18	0.987402	0.299169	3.30048	0.000965179	0.00280484
Afu1g13310	Has domain(s) with predicted sequence-specific DNA binding, transcription factor activity, sequence-specific DNA binding activity and role in regulation of transcription, DNA-templated	359.541	0.98558	0.271336	3.63232	0.000280887	0.000943295
Afu2g13740	Ortholog(s) have role in chromatin remodeling, positive regulation of protein phosphorylation, signal transduction involved in mitotic DNA replication checkpoint and ASTRA complex, TORC1 complex, TORC2 complex, cytosol localization	118.229	0.985334	0.184485	5.34099	9.24422e-08	7.08423e-07
Afu5g10770	Ortholog(s) have cytoplasmic mRNA processing body, cytosol localization	856.679	0.98505	0.259248	3.79964	0.000144904	0.00052356
Afu5g06310	Ortholog(s) have role in macroautophagy and cytosol, nucleus, pre-autophagosomal structure localization	110.697	0.984268	0.245496	4.00931	6.08959e-05	0.000241341
Afu5g00840	Ortholog of A. nidulans FGSC A4 : AN5639, AN2587, AN9444, AN7395, A. niger CBS 513.88 : An03g01000, A. oryzae RIB40 : AO090102000018 and Aspergillus wentii : Aspwe1_0065350, Aspwe1_0153928, Aspwe1_0178709	171.161	0.982415	0.208064	4.7217	2.33878e-06	1.32071e-05
Afu3g06430	Ortholog(s) have role in vesicle-mediated transport and cell division site, cell tip localization	82.1217	0.980586	0.248608	3.94431	8.00306e-05	0.000308146
Afu2g12920	Has domain(s) with predicted ATP binding, nucleoside-triphosphatase activity, nucleotide binding activity	371.902	0.980573	0.238377	4.11353	3.89652e-05	0.000162545
Afu5g12590	Ortholog of Neosartorya fischeri NRRL 181 : NFIA_074620, Aspergillus wentii : Aspwe1_0170797, Aspergillus fumigatus A1163 : AFUB_060250 and Aspergillus clavatus NRRL 1 : ACLA_015640	1176.44	0.980424	0.256895	3.81643	0.000135395	0.000492829
Afu6g11570	Ortholog of A. nidulans FGSC A4 : AN10520, A. niger CBS 513.88 : An13g01940, A. oryzae RIB40 : AO090023000421, Aspergillus wentii : Aspwe1_0471625 and Aspergillus terreus NIH2624 : ATET_05006	178.808	0.979838	0.226435	4.32725	1.50986e-05	7.00942e-05
Afu5g07440	Ortholog(s) have GTPase activator activity, role in intracellular protein transport and cell division site, cytosol localization	639.169	0.979768	0.157434	6.22337	4.86586e-10	5.55542e-09
Afu1g05520	Ortholog(s) have galactonate dehydratase activity and role in cellular carbohydrate catabolic process	146.041	0.979483	0.283415	3.456	0.00054826	0.0017049
Afu6g10660	Putative ATP citrate lyase subunit; repressed by gliotoxin exposure22405895	4539.21	0.978849	0.28355	3.45213	0.000556189	0.00172876
Afu1g12570	Ortholog(s) have RNA binding activity, role in rRNA processing and ribosome localization	141.42	0.978807	0.260869	3.7521	0.000175363	0.000618811
Afu2g05890	Ortholog(s) have role in CVT pathway, establishment of cell polarity, filamentous growth of a population of unicellular organisms, pexophagy, retrograde transport, vesicle recycling within Golgi	129.417	0.976478	0.339209	2.87869	0.00399332	0.00956813
Afu5g02850	Has domain(s) with predicted arylformamidase activity and role in tryptophan catabolic process to kynurenine	836.083	0.975287	0.309333	3.15287	0.00161672	0.00438358
Afu1g15540	Ortholog of A. nidulans FGSC A4 : AN6482, AN0518, A. niger CBS 513.88 : An12g09790, A. oryzae RIB40 : AO090011000265, Neosartorya fischeri NRRL 181 : NFIA_009780 and Aspergillus wentii : Aspwe1_0118459	157.064	0.974405	0.266766	3.65266	0.000259542	0.000879508
Afu5g10830	Ortholog(s) have U2-type spliceosomal complex localization	331.985	0.973503	0.220936	4.40627	1.05164e-05	5.0772e-05
Afu3g05570	Has domain(s) with predicted nucleic acid binding, zinc ion binding activity	392.951	0.973214	0.271706	3.58187	0.000341149	0.00111795
Afu5g12420	Ortholog(s) have cytoplasmic mRNA processing body localization	816.537	0.973063	0.260338	3.73769	0.000185716	0.000653585
Afu1g08930	Ortholog(s) have role in iron-sulfur cluster assembly, tRNA wobble uridine modification and cytosol, nucleus localization	433.889	0.971778	0.231111	4.20482	2.61294e-05	0.000113396
Afu1g15090	Ortholog(s) have Golgi apparatus, endoplasmic reticulum, lipid particle localization	272.045	0.971129	0.19466	4.98884	6.07431e-07	3.91417e-06
Afu6g09240	Has domain(s) with predicted ATP binding, protein kinase activity, protein tyrosine kinase activity and role in protein phosphorylation	383.259	0.970678	0.18294	5.30599	1.1206e-07	8.4072e-07
Afu5g01840	Protein of unknown function; calcium induced	1275.21	0.969851	0.198951	4.87483	1.08904e-06	6.63135e-06
Afu4g06890	14-alpha sterol demethylase; commonly mutated in drug resistant isolates; putative ortholog of A. nidulans pdmA; transcript induced by exposure to fluconazole and voriconazole; SrbA-regulated during hypoxia	2710.48	0.96942	0.223228	4.34274	1.40717e-05	6.58327e-05
Afu5g06260	Ortholog(s) have role in chromatin remodeling and Ino80 complex localization	542.931	0.96857	0.3101	3.12341	0.00178769	0.0047828
Afu2g03830	Allergen Asp f 4; higher expression in biofilm vs planktonic cells; transcript induced by growth on hydrogen peroxide	3216.36	0.968157	0.223613	4.32961	1.49371e-05	6.93856e-05
Afu2g13780	Ortholog(s) have U2 snRNP localization	679.242	0.967401	0.282961	3.41885	0.000628861	0.00193184
Afu1g12180	Ortholog(s) have GTPase activity, role in cellular response to drug, endoplasmic reticulum inheritance, endoplasmic reticulum membrane fusion, hexose transport, pathogenesis and cortical endoplasmic reticulum, cytosol localization	1026.92	0.966649	0.169698	5.6963	1.22437e-08	1.108e-07
Afu1g04210	Ortholog(s) have cytosol, nuclear envelope localization	447.652	0.966452	0.157103	6.15171	7.6651e-10	8.46826e-09
Afu5g10610	Ubiquinol-cytochrome c reductase iron-sulphur subunit precursor with a predicted role in oxidative phosphorylation; hypoxia induced protein; induced by exposure to artemisinin; SrbA-regulated during hypoxia	3077.36	0.966391	0.201553	4.79472	1.629e-06	9.49241e-06
Afu2g12380	Ortholog of A. nidulans FGSC A4 : AN6289, A. niger CBS 513.88 : An02g04500, A. oryzae RIB40 : AO090026000370, Aspergillus wentii : Aspwe1_0044464 and Aspergillus sydowii : Aspsy1_0151634	412.196	0.966264	0.184389	5.24035	1.60273e-07	1.1722e-06
Afu6g01910	Has domain(s) with predicted nucleic acid binding activity	103.149	0.966242	0.316059	3.05715	0.00223449	0.0058042
Afu4g11640	Ortholog of A. nidulans FGSC A4 : AN5572, A. niger CBS 513.88 : An04g04740, Aspergillus wentii : Aspwe1_0047362, Aspergillus sydowii : Aspsy1_0057118 and Aspergillus terreus NIH2624 : ATET_03912	162.072	0.96611	0.255644	3.77913	0.000157378	0.000562424
Afu5g07150	Ortholog(s) have phosphatidylinositol-3-phosphate binding, protein transporter activity and role in ascospore-type prospore membrane assembly, intracellular protein transport, retrograde transport, endosome to Golgi	641.591	0.965219	0.232056	4.15943	3.19049e-05	0.000135981
Afu3g13770	Ortholog(s) have phosphatidylinositol-3-phosphate binding activity and role in Golgi to endosome transport, Golgi to vacuole transport, vacuole inheritance, vesicle docking involved in exocytosis, vesicle fusion	334.473	0.964741	0.156008	6.18391	6.2534e-10	7.01388e-09
Afu8g06770	Has domain(s) with predicted hydrolase activity and role in metabolic process	56.6356	0.963569	0.309269	3.11563	0.0018355	0.00489071
Afu4g08500	Ortholog(s) have DSIF complex localization	418.498	0.963065	0.308238	3.12442	0.00178157	0.00476806
Afu6g14320	Ortholog of A. nidulans FGSC A4 : AN10663, A. niger CBS 513.88 : An08g08150, A. oryzae RIB40 : AO090103000451, Neosartorya fischeri NRRL 181 : NFIA_060200 and Aspergillus wentii : Aspwe1_0166136	318.317	0.961899	0.248738	3.86712	0.000110128	0.000410564
Afu1g04780	Putative peroxisomal ABC transporter; transcript up-regulated in conidia exposed to neutrophils	238.041	0.961839	0.200162	4.8053	1.54519e-06	9.07812e-06
Afu2g01950	Has domain(s) with predicted FAD binding, oxidoreductase activity and role in metabolic process	30.0795	0.961812	0.316868	3.03537	0.00240237	0.00618913
Afu5g12430	Ortholog(s) have mitochondrion localization	511.943	0.961764	0.219164	4.38834	1.14221e-05	5.45081e-05
Afu2g14290	Has domain(s) with predicted hydrolase activity and role in cellular metabolic process	60.7588	0.961376	0.325168	2.95656	0.00311096	0.00774046
Afu2g02300	Ortholog(s) have role in cellular response to calcium ion and RAVE complex, cytosol, nucleus localization	1286.85	0.9591	0.252613	3.79671	0.000146626	0.000529054
Afu3g09950	Ortholog(s) have phospholipid:diacylglycerol acyltransferase activity, role in triglyceride biosynthetic process and endoplasmic reticulum localization	258.103	0.958475	0.288901	3.31766	0.000907738	0.00265461
Afu4g08330	Ortholog(s) have aspartate-tRNA ligase activity, role in mitochondrial aspartyl-tRNA aminoacylation and mitochondrion localization	257.965	0.95843	0.239854	3.9959	6.44491e-05	0.000253377
Afu3g14020	Ortholog of A. nidulans FGSC A4 : AN2492, A. niger CBS 513.88 : An09g04620, A. oryzae RIB40 : AO090012000726, Aspergillus wentii : Aspwe1_0108589 and Aspergillus sydowii : Aspsy1_0148218	185.862	0.957783	0.201035	4.76426	1.89551e-06	1.08443e-05
Afu1g16480	Ortholog(s) have mitochondrion localization	1358.39	0.957497	0.140128	6.83302	8.31446e-12	1.1853e-10
Afu3g08560	Ortholog(s) have gamma-glutamylcyclotransferase activity, role in glutathione catabolic process and cytosol, nucleus localization	199.094	0.957468	0.211189	4.5337	5.79601e-06	2.97566e-05
Afu6g09980	Putative sphingolipid transporter; transcript up-regulated in conidia exposed to neutrophils	466.199	0.955879	0.290475	3.29074	0.000999247	0.00288251
Afu3g11470	Ortholog of A. nidulans FGSC A4 : AN2897, A. niger CBS 513.88 : An02g07310, A. oryzae RIB40 : AO090003000702, Aspergillus wentii : Aspwe1_0365861 and Aspergillus sydowii : Aspsy1_0173783	293.19	0.955256	0.149547	6.38768	1.68424e-10	2.01673e-09
Afu5g12640	Ortholog(s) have 3'-5' exonuclease activity, DNA-directed DNA polymerase activity, role in mitochondrial DNA replication and mitochondrion localization	225.114	0.954903	0.244463	3.90612	9.37888e-05	0.000355041
Afu2g08690	Ortholog(s) have role in mitochondrion organization, nuclear migration, nucleus organization, spore germination, syncytium formation by plasma membrane fusion	455.066	0.954583	0.250209	3.81514	0.000136108	0.000494966
Afu1g12350	Putative extracellular fruiting body protein; repressed by exposure to artemisinin	718.202	0.953792	0.329588	2.89389	0.00380498	0.00919351
Afu1g15920	Ortholog(s) have ubiquitin-specific protease activity, role in cellular response to drug, protein deubiquitination and nuclear periphery localization	392.89	0.953288	0.1693	5.63075	1.79433e-08	1.58364e-07
Afu2g08730	Ortholog of A. nidulans FGSC A4 : AN6123, A. niger CBS 513.88 : An12g04060, A. oryzae RIB40 : AO090011000832, Aspergillus wentii : Aspwe1_0677357 and Aspergillus sydowii : Aspsy1_0058030	72.2589	0.951648	0.242853	3.91862	8.90574e-05	0.000339585
Afu3g02070	Ortholog(s) have nucleus localization	144.368	0.951268	0.227137	4.18808	2.81325e-05	0.000121552
Afu1g14460	Has domain(s) with predicted DNA binding, zinc ion binding activity, role in transcription, DNA-templated and nucleus localization	34.1818	0.950254	0.324094	2.93203	0.00336751	0.00827136
Afu6g13640	Ortholog of A. nidulans FGSC A4 : AN10680, A. niger CBS 513.88 : An08g08660, A. oryzae RIB40 : AO090103000515, Aspergillus wentii : Aspwe1_0166284 and Aspergillus sydowii : Aspsy1_0030540	141.671	0.949121	0.250468	3.7894	0.000151014	0.000542641
Afu4g14630	Has domain(s) with predicted UDP-N-acetylmuramate dehydrogenase activity, flavin adenine dinucleotide binding activity and role in oxidation-reduction process	63.0107	0.94877	0.323644	2.93153	0.00337299	0.00827963
Afu2g03730	Putative high affinity copper transporter; transcript up-regulated in hyphae upon exposure to neutrophils	58.231	0.946292	0.297138	3.18468	0.00144912	0.00398418
Afu2g07750	Has domain(s) with predicted hydrolase activity, hydrolase activity, acting on acid halide bonds, in C-halide compounds activity and role in metabolic process	93.3078	0.946256	0.206541	4.58145	4.61755e-06	2.43266e-05
Afu1g11390	Has domain(s) with predicted electron carrier activity, heme binding, iron ion binding, oxidoreductase activity, acting on paired donors, with incorporation or reduction of molecular oxygen activity and role in oxidation-reduction process	470.453	0.946229	0.253283	3.73585	0.000187079	0.000657496
Afu4g03321	Putative methyltransferase; conidia-enriched protein	111.396	0.945968	0.289383	3.26892	0.0010796	0.00308149
Afu5g06470	Has domain(s) with predicted ATP binding, protein kinase activity, protein tyrosine kinase activity and role in protein phosphorylation	2460.47	0.945794	0.271669	3.48142	0.000498771	0.00156463
Afu1g13620	Putative oligopeptide transporter; 14 transmembrane domains	201.645	0.944908	0.282657	3.34295	0.000828943	0.00246176
Afu6g04740	Actin	6593.07	0.94453	0.245491	3.84752	0.000119321	0.000441481
Afu6g04000	Ortholog(s) have role in cellular protein localization, negative regulation of G1/S transition of mitotic cell cycle, negative regulation of protein binding and positive regulation of GTPase activity, more	219.473	0.942791	0.289449	3.25719	0.0011252	0.00319194
Afu6g03110	Has domain(s) with predicted DNA binding, RNA polymerase II transcription factor activity, sequence-specific DNA binding, zinc ion binding activity and role in regulation of transcription, DNA-templated, transcription, DNA-templated	83.6606	0.94273	0.269354	3.49996	0.00046532	0.00147502
Afu2g04390	Ortholog of A. nidulans FGSC A4 : AN10247, A. oryzae RIB40 : AO090003000225, Aspergillus wentii : Aspwe1_0046123 and Aspergillus terreus NIH2624 : ATET_06072	188.313	0.941567	0.252887	3.72327	0.000196661	0.000687177
Afu1g09530	Ortholog of A. nidulans FGSC A4 : AN10181, A. niger CBS 513.88 : An08g01090, A. oryzae RIB40 : AO090012000919, Neosartorya fischeri NRRL 181 : NFIA_016080 and Aspergillus wentii : Aspwe1_0036341	119.129	0.941373	0.282195	3.3359	0.000850239	0.00251171
Afu2g07870	Patatin-like serine hydrolase; calcium induced	628.547	0.941281	0.210814	4.46498	8.00759e-06	3.95595e-05
Afu8g04460	Ortholog(s) have microtubule plus-end binding activity and role in ascospore formation, dynein-driven meiotic oscillatory nuclear movement, syncytium formation by plasma membrane fusion	123.767	0.940739	0.288777	3.25766	0.00112334	0.00318903
Afu2g08410	Ortholog of A. nidulans FGSC A4 : AN6161, A. niger CBS 513.88 : An12g03650, A. oryzae RIB40 : AO090011000861, Aspergillus wentii : Aspwe1_0031690 and Aspergillus sydowii : Aspsy1_0089578	211.321	0.938723	0.2335	4.02023	5.81415e-05	0.000231593
Afu6g14090	Putative glycophosphatidylinositol (GPI)-anchored cell wall protein; CFEM domain protein; transcript up-regulated in conidia exposed to neutrophils	7992.57	0.937565	0.308113	3.04293	0.0023429	0.00604782
Afu2g10850	Has domain(s) with predicted RNA polymerase II transcription factor activity, sequence-specific DNA binding, zinc ion binding activity, role in regulation of transcription, DNA-templated and nucleus localization	239.822	0.937439	0.22453	4.17513	2.97821e-05	0.000127905
Afu6g08690	Ortholog(s) have U2-type spliceosomal complex localization	87.8389	0.937417	0.236467	3.96426	7.36246e-05	0.000286156
Afu2g14160	Putative autophagy protein; transcript up-regulated in conidia exposed to neutrophils	605.699	0.936476	0.181434	5.16153	2.44935e-07	1.71936e-06
Afu1g12450	Ortholog of A. nidulans FGSC A4 : AN7942, AN7872, AN5510, AN3420, AN2700, AN9050, AN8973, AN11222, AN10911, AN1749 and A. fumigatus Af293 : Afu2g00880, Afu2g17800, Afu2g17880, Afu5g14720, Afu7g06590	38.9497	0.935856	0.261807	3.57461	0.000350753	0.00114655
Afu7g00330	Ortholog of A. nidulans FGSC A4 : AN6239, AN6793, AN4948, A. fumigatus Af293 : Afu3g03390/sidJ, Afu3g10390, A. niger CBS 513.88 : An03g03530, An16g04320 and A. oryzae RIB40 : AO090103000170, AO090701000114	106.627	0.935694	0.255315	3.66486	0.000247471	0.000842447
Afu3g14570	Has domain(s) with predicted acid phosphatase activity	148.079	0.935655	0.263781	3.54709	0.000389514	0.00125912
Afu1g10660	Has domain(s) with predicted RNA polymerase II transcription factor activity, sequence-specific DNA binding, zinc ion binding activity, role in regulation of transcription, DNA-templated and nucleus localization	244.829	0.934892	0.185571	5.03792	4.70612e-07	3.11429e-06
Afu3g11200	Ortholog(s) have role in cellular response to biotic stimulus, cellular response to starvation and filamentous growth of a population of unicellular organisms in response to biotic stimulus, more	409.064	0.934607	0.161374	5.79155	6.97413e-09	6.64022e-08
Afu8g04510	Ortholog of A. nidulans FGSC A4 : AN1460, A. niger CBS 513.88 : An16g08480, A. oryzae RIB40 : AO090023000335, Aspergillus wentii : Aspwe1_0043882 and Aspergillus sydowii : Aspsy1_0145844	202.512	0.934	0.215419	4.33573	1.45277e-05	6.77241e-05
Afu1g06960	Putative pyruvate dehydrogenase complex subunit alpha; protein induced by hydrogen peroxide; hypoxia induced protein	3190.48	0.933501	0.298055	3.13198	0.00173632	0.00466603
Afu2g03100	Ortholog of A. nidulans FGSC A4 : AN10569, A. niger CBS 513.88 : An07g07510, A. oryzae RIB40 : AO090120000281, Aspergillus wentii : Aspwe1_0040642 and Aspergillus terreus NIH2624 : ATET_09584	278.65	0.933316	0.233143	4.00318	6.24957e-05	0.000246933
Afu2g13350	Ortholog(s) have RNA polymerase II repressing transcription factor binding, RNA polymerase II transcription coactivator activity, RNA polymerase II transcription corepressor activity	91.0922	0.932766	0.276983	3.3676	0.000758268	0.00227718
Afu4g09150	Ortholog(s) have xenobiotic-transporting ATPase activity, role in secondary metabolite biosynthetic process, xenobiotic transport and plasma membrane localization	179.308	0.932684	0.234559	3.97633	6.9987e-05	0.000272963
Afu6g07810	Ortholog(s) have RSC complex, cytosol localization	261.553	0.930945	0.218588	4.2589	2.05437e-05	9.22647e-05
Afu1g04910	Has domain(s) with predicted myosin binding activity	216.047	0.930936	0.193913	4.80079	1.58044e-06	9.25751e-06
Afu3g13870	Putative GATA-type transcriptional activator; required during an early stage of mating; plays a role in resistance toward cell wall stress	41.2827	0.930328	0.311323	2.9883	0.00280534	0.0070696
Afu1g01750	Putative peptidyl-prolyl cis-trans isomerase	179.719	0.929615	0.209923	4.42837	9.49494e-06	4.61241e-05
Afu6g09400	Ortholog of Aspergillus kawachii : Aspka1_0182581, Aspergillus acidus : Aspfo1_0148565, Aspergillus fumigatus A1163 : AFUB_092650 and Aspergillus clavatus NRRL 1 : ACLA_010240	87.6678	0.929382	0.309476	3.00308	0.00267262	0.00677502
Afu5g12010	Ortholog(s) have protein serine/threonine phosphatase activity	197.791	0.929161	0.211694	4.38918	1.13778e-05	5.43629e-05
Afu4g07490	Has domain(s) with predicted ubiquitin-protein transferase activity, zinc ion binding activity, role in protein ubiquitination and ubiquitin ligase complex localization	218.66	0.927625	0.219943	4.21757	2.4695e-05	0.000108006
Afu1g13510	Putative C6 transcription factor with a predicted role in acetate metabolism; transcript up-regulated in conidia exposed to neutrophils	570.88	0.926743	0.255715	3.62412	0.000289948	0.000969579
Afu2g08240	Ortholog(s) have sequence-specific DNA binding activity and nucleus localization	108.896	0.926195	0.313255	2.95668	0.00310971	0.00773978
Afu6g07280	Putative ABC transporter family protein; transcript downregulated in response to amphotericin B; transcript up-regulated in conidia exposed to neutrophils	646.1	0.925643	0.190207	4.86651	1.13584e-06	6.88692e-06
Afu4g04650	Ortholog of A. nidulans FGSC A4 : AN10872, A. niger CBS 513.88 : An14g00190, A. oryzae RIB40 : AO090206000024, Aspergillus wentii : Aspwe1_0114521 and Aspergillus sydowii : Aspsy1_0158439	238.264	0.924886	0.318314	2.90557	0.00366582	0.00890108
Afu2g03650	Ortholog of A. nidulans FGSC A4 : AN3821, A. niger CBS 513.88 : An07g08220, A. oryzae RIB40 : AO090120000220, Aspergillus wentii : Aspwe1_0172303 and Aspergillus sydowii : Aspsy1_0030705	926.089	0.924766	0.146459	6.31417	2.71616e-10	3.19872e-09
Afu6g11190	Ortholog(s) have protein serine/threonine kinase activity, ubiquitin binding activity	480.031	0.923866	0.132033	6.99721	2.61101e-12	3.91403e-11
Afu5g04080	Putative oxidosqualene:lanosterol cyclase (OSLC) with a role in protostadienol biosynthesis; SrbA-regulated during hypoxia	441.684	0.922071	0.162469	5.67535	1.38408e-08	1.24393e-07
Afu2g02590	Aspartyl-tRNA synthetase	988.367	0.921948	0.225402	4.09024	4.30933e-05	0.000177224
Afu1g05800	Putative mitogen-activated protein kinase kinase (MAPKK); essential for cell wall integrity signaling; calcium induced	815.267	0.921424	0.226828	4.06222	4.86086e-05	0.000197425
Afu5g11330	Ortholog of A. nidulans FGSC A4 : AN0168, A. niger CBS 513.88 : An01g02510, A. oryzae RIB40 : AO090026000707, Aspergillus wentii : Aspwe1_0075145 and Aspergillus sydowii : Aspsy1_0027709	353.741	0.921188	0.244302	3.77068	0.0001628	0.000580217
Afu6g09100	Has domain(s) with predicted catalytic activity	1359.84	0.920226	0.259803	3.54201	0.000397083	0.00128147
Afu5g03790	Putative ferroxidase; expression upregulated under low iron conditions; SrbA-regulated during hypoxia	425.688	0.919708	0.302042	3.04497	0.00232705	0.00601678
Afu5g09890	Has domain(s) with predicted RNA polymerase II transcription factor activity, sequence-specific DNA binding, zinc ion binding activity, role in regulation of transcription, DNA-templated and nucleus localization	17.345	0.919583	0.317214	2.89894	0.00374427	0.00906226
Afu2g13615	Has domain(s) with predicted catalytic activity and role in metabolic process	944.022	0.918492	0.255226	3.59874	0.000319768	0.00105626
Afu5g01810	Ortholog(s) have role in GPI anchor biosynthetic process	89.4219	0.917757	0.215781	4.25318	2.10753e-05	9.4288e-05
Afu2g16950	Transcript up-regulated in conidia exposed to neutrophils	390.263	0.917506	0.172542	5.31758	1.05159e-07	7.94254e-07
Afu1g15430	Putative lipase/esterase; transcript induced by voriconazole	460.118	0.917159	0.272885	3.36097	0.000776692	0.00232416
Afu3g08620	Ortholog(s) have role in negative regulation of Arp2/3 complex-mediated actin nucleation and actin cortical patch, nucleus localization	756.51	0.917146	0.195852	4.68286	2.82902e-06	1.57037e-05
Afu7g02570	Ortholog of A. nidulans FGSC A4 : AN9067/tinC, AN2167/hetC, A. fumigatus Af293 : Afu2g15840, A. niger CBS 513.88 : An15g06140 and A. oryzae RIB40 : AO090038000633, AO090012000230	1246.76	0.916396	0.147605	6.20842	5.35194e-10	6.08386e-09
Afu1g06860	Ortholog(s) have protein serine/threonine phosphatase activity and role in cellular response to cadmium ion, cellular response to drug, positive regulation of catalytic activity, protein dephosphorylation, regulation of spore germination	477.32	0.916376	0.204147	4.48881	7.16211e-06	3.57196e-05
Afu1g12680	Ortholog(s) have GTPase activator activity	223.753	0.916366	0.317844	2.88307	0.00393818	0.00946586
Afu2g14680	Bzip developmental regulator; role in asexual development, gliotoxin production; locus encodes two transcripts flbB-beta and flbB-alpha; shorter transcript accumulates during asexual development, remains high in conidia; hypoxia-repressed	794.705	0.915853	0.135622	6.75299	1.4483e-11	1.99586e-10
Afu8g04180	Ortholog(s) have role in cellular response to glucose starvation and cytoplasm localization	346.873	0.915765	0.278058	3.29343	0.00098972	0.00285923
Afu3g05720	Ortholog(s) have gamma-tubulin binding activity	205.661	0.91455	0.285817	3.19978	0.00137535	0.00380802
Afu5g02230	Putative actin interacting protein; protein induced by hydrogen peroxide	1326.83	0.914543	0.238085	3.84125	0.000122408	0.000452053
Afu2g14900	Ortholog(s) have role in cellular response to pH, penicillin biosynthetic process, positive regulation of penicillin biosynthetic process and ESCRT III complex, plasma membrane localization	179.971	0.914393	0.219693	4.16214	3.15276e-05	0.000134665
Afu5g00890	Protein of unknown function	46.7673	0.914322	0.312031	2.93023	0.00338711	0.00831169
Afu2g10270	Tor kinase, involved in regulation cell wall biosynthesis and nutrient sensing	619.184	0.913914	0.253372	3.60701	0.00030975	0.00102749
Afu6g10010	Has domain(s) with predicted DNA binding, RNA polymerase II transcription factor activity, sequence-specific DNA binding, zinc ion binding activity and role in regulation of transcription, DNA-templated, transcription, DNA-templated	112.035	0.913071	0.189121	4.82798	1.37925e-06	8.19519e-06
Afu3g09935	Ortholog of A. nidulans FGSC A4 : AN4994, A. niger CBS 513.88 : An16g03620, A. oryzae RIB40 : AO090003000512, Aspergillus glaucus : Aspgl1_0065702 and Neosartorya fischeri NRRL 181 : NFIA_067360	128.107	0.912877	0.295469	3.08959	0.00200435	0.0052886
Afu4g11530	Putative intermembrane space AAA protease; transcript induced by exposure to human airway epithelial cells	2252.03	0.911465	0.160886	5.6653	1.46769e-08	1.31157e-07
Afu1g05690	Ortholog of A. nidulans FGSC A4 : AN4089, A. niger CBS 513.88 : An18g03450, A. oryzae RIB40 : AO090009000365, Aspergillus wentii : Aspwe1_0104096 and Aspergillus sydowii : Aspsy1_0057643	1080.56	0.909978	0.245062	3.71326	0.000204607	0.000712405
Afu1g11070	Ortholog(s) have cytosol, nucleus localization	417.084	0.90973	0.193836	4.69329	2.68845e-06	1.49666e-05
Afu4g10330	Ortholog(s) have protein farnesyltransferase activity, role in protein farnesylation and cytosol, nucleus, protein farnesyltransferase complex localization	802.921	0.9095	0.177183	5.13311	2.85e-07	1.9724e-06
Afu5g06810	Has domain(s) with predicted role in GPI anchor biosynthetic process and endoplasmic reticulum membrane localization	171.548	0.909236	0.238648	3.80995	0.000138996	0.000503605
Afu2g16670	Ortholog(s) have cytosol localization	365.901	0.908863	0.203918	4.457	8.31144e-06	4.09003e-05
Afu2g08010	Ortholog of A. nidulans FGSC A4 : AN5848, A. niger CBS 513.88 : An05g00570, A. oryzae RIB40 : AO090011000900, Aspergillus wentii : Aspwe1_0031468, Aspwe1_0628489 and Aspergillus sydowii : Aspsy1_0044787	249.644	0.908769	0.164918	5.51043	3.57953e-08	2.98485e-07
Afu1g12640	Ortholog of A. nidulans FGSC A4 : AN1049, A. niger CBS 513.88 : An08g05390, A. oryzae RIB40 : AO090012000714, Aspergillus wentii : Aspwe1_0501033 and Aspergillus sydowii : Aspsy1_0140149	180.183	0.908674	0.216605	4.19507	2.7279e-05	0.000118059
Afu4g12290	Ortholog(s) have structural molecule activity	78.9817	0.906688	0.252905	3.58509	0.000336958	0.00110606
Afu8g04950	Ortholog(s) have cell division site, cytosol, nucleus localization	354.156	0.906404	0.232866	3.89239	9.92623e-05	0.000373959
Afu4g03020	Ortholog(s) have role in chromatin remodeling and Ino80 complex, cytosol localization	648.769	0.905786	0.280699	3.22689	0.00125142	0.00351318
Afu8g02650	Putative ABC multidrug transporter	64.7207	0.905147	0.246549	3.67127	0.000241346	0.000824966
Afu1g09080	Ortholog of A. niger CBS 513.88 : An08g00590, A. oryzae RIB40 : AO090005001599, Aspergillus wentii : Aspwe1_0024523, Aspergillus sydowii : Aspsy1_0138507 and Aspergillus terreus NIH2624 : ATET_08533	127.974	0.904968	0.246022	3.6784	0.000234702	0.000806469
Afu3g12010	Has domain(s) with predicted substrate-specific transmembrane transporter activity, transmembrane transporter activity, role in transmembrane transport and integral component of membrane, membrane localization	62.9042	0.904444	0.293194	3.0848	0.00203689	0.00535468
Afu5g10540	Ortholog(s) have 1,4-alpha-glucan branching enzyme activity, role in glycogen biosynthetic process and cytoplasm localization	349.003	0.902625	0.281765	3.20347	0.00135783	0.00376217
Afu4g11890	Putative serine/threonine kinase; ortholog(s) have role in cellular calcium ion homeostasis, establishment or maintenance of cell polarity and cytoplasm, hyphal tip localization	420.934	0.902166	0.217253	4.1526	3.28716e-05	0.000139722
Afu6g03770	Ortholog(s) have role in reciprocal meiotic recombination and cytosol, endoplasmic reticulum, nucleus localization	751.933	0.901643	0.232953	3.87049	0.000108615	0.000405115
Afu3g02830	Putative ankyrin repeat protein	659.508	0.901356	0.220067	4.09584	4.20649e-05	0.000173449
Afu5g14670	Ortholog of A. niger CBS 513.88 : An12g09990 and Aspergillus fumigatus A1163 : AFUB_062340	1134.87	0.90056	0.250085	3.60102	0.000316975	0.00104879
Afu2g01540	Ortholog of A. nidulans FGSC A4 : AN7680, A. niger CBS 513.88 : An03g04930, A. oryzae RIB40 : AO090701000796, Aspergillus wentii : Aspwe1_0052178 and Aspergillus sydowii : Aspsy1_0090365	209.564	0.900013	0.191635	4.6965	2.64651e-06	1.47855e-05
Afu3g13790	Ortholog(s) have ATPase activity, coupled to transmembrane movement of ions, phosphorylative mechanism activity	654.593	0.899644	0.279627	3.2173	0.00129404	0.00360961
Afu3g05970	Ortholog(s) have cytosol localization	853.163	0.896892	0.297072	3.0191	0.00253524	0.00649521
Afu5g06500	Acyl-CoA dehydrogenase family protein with a predicted role in fatty acid beta oxidation; induced by exposure to artemisinin	277.761	0.896202	0.251546	3.56277	0.000366959	0.00119357
Afu6g08170	Ortholog(s) have rDNA binding activity, role in transcription of nuclear large rRNA transcript from RNA polymerase I promoter and cytosol, nucleolus localization	306.831	0.89603	0.304875	2.93901	0.00329258	0.00811778
Afu3g15050	Putative flavin-binding monooxygenase	461.924	0.895294	0.279819	3.19955	0.00137643	0.00380968
Afu4g09120	Has domain(s) with predicted GTPase activator activity, zinc ion binding activity	151.517	0.895245	0.290595	3.08073	0.00206494	0.00542161
Afu4g06490	Ortholog(s) have role in meiotic mismatch repair, reciprocal meiotic recombination and MutLgamma complex, nucleus localization	122.743	0.89497	0.193694	4.62054	3.82749e-06	2.05502e-05
Afu2g12780	Ortholog of A. nidulans FGSC A4 : AN5364, A. fumigatus Af293 : Afu4g01160, Neosartorya fischeri NRRL 181 : NFIA_044160, NFIA_087930 and Aspergillus wentii : Aspwe1_0097047	388.937	0.89496	0.264742	3.3805	0.000723542	0.00218803
Afu5g04410	Ortholog of A. nidulans FGSC A4 : AN11225, Neosartorya fischeri NRRL 181 : NFIA_037650, Aspergillus wentii : Aspwe1_0043173 and Aspergillus versicolor : Aspve1_0389199	189.132	0.894953	0.195029	4.58881	4.45773e-06	2.36112e-05
Afu5g11750	Putative LON domain serine protease; transcript up-regulated in conidia exposed to neutrophils	1631.71	0.893443	0.171852	5.1989	2.00473e-07	1.42896e-06
Afu7g05500	Putative theta class glutathione transferase; transcript induced by voriconazole	614.481	0.893407	0.307319	2.9071	0.00364796	0.00886321
Afu2g12060	Ortholog of A. nidulans FGSC A4 : AN6217, A. niger CBS 513.88 : An02g04130, A. oryzae RIB40 : AO090026000440, Aspergillus wentii : Aspwe1_0053972 and Aspergillus sydowii : Aspsy1_0152133	497.385	0.892313	0.181959	4.90393	9.39359e-07	5.79173e-06
Afu1g02480	Ortholog(s) have hydrogen-exporting ATPase activity, phosphorylative mechanism, proton binding activity	42.6021	0.892086	0.285474	3.12493	0.00177846	0.00476298
Afu2g10610	Ortholog(s) have ubiquitin binding activity	1287.23	0.891996	0.241385	3.69532	0.000219607	0.000758582
Afu1g04450	GNAT-type acetyltransferase; siderophore biosynthetic machinery component; essential for biosynthesis of the siderophores ferricrocin and hydroxyferricrocin in iron-replete conditions; homolog to E. coli IucB; constitutive; contains intron	801.886	0.89176	0.245056	3.639	0.0002737	0.000922711
Afu2g07810	Putative cytosolic hydroxymethyltransferase	1016.65	0.890847	0.22915	3.88762	0.000101233	0.00038029
Afu5g03290	Ortholog of A. nidulans FGSC A4 : AN8197, A. niger CBS 513.88 : An09g05540, A. oryzae RIB40 : AO090102000532, Aspergillus wentii : Aspwe1_0115831 and Aspergillus sydowii : Aspsy1_0211779	1057.32	0.890392	0.185574	4.79804	1.60224e-06	9.36426e-06
Afu7g04580	Putative TBC domain protein with a predicted role in the regulation of plasma membrane and endosome trafficking; transcript upregulated in response to amphotericin B and by exposure to human airway epithelial cells	779.636	0.890302	0.302521	2.94294	0.00325108	0.00802804
Afu6g01950	Transcript up-regulated in conidia exposed to neutrophils	1411.43	0.889791	0.241239	3.68842	0.000225648	0.000776715
Afu1g14940	Ortholog(s) have cell cortex, endoplasmic reticulum, nuclear envelope localization	658.293	0.889228	0.242047	3.67378	0.00023899	0.00081941
Afu2g13230	Has domain(s) with predicted role in response to stress	291.582	0.888666	0.185192	4.79863	1.59758e-06	9.34401e-06
Afu5g05750	Putative protein kinase	213.377	0.887445	0.252013	3.52142	0.000429243	0.00137173
Afu3g01900	Has domain(s) with predicted role in lipid metabolic process	1047.19	0.885995	0.244999	3.61632	0.000298824	0.000994602
Afu5g05910	Ortholog of A. nidulans FGSC A4 : AN11127, A. oryzae RIB40 : AO090009000671, Neosartorya fischeri NRRL 181 : NFIA_037220, Aspergillus wentii : Aspwe1_0179073 and Aspergillus clavatus NRRL 1 : ACLA_009170	407.129	0.885817	0.163287	5.42492	5.79804e-08	4.62371e-07
Afu1g05710	Ortholog(s) have tRNA-specific adenosine-37 deaminase activity, role in tRNA modification and cytosol, nucleus localization	54.0736	0.885715	0.295629	2.99604	0.00273515	0.0069149
Afu8g04730	Oligopeptidase family protein	363.799	0.885686	0.2461	3.59889	0.000319577	0.00105619
Afu2g04010	Putative trehalose-6-phosphate synthase; role in trehalose biosynthesis; expression up during heat shock; hypervirulent in combination with tpsA mutation, in a mouse model of pulmonary infection; predicted gene pair with AFUA_6G12950	896.073	0.883865	0.226723	3.89844	9.68157e-05	0.000365619
Afu5g09170	Has domain(s) with predicted DNA binding, nucleic acid binding, zinc ion binding activity, role in transcription, DNA-templated and nucleus localization	78.413	0.883638	0.251922	3.50758	0.000452198	0.00143981
Afu6g11340	Has domain(s) with predicted catalytic activity and role in metabolic process	118.113	0.883374	0.196041	4.50607	6.60409e-06	3.32107e-05
Afu7g02480	Ortholog(s) have cytosol localization	498.951	0.883069	0.150644	5.86196	4.57423e-09	4.45788e-08
Afu2g02420	Ortholog(s) have role in ascospore formation, conidium formation, hyphal growth, regulation of meiosis I, regulation of mitotic nuclear division, syncytium formation by plasma membrane fusion, vacuole organization	612.253	0.882745	0.192111	4.59497	4.3281e-06	2.29711e-05
Afu3g07170	Ortholog of A. nidulans AN11232; snoRNA Afu-484 encoded within exon 2	138.361	0.882571	0.230375	3.83102	0.000127613	0.000467975
Afu4g12620	Putative transmembrane copper transporter, involved in conidial pigmentation	423.003	0.881788	0.267421	3.29739	0.000975896	0.00282866
Afu1g03450	Ortholog(s) have calcium-dependent cysteine-type endopeptidase activity	243.842	0.881742	0.164312	5.36628	8.03764e-08	6.24487e-07
Afu1g16240	Has domain(s) with predicted catalytic activity and role in metabolic process	60.7367	0.881123	0.284929	3.09244	0.00198522	0.00524516
Afu6g02490	Has domain(s) with predicted catalytic activity, pyridoxal phosphate binding, transaminase activity and role in biosynthetic process, cellular amino acid metabolic process	133.281	0.880972	0.305057	2.88789	0.0038783	0.00934194
Afu5g12680	Ortholog(s) have role in cellular protein localization, chromatin silencing at centromere, chromatin silencing at silent mating-type cassette and chromatin silencing at telomere, more	433.975	0.88056	0.178182	4.94191	7.73625e-07	4.87563e-06
Afu2g09030	Secreted dipeptidyl-peptidase; induced by growth on BSA as a sole nitrogen source; immunoreactive protein	980.782	0.880493	0.256207	3.43665	0.000588954	0.00182207
Afu2g08720	Ortholog(s) have role in ER to Golgi vesicle-mediated transport, protein complex assembly and TRAPPI protein complex, TRAPPII protein complex, TRAPPIII protein complex, cytosol, nucleus localization	83.5119	0.877528	0.263472	3.33063	0.00086649	0.00255299
Afu2g04900	Ortholog of A. niger CBS 513.88 : An11g04610, A. oryzae RIB40 : AO090003000294, Neosartorya fischeri NRRL 181 : NFIA_081630 and Aspergillus clavatus NRRL 1 : ACLA_089750	279.77	0.876398	0.216188	4.05386	5.03795e-05	0.000204177
Afu5g11410	Ortholog(s) have chitin deacetylase activity	50.0048	0.8763	0.267094	3.28087	0.00103486	0.00297216
Afu8g06220	Protein of unknown function	398.029	0.876162	0.144513	6.06287	1.33716e-09	1.41746e-08
Afu1g12080	Putative ubiquitin-protein ligase; role in cleavage of SrbA precursor protein; mutants unable to grow under hypoxia and show increased sensitivity to fluconazole and voriconazole; required for virulence in mice	250.835	0.873546	0.146948	5.94459	2.77155e-09	2.79827e-08
Afu1g03740	Ortholog(s) have role in protein targeting to vacuole	264.674	0.873237	0.24796	3.52169	0.000428806	0.00137145
Afu1g16375	Ortholog(s) have nitrate reductase (NADPH) activity and role in molybdopterin cofactor biosynthetic process	297.027	0.872621	0.18358	4.75337	2.00056e-06	1.13955e-05
Afu4g09020	Ortholog(s) have nucleus localization	207.656	0.872568	0.230828	3.78017	0.000156722	0.000560334
Afu1g07150	Ortholog(s) have cytosol, nucleus localization	454.267	0.872009	0.189659	4.59777	4.27027e-06	2.27102e-05
Afu7g03710	Ortholog(s) have ATP-dependent microtubule motor activity, plus-end-directed, microtubule plus-end binding activity	140.093	0.87182	0.272029	3.20488	0.00135118	0.00374871
Afu3g14830	Has domain(s) with predicted 3-dehydroquinate dehydratase activity, catalytic activity, shikimate 3-dehydrogenase (NADP+) activity and role in oxidation-reduction process	62.9351	0.871691	0.290366	3.00205	0.00268172	0.00679514
Afu5g13230	Ortholog(s) have fungal-type vacuole membrane localization	356.222	0.871127	0.193869	4.49337	7.01044e-06	3.50745e-05
Afu1g07020	Ortholog(s) have role in positive regulation of septation initiation signaling, regulation of phosphorylation of RNA polymerase II C-terminal domain and cytosol, trimeric positive transcription elongation factor complex b localization	99.3751	0.871009	0.266566	3.26752	0.00108493	0.00309557
Afu2g15050	Ortholog(s) have GTPase activator activity	291.514	0.870648	0.224831	3.87246	0.000107743	0.000402054
Afu7g05700	Ortholog(s) have ARF guanyl-nucleotide exchange factor activity and role in ER to Golgi vesicle-mediated transport, autophagosome assembly, cellular response to drug, hyphal growth, intra-Golgi vesicle-mediated transport	634.618	0.869663	0.24593	3.53622	0.000405897	0.0013075
Afu7g05340	Conserved protein, predicted adhesin; expression induced in biofilm	2146.45	0.868553	0.227393	3.81962	0.000133659	0.00048764
Afu5g08060	Ortholog(s) have cytosol, nuclear membrane, nuclear periphery localization	195.319	0.867934	0.245992	3.5283	0.000418243	0.00134094
Afu2g04560	Has domain(s) with predicted oxidoreductase activity and role in metabolic process	225.174	0.867491	0.222599	3.8971	9.73533e-05	0.000367472
Afu5g09610	Ortholog(s) have role in spore germination and cytosol localization	584.688	0.86695	0.16532	5.24406	1.57078e-07	1.15313e-06
Afu1g08940	Putative pheromone processing carboxypeptidase; predicted signal sequence for secretion	406.485	0.866891	0.178741	4.84999	1.2347e-06	7.42614e-06
Afu1g04120	Has domain(s) with predicted CoA-transferase activity and role in metabolic process	124.983	0.864882	0.290458	2.97765	0.00290469	0.00729423
Afu4g09880	Ortholog of A. nidulans FGSC A4 : AN1856, A. niger CBS 513.88 : An04g07170, Aspergillus wentii : Aspwe1_0034217, Aspergillus sydowii : Aspsy1_0026276 and Aspergillus terreus NIH2624 : ATET_00756	306.69	0.862144	0.176888	4.87396	1.09384e-06	6.65539e-06
Afu5g08090	Putative pyridoxine biosynthesis protein	1381.25	0.861482	0.297714	2.89366	0.0038078	0.00919468
Afu1g00500	FMN dependent dehydrogenase; SrbA-regulated during hypoxia	20151.5	0.86014	0.292022	2.94546	0.00322475	0.00797557
Afu4g03320	Putative cation exchanger; calcium induced	2397.69	0.85867	0.182873	4.69544	2.66028e-06	1.48518e-05
Afu1g10320	Ortholog(s) have U1 snRNP localization	475.978	0.858558	0.206952	4.14859	3.34528e-05	0.000141965
Afu5g13460	Ortholog(s) have role in establishment of mitochondrion localization, mitochondrial outer membrane translocase complex assembly, mitochondrion distribution and mitochondrion morphogenesis, more	125.502	0.858541	0.191137	4.49176	7.06386e-06	3.53193e-05
Afu2g10460	Ortholog(s) have TORC2 complex, cell division site, cytosol, nucleus localization	443.683	0.858434	0.168322	5.09995	3.39751e-07	2.30661e-06
Afu2g09840	Ortholog(s) have 2-amino-4-hydroxy-6-hydroxymethyldihydropteridine diphosphokinase activity, dihydroneopterin aldolase activity, dihydropteroate synthase activity and role in tetrahydrofolate biosynthetic process	192.768	0.857981	0.175562	4.88705	1.02359e-06	6.26194e-06
Afu8g05620	Ortholog(s) have enzyme activator activity and role in barrier septum assembly, cellular protein localization, fungal-type cell wall chitin biosynthetic process, regulation of fungal-type cell wall beta-glucan biosynthetic process	305.65	0.857809	0.265277	3.23364	0.00122224	0.00343987
Afu5g03040	Ortholog of A. nidulans FGSC A4 : AN8179, A. oryzae RIB40 : AO090102000505, Aspergillus wentii : Aspwe1_0053028, Aspergillus sydowii : Aspsy1_0050623 and Aspergillus terreus NIH2624 : ATET_09281	741.046	0.857682	0.169859	5.04937	4.43262e-07	2.95822e-06
Afu7g01460	Ribosomal protein S5	9069	0.857509	0.25393	3.37695	0.000732955	0.00221182
Afu4g06380	Putative sterol carrier protein; transcript up-regulated in conidia exposed to neutrophils	53.3878	0.856645	0.294498	2.90883	0.00362783	0.00881975
Afu3g05640	Ortholog of A. nidulans FGSC A4 : AN3442, A. niger CBS 513.88 : An11g11000, Aspergillus wentii : Aspwe1_0173703, Aspergillus sydowii : Aspsy1_0030125 and Aspergillus terreus NIH2624 : ATET_08971	88.4788	0.855302	0.291539	2.93374	0.00334902	0.0082311
Afu5g13392	Ortholog(s) have GTPase activity, protein homodimerization activity, role in mitochondrial fusion, mitochondrion localization and integral component of mitochondrial outer membrane, mitochondrial inner membrane localization	1057.88	0.855185	0.244828	3.493	0.000477626	0.00150612
Afu2g06050	Ortholog of A. nidulans FGSC A4 : AN10954, A. niger CBS 513.88 : An02g14630, A. oryzae RIB40 : AO090001000720, AO090113000187 and Aspergillus tubingensis : Asptu1_0042313	489.672	0.855027	0.209885	4.07379	4.62534e-05	0.000188773
Afu7g02370	Ortholog(s) have structural molecule activity, role in histone exchange, regulation of phenotypic switching by regulation of transcription from RNA polymerase II promoter and Swr1 complex, cytosol localization	323.271	0.854564	0.279235	3.06038	0.00221058	0.00575923
Afu8g04840	Protein with zinc RING finger domain involved in ER-associated degradation (ERAD) pathway	283.792	0.853926	0.227108	3.76	0.000169914	0.000602835
Afu6g04290	Putative phosphoethanolamine N-methyltransferase	570.595	0.853687	0.253158	3.37215	0.000745828	0.00224463
Afu2g11990	Putative pten 3-phosphoinositide phosphatase alpha with a predicted role in lipid metabolism; induced by exposure to artemisinin	968.862	0.853015	0.213661	3.99237	6.54165e-05	0.000256923
Afu5g02370	Vacuolar ATP synthase catalytic subunit A; hypoxia induced protein; putative essential gene; induced by exposure to human airway epithelial cells	1894.21	0.852987	0.257856	3.308	0.000939654	0.00273877
Afu6g03850	Ortholog(s) have GTP binding, signal recognition particle binding activity, role in protein targeting to ER and cytosol, nucleus, signal recognition particle receptor complex localization	875.008	0.852335	0.149029	5.71926	1.06987e-08	9.80615e-08
Afu5g07560	Putative capsular associated protein; predicted gene pair with AFUA_4G14360	88.3685	0.850587	0.260749	3.26209	0.00110595	0.00314756
Afu1g09790	Ortholog(s) have role in cellular response to nitrogen starvation, chromatin silencing at centromere outer repeat region and chromatin silencing at silent mating-type cassette, more	143.749	0.849913	0.23138	3.67323	0.000239502	0.000819882
Afu2g00710	Ortholog(s) have alpha-amylase activity, role in carbohydrate catabolic process and cell septum, cell wall-bounded periplasmic space, extracellular region, fungal-type cell wall, hyphal septin band, spitzenkorper localization	59.889	0.849865	0.288144	2.94945	0.00318341	0.00789571
Afu3g07720	Ortholog of A. nidulans FGSC A4 : AN4866, A. oryzae RIB40 : AO090020000412, Aspergillus wentii : Aspwe1_0173493 and Aspergillus sydowii : Aspsy1_0056549	557.496	0.849404	0.291778	2.91113	0.00360123	0.00875779
Afu1g13020	Ortholog(s) have role in cellular response to DNA damage stimulus	430.045	0.847846	0.120179	7.05484	1.72797e-12	2.68245e-11
Afu4g11400	Putative heme transporter	87.2916	0.847426	0.234977	3.60642	0.000310447	0.00102936
Afu4g10060	Has domain(s) with predicted RNA polymerase II transcription cofactor activity, role in regulation of transcription from RNA polymerase II promoter and mediator complex localization	121.496	0.846936	0.250067	3.38684	0.000707033	0.00214348
Afu1g15500	Ortholog(s) have ribosome binding activity, role in cytoplasmic translation and extrinsic component of membrane, mitochondrial inner membrane localization	381.329	0.84665	0.200906	4.21416	2.50712e-05	0.000109286
Afu1g15470	Ortholog(s) have RNA polymerase II transcription factor activity, sequence-specific DNA binding, sequence-specific DNA binding, zinc ion binding activity	99.9353	0.846262	0.190978	4.43121	9.37048e-06	4.56324e-05
Afu2g05780	Ortholog(s) have mRNA guanylyltransferase activity, role in 7-methylguanosine RNA capping and nucleus localization	184.247	0.845845	0.204053	4.14522	3.39488e-05	0.000143834
Afu2g01330	Ortholog of A. nidulans FGSC A4 : AN7665, A. niger CBS 513.88 : An03g05100, Aspergillus wentii : Aspwe1_0113700, Aspergillus sydowii : Aspsy1_0090349 and Aspergillus terreus NIH2624 : ATET_08162	125.494	0.84584	0.266336	3.17584	0.00149403	0.00409333
Afu5g14200	Ortholog of A. nidulans FGSC A4 : AN0196, A. fumigatus Af293 : Afu6g13810, Afu7g05110, Afu8g01720, A. niger CBS 513.88 : An13g02610, An15g02090, An04g09640 and A. oryzae RIB40 : AO090003001444	312.253	0.845682	0.29001	2.91605	0.00354498	0.00865314
Afu2g11250	Ortholog of S. cerevisiae : AAD14, A. nidulans FGSC A4 : AN5887, AN1616, AN4831, A. niger CBS 513.88 : An08g09700 and A. oryzae RIB40 : AO090026000525, AO090005000474, AO090113000193	359.512	0.844525	0.249834	3.38034	0.000723958	0.00218803
Afu6g12480	NGG1 interacting factor	257.187	0.842517	0.199432	4.22458	2.39389e-05	0.000105237
Afu8g05270	Has domain(s) with predicted DNA binding, RNA polymerase II transcription factor activity, sequence-specific DNA binding, zinc ion binding activity and role in regulation of transcription, DNA-templated, transcription, DNA-templated	272.74	0.842418	0.157409	5.35178	8.70917e-08	6.70691e-07
Afu6g00630	Major facilitator superfamily (MFS) transporter	252.319	0.842244	0.246631	3.415	0.000637828	0.00195632
Afu4g02920	Ortholog of A. nidulans FGSC A4 : AN3190, A. niger CBS 513.88 : An14g02990, A. oryzae RIB40 : AO090001000192, Aspergillus wentii : Aspwe1_0061505 and Aspergillus sydowii : Aspsy1_1159424	914.781	0.839888	0.15313	5.4848	4.13944e-08	3.41189e-07
Afu2g06070	Ortholog(s) have role in mRNA cis splicing, via spliceosome and U4/U6 x U5 tri-snRNP complex localization	610.556	0.839799	0.188844	4.44706	8.70525e-06	4.27373e-05
Afu4g09760	Ortholog of A. nidulans FGSC A4 : AN2058, A. niger CBS 513.88 : An03g02810, A. oryzae RIB40 : AO090003001589, Aspergillus wentii : Aspwe1_0034232 and Aspergillus sydowii : Aspsy1_0039208	88.2316	0.839436	0.274547	3.05753	0.00223169	0.00580076
Afu6g06630	Ortholog of A. nidulans FGSC A4 : AN10705, A. niger CBS 513.88 : An18g06430, A. oryzae RIB40 : AO090003000039, Neosartorya fischeri NRRL 181 : NFIA_052280 and Aspergillus wentii : Aspwe1_0170257	638.298	0.838282	0.166815	5.02523	5.02818e-07	3.3079e-06
Afu2g02680	Putative matrix AAA protease; transcript induced by exposure to human airway epithelial cells	1541.83	0.838223	0.190375	4.40301	1.06758e-05	5.14471e-05
Afu3g12700	Putative UDP-galactofuranose transporter	508.525	0.838076	0.284305	2.94781	0.00320038	0.007926
Afu6g04910	Ortholog(s) have leucine-tRNA ligase activity, mRNA binding activity, role in Group I intron splicing, leucyl-tRNA aminoacylation, mitochondrial translation and mitochondrion localization	444.174	0.837789	0.196563	4.2622	2.02425e-05	9.11727e-05
Afu2g13370	Ortholog(s) have 1-phosphatidylinositol 4-kinase activity	372.658	0.83719	0.224292	3.73259	0.000189521	0.000665185
Afu4g06200	Ortholog of A. nidulans FGSC A4 : AN6683, AN8537, AN5260 and A. niger CBS 513.88 : An12g04370, An11g06510, An14g01260	198.975	0.836224	0.185503	4.50786	6.54843e-06	3.29942e-05
Afu1g04970	Ortholog(s) have triglyceride lipase activity, role in triglyceride mobilization and cytoplasm localization	1047.81	0.835955	0.209698	3.98648	6.70615e-05	0.000262727
Afu1g07090	Ortholog of A. nidulans FGSC A4 : AN5154, A. niger CBS 513.88 : An07g09710, A. oryzae RIB40 : AO090012000961, Aspergillus wentii : Aspwe1_0155743 and Aspergillus sydowii : Aspsy1_0134266	827.076	0.835766	0.282328	2.96027	0.00307372	0.00766721
Afu6g06750	14-3-3 family protein; predicted gene pair with AFUA_2G03290 (artA)	4617.69	0.835566	0.196187	4.25904	2.05311e-05	9.22605e-05
Afu2g13970	Ortholog of A. nidulans FGSC A4 : AN11858, A. oryzae RIB40 : AO090026000164, Neosartorya fischeri NRRL 181 : NFIA_089160, Aspergillus wentii : Aspwe1_0119587 and Aspergillus clavatus NRRL 1 : ACLA_073640	154.181	0.834999	0.190627	4.38028	1.18524e-05	5.62883e-05
Afu6g11370	Ortholog(s) have role in Golgi to plasma membrane transport, exocyst assembly, exocyst localization, spliceosomal complex assembly	216.322	0.83424	0.194188	4.29605	1.73867e-05	7.94951e-05
Afu6g12240	Putative glycerophosphoryl diester phosphodiesterase, phoB-regulated	412.9	0.833489	0.193719	4.30256	1.68836e-05	7.74654e-05
Afu5g07090	Ortholog of A. nidulans FGSC A4 : AN2216, A. niger CBS 513.88 : An17g00310, A. oryzae RIB40 : AO090701000273, Aspergillus wentii : Aspwe1_0035021 and Aspergillus sydowii : Aspsy1_0142341	393.5	0.832836	0.184463	4.51492	6.33418e-06	3.20586e-05
Afu6g02470	Putative fumarate hydratase; reacts with rabbit immunosera exposed to A. fumigatus conidia	2743.87	0.831833	0.267058	3.11481	0.00184065	0.00489945
Afu5g06760	Ortholog(s) have role in mRNA cis splicing, via spliceosome and Prp19 complex, spliceosomal complex localization	355.171	0.830901	0.1954	4.25231	2.11577e-05	9.45894e-05
Afu6g08010	Ortholog of A. nidulans FGSC A4 : AN3956, A. niger CBS 513.88 : An11g02120, A. oryzae RIB40 : AO090003001561, Aspergillus wentii : Aspwe1_0055020 and Aspergillus sydowii : Aspsy1_0149662	153.473	0.830842	0.248776	3.33972	0.000838634	0.00248209
Afu2g04450	Has domain(s) with predicted ubiquitin-protein transferase activity, role in cellular protein modification process and intracellular localization	518.401	0.830594	0.154089	5.39035	7.03195e-08	5.50159e-07
Afu3g11330	bZIP-type transcription factor; A. nidulans ortholog atfA has role in response to oxidative stress, response to heat	1683.13	0.830383	0.206362	4.02391	5.72392e-05	0.000228578
Afu6g08710	Putative alkaline phosphatase, phoB-regulated	69.3039	0.82703	0.237894	3.47647	0.000508063	0.00159061
Afu3g05810	Ortholog of Aspergillus fumigatus A1163 : AFUB_043220	68.4951	0.825573	0.244781	3.3727	0.000744347	0.00224103
Afu2g09780	Ortholog of A. nidulans FGSC A4 : AN6038, A. niger CBS 513.88 : An16g05430, A. oryzae RIB40 : AO090011000660, Aspergillus wentii : Aspwe1_0045086 and Aspergillus sydowii : Aspsy1_0132339	316.095	0.825174	0.231651	3.56214	0.000367843	0.00119545
Afu8g05930	Ortholog of A. fumigatus Af293 : Afu5g10210, A. niger CBS 513.88 : An14g04490, A. oryzae RIB40 : AO090010000532 and Neosartorya fischeri NRRL 181 : NFIA_077050, NFIA_098690	103.265	0.82514	0.26812	3.0775	0.00208745	0.00547295
Afu2g15940	Cofactor for methionyl-and glutamyl-tRNA synthetases	713.748	0.8249	0.249023	3.31254	0.000924517	0.00269966
Afu1g09870	Has domain(s) with predicted phosphatidylinositol binding activity and role in cell communication	472.232	0.824884	0.158376	5.2084	1.90477e-07	1.36764e-06
Afu1g17120	Elongation factor 1 gamma; induction in response to hydrogen peroxide Yap1-dependent	319.39	0.824593	0.247972	3.32535	0.000883072	0.00259406
Afu3g08780	Ortholog(s) have nuclear export signal receptor activity, role in protein export from nucleus, tRNA re-export from nucleus and cytosol, nuclear envelope localization	415.26	0.823539	0.17771	4.63417	3.58381e-06	1.93476e-05
Afu3g12810	Ortholog(s) have role in chromatin silencing at centromere, filamentous growth, negative regulation of transcription from RNA polymerase II promoter, nucleosome assembly and HIR complex, nucleus localization	264.135	0.822573	0.270604	3.03977	0.00236758	0.00610149
Afu5g12250	Ortholog(s) have role in cellular response to DNA damage stimulus, interspecies interaction between organisms and cytoplasmic mRNA processing body, cytosol, nuclear periphery, polysome localization	782.359	0.822013	0.171827	4.78395	1.71882e-06	9.94939e-06
Afu3g09770	Has domain(s) with predicted nucleic acid binding, nucleotide binding activity	270.889	0.818428	0.250861	3.26248	0.00110441	0.0031443
Afu6g08380	Ortholog of A. nidulans FGSC A4 : AN3926, A. niger CBS 513.88 : An11g01650, A. oryzae RIB40 : AO090003000092, Aspergillus wentii : Aspwe1_0045950 and Aspergillus sydowii : Aspsy1_0044421	107.713	0.818379	0.20914	3.91307	9.11301e-05	0.000346312
Afu4g08600	Putative aldehyde dehydrogenase (NAD(P)+)	385.538	0.817783	0.232649	3.51509	0.000439606	0.00140199
Afu5g09350	Ortholog of A. nidulans FGSC A4 : AN8821, A. niger CBS 513.88 : An07g03630, A. oryzae RIB40 : AO090020000551, Aspergillus wentii : Aspwe1_0048229 and Aspergillus sydowii : Aspsy1_0060977	460.152	0.816229	0.215321	3.79076	0.000150185	0.000540405
Afu6g03470	Putative MDR1 family ABC transporter; biofilm growth regulated protein	344.538	0.814238	0.270546	3.00961	0.00261582	0.0066539
Afu2g15870	Ortholog(s) have cytosol, nuclear envelope localization	471.66	0.813259	0.258166	3.15013	0.00163196	0.00441639
Afu8g00720	Putative amino acid transporter	101.375	0.812056	0.228245	3.55783	0.000373937	0.00121325
Afu4g12280	Ortholog(s) have tRNA (guanine-N7-)-methyltransferase activity, role in tRNA methylation and nucleolus, tRNA methyltransferase complex localization	189.696	0.811461	0.187662	4.32406	1.53184e-05	7.10305e-05
Afu5g03600	Ortholog(s) have 4 iron, 4 sulfur cluster binding, ATPase activity, role in iron-sulfur cluster assembly, tRNA wobble uridine modification and Nbp35-Cfd1 ATPase complex, cytoplasm localization	214.443	0.81037	0.243956	3.32179	0.000894411	0.00262052
Afu6g06650	Ortholog of A. nidulans FGSC A4 : AN5767, A. niger CBS 513.88 : An18g06400, A. oryzae RIB40 : AO090003000041, Aspergillus wentii : Aspwe1_0737692 and Aspergillus sydowii : Aspsy1_0043652	56.0199	0.808212	0.266307	3.03489	0.00240626	0.00619508
Afu5g03340	Ortholog of A. nidulans FGSC A4 : AN8202, A. niger CBS 513.88 : An09g05655, A. oryzae RIB40 : AO090102000539, Aspergillus wentii : Aspwe1_0115517 and Aspergillus sydowii : Aspsy1_0161584	1971.22	0.80801	0.138192	5.84701	5.00502e-09	4.85963e-08
Afu2g13450	Ortholog(s) have microtubule plus-end binding activity	381.576	0.807484	0.257338	3.13783	0.00170204	0.00458176
Afu4g11300	Putative vacuolar ATPase 98 kDa subunit; transcript induced by exposure to human airway epithelial cells	1002.25	0.805989	0.239641	3.36332	0.000770109	0.00230622
Afu2g04150	Has domain(s) with predicted DNA binding, RNA polymerase II transcription factor activity, sequence-specific DNA binding, zinc ion binding activity and role in regulation of transcription, DNA-templated, transcription, DNA-templated	211.752	0.803351	0.184099	4.36368	1.27893e-05	6.03362e-05
Afu2g08290	Ortholog of A. nidulans FGSC A4 : AN6169, A. niger CBS 513.88 : An05g00900, A. oryzae RIB40 : AO090011000875, Aspergillus wentii : Aspwe1_0674836 and Aspergillus sydowii : Aspsy1_0058068	515.033	0.800048	0.229346	3.4884	0.000485929	0.00152862
Afu1g13960	Ortholog(s) have role in late endosome to vacuole transport via multivesicular body sorting pathway and endosome localization	145.669	0.799687	0.277063	2.88631	0.00389793	0.00938347
Afu2g03840	Ortholog(s) have role in protein targeting to mitochondrion and cytosol, mitochondrial sorting and assembly machinery complex, nucleus localization	827.48	0.798153	0.159879	4.99222	5.96879e-07	3.85864e-06
Afu3g09070	Ortholog(s) have extracellular region localization	48.3309	0.797756	0.271954	2.93343	0.00335244	0.00823692
Afu4g13700	Ortholog(s) have cytosol localization	1379.03	0.79711	0.251982	3.16336	0.00155958	0.00424334
Afu2g02780	Ortholog(s) have mRNA 3'-UTR AU-rich region binding activity, role in 3'-UTR-mediated mRNA stabilization, negative regulation of MAPK cascade and cytosol localization	494.732	0.795334	0.276246	2.87908	0.0039884	0.00956023
Afu6g04080	Ortholog(s) have role in endocytosis and Golgi apparatus, cytosol, endocytic vesicle, nucleus localization	229.072	0.7941	0.275575	2.88162	0.00395642	0.00949807
Afu2g15880	Ortholog(s) have role in error-prone translesion synthesis and cytosol, nucleus localization	956.356	0.79328	0.140287	5.65471	1.56107e-08	1.39027e-07
Afu4g03160	Ortholog(s) have U2-type spliceosomal complex, cytosol localization	96.5815	0.79302	0.209652	3.78254	0.000155234	0.000556024
Afu1g03010	Ortholog(s) have U2-type spliceosomal complex localization	343.168	0.792229	0.24204	3.27314	0.0010636	0.00304025
Afu3g06870	Has domain(s) with predicted DNA binding, chromatin binding activity	278.429	0.791663	0.210615	3.75881	0.000170723	0.000605158
Afu4g13530	Ortholog(s) have alpha,alpha-trehalase activity, calcium ion binding activity	841.078	0.790287	0.242761	3.25541	0.0011323	0.0032109
Afu6g13430	Ortholog(s) have role in cellular response to drug	430.042	0.789661	0.188694	4.18488	2.8532e-05	0.000123075
Afu2g09960	Putative mitochondrial Hsp70 chaperone; reacts with rabbit immunosera exposed to A. fumigatus conidia; hypoxia induced protein	3655.97	0.789471	0.27083	2.915	0.00355683	0.00867398
Afu5g11450	Ortholog(s) have inositol tetrakisphosphate 3-kinase activity, inositol tetrakisphosphate 6-kinase activity and inositol-1,3,4,5,6-pentakisphosphate kinase activity, more	288.803	0.788795	0.227831	3.4622	0.000535787	0.00167074
Afu6g10260	Putative aldehyde reductase; abundant protein in conidia; transcript up-regulated in conidia exposed to neutrophils and to human airway epithelial cells	691.38	0.788733	0.25224	3.12691	0.00176653	0.00473481
Afu4g12070	Ortholog(s) have guanyl-nucleotide exchange factor activity and role in Golgi to endosome transport, endocytosis, protein targeting to vacuole	291.326	0.787694	0.158259	4.97724	6.44972e-07	4.13572e-06
Afu3g03140	Ortholog of A. nidulans FGSC A4 : AN9262, AN7126, Neosartorya fischeri NRRL 181 : NFIA_006010, Aspergillus versicolor : Aspve1_0136655 and Aspergillus fumigatus A1163 : AFUB_045110	146.692	0.787579	0.216721	3.63406	0.000278993	0.00093837
Afu2g06180	Has domain(s) with predicted RNA polymerase II transcription cofactor activity, role in regulation of transcription from RNA polymerase II promoter and mediator complex localization	637.74	0.787161	0.189955	4.14393	3.41407e-05	0.000144569
Afu1g14240	Ortholog(s) have role in Golgi vesicle transport and Golgi membrane localization	375.373	0.785013	0.163717	4.79494	1.62723e-06	9.48917e-06
Afu1g13090	Ortholog(s) have anthranilate synthase activity, glyceraldehyde-3-phosphate dehydrogenase (NAD+) (phosphorylating) activity and indole-3-glycerol-phosphate lyase activity, more	859.855	0.784705	0.185971	4.21951	2.44836e-05	0.000107261
Afu4g11690	Ortholog(s) have cytosol localization	361.345	0.784523	0.195582	4.01122	6.04057e-05	0.00023964
Afu2g10320	Ortholog of A. nidulans FGSC A4 : AN5981, A. niger CBS 513.88 : An16g04670, A. oryzae RIB40 : AO090011000606, Aspergillus wentii : Aspwe1_0186299 and Aspergillus sydowii : Aspsy1_0057885	768.716	0.782207	0.237448	3.29422	0.000986955	0.00285334
Afu1g06970	Ortholog of A. nidulans FGSC A4 : AN5163, A. niger CBS 513.88 : An07g09540, A. oryzae RIB40 : AO090012000949, Aspergillus wentii : Aspwe1_0519616 and Aspergillus sydowii : Aspsy1_0047663	71.9778	0.780642	0.262974	2.96852	0.00299239	0.00749052
Afu5g13710	Putative carboxylesterase	1191.91	0.778862	0.16159	4.81998	1.43574e-06	8.48585e-06
Afu5g12880	Ortholog(s) have Rab guanyl-nucleotide exchange factor activity, role in ER to Golgi vesicle-mediated transport and TRAPPII protein complex, cytosol, nuclear envelope localization	190.318	0.778535	0.199228	3.90775	9.31594e-05	0.000353169
Afu6g04440	Ortholog(s) have role in mitochondrial tRNA wobble uridine modification and mitochondrion localization	172.764	0.778266	0.224903	3.46045	0.00053927	0.00168027
Afu4g12190	Ortholog of A. nidulans FGSC A4 : AN3651, A. niger CBS 513.88 : An01g07460, Aspergillus wentii : Aspwe1_0055907, Aspergillus sydowii : Aspsy1_0154768 and Aspergillus terreus NIH2624 : ATET_03105	318.316	0.777909	0.200625	3.87744	0.000105563	0.000394685
Afu6g02410	Ortholog of A. nidulans FGSC A4 : AN8701, A. niger CBS 513.88 : An12g07800, A. oryzae RIB40 : AO090120000128, Aspergillus wentii : Aspwe1_0148284 and Aspergillus sydowii : Aspsy1_0396044	75.7368	0.777644	0.262907	2.95787	0.00309778	0.00771742
Afu4g11800	Putative secreted alkaline serine protease; cleaves human complement components C3, C4, and C5; predicted signal sequence for secretion; fibrinogen-binding	504.234	0.777593	0.228949	3.39637	0.000682868	0.00207904
Afu3g06470	Has domain(s) with predicted zinc ion binding activity	384.263	0.775749	0.251201	3.08816	0.00201403	0.00530878
Afu8g02850	Putative actin binding protein; transcript induced by exposure to human airway epithelial cells	1420.42	0.775415	0.159103	4.87366	1.09548e-06	6.66019e-06
Afu8g02090	Has domain(s) with predicted sugar:proton symporter activity, role in carbohydrate transport and Golgi membrane, integral component of membrane localization	1058.63	0.77497	0.145531	5.3251	1.00895e-07	7.67954e-07
Afu2g17770	Ortholog of A. nidulans FGSC A4 : AN2923, AN10601, A. fumigatus Af293 : Afu8g00650, A. niger CBS 513.88 : An11g02090, An01g01000 and A. oryzae RIB40 : AO090020000174, AO090103000301	47.933	0.774823	0.254137	3.04883	0.00229731	0.00594576
Afu2g13870	Putative carrier protein; transcript levels decrease during conidial germination	681.891	0.773918	0.213898	3.61816	0.000296702	0.000989218
Afu7g03790	Ortholog(s) have phospholipid binding activity and cytosol, plasma membrane localization	227.5	0.772544	0.207875	3.71638	0.000202094	0.000704907
Afu7g05960	Ortholog(s) have sequence-specific DNA binding activity	638.416	0.77197	0.255684	3.01923	0.00253418	0.00649461
Afu6g08450	Ortholog(s) have mRNA binding, poly(A) binding, pre-mRNA binding activity	569.679	0.771624	0.167093	4.61792	3.87606e-06	2.07967e-05
Afu1g02920	Ortholog(s) have role in establishment of cell polarity, hyphal growth and cytosol, nucleus localization	231.732	0.770931	0.18771	4.10703	4.00774e-05	0.000166125
Afu2g15230	Ortholog(s) have role in benzoate catabolic process, cellular amide catabolic process and endoplasmic reticulum localization	121.092	0.767992	0.255275	3.00849	0.00262547	0.00667231
Afu7g04300	RhoGAP and Fes/CIP4 domain protein; calcium induced	769.443	0.766887	0.258883	2.96229	0.00305357	0.00761937
Afu7g05530	Ortholog(s) have double-stranded DNA-dependent ATPase activity, role in mitochondrial DNA metabolic process and mitochondrial matrix localization	169.958	0.765531	0.206202	3.71253	0.000205194	0.000714134
Afu4g10780	Ortholog(s) have role in mRNA export from nucleus and nucleus localization	1247.88	0.765507	0.189351	4.04279	5.28182e-05	0.000213419
Afu4g07340	Ortholog(s) have cytoplasm, nucleus localization	690.59	0.765362	0.165042	4.63737	3.52864e-06	1.90629e-05
Afu3g09930	Ortholog of A. nidulans FGSC A4 : AN4995, A. niger CBS 513.88 : An16g03610, A. oryzae RIB40 : AO090003000511, Aspergillus glaucus : Aspgl1_0123810 and Neosartorya fischeri NRRL 181 : NFIA_067370	1202.12	0.764307	0.173786	4.39798	1.09264e-05	5.24935e-05
Afu5g13110	Ortholog(s) have cytosol, nucleus localization	476.651	0.764082	0.234393	3.25983	0.00111477	0.00317151
Afu1g12540	Ortholog(s) have TRAPPII protein complex localization	252.489	0.763187	0.220616	3.45935	0.000541481	0.00168649
Afu4g07700	Clathrin, heavy chain; transcript downregulated in response to amphotericin B	1789.57	0.763019	0.262092	2.91127	0.00359963	0.00875662
Afu5g02130	Putative alpha-galactosidase	154.028	0.762987	0.229681	3.32194	0.000893951	0.00262014
Afu1g03590	Ortholog(s) have protein transporter activity and role in cellular response to drug, poly(A)+ mRNA export from nucleus, transcription factor import into nucleus	229.935	0.762376	0.16958	4.49568	6.93496e-06	3.47633e-05
Afu5g09630	Ortholog(s) have Golgi apparatus localization	367.571	0.762289	0.260368	2.92774	0.00341441	0.00836823
Afu2g14180	Ortholog(s) have role in tRNA methylation and cytosol, nucleus localization	185.01	0.758511	0.215836	3.51429	0.000440936	0.00140566
Afu3g02330	Ortholog(s) have DNA translocase activity	520.986	0.758344	0.199617	3.79899	0.000145286	0.000524701
Afu5g13990	Ortholog of A. nidulans FGSC A4 : AN2703, A. niger CBS 513.88 : An14g05420, A. oryzae RIB40 : AO090113000104, Aspergillus wentii : Aspwe1_0453318 and Aspergillus sydowii : Aspsy1_0155176	424.341	0.757678	0.174792	4.33475	1.45926e-05	6.79864e-05
Afu5g11520	Ortholog(s) have role in ascospore formation, conidiophore development, conidium formation, hyphal growth, sporocarp development involved in sexual reproduction	709.371	0.756722	0.191001	3.96188	7.4361e-05	0.000288275
Afu5g02440	Ortholog(s) have role in positive regulation of mitotic metaphase/anaphase transition and anaphase-promoting complex, mitotic spindle pole body localization	178.005	0.756432	0.179217	4.22075	2.43489e-05	0.000106785
Afu2g14530	Ortholog(s) have feruloyl esterase activity and role in xylan catabolic process	67.7765	0.756283	0.225405	3.35521	0.000793036	0.00236819
Afu2g09100	Ortholog(s) have role in nuclear-transcribed mRNA catabolic process, meiosis-specific transcripts and nucleus localization	292.142	0.756127	0.156781	4.82282	1.41542e-06	8.38472e-06
Afu1g10280	Ortholog(s) have role in chromatin remodeling and Ino80 complex, cytosol localization	223.298	0.756089	0.164395	4.59924	4.24041e-06	2.25973e-05
Afu5g02560	Ortholog(s) have protein phosphatase type 2A regulator activity	834.286	0.755837	0.152787	4.94702	7.53602e-07	4.7623e-06
Afu4g11360	Ortholog(s) have endoplasmic reticulum localization	653.041	0.755622	0.149529	5.05333	4.34162e-07	2.90757e-06
Afu2g07660	Ortholog(s) have cytosol, nucleus localization	280.452	0.754062	0.164404	4.58663	4.50468e-06	2.38278e-05
Afu1g05640	Ortholog(s) have cytosol localization	546.223	0.753253	0.19015	3.96136	7.45228e-05	0.000288647
Afu6g04870	Ortholog(s) have role in Golgi to endosome transport, Golgi to vacuole transport and cytosol, endosome, nucleus localization	454.967	0.752437	0.149889	5.01998	5.16778e-07	3.38556e-06
Afu8g06140	Putative sensor histidine kinase/response regulator	374.817	0.751152	0.196169	3.82911	0.000128605	0.000471393
Afu6g04850	Has domain(s) with predicted oxidoreductase activity and role in metabolic process	85.013	0.750319	0.259929	2.88663	0.00389393	0.00937672
Afu1g04710	Ortholog(s) have role in regulation of cell shape, regulation of translational fidelity, tRNA wobble position uridine thiolation and cytosolic tRNA wobble base thiouridylase complex localization	89.2884	0.750213	0.259489	2.89112	0.00383874	0.00925801
Afu4g04060	Ortholog of A. nidulans FGSC A4 : AN7042, A. niger CBS 513.88 : An14g00810, A. oryzae RIB40 : AO090206000108, Aspergillus wentii : Aspwe1_0043276 and Aspergillus sydowii : Aspsy1_0048943	246.879	0.749572	0.247777	3.02519	0.00248478	0.00637633
Afu1g09060	Ortholog(s) have Clr6 histone deacetylase complex I'', Rpd3L-Expanded complex, Rpd3S complex localization	473.243	0.748995	0.160708	4.66061	3.1528e-06	1.7222e-05
Afu1g09830	Ortholog(s) have protein complex scaffold activity, role in posttranslational protein targeting to membrane, response to heat and TRC complex, nucleus localization	877.856	0.748517	0.240581	3.11129	0.00186274	0.00494486
Afu3g08790	Ortholog of A. nidulans FGSC A4 : AN3015, A. niger CBS 513.88 : An16g02070, A. oryzae RIB40 : AO090005001386, Aspergillus wentii : Aspwe1_0029113 and Aspergillus sydowii : Aspsy1_0056248	78.8299	0.747859	0.243977	3.06528	0.00217465	0.00567521
Afu6g05150	Ortholog(s) have histone binding activity	1152.32	0.74531	0.247878	3.00676	0.00264046	0.00670573
Afu7g03820	Ortholog(s) have role in nucleotide-excision repair, pyrimidine dimer repair and nucleotide-excision repair complex localization	244.725	0.74407	0.238379	3.12137	0.0018001	0.00481435
Afu3g11750	Ortholog(s) have oxysterol binding, phosphatidic acid binding, phosphatidylinositol-4,5-bisphosphate binding, phosphatidylinositol-4-phosphate binding, sterol transporter activity	908.463	0.743902	0.150484	4.94339	7.67774e-07	4.84796e-06
Afu1g11790	Ortholog of A. nidulans FGSC A4 : AN1115, A. niger CBS 513.88 : An08g03980, A. oryzae RIB40 : AO090038000241, Aspergillus wentii : Aspwe1_0040527 and Aspergillus sydowii : Aspsy1_0038153	140.003	0.743783	0.238546	3.11798	0.00182095	0.00486021
Afu4g08050	Ortholog(s) have phosphatidylinositol-3,5-bisphosphate 5-phosphatase activity, phosphatidylinositol-3-phosphatase activity, phosphatidylinositol-4-phosphate phosphatase activity	1103.2	0.741231	0.128429	5.77154	7.85499e-09	7.3982e-08
Afu5g11940	Ortholog of A. nidulans FGSC A4 : AN0108, A. niger CBS 513.88 : An18g02440, Aspergillus wentii : Aspwe1_0131348 and Aspergillus sydowii : Aspsy1_0195151	189.505	0.740418	0.214544	3.45113	0.000558238	0.00173387
Afu4g12560	Ortholog(s) have role in hyphal growth	215.979	0.740323	0.241378	3.06708	0.00216164	0.00564673
Afu3g07480	Ortholog(s) have nucleus localization	546.324	0.73981	0.135669	5.45306	4.95095e-08	3.99689e-07
Afu6g05120	Ortholog(s) have protein serine/threonine kinase activity, protein serine/threonine/tyrosine kinase activity, protein tyrosine kinase activity	1141.82	0.739714	0.232994	3.17482	0.00149928	0.00410343
Afu2g04760	Ortholog(s) have Cul3-RING ubiquitin ligase complex localization	228.473	0.73915	0.194295	3.80427	0.000142221	0.000514575
Afu8g04610	Ortholog(s) have chaperone binding activity, role in aerobic respiration, iron-sulfur cluster assembly and mitochondrion localization	469.973	0.738579	0.218435	3.38122	0.000721636	0.00218437
Afu6g02330	Has domain(s) with predicted RNA polymerase II transcription factor activity, sequence-specific DNA binding, zinc ion binding activity, role in regulation of transcription, DNA-templated and nucleus localization	569.993	0.738054	0.253379	2.91284	0.00358153	0.00872067
Afu6g08630	Ortholog(s) have mitochondrial membrane localization	820.516	0.736566	0.12297	5.98981	2.10089e-09	2.16001e-08
Afu5g14790	Putative phosphoenol pyruvate synthase; transcript levels decrease during conidial germination	282.025	0.734954	0.255907	2.87196	0.00407932	0.00975437
Afu4g10000	ABC multidrug transporter biofilm growth regulated	1248.08	0.733824	0.236253	3.10609	0.00189582	0.00502587
Afu5g03680	Ortholog(s) have SAGA complex, cytosol, transcription factor TFIID complex localization	412.868	0.733573	0.181363	4.04478	5.2372e-05	0.000211725
Afu1g07350	Ortholog(s) have role in mitochondrial genome maintenance and integral component of mitochondrial inner membrane localization	928.684	0.732626	0.227342	3.22257	0.00127046	0.0035552
Afu6g13420	Ortholog(s) have polyubiquitin binding activity, role in negative regulation of protein catabolic process and cytosol, nucleus localization	1330.49	0.731787	0.218939	3.34243	0.000830479	0.00246539
Afu5g02010	Ortholog(s) have metalloendopeptidase activity	294.378	0.731302	0.248502	2.94285	0.0032521	0.00802804
Afu2g14770	Has domain(s) with predicted catalytic activity and role in metabolic process	247.904	0.730708	0.188265	3.88128	0.000103909	0.000389226
Afu6g10590	Ortholog of A. nidulans FGSC A4 : AN2442, A. niger CBS 513.88 : An11g00690, A. oryzae RIB40 : AO090023000215, Aspergillus wentii : Aspwe1_0039416 and Aspergillus sydowii : Aspsy1_0141765	686.071	0.730401	0.143788	5.0797	3.78029e-07	2.55324e-06
Afu1g15960	Ortholog(s) have flavin adenine dinucleotide binding, glutathione transferase activity, glutathione-disulfide reductase activity	1304.99	0.728778	0.238207	3.05943	0.00221756	0.00577168
Afu5g02690	Ortholog(s) have role in conidiophore development	235.563	0.728646	0.246212	2.95943	0.00308213	0.00768331
Afu5g07130	Ortholog(s) have GTPase activator activity, actin binding activity	398.282	0.728105	0.120621	6.03631	1.57681e-09	1.65411e-08
Afu2g13820	Has domain(s) with predicted nucleic acid binding activity	1653.11	0.72744	0.236553	3.07517	0.0021038	0.0055103
Afu1g09250	Ortholog of A. nidulans FGSC A4 : AN1362, A. niger CBS 513.88 : An08g00770, A. oryzae RIB40 : AO090005001616, Aspergillus wentii : Aspwe1_0024539 and Aspergillus sydowii : Aspsy1_0053010	1164.88	0.727117	0.156492	4.64635	3.37856e-06	1.83151e-05
Afu2g14240	Ortholog of A. nidulans FGSC A4 : AN10801, A. niger CBS 513.88 : An02g01250, A. oryzae RIB40 : AO090023000105, Aspergillus wentii : Aspwe1_0142014 and Aspergillus sydowii : Aspsy1_0132641	158.425	0.725161	0.196755	3.6856	0.000228164	0.000785031
Afu2g10990	Ortholog(s) have role in chromatin remodeling and Ino80 complex, cytosol localization	480.334	0.724599	0.208428	3.4765	0.000508008	0.00159061
Afu4g13500	Putative aldehyde dehydrogenase; transcript up-regulated in conidia exposed to neutrophils	683.382	0.72263	0.216356	3.34001	0.000837757	0.00248209
Afu4g07680	Putative INSIG homolog, sterol sensing factor	465.72	0.722285	0.111335	6.4875	8.72735e-11	1.08128e-09
Afu1g03930	Ortholog of A. nidulans FGSC A4 : AN10498, A. niger CBS 513.88 : An01g02790, A. oryzae RIB40 : AO090003000957, Neosartorya fischeri NRRL 181 : NFIA_020760 and Aspergillus wentii : Aspwe1_0066343	338.167	0.719697	0.242643	2.96607	0.00301634	0.00754165
Afu4g03130	Has domain(s) with predicted hydrolase activity	209.534	0.719207	0.213837	3.36335	0.000770032	0.00230622
Afu1g04610	Ortholog(s) have nucleolus localization	223.413	0.718851	0.227563	3.15891	0.00158359	0.00429974
Afu2g03080	Ortholog(s) have cytosol localization	187.119	0.718127	0.235233	3.05284	0.0022669	0.00587606
Afu3g08650	Putative C1-tetrahydrofolate synthase; transcript up-regulated in conidia exposed to neutrophils	1226.79	0.718117	0.244932	2.9319	0.00336893	0.00827225
Afu5g09190	Ortholog(s) have bile acid-exporting ATPase activity, role in bile acid and bile salt transport and fungal-type vacuole localization	523.104	0.717571	0.183247	3.91588	9.00765e-05	0.000342806
Afu2g15760	Ortholog(s) have ATP binding, magnesium ion binding, ubiquitin activating enzyme activity, role in protein ubiquitination and cytosol, nucleus localization	1695.06	0.716843	0.246479	2.90833	0.00363359	0.00883102
Afu5g08040	Ortholog(s) have role in Golgi inheritance, Golgi to plasma membrane transport, cell separation after cytokinesis, endocytosis, endoplasmic reticulum inheritance, exocytosis	421.024	0.716635	0.166039	4.31607	1.58833e-05	7.3347e-05
Afu1g15930	Ortholog(s) have choline kinase activity, ethanolamine kinase activity, role in phosphatidylcholine biosynthetic process, phosphatidylethanolamine biosynthetic process and cytosol, nucleus localization	512.976	0.715422	0.186994	3.82591	0.000130289	0.000477341
Afu1g09460	Has domain(s) with predicted phosphatase activity	291.166	0.714791	0.177195	4.03392	5.48541e-05	0.000220511
Afu8g00730	Ortholog of A. oryzae RIB40 : AO090701000613, Neosartorya fischeri NRRL 181 : NFIA_094160, Aspergillus wentii : Aspwe1_0035090 and Aspergillus fumigatus A1163 : AFUB_085840	245.952	0.71282	0.227185	3.13762	0.00170325	0.00458342
Afu1g15510	Ortholog of A. nidulans FGSC A4 : AN0888, A. niger CBS 513.88 : An01g13820, A. oryzae RIB40 : AO090005001158, Neosartorya fischeri NRRL 181 : NFIA_009900 and Aspergillus wentii : Aspwe1_0039986	102.084	0.711609	0.247105	2.87978	0.0039795	0.00954763
Afu2g10820	Ortholog(s) have ATP-dependent 3'-5' DNA helicase activity, bubble DNA binding activity	227.032	0.710653	0.195304	3.63871	0.00027401	0.000923359
Afu3g12100	Putative trehalase phosphorylase with a predicted role in the glucose-1-phosphate pathway	5130.78	0.709431	0.231164	3.06896	0.00214809	0.00561319
Afu5g08550	Rho guanyl-nucleotide exchange factor; involved in the maintenance of cell wall integrity	600.09	0.708518	0.17942	3.94893	7.84998e-05	0.000303154
Afu3g10780	Ortholog of A. nidulans FGSC A4 : AN4911, A. niger CBS 513.88 : An02g06450, Neosartorya fischeri NRRL 181 : NFIA_066470, Aspergillus wentii : Aspwe1_0362213 and Aspergillus versicolor : Aspve1_0127307	751.496	0.708254	0.222021	3.19004	0.00142254	0.00391578
Afu6g04400	Ortholog(s) have TFIIIC-class transcription factor binding activity	256.101	0.707804	0.171725	4.12172	3.7605e-05	0.000157742
Afu5g08820	Ortholog of A. nidulans FGSC A4 : AN4696, A. niger CBS 513.88 : An07g04590, A. oryzae RIB40 : AO090020000448, Aspergillus wentii : Aspwe1_0023715 and Aspergillus sydowii : Aspsy1_0033180	205.577	0.707272	0.232106	3.0472	0.00230985	0.00597625
Afu4g06180	Ortholog(s) have protein serine/threonine kinase inhibitor activity	643.607	0.706167	0.15892	4.44355	8.84884e-06	4.3307e-05
Afu1g03050	Ortholog(s) have 3'-5' DNA helicase activity, ATP-dependent four-way junction helicase activity, flap-structured DNA binding, four-way junction DNA binding activity	444.875	0.706032	0.210386	3.35588	0.000791132	0.00236377
Afu3g10320	Has domain(s) with predicted zinc ion binding activity	360.122	0.704573	0.174486	4.03799	5.39106e-05	0.000217386
Afu4g07200	Ortholog of A. nidulans FGSC A4 : AN4408, A. niger CBS 513.88 : An04g01600, A. oryzae RIB40 : AO090023000855, Aspergillus wentii : Aspwe1_0100994 and Aspergillus sydowii : Aspsy1_0163014	279.159	0.703158	0.184147	3.81846	0.000134289	0.000489259
Afu8g05630	Putative chitin synthase	812.659	0.703139	0.151255	4.6487	3.34035e-06	1.81205e-05
Afu2g04630	Ortholog(s) have cytosol localization	763.459	0.700059	0.135235	5.1766	2.25971e-07	1.59622e-06
Afu5g03500	Ortholog(s) have endoplasmic reticulum localization	950.183	0.697837	0.195369	3.57189	0.000354419	0.001157
Afu6g08220	Ortholog(s) have role in hyphal growth and Cul3-RING ubiquitin ligase complex, cytosol localization	464.659	0.697586	0.164726	4.23483	2.28721e-05	0.000101503
Afu5g04180	Transcript up-regulated in conidia exposed to neutrophils	481.042	0.696583	0.214169	3.2525	0.00114396	0.00324163
Afu8g04080	Putative betaine aldehyde dehydrogenase; predicted gene pair with AFUA_1G00470; AFUB_083480 ortholog	857.217	0.693067	0.127696	5.42747	5.71595e-08	4.56288e-07
Afu2g11710	Ortholog(s) have role in sporocarp development involved in sexual reproduction, syncytium formation by plasma membrane fusion	296.153	0.692042	0.199009	3.47744	0.000506223	0.00158674
Afu4g00920	Ortholog(s) have pantothenate transmembrane transporter activity, role in endocytosis, pantothenate import into cell, pantothenate transmembrane transport and Golgi apparatus, fungal-type vacuole membrane, plasma membrane localization	123.986	0.692	0.188865	3.664	0.000248305	0.000844712
Afu5g08380	Ortholog(s) have mitochondrial ribosome localization	730.14	0.69188	0.210756	3.28285	0.00102763	0.00295353
Afu1g05340	40S ribosomal protein S19	4318.19	0.691494	0.229373	3.01471	0.00257228	0.00656732
Afu6g14230	Ortholog of A. nidulans FGSC A4 : AN6154, AN5342, A. fumigatus Af293 : Afu2g04510, Afu3g02680, Afu3g12240, Afu8g01830, Afu8g01940 and A. niger CBS 513.88 : An06g01180, An01g03400, An12g05490, An11g05900	116.155	0.691188	0.229275	3.01467	0.00257258	0.00656732
Afu6g09520	Ortholog(s) have mitochondrion localization	735.18	0.690044	0.19136	3.606	0.000310947	0.00103059
Afu4g04360	Ortholog(s) have double-stranded DNA binding activity and role in nucleotide-excision repair, phosphorylation of RNA polymerase II C-terminal domain, transcription from RNA polymerase II promoter	443.029	0.68998	0.153112	4.50636	6.59479e-06	3.31852e-05
Afu6g14200	Putative acetyl-CoA acetyltransferase; transcript up-regulated in conidia exposed to neutrophils; SrbA-regulated during hypoxia	439.731	0.686919	0.23324	2.94511	0.00322837	0.00798201
Afu2g14510	Ortholog of A. nidulans FGSC A4 : AN2391, A. niger CBS 513.88 : An02g00660, An07g03040, A. oryzae RIB40 : AO090023000055, AO090026000077, AO090020000644 and Aspergillus wentii : Aspwe1_0163838	289.303	0.686795	0.198029	3.46815	0.000524058	0.00163872
Afu1g13760	Ortholog of A. nidulans FGSC A4 : AN3530, AN2658, A. fumigatus Af293 : Afu4g00490, Afu4g14350, A. niger CBS 513.88 : An09g01580 and A. oryzae RIB40 : AO090166000071	432.097	0.686658	0.206896	3.31885	0.00090388	0.0026453
Afu2g12010	Ortholog(s) have extracellular region localization	227.336	0.68664	0.232796	2.94953	0.00318253	0.00789571
Afu2g17180	Ortholog(s) have Golgi apparatus, fungal-type vacuole membrane localization	507.887	0.685356	0.139112	4.92666	8.36458e-07	5.23954e-06
Afu3g05980	Ortholog of A. nidulans FGSC A4 : AN2776, A. niger CBS 513.88 : An11g10620, A. oryzae RIB40 : AO090020000068, Aspergillus wentii : Aspwe1_0173669 and Aspergillus sydowii : Aspsy1_0029855	765.465	0.684449	0.238034	2.87543	0.00403479	0.00965668
Afu1g09330	Ortholog(s) have sequence-specific DNA binding activity and role in cytoplasmic translational initiation	1474.39	0.683114	0.231306	2.95329	0.00314402	0.00781527
Afu8g06440	Ortholog(s) have L-pipecolate oxidase activity, flavin adenine dinucleotide binding, proline oxidase activity and cytosol, extracellular region, nucleus localization	209.95	0.681627	0.194702	3.50087	0.000463741	0.0014712
Afu4g07770	Ortholog(s) have potassium:chloride symporter activity and role in L-arginine import across plasma membrane, L-lysine transmembrane transport, potassium ion homeostasis, vacuolar transmembrane transport	374.675	0.679141	0.153804	4.41563	1.00718e-05	4.87454e-05
Afu3g13000	Ortholog(s) have protein transmembrane transporter activity and role in chaperone-mediated protein complex assembly, mitochondrial respiratory chain complex III assembly, protein insertion into mitochondrial membrane from inner side	411.054	0.678168	0.185691	3.65213	0.00026007	0.000880539
Afu1g13130	Ortholog of Neosartorya fischeri NRRL 181 : NFIA_012390, Aspergillus wentii : Aspwe1_0040367, Aspergillus versicolor : Aspve1_0036174 and Aspergillus clavatus NRRL 1 : ACLA_022340	350.574	0.677773	0.170766	3.96902	7.21676e-05	0.000280632
Afu1g15880	Has domain(s) with predicted magnesium ion transmembrane transporter activity, role in magnesium ion transport and integral component of membrane localization	554.254	0.676717	0.152705	4.43154	9.35642e-06	4.55922e-05
Afu2g09910	Putative long chain fatty acid CoA ligase; fatty acid activator; hypoxia repressed protein	1868.7	0.67666	0.219261	3.08609	0.00202808	0.00534045
Afu5g09080	Ortholog(s) have role in positive regulation of transcription from RNA polymerase II promoter and SAGA complex, cytosol localization	325.449	0.676303	0.160739	4.20745	2.58269e-05	0.000112207
Afu3g10050	Ortholog of A. nidulans FGSC A4 : AN4983, A. niger CBS 513.88 : An16g03800, A. oryzae RIB40 : AO090003000538, Aspergillus wentii : Aspwe1_0168992 and Aspergillus sydowii : Aspsy1_0042898	160.313	0.675871	0.158746	4.25757	2.06664e-05	9.26569e-05
Afu2g00770	Has domain(s) with predicted FAD binding, oxidoreductase activity and role in metabolic process	503.528	0.674628	0.205714	3.27945	0.00104011	0.00298288
Afu2g15700	Ortholog(s) have role in cellular response to starvation, regulation of proteolysis and nucleus localization	460.802	0.67376	0.226522	2.97437	0.00293594	0.00736328
Afu2g09150	Ortholog(s) have adenine deaminase activity, role in adenine catabolic process, hypoxanthine salvage and cytosol, nucleus localization	116.285	0.673464	0.189109	3.56126	0.000369083	0.00119849
Afu2g03370	Ortholog(s) have role in ER to Golgi vesicle-mediated transport and endoplasmic reticulum localization	247.496	0.673021	0.226963	2.96534	0.00302347	0.00755386
Afu6g07410	Ortholog of A. nidulans FGSC A4 : AN5208, A. niger CBS 513.88 : An07g09020, A. oryzae RIB40 : AO090005001559, Neosartorya fischeri NRRL 181 : NFIA_053090 and Aspergillus wentii : Aspwe1_0040827	465.247	0.672921	0.151917	4.42953	9.44385e-06	4.59328e-05
Afu6g08440	Predicted oxygen-dependent protoporphyrinogen oxidase; SrbA-regulated during hypoxia	1232.09	0.670276	0.189888	3.52984	0.000415808	0.00133476
Afu6g13410	Ortholog(s) have role in mRNA cis splicing, via spliceosome and U2 snRNP localization	1361.09	0.670248	0.231735	2.8923	0.00382431	0.00922603
Afu4g04300	Ortholog(s) have pyridoxal phosphate binding activity and cytosol, nucleus localization	622.589	0.669784	0.1776	3.77131	0.000162392	0.000579023
Afu4g11900	Ortholog(s) have protein channel activity, role in protein import into mitochondrial inner membrane and mitochondrial inner membrane protein insertion complex localization	267.809	0.669438	0.22989	2.912	0.00359126	0.00873895
Afu6g07960	Has domain(s) with predicted hydrolase activity and role in metabolic process	115.012	0.669294	0.209015	3.20213	0.00136414	0.00377832
Afu8g04360	Has domain(s) with predicted nucleic acid binding, zinc ion binding activity	518.423	0.669275	0.222671	3.00567	0.00264994	0.00672544
Afu1g13930	Ortholog(s) have mitochondrion localization	337.251	0.668145	0.169399	3.9442	8.00669e-05	0.000308146
Afu6g13360	Ortholog(s) have role in regulation of heterochromatin domain assembly and nucleus localization	224.033	0.667387	0.168791	3.95392	7.68805e-05	0.000297339
Afu5g09620	Ortholog(s) have cytosol, nucleus localization	265.439	0.666352	0.179598	3.71024	0.000207064	0.000719683
Afu6g06950	Ortholog of A. nidulans FGSC A4 : AN5735, A. oryzae RIB40 : AO090003001560, Aspergillus wentii : Aspwe1_0152429, Aspergillus sydowii : Aspsy1_0043696 and Aspergillus terreus NIH2624 : ATET_02919	184.727	0.666233	0.168279	3.95909	7.52347e-05	0.000291261
Afu1g03890	Ortholog(s) have Golgi apparatus, endoplasmic reticulum localization	869.249	0.665144	0.189174	3.51605	0.000438019	0.00139807
Afu1g06820	Protein of unknown function identified by mass spectrometry; transcript up-regulated in conidia exposed to neutrophils	1249.3	0.664714	0.161606	4.11318	3.9025e-05	0.000162708
Afu2g07800	Putative glycophosphatidylinositol (GPI)-anchored cell wall protein; predicted adhesin-like protein	3051.7	0.664398	0.213508	3.11182	0.00185939	0.00493762
Afu7g05420	Ortholog of A. nidulans FGSC A4 : AN11898, Aspergillus wentii : Aspwe1_0101341, Aspergillus sydowii : Aspsy1_0159682 and Aspergillus terreus NIH2624 : ATET_06393	984.977	0.661552	0.212564	3.11224	0.00185672	0.0049322
Afu1g04810	Ortholog of A. nidulans FGSC A4 : AN0424, A. niger CBS 513.88 : An01g03730, Aspergillus wentii : Aspwe1_0169505 and Aspergillus sydowii : Aspsy1_0641478	278.667	0.6615	0.21505	3.07603	0.0020978	0.00549641
Afu7g01390	Ortholog of A. nidulans FGSC A4 : AN10405, A. niger CBS 513.88 : An12g01510, Aspergillus wentii : Aspwe1_0029623, Aspergillus sydowii : Aspsy1_0056832 and Aspergillus terreus NIH2624 : ATET_08680	222.093	0.659757	0.167089	3.94855	7.86276e-05	0.000303499
Afu1g09620	Ortholog(s) have Golgi apparatus localization	289.606	0.656758	0.141759	4.63293	3.60525e-06	1.94367e-05
Afu5g11610	Ortholog(s) have histone-arginine N-methyltransferase activity	254.815	0.656754	0.214206	3.06599	0.0021695	0.00566536
Afu6g12230	Ortholog of A. nidulans FGSC A4 : AN4257, A. fumigatus Af293 : Afu7g04010, A. niger CBS 513.88 : An13g00460, An02g13770 and A. oryzae RIB40 : AO090026000813, AO090120000195	111.31	0.655623	0.222494	2.9467	0.00321186	0.0079512
Afu2g16480	Has domain(s) with predicted zinc ion binding activity	890.164	0.655388	0.125881	5.20642	1.92516e-07	1.3785e-06
Afu4g07910	Putative zinc-dependent peptidase	477.359	0.654762	0.138837	4.71605	2.40471e-06	1.35308e-05
Afu7g01620	Ortholog(s) have phosphatidylinositol-3-phosphate binding, ubiquitin-protein transferase activity, role in protein ubiquitination and cytosol, fungal-type vacuole membrane, late endosome, nucleus localization	875.272	0.654412	0.164558	3.97678	6.98536e-05	0.000272578
Afu2g04650	Ortholog(s) have cytoplasm localization	461.643	0.654112	0.143644	4.5537	5.27104e-06	2.73474e-05
Afu5g07290	Has domain(s) with predicted FMN binding, iron ion binding, oxidoreductase activity and role in oxidation-reduction process	553.354	0.653652	0.137426	4.75638	1.97097e-06	1.12514e-05
Afu4g07520	Ortholog(s) have nucleus localization	306.774	0.652761	0.226305	2.88443	0.00392124	0.00943091
Afu6g04520	Ortholog(s) have protein-lysine N-methyltransferase activity, role in peptidyl-lysine monomethylation, regulation of cytoplasmic translation in response to stress and nucleus localization	273.179	0.652702	0.202006	3.23111	0.00123312	0.00346678
Afu2g02220	Ortholog(s) have sterol 3-beta-glucosyltransferase activity, role in ascospore-type prospore membrane assembly, sterol metabolic process and cytoplasm localization	628.634	0.65216	0.202764	3.21634	0.00129836	0.0036191
Afu5g09320	Ortholog(s) have role in signal transduction and Golgi apparatus, endoplasmic reticulum, mitochondrion, plasma membrane localization	471.736	0.65103	0.166407	3.91228	9.14292e-05	0.000347281
Afu6g10980	Ortholog(s) have protein complex binding activity	366.122	0.650903	0.171546	3.79434	0.00014804	0.000533908
Afu2g09550	Ortholog(s) have biotin-[acetyl-CoA-carboxylase] ligase activity, biotin-[pyruvate-carboxylase] ligase activity, role in protein biotinylation and cytoplasm, nucleus localization	198.995	0.65085	0.156719	4.15298	3.28169e-05	0.000139565
Afu5g06000	Ortholog(s) have histone methyltransferase activity (H3-K36 specific) activity and role in asexual reproduction, regulation of growth rate, sexual reproduction	228.155	0.649704	0.176763	3.67556	0.000237325	0.000814055
Afu5g03250	Ortholog(s) have ubiquitin-specific protease activity, role in endocytosis, protein deubiquitination and cell division site, cytosol, nucleus, transport vesicle localization	2358.14	0.64789	0.191196	3.38862	0.000702441	0.00213037
Afu3g05500	Ortholog(s) have nuclear pore localization	841.428	0.647037	0.181222	3.57042	0.000356409	0.00116214
Afu1g03120	Ortholog of A. niger CBS 513.88 : An01g04910, A. oryzae RIB40 : AO090005000771, Aspergillus wentii : Aspwe1_0169581 and Aspergillus terreus NIH2624 : ATET_02526	149.569	0.646868	0.209673	3.08513	0.00203462	0.00535049
Afu2g02240	Ortholog of A. nidulans FGSC A4 : AN12163, A. niger CBS 513.88 : An07g06590, A. oryzae RIB40 : AO090011000503, Aspergillus wentii : Aspwe1_0353485 and Aspergillus sydowii : Aspsy1_0155092	213.786	0.646429	0.200406	3.2256	0.0012571	0.00352535
Afu1g10190	Ortholog(s) have role in mRNA cis splicing, via spliceosome and U4/U6 x U5 tri-snRNP complex localization	341.842	0.643444	0.184411	3.48919	0.00048449	0.00152532
Afu1g07520	Ortholog(s) have cytosol, nucleus localization	201.497	0.641135	0.185727	3.45204	0.000556372	0.00172876
Afu6g08870	Ortholog(s) have cytosol, nucleus localization	535.257	0.639102	0.184399	3.46586	0.000528539	0.00165208
Afu1g04560	Ortholog(s) have urease activity, role in urea catabolic process and cytosol localization	385.378	0.639022	0.193876	3.29604	0.000980591	0.00283912
Afu8g04540	Ortholog(s) have role in cellular response to biotic stimulus, cellular response to starvation and conidiophore development, more	162.79	0.637581	0.213109	2.99181	0.00277332	0.00700239
Afu6g10360	Ortholog of A. nidulans FGSC A4 : AN2456, A. niger CBS 513.88 : An11g00830, A. oryzae RIB40 : AO090023000231, Aspergillus wentii : Aspwe1_0050777 and Aspergillus sydowii : Aspsy1_0141642	567.682	0.634438	0.139879	4.53562	5.74343e-06	2.9564e-05
Afu2g05770	Ortholog(s) have SAGA complex localization	209.996	0.631345	0.168201	3.75351	0.000174378	0.000615921
Afu1g10750	Ortholog(s) have mitochondrion localization	368.927	0.62992	0.17398	3.62064	0.000293873	0.000981033
Afu2g01220	Putative GTP cyclohydrolase II; transcript up-regulated in conidia exposed to neutrophils	557.605	0.628338	0.148428	4.2333	2.30288e-05	0.00010191
Afu1g16610	Ortholog(s) have role in histone exchange and Swr1 complex, cytosol localization	194.445	0.628117	0.188059	3.33999	0.0008378	0.00248209
Afu8g00460	Predicted aminopeptidase, metalloexopeptidase; encoded in the fma (fumagillin) secondary metabolite gene cluster	1346.86	0.625702	0.215377	2.90515	0.00367077	0.00890759
Afu3g14490	Putative ketol acid reductoisomerase; transcript induced by exposure to human airway epithelial cells; no human homolog	7953.31	0.625053	0.214412	2.91519	0.00355473	0.00867156
Afu4g04130	Ortholog(s) have role in cellular response to oxidative stress, misfolded or incompletely synthesized protein catabolic process, protein import into peroxisome matrix and mitochondrial inner membrane localization	558.555	0.623142	0.200191	3.11274	0.00185362	0.00492837
Afu5g09550	Ortholog(s) have ceramide glucosyltransferase activity and role in filamentous growth, glucosylceramide biosynthetic process, pathogenesis	739.301	0.622663	0.162369	3.83486	0.000125635	0.000461798
Afu5g07370	Ortholog(s) have metal ion binding, poly(A)-specific ribonuclease activity	811.767	0.622342	0.148736	4.18422	2.86151e-05	0.000123365
Afu5g09600	Ortholog(s) have glyoxysome localization	423.771	0.61951	0.135474	4.5729	4.81027e-06	2.5291e-05
Afu4g07400	Has domain(s) with predicted ATP binding, phosphorelay response regulator activity, phosphorelay sensor kinase activity, signal transducer activity, transferase activity, transferring phosphorus-containing groups activity	210.562	0.619455	0.199903	3.09877	0.00194325	0.0051464
Afu7g05780	Ortholog(s) have role in establishment or maintenance of cell polarity, hyphal growth	557.162	0.619388	0.153417	4.03729	5.40713e-05	0.000217893
Afu5g01980	Major class 2 histone deacetylase; required for gliotoxin production; negatively regulates penicillin and sterigmatocystin production	456.609	0.618183	0.146588	4.21715	2.47413e-05	0.000108089
Afu1g04670	Putative PSP1 domain protein; transcript up-regulated in conidia exposed to neutrophils	561.08	0.617911	0.188385	3.28003	0.00103795	0.00297919
Afu1g13910	Ortholog(s) have ATP-dependent 5'-3' DNA helicase activity, damaged DNA binding activity	730.724	0.616236	0.164596	3.74392	0.000181171	0.000639019
Afu1g16650	Ortholog of A. nidulans FGSC A4 : AN0977, A. niger CBS 513.88 : An01g10460, A. oryzae RIB40 : AO090005001035, Aspergillus wentii : Aspwe1_0068230 and Aspergillus sydowii : Aspsy1_0053392	454.002	0.610738	0.168672	3.62087	0.000293614	0.000980584
Afu4g04590	Ortholog(s) have mitochondrion localization	1445.06	0.608523	0.204131	2.98104	0.00287271	0.00722085
Afu5g08220	Ortholog of A. nidulans FGSC A4 : AN7714, A. niger CBS 513.88 : An03g04430, A. oryzae RIB40 : AO090701000741, Aspergillus wentii : Aspwe1_0100095 and Aspergillus sydowii : Aspsy1_0046256	1610.02	0.606952	0.205798	2.94927	0.0031853	0.00789789
Afu2g14910	Ortholog(s) have alpha-1,6-mannosyltransferase activity and role in ascospore formation, barrier septum assembly, cell wall mannoprotein biosynthetic process, protein N-linked glycosylation	158.01	0.606607	0.182797	3.31848	0.000905076	0.00264781
Afu6g10720	Putative alpha-ketoglutarate-dependent taurine dioxygenase; transcript up-regulated in conidia exposed to neutrophils; SrbA-regulated during hypoxia	372.619	0.604964	0.20226	2.99102	0.00278045	0.0070128
Afu2g16740	Ortholog of A. nidulans FGSC A4 : AN10923, A. niger CBS 513.88 : An04g08750, Neosartorya fischeri NRRL 181 : NFIA_092040, Aspergillus clavatus NRRL 1 : ACLA_075650 and Aspergillus zonatus : Aspzo1_0127291	739.428	0.604766	0.145043	4.16956	3.05184e-05	0.000130781
Afu5g11360	Ortholog(s) have role in Golgi to vacuole transport, protein targeting to vacuole and AP-3 adaptor complex localization	423.218	0.603732	0.14698	4.10759	3.99809e-05	0.000165901
Afu4g07030	Transcript up-regulated in conidia exposed to neutrophils	1790.1	0.600793	0.161315	3.72435	0.000195822	0.000684551
Afu3g07850	Putative pheromone maturation dipeptidyl aminopeptidase; predicted signal sequence for secretion; transcript induced by exposure to human airway epithelial cells	277.715	0.597644	0.201071	2.97231	0.0029557	0.00740812
Afu4g06520	Ortholog of A. nidulans FGSC A4 : AN4364, A. niger CBS 513.88 : An04g00860, A. oryzae RIB40 : AO090023000934, Aspergillus wentii : Aspwe1_0252118 and Aspergillus sydowii : Aspsy1_0062282	205.312	0.595798	0.177802	3.35091	0.000805471	0.00240022
Afu1g12060	Ortholog of A. nidulans FGSC A4 : AN11027, A. niger CBS 513.88 : An08g04370, A. oryzae RIB40 : AO090001000339, Aspergillus wentii : Aspwe1_0040457 and Aspergillus sydowii : Aspsy1_0050420	94.9153	0.595115	0.202495	2.93891	0.00329363	0.00811782
Afu4g13350	Has domain(s) with predicted zinc ion binding activity	331.168	0.594842	0.124189	4.7898	1.66951e-06	9.71406e-06
Afu6g04500	Ortholog(s) have AMP-activated protein kinase activity, receptor signaling complex scaffold activity	550.53	0.594146	0.170344	3.48791	0.000486808	0.00153077
Afu8g01930	Ortholog(s) have histone methyltransferase activity (H3-K9 specific) activity	306.159	0.592667	0.19743	3.00191	0.0026829	0.00679594
Afu2g04670	Ortholog(s) have role in ascospore-type prospore assembly, protein targeting to vacuole involved in ubiquitin-dependent protein catabolic process via the multivesicular body sorting pathway	1039	0.591382	0.195015	3.0325	0.00242537	0.00624222
Afu2g05680	Ortholog of A. nidulans FGSC A4 : AN7481, A. niger CBS 513.88 : An02g14110, A. oryzae RIB40 : AO090001000682, Aspergillus wentii : Aspwe1_0055195 and Aspergillus sydowii : Aspsy1_0153107	160.16	0.591351	0.1963	3.01248	0.0025912	0.00660197
Afu7g00470	Ortholog of Aspergillus niger ATCC 1015 : 189665-mRNA	121.992	0.591182	0.199186	2.968	0.00299748	0.00750086
Afu6g04810	Ortholog(s) have RNA polymerase II transcription coactivator activity involved in preinitiation complex assembly activity	185.332	0.590097	0.185097	3.18803	0.00143243	0.00394107
Afu5g07930	Ortholog(s) have cell division site, cytosol, mitotic spindle pole body, nucleus localization	207.91	0.587267	0.198868	2.95306	0.00314645	0.00781885
Afu2g01500	Has domain(s) with predicted ATP binding, ATPase activity, ATPase activity, coupled to transmembrane movement of substances, nucleoside-triphosphatase activity, nucleotide binding activity and role in transmembrane transport	106.968	0.586823	0.199073	2.94778	0.00320067	0.007926
Afu4g14400	Ortholog of A. nidulans FGSC A4 : AN3546, A. fumigatus Af293 : Afu1g16170, Afu5g15040, Afu6g09300, A. niger CBS 513.88 : An08g11160, An04g08000 and A. oryzae RIB40 : AO090166000001	848.114	0.585531	0.125347	4.67126	2.99357e-06	1.64934e-05
Afu4g12710	Ortholog of A. nidulans FGSC A4 : AN3605, A. niger CBS 513.88 : An03g02780, A. oryzae RIB40 : AO090009000299, Aspergillus wentii : Aspwe1_0033871 and Aspergillus sydowii : Aspsy1_0154274	996.493	0.583938	0.184358	3.16742	0.00153797	0.00419381
Afu2g02140	Ortholog of A. nidulans FGSC A4 : AN4593, A. niger CBS 513.88 : An09g03850, A. oryzae RIB40 : AO090011000489, Aspergillus wentii : Aspwe1_0041741 and Aspergillus sydowii : Aspsy1_0155688	116.268	0.583744	0.177432	3.28995	0.00100205	0.00288848
Afu5g12070	Has domain(s) with predicted calcium ion binding activity	310.624	0.583517	0.1951	2.99086	0.00278196	0.00701294
Afu6g07580	Ortholog of A. nidulans FGSC A4 : AN1908, A. niger CBS 513.88 : An11g02370, A. oryzae RIB40 : AO090003000193, Aspergillus wentii : Aspwe1_0164714 and Aspergillus sydowii : Aspsy1_0140378	268.179	0.58305	0.174093	3.34907	0.000810827	0.00241435
Afu5g03990	Vacuolar aspartyl aminopeptidase; induced by growth on BSA as a sole nitrogen source	682.046	0.582642	0.15516	3.7551	0.000173269	0.000613076
Afu1g17110	Ortholog of A. nidulans AN0623; hypoxia induced protein	163.936	0.581238	0.194566	2.98736	0.00281398	0.00708683
Afu2g14960	Ortholog(s) have RNA polymerase II activating transcription factor binding, glutathione disulfide oxidoreductase activity	604.058	0.579977	0.180854	3.20688	0.00134182	0.00372701
Afu4g12550	Has domain(s) with predicted RNA polymerase II transcription cofactor activity, role in regulation of transcription from RNA polymerase II promoter and mediator complex localization	419.724	0.577031	0.138367	4.17028	3.04227e-05	0.000130514
Afu3g06440	Ortholog(s) have U2 snRNP localization	537.046	0.576072	0.179042	3.21752	0.00129302	0.00360806
Afu2g13850	Ortholog of A. nidulans FGSC A4 : AN2425, A. niger CBS 513.88 : An02g05260, A. oryzae RIB40 : AO090026000188, Aspergillus wentii : Aspwe1_0054675 and Aspergillus sydowii : Aspsy1_0075212	643.694	0.57519	0.197198	2.91681	0.00353628	0.00863728
Afu3g09360	Ortholog(s) have ATP binding, ATPase activity, protein homodimerization activity	816.097	0.574404	0.118421	4.85051	1.23147e-06	7.41447e-06
Afu3g05990	Ortholog of A. nidulans FGSC A4 : AN10339, Neosartorya fischeri NRRL 181 : NFIA_071260, Aspergillus wentii : Aspwe1_0042197 and Aspergillus clavatus NRRL 1 : ACLA_033940	227.115	0.573825	0.198019	2.89783	0.00375756	0.00908452
Afu6g03780	Ortholog of A. nidulans FGSC A4 : AN6634, A. niger CBS 513.88 : An03g03510, A. oryzae RIB40 : AO090701000171, Aspergillus wentii : Aspwe1_0048626 and Aspergillus sydowii : Aspsy1_0157274	761.486	0.572136	0.199553	2.86709	0.00414265	0.00989073
Afu4g13490	Ortholog(s) have cell division site, cell tip, mitotic spindle pole body localization	421.262	0.564528	0.14328	3.94003	8.14723e-05	0.000312636
Afu4g12480	Ortholog(s) have cytosol, nucleus localization	174.05	0.563381	0.14313	3.93615	8.27998e-05	0.000316955
Afu6g04650	Ortholog(s) have role in cohesin localization to chromatin, establishment of mitotic sister chromatid cohesion, positive regulation of maintenance of mitotic sister chromatid cohesion	398.003	0.561554	0.149203	3.7637	0.000167415	0.000595042
Afu6g08070	Ortholog(s) have role in RNA metabolic process and cytoplasmic stress granule, nucleus, ribosome localization	503.049	0.560768	0.159204	3.52233	0.000427767	0.00136868
Afu1g10710	Ortholog(s) have role in mRNA cis splicing, via spliceosome and Prp19 complex, spliceosomal complex localization	600.906	0.559646	0.167507	3.34104	0.000834663	0.002475
Afu2g09170	Ortholog(s) have cytosol localization	542.835	0.557885	0.183441	3.04122	0.00235623	0.00607622
Afu1g14690	Ortholog(s) have role in cellular protein catabolic process	618.312	0.55748	0.15255	3.65441	0.00025777	0.00087388
Afu1g06110	Ortholog(s) have cytosol, mitochondrion, nucleus localization	1094.03	0.554387	0.175904	3.15164	0.00162354	0.00439908
Afu2g16770	Ortholog(s) have coenzyme A transmembrane transporter activity, role in coenzyme A transport and mitochondrial inner membrane localization	528.575	0.553015	0.150216	3.68147	0.00023189	0.000797503
Afu6g14190	Ortholog of A. nidulans FGSC A4 : AN5345, A. niger CBS 513.88 : An06g01110, A. oryzae RIB40 : AO090103000511, Aspergillus wentii : Aspwe1_0099126 and Aspergillus sydowii : Aspsy1_0161355	133.037	0.552192	0.183324	3.01211	0.00259436	0.00660788
Afu1g04640	Ortholog(s) have cell division site, cell tip, mitotic spindle pole body, nucleus localization	364.884	0.551029	0.169356	3.25367	0.00113924	0.00322942
Afu3g08120	Has domain(s) with predicted role in mRNA processing	274.491	0.550833	0.140298	3.92617	8.63094e-05	0.000329587
Afu1g12950	Ortholog(s) have role in post-Golgi vesicle-mediated transport and cellular bud tip, cytoplasm localization	387.002	0.55053	0.171543	3.20928	0.00133066	0.00369733
Afu6g13200	Autophagy regulatory protein; transcript up-regulated in conidia exposed to neutrophils	507.569	0.546335	0.175052	3.12099	0.00180245	0.00481702
Afu5g13480	Ortholog(s) have U1 snRNP, cytosol localization	752.643	0.544658	0.131574	4.13957	3.4796e-05	0.000146948
Afu1g12960	Ortholog(s) have role in SCF-dependent proteasomal ubiquitin-dependent protein catabolic process, negative regulation of mitotic DNA replication initiation and cytosol, nuclear SCF ubiquitin ligase complex localization	2385.45	0.543415	0.167286	3.24843	0.00116045	0.00328007
Afu3g00330	Has domain(s) with predicted NAD binding, catalytic activity, coenzyme binding, oxidoreductase activity, acting on the aldehyde or oxo group of donors, NAD or NADP as acceptor activity	170.636	0.540794	0.182256	2.96722	0.00300509	0.00751751
Afu2g10890	Ortholog(s) have cytosol localization	424.5	0.540791	0.166303	3.25185	0.00114658	0.00324789
Afu2g11750	Ortholog(s) have mitochondrion localization	732.191	0.53902	0.178754	3.01544	0.00256609	0.00655927
Afu5g12330	Ortholog(s) have endoplasmic reticulum membrane, mitotic spindle pole body, nucleus localization	319.208	0.538479	0.180331	2.98605	0.00282604	0.00711263
Afu6g08040	Has domain(s) with predicted nucleic acid binding, nucleotide binding activity	415.338	0.535794	0.140995	3.80008	0.00014465	0.000522989
Afu3g06450	Protein O-mannosyltransferase, required for heat resistance, cell wall integrity, and normal conidiation and conidial germination; 12 predicted transmembrane domains	1000.96	0.53513	0.170081	3.14632	0.0016534	0.0044615
Afu1g08910	Has domain(s) with predicted catalytic activity	257.366	0.533711	0.176312	3.02708	0.00246928	0.0063407
Afu4g04090	Ortholog of A. nidulans FGSC A4 : AN7038, A. niger CBS 513.88 : An14g00760, A. oryzae RIB40 : AO090206000113, Aspergillus wentii : Aspwe1_0613920 and Aspergillus sydowii : Aspsy1_0158081	260.813	0.530414	0.158965	3.33667	0.000847889	0.00250571
Afu2g09320	Ortholog(s) have peptide alpha-N-acetyltransferase activity, role in N-terminal protein amino acid acetylation and NatC complex, cytosol, nucleus localization	489.421	0.518555	0.141171	3.67324	0.00023949	0.000819882
Afu7g04290	Putative amino acid permease; transcript up-regulated in conidia exposed to neutrophils and by growth on BSA as a sole nitrogen source	5738.39	0.513081	0.178872	2.86843	0.00412513	0.00985547
Afu5g05960	Putative serine/threonine protein kinase	3952.73	0.511422	0.132268	3.86657	0.000110375	0.000410897
Afu1g03680	Ortholog(s) have cytosol localization	810.777	0.511366	0.161641	3.16359	0.00155834	0.00424289
Afu3g11090	Ortholog(s) have role in CVT pathway, ER to Golgi vesicle-mediated transport, pexophagy, retrograde transport, vesicle recycling within Golgi and Golgi transport complex, cell division site localization	321.439	0.511057	0.13943	3.66533	0.000247015	0.000841416
Afu1g01680	Branched-chain amino acid aminotransferase; induced by growth on BSA as a sole nitrogen source	345.882	0.506864	0.17193	2.94809	0.00319747	0.00792306
Afu2g01090	Ortholog(s) have cytosol, nucleus localization	246.58	0.506622	0.167853	3.01824	0.00254248	0.00650739
Afu8g02700	Ortholog(s) have role in negative regulation of transcription from RNA polymerase II promoter, quinate catabolic process	130.808	0.505248	0.16049	3.14817	0.00164297	0.004441
Afu6g06910	Ortholog of A. nidulans FGSC A4 : AN5739, A. oryzae RIB40 : AO090003000073, Aspergillus wentii : Aspwe1_0038331, Aspergillus sydowii : Aspsy1_0088277 and Aspergillus terreus NIH2624 : ATET_02917	579.722	0.502077	0.146353	3.43059	0.000602272	0.00186034
Afu2g05760	Putative beta-ketoacyl synthase	161.987	0.500312	0.171779	2.91253	0.00358518	0.00872687
Afu1g03880	Ortholog of A. nidulans FGSC A4 : AN4047, A. niger CBS 513.88 : An01g02680, Neosartorya fischeri NRRL 181 : NFIA_020800 and Aspergillus versicolor : Aspve1_0770708	184.456	0.499548	0.17349	2.8794	0.00398438	0.00955629
Afu7g04160	Putative peroxin with a predicted role in peroxisome biogenesis	736.437	0.49878	0.123507	4.03849	5.37972e-05	0.00021704
Afu2g08380	Ortholog of A. nidulans FGSC A4 : AN6159, A. niger CBS 513.88 : An12g03600, A. oryzae RIB40 : AO090011000863, Aspergillus wentii : Aspwe1_0176103 and Aspergillus sydowii : Aspsy1_0058057	427.836	0.488168	0.143813	3.39447	0.000687626	0.0020911
Afu1g02130	Ortholog(s) have calcium activated cation channel activity, role in cation transport and fungal-type vacuole membrane localization	583.506	0.486564	0.146144	3.32936	0.000870456	0.0025618
Afu5g02750	Cytochrome c oxidase subunit Va with a predicted role in oxidative phosphorylation; induced by exposure to artemisinin	5215.06	0.486201	0.153628	3.16479	0.00155194	0.00422839
Afu5g12790	Ortholog(s) have 3-hydroxyisobutyryl-CoA hydrolase activity, role in stress-activated MAPK cascade and mitochondrial ribosome localization	671.747	0.485803	0.159489	3.046	0.0023191	0.0059982
Afu2g05850	Ortholog(s) have role in double-strand break repair via homologous recombination, mitotic sister chromatid cohesion and horsetail nucleus leading edge, nuclear mitotic cohesin complex localization	910.42	0.485569	0.166308	2.91969	0.00350374	0.00856047
Afu3g11440	Ortholog(s) have glutaminyl-tRNA synthase (glutamine-hydrolyzing) activity, role in glutaminyl-tRNAGln biosynthesis via transamidation, mitochondrial translation and glutamyl-tRNA(Gln) amidotransferase complex, mitochondrion localization	401.657	0.482648	0.166948	2.89101	0.00384004	0.0092583
Afu1g15860	Has domain(s) with predicted role in intracellular protein transport, vesicle-mediated transport and clathrin adaptor complex localization	1163.76	0.481622	0.124651	3.86376	0.000111655	0.000415271
Afu1g15560	Ortholog of A. nidulans FGSC A4 : AN0884, A. niger CBS 513.88 : An01g13780, A. oryzae RIB40 : AO090005001164, Aspergillus wentii : Aspwe1_0039995 and Aspergillus sydowii : Aspsy1_0053479	225.246	0.478842	0.158997	3.01165	0.00259831	0.00661579
Afu4g12830	Ortholog(s) have role in ascospore-type prospore membrane assembly, intracellular protein transport, retrograde transport, endosome to Golgi and cytosol, endosome, prospore membrane, retromer complex localization	988.968	0.476526	0.133791	3.56171	0.000368446	0.00119692
Afu4g11160	Ortholog(s) have role in cellular protein localization, mitotic spindle pole body duplication, regulation of exit from mitosis, regulation of mitotic sister chromatid segregation	360.678	0.474492	0.162716	2.91608	0.00354457	0.00865314
Afu5g14320	Ortholog of A. nidulans FGSC A4 : AN2683, AN5069, A. fumigatus Af293 : Afu5g02860, A. niger CBS 513.88 : An09g04830, An14g05730 and A. oryzae RIB40 : AO090102000482, AO090001000197	575.124	0.47254	0.161711	2.92212	0.00347661	0.00849946
Afu3g10110	Electron transfer flavoprotein-ubiquinone oxidoreductase; hypoxia repressed protein	1050.27	0.466807	0.144102	3.23942	0.00119773	0.00337816
Afu1g13600	Ortholog(s) have cyclin-dependent protein kinase activating kinase activity, cyclin-dependent protein serine/threonine kinase regulator activity, protein serine/threonine kinase activity	199.821	0.44698	0.129964	3.43925	0.00058333	0.00180538
Afu2g05020	Ortholog(s) have role in Golgi to endosome transport, cell morphogenesis, cleistothecium development, conidium formation and endoplasmic reticulum organization, more	294.395	0.432695	0.143597	3.01326	0.00258457	0.00658935
Afu1g04280	Ortholog of A. nidulans FGSC A4 : AN0470, A. niger CBS 513.88 : An01g03110, A. oryzae RIB40 : AO090003000921, Neosartorya fischeri NRRL 181 : NFIA_020490 and Aspergillus wentii : Aspwe1_0150815	859.306	0.424313	0.128764	3.29527	0.000983274	0.00284375
Afu2g03110	Putative alkaline phosphatase, phoB-regulated	898.049	0.411977	0.123949	3.32377	0.0008881	0.00260591
Afu4g05840	Ortholog(s) have role in poly(A)+ mRNA export from nucleus and nuclear membrane, nuclear periphery, nuclear pore outer ring localization	785.433	0.408366	0.0944297	4.32455	1.52842e-05	7.09138e-05
Afu5g02990	Putative aromatic amino acid aminotransferase; transcript downregulated in response to voriconazole; induced by growth on BSA as a sole nitrogen source	813.703	0.406053	0.111832	3.63092	0.00028241	0.000947194
Afu7g04320	Ortholog(s) have ubiquitin binding activity, role in proteasome-mediated ubiquitin-dependent protein catabolic process and cytoplasm, nucleus localization	945.999	0.402956	0.130209	3.09469	0.00197017	0.00521068
Afu3g08820	Ortholog(s) have steryl-beta-glucosidase activity, role in ergosteryl 3-beta-D-glucoside catabolic process and cytosol localization	719.726	0.396078	0.127139	3.11531	0.00183749	0.00489438
Afu2g09560	Ortholog(s) have single-stranded DNA binding activity and role in DNA strand renaturation, cellular response to drug, interstrand cross-link repair, mitochondrial genome maintenance, recombinational repair	420.664	0.393814	0.117607	3.34857	0.000812311	0.0024176
Afu3g06560	Ortholog(s) have role in protein lipoylation and mitochondrion localization	416.157	0.392117	0.131478	2.98237	0.00286026	0.00719415
Afu5g12020	Ortholog(s) have protein domain specific binding, transcription regulatory region DNA binding activity	318.31	0.377012	0.129342	2.91485	0.00355862	0.00867566
Afu5g07830	Ortholog(s) have nucleus localization	521.818	0.374686	0.115955	3.2313	0.00123228	0.00346566
Afu3g09080	Ortholog(s) have nucleus localization	803.739	0.365093	0.120728	3.02409	0.00249381	0.00639533
Afu5g12080	Has domain(s) with predicted DNA binding, RNA polymerase II transcription factor activity, sequence-specific DNA binding, zinc ion binding activity and role in regulation of transcription, DNA-templated, transcription, DNA-templated	1524.82	0.357665	0.0995221	3.59382	0.000325864	0.00107278
Afu6g07760	Ortholog(s) have structural molecule activity, role in positive regulation of mitotic metaphase/anaphase transition and cytosol, nucleus, proteasome regulatory particle, lid subcomplex localization	2339.68	0.312746	0.0923601	3.38616	0.000708779	0.00214674
Afu3g13390	Ortholog(s) have proton-transporting ATPase activity, rotational mechanism activity, role in asexual sporulation, cellular response to drug, vacuolar transport and fungal-type vacuole membrane, nucleus localization	789.667	0.310486	0.0942115	3.29562	0.000982032	0.00284206
Afu2g12140	Has domain(s) with predicted ion channel activity, voltage-gated chloride channel activity, role in chloride transport, transmembrane transport and membrane localization	555.409	-0.322944	0.104109	-3.10197	0.00192236	0.00509451
Afu8g04260	Ortholog(s) have protein transporter activity, role in filamentous growth, posttranslational protein targeting to membrane, translocation and Sec62/Sec63 complex localization	734.884	-0.338175	0.109801	-3.07988	0.00207083	0.00543481
Afu6g12660	40S ribosomal protein S10b; protein level decreases upon heat shock	12821	-0.343521	0.105963	-3.2419	0.00118735	0.00335008
Afu6g04560	Ortholog(s) have structural constituent of ribosome activity, role in aerobic respiration and mitochondrial small ribosomal subunit localization	1043.94	-0.361598	0.116907	-3.09305	0.00198109	0.0052369
Afu3g07920	Ortholog(s) have structural constituent of ribosome activity and mitochondrial large ribosomal subunit localization	703.768	-0.385509	0.0979212	-3.93694	8.2528e-05	0.000316319
Afu5g11630	Ortholog of A. nidulans FGSC A4 : AN0132, A. niger CBS 513.88 : An18g03110, A. oryzae RIB40 : AO090026000663, Aspergillus wentii : Aspwe1_0170695 and Aspergillus sydowii : Aspsy1_0195219	1700.66	-0.391784	0.131123	-2.98791	0.00280893	0.00707638
Afu1g04520	Ortholog(s) have cytosol, nucleus localization	529.16	-0.391988	0.118465	-3.30889	0.00093668	0.00273383
Afu4g13160	Ortholog of A. nidulans FGSC A4 : AN4162, A. niger CBS 513.88 : An03g03500, A. oryzae RIB40 : AO090009000265, Aspergillus wentii : Aspwe1_0033807 and Aspergillus sydowii : Aspsy1_0032791	608.871	-0.407111	0.130791	-3.11267	0.00185402	0.00492837
Afu3g10790	Ortholog of A. nidulans FGSC A4 : AN4910, A. niger CBS 513.88 : An02g06460, Aspergillus wentii : Aspwe1_0049268, Aspergillus sydowii : Aspsy1_0147456 and Aspergillus terreus NIH2624 : ATET_04608	766.95	-0.411441	0.13585	-3.02863	0.00245662	0.00631425
Afu1g12170	Putative translation elongation factor EF-Tu; hypoxia induced protein	3469.18	-0.415222	0.134552	-3.08596	0.00202897	0.00534101
Afu4g11190	Ortholog(s) have cytosol, nucleus localization	1450.4	-0.41727	0.131673	-3.169	0.00152966	0.00417493
Afu4g04600	Ortholog(s) have holocytochrome-c synthase activity and role in aerobic respiration, cytochrome c-heme linkage, filamentous growth of a population of unicellular organisms, sporocarp development involved in sexual reproduction	309.699	-0.420894	0.124168	-3.38972	0.000699638	0.00212352
Afu4g06990	Ortholog(s) have endoplasmic reticulum localization	233.771	-0.423316	0.134332	-3.15126	0.00162569	0.00440339
Afu3g08600	Translational initiation factor 2 beta	2782.94	-0.42352	0.129931	-3.25958	0.00111577	0.0031732
Afu5g02420	Ortholog(s) have U2 snRNP, cytosol localization	675.268	-0.430033	0.127643	-3.36903	0.000754336	0.00226676
Afu6g02630	Ortholog(s) have ATP-dependent RNA helicase activity	2808.27	-0.430662	0.14843	-2.90145	0.00371445	0.00899902
Afu7g01370	Ortholog(s) have thiosulfate sulfurtransferase activity, role in tRNA wobble position uridine thiolation and mitochondrion localization	667.344	-0.431713	0.134703	-3.20493	0.00135095	0.00374871
Afu1g09010	Ortholog(s) have cytosol localization	2335.8	-0.43185	0.107937	-4.00095	6.30878e-05	0.000248648
Afu3g11710	Ortholog(s) have mRNA binding, saccharopine dehydrogenase (NAD+, L-lysine-forming) activity, role in lysine biosynthetic process via aminoadipic acid and cytoplasm localization	1885.18	-0.43681	0.139604	-3.12892	0.0017545	0.00471144
Afu4g03090	Ortholog of A. nidulans FGSC A4 : AN2473, A. niger CBS 513.88 : An16g01740, An14g02280, A. oryzae RIB40 : AO090102000258, AO090003001331 and Aspergillus wentii : Aspwe1_0030474, Aspwe1_0115648	621.567	-0.442315	0.144673	-3.05734	0.00223309	0.00580248
Afu2g00220	Putative aminopeptidase; predicted signal sequence for secretion; induced by growth on BSA as a sole nitrogen source	342.776	-0.45263	0.151255	-2.99249	0.00276711	0.0069912
Afu6g12580	Ortholog(s) have anthranilate synthase activity, role in cleistothecium development, tryptophan biosynthetic process and anthranilate synthase complex, cytosol, nucleus localization	963.908	-0.455692	0.120245	-3.78968	0.000150839	0.000542261
Afu1g09510	Putative GPI-anchored protein; expression induced in biofilm	1273.73	-0.460472	0.132037	-3.48744	0.000487672	0.00153288
Afu3g14240	Ortholog of S. cerevisiae NFS1; putative novel ncRNA Afu-203 encoded within the intron	2498.98	-0.461331	0.126706	-3.64097	0.000271617	0.000916852
Afu1g07590	Ortholog(s) have centromeric DNA binding activity	420.754	-0.466125	0.142185	-3.27829	0.00104438	0.00299292
Afu4g08720	Putative secreted phospholipase B; predicted GPI anchor; transcript induced by lecithin; hypoxia induced protein; induced by exposure to artemisinin	1279.1	-0.468655	0.132367	-3.54056	0.000399276	0.00128801
Afu8g04580	Ortholog(s) have protein serine/threonine phosphatase activity, role in protein dephosphorylation and mitochondrion, nuclear envelope localization	487.295	-0.469786	0.12346	-3.80518	0.000141699	0.000512926
Afu6g08670	Ortholog of A. nidulans FGSC A4 : AN12387, A. niger CBS 513.88 : An11g05740, A. oryzae RIB40 : AO090001000527, Aspergillus wentii : Aspwe1_0072772 and Aspergillus sydowii : Aspsy1_0030802	240.75	-0.483354	0.155186	-3.11468	0.00184147	0.00489998
Afu1g04410	Ortholog(s) have extracellular region localization	491.413	-0.489698	0.142347	-3.44018	0.00058132	0.00179987
Afu2g06040	Putative actin cortical patch component	1832.23	-0.493663	0.129114	-3.82346	0.000131592	0.000481443
Afu3g06300	Small Rho-type GTPase; required for conidiation and normal hyphal growth; required for normal fungal burden in mice	699.434	-0.494225	0.160543	-3.07846	0.00208072	0.00545712
Afu1g04940	Ortholog(s) have GTP binding, GTPase activity	2332.72	-0.495198	0.136413	-3.63015	0.000283255	0.000949625
Afu1g07720	Ortholog(s) have FACT complex, mitotic spindle pole body localization	1963.31	-0.497634	0.145951	-3.40961	0.000650563	0.00199072
Afu4g12610	Ortholog of A. nidulans FGSC A4 : AN3625, A. niger CBS 513.88 : An01g08100, A. oryzae RIB40 : AO090009000332, Aspergillus wentii : Aspwe1_0216634 and Aspergillus sydowii : Aspsy1_0046675	167.312	-0.499125	0.157179	-3.17552	0.00149568	0.00409644
Afu6g02520	Eukaryotic translation initiation factor eIF-1A subunit	2798.81	-0.503769	0.166796	-3.02026	0.00252555	0.00647461
Afu6g02730	Has domain(s) with predicted role in transmembrane transport and integral component of membrane localization	258.884	-0.504245	0.145864	-3.45694	0.000546339	0.00170027
Afu7g05470	Putative electron transfer flavoprotein alpha subunit; transcript induced by exposure to human airway epithelial cells; induced by exposure to artemisinin	1914.21	-0.506105	0.140801	-3.59446	0.000325064	0.0010706
Afu3g10065	Ortholog of A. nidulans FGSC A4 : AN4982, A. niger CBS 513.88 : An16g03820, A. oryzae RIB40 : AO090003000540, Neosartorya fischeri NRRL 181 : NFIA_067230 and Aspergillus wentii : Aspwe1_0049188	504.56	-0.506654	0.154912	-3.27059	0.00107323	0.00306555
Afu2g10060	Ortholog of A. nidulans FGSC A4 : AN6003, A. niger CBS 513.88 : An03g02950, A. oryzae RIB40 : AO090011000631, Aspergillus wentii : Aspwe1_0045117 and Aspergillus sydowii : Aspsy1_0089378	125.898	-0.510845	0.168323	-3.03492	0.002406	0.00619508
Afu6g09080	Ortholog(s) have cell cortex, mitotic spindle pole body localization	586.253	-0.514093	0.149173	-3.44629	0.000568347	0.00176457
Afu3g11730	Ortholog(s) have mitochondrion localization	666.66	-0.514695	0.176055	-2.92349	0.00346128	0.00846726
Afu2g12200	cAMP-dependent protein kinase catalytic subunit; activity redundant with PkaC; both isoforms act to regulate germination, cell wall homeostasis and growth on fermentable carbon sources; induced by alveolar epithelial cells and neutrophils	759.415	-0.514712	0.160158	-3.21376	0.00131007	0.00364749
Afu1g06950	Ortholog(s) have cytoplasm localization	689.572	-0.514931	0.116608	-4.41593	1.00576e-05	4.87069e-05
Afu4g07740	Ortholog of Aspergillus fumigatus A1163 : AFUB_064840 and Aspergillus niger ATCC 1015 : 44190-mRNA	1084.34	-0.516492	0.132213	-3.90651	9.36396e-05	0.000354819
Afu1g07420	Ortholog(s) have SNAP receptor activity and role in ER to Golgi vesicle-mediated transport, retrograde vesicle-mediated transport, Golgi to ER, vesicle fusion	545.851	-0.518695	0.168098	-3.08567	0.00203096	0.00534447
Afu4g06530	Predicted bZIP transcription factor, required for assimilation of inorganic sulfur, regulates sulfur and iron homeostasis, required for virulence	1695.74	-0.518765	0.157095	-3.30223	0.000959187	0.00278846
Afu6g04060	Ortholog of A. nidulans FGSC A4 : AN6596, A. niger CBS 513.88 : An15g01300, A. oryzae RIB40 : AO090701000130, Aspergillus wentii : Aspwe1_0065449 and Aspergillus sydowii : Aspsy1_0051825	602.452	-0.520733	0.181602	-2.86743	0.00413815	0.00988299
Afu4g06940	Ortholog(s) have sphingolipid delta-4 desaturase activity, role in cellular response to glucose starvation, hyphal growth, response to heat, sphingosine biosynthetic process and endoplasmic reticulum localization	773.434	-0.523575	0.134113	-3.90398	9.46238e-05	0.000357857
Afu2g06250	Ortholog(s) have Atg12 activating enzyme activity, Atg8 activating enzyme activity	667.814	-0.532012	0.164896	-3.22635	0.0012538	0.00351861
Afu3g14230	Putative BAR adaptor protein: calcium induced	4090.26	-0.533165	0.162373	-3.28359	0.00102494	0.00294689
Afu6g02110	Has domain(s) with predicted DNA binding, protein dimerization activity	757.981	-0.533817	0.180007	-2.96554	0.00302153	0.00755142
Afu2g09710	Putative protein kinase	520.768	-0.53673	0.108951	-4.92634	8.37831e-07	5.24395e-06
Afu1g09840	Mitochondrial inner membrane translocase subunit	871.892	-0.537693	0.0962444	-5.58675	2.31355e-08	2.00142e-07
Afu6g06900	Putative Rho-type GTPase; predominantly localize to the hyphal tip; involved in radial growth and conidiation; mutants display cytoplasmic leakage at the hyphal tips	6504.88	-0.539725	0.118461	-4.55612	5.2106e-06	2.70875e-05
Afu1g06830	Putative 60s acidic ribosomal protein superfamily member; putative ribosomal stalk protein	10927.5	-0.543255	0.139412	-3.89676	9.74901e-05	0.000367812
Afu5g04010	Putative tRNA-splicing endonuclease subunit	227.324	-0.543837	0.177666	-3.061	0.00220597	0.00575104
Afu3g08140	Ortholog(s) have mitochondrion localization	988.321	-0.54389	0.169008	-3.21814	0.00129026	0.00360164
Afu7g02090	Ortholog of A. nidulans FGSC A4 : AN9101, A. niger CBS 513.88 : An12g00580, A. oryzae RIB40 : AO090038000586, Aspergillus wentii : Aspwe1_0158097 and Aspergillus sydowii : Aspsy1_0061410	170.176	-0.5454	0.184318	-2.95901	0.00308626	0.00769116
Afu3g10280	Has domain(s) with predicted role in DNA replication and nucleus localization	185.235	-0.546062	0.186628	-2.92593	0.00343425	0.00840637
Afu1g06080	Ortholog(s) have cytoplasm, nucleolus localization	1205.68	-0.546779	0.185587	-2.94621	0.00321694	0.00796126
Afu2g13760	Ortholog(s) have role in ascospore-type prospore assembly and prospore membrane localization	1418.91	-0.54808	0.152378	-3.59684	0.000322106	0.00106309
Afu3g05490	Ortholog(s) have role in rRNA processing, response to drug, tRNA export from nucleus and CURI complex, UTP-C complex, small-subunit processome localization	446.03	-0.550582	0.154007	-3.57506	0.000350151	0.00114506
Afu4g13450	Ortholog(s) have rRNA (guanine-N1-)-methyltransferase activity, role in rRNA modification and endoplasmic reticulum, mitochondrion localization	140.725	-0.554081	0.174673	-3.1721	0.00151343	0.00413496
Afu5g02450	Putative polyprenyl synthetase; farnesyl-pyrophosphate synthetase; SrbA-regulated during hypoxia	1028.26	-0.555555	0.13817	-4.02081	5.79982e-05	0.000231257
Afu6g07390	Putative homoisocitrate dehydrogenase with a role in lysine metabolism; hypoxia induced protein	1534.25	-0.556233	0.135074	-4.11799	3.82188e-05	0.000159855
Afu6g04590	Ortholog(s) have role in cleavage involved in rRNA processing, maturation of SSU-rRNA from tricistronic rRNA transcript (SSU-rRNA, 5.8S rRNA, LSU-rRNA) and 90S preribosome, nucleolus localization	175.57	-0.556416	0.185613	-2.99773	0.00271998	0.00688319
Afu3g06840	Putative cytosolic small ribosomal subunit S4	18954.2	-0.563408	0.123336	-4.56806	4.92259e-06	2.57094e-05
Afu4g11100	Ortholog of A. nidulans FGSC A4 : AN5625, A. niger CBS 513.88 : An04g05590, A. oryzae RIB40 : AO090003001110, Aspergillus wentii : Aspwe1_0034056 and Aspergillus sydowii : Aspsy1_0043832	332.332	-0.563929	0.133351	-4.2289	2.34835e-05	0.000103748
Afu8g05210	Ortholog(s) have mitochondrion localization	326.041	-0.564539	0.12813	-4.406	1.05298e-05	5.08056e-05
Afu3g08330	Ortholog(s) have mitochondrion localization	621.682	-0.569957	0.198884	-2.86578	0.00415985	0.00992577
Afu1g02190	Ras GTPase; hypoxia repressed protein	1587.16	-0.570668	0.170433	-3.34835	0.000812943	0.0024179
Afu1g08870	Ortholog of A. nidulans FGSC A4 : AN1391, A. niger CBS 513.88 : An08g00360, A. oryzae RIB40 : AO090005001639, Aspergillus wentii : Aspwe1_0106441 and Aspergillus sydowii : Aspsy1_0141722	364.291	-0.573001	0.1819	-3.15009	0.00163218	0.00441639
Afu5g14880	Ortholog(s) have mitochondrion localization	1127.46	-0.579247	0.133549	-4.33733	1.44223e-05	6.73126e-05
Afu1g13470	Ortholog(s) have role in inner mitochondrial membrane organization, mitochondrion inheritance, mitochondrion morphogenesis, negative regulation of proteolysis, protein folding, replicative cell aging	2555.95	-0.580031	0.154295	-3.75924	0.00017043	0.000604393
Afu6g07290	Ortholog(s) have receptor activity, role in ER to Golgi vesicle-mediated transport, ascospore formation, axial cellular bud site selection and ER to Golgi transport vesicle, endoplasmic reticulum membrane localization	831.929	-0.580499	0.134021	-4.33141	1.48155e-05	6.89051e-05
Afu4g03980	Ortholog of A. nidulans FGSC A4 : AN7048, A. niger CBS 513.88 : An14g00890, A. oryzae RIB40 : AO090011000319, Aspergillus wentii : Aspwe1_0115559 and Aspergillus sydowii : Aspsy1_0184047	476.023	-0.583051	0.155895	-3.74003	0.000184001	0.000648421
Afu4g07120	Ortholog(s) have holocytochrome-c synthase activity, role in cytochrome c-heme linkage and cytosol, mitochondrial intermembrane space, nucleus localization	493.736	-0.586733	0.180109	-3.25766	0.00112337	0.00318903
Afu5g11970	Protein kinase C, involved in cell wall integrity pathway	917.787	-0.588472	0.185008	-3.18079	0.00146876	0.00403254
Afu1g06170	Ortholog(s) have role in positive regulation of RNA polymerase II transcriptional preinitiation complex assembly, proteasome regulatory particle assembly, ubiquitin-dependent protein catabolic process	4284.48	-0.590232	0.17893	-3.29868	0.000971421	0.00281881
Afu6g06420	Ortholog(s) have role in cellular ion homeostasis, establishment or maintenance of cell polarity, mitochondrion inheritance, regulation of cardiolipin metabolic process and mitochondrial inner membrane, nucleus localization	976.675	-0.592409	0.147435	-4.0181	5.86704e-05	0.000233463
Afu5g08510	Ortholog(s) have role in nuclear migration along microtubule	452.319	-0.59375	0.166405	-3.56809	0.00035959	0.00117154
Afu3g13380	Putative ribose-phosphate pyrophosphokinase; transcript induced by exposure to human airway epithelial cells	1043.56	-0.595957	0.198092	-3.00848	0.0026256	0.00667231
Afu2g10740	Ortholog(s) have role in thiamine biosynthetic process and cytosol localization	252.47	-0.596549	0.183597	-3.24923	0.0011572	0.00327441
Afu7g05670	Ortholog(s) have ribose phosphate diphosphokinase activity and role in 5-phosphoribose 1-diphosphate biosynthetic process, cytokinesis, fungal-type cell wall organization	1143.89	-0.596607	0.140518	-4.24576	2.1785e-05	9.70624e-05
Afu3g05870	Ortholog(s) have cytosol localization	796.235	-0.596736	0.147217	-4.05344	5.04689e-05	0.000204347
Afu2g10120	Ortholog(s) have ATP-dependent NAD(P)H-hydrate dehydratase activity, role in nicotinamide nucleotide metabolic process and cytosol localization	970.777	-0.597202	0.199665	-2.99103	0.00278043	0.0070128
Afu1g07690	Protein O-mannosyltransferase; essential gene; 12 predicted transmembrane domains	956.018	-0.597959	0.150906	-3.96247	7.41777e-05	0.000287878
Afu3g12890	C6 transcription factor; hexadehydroastechrome biosynthesis; orthologous member of the has secondary metabolite biosynthetic gene cluster of strain A1163; induced in conidia exposed to neutrophils; overexpression produces pink strains	134.147	-0.598119	0.166675	-3.58853	0.00033255	0.00109342
Afu4g06830	Ortholog(s) have SUMO transferase activity, role in hyphal growth, mitotic spindle elongation, protein sumoylation and condensed nuclear chromosome, cytosol, nuclear heterochromatin localization	339.194	-0.604762	0.190016	-3.18269	0.00145912	0.00400746
Afu5g08110	Ortholog(s) have DNA replication origin binding, chromatin binding activity	188.374	-0.604796	0.169267	-3.57304	0.000352859	0.00115248
Afu6g05300	CCAAT-binding factor complex subunit	888.2	-0.605708	0.18242	-3.3204	0.00089889	0.00263266
Afu6g13530	Ortholog(s) have guanyl-nucleotide exchange factor activity, role in mature ribosome assembly and cytosol, nucleolus, polysome, preribosome, large subunit precursor localization	419.666	-0.608518	0.188696	-3.22487	0.00126032	0.00353313
Afu2g10310	Ortholog of A. nidulans FGSC A4 : AN5980, A. niger CBS 513.88 : An16g04680, A. oryzae RIB40 : AO090011000607, Aspergillus wentii : Aspwe1_0116525 and Aspergillus sydowii : Aspsy1_0045000	307.504	-0.608901	0.204571	-2.97648	0.00291576	0.00731736
Afu1g03810	Ortholog(s) have role in protein N-linked glycosylation and cytosol, nucleus, oligosaccharyltransferase complex localization	428.812	-0.611017	0.208087	-2.93635	0.003321	0.00817408
Afu1g13180	Ortholog(s) have mitochondrial outer membrane localization	221.3	-0.61296	0.186362	-3.28908	0.00100515	0.00289634
Afu1g03060	Ortholog(s) have actin filament binding activity and role in barbed-end actin filament capping, filamentous growth, mitotic actomyosin contractile ring contraction	1578.2	-0.613059	0.169812	-3.61022	0.000305932	0.00101653
Afu4g08940	Ortholog(s) have mitochondrial ribosome localization	705.328	-0.613589	0.136414	-4.49798	6.86013e-06	3.44541e-05
Afu6g09165	Ortholog(s) have role in macroautophagy and cytosol, nucleus localization	212.152	-0.613656	0.192074	-3.19489	0.00139882	0.00385805
Afu1g11940	Ortholog(s) have structural constituent of ribosome activity and mitochondrial large ribosomal subunit, nucleolus localization	683.715	-0.614041	0.159374	-3.85283	0.000116762	0.000432422
Afu2g10920	Putative enoyl-CoA hydratase/isomerase family protein with a predicted role in beta oxidation of fatty acids; transcript up-regulated in conidia exposed to neutrophils	1022.89	-0.614324	0.212967	-2.8846	0.00391914	0.00942875
Afu3g07180	Putative pantothenate kinase with a role in coenzyme A biosynthesis; transcript up-regulated in conidia exposed to neutrophils	314.138	-0.616683	0.194314	-3.17365	0.00150537	0.0041158
Afu7g02460	Putative adhesin; expression induced in biofilm	604.057	-0.620819	0.174739	-3.55284	0.000381094	0.00123494
Afu2g06230	Ortholog(s) have glutaminase activity, imidazoleglycerol-phosphate synthase activity, role in histidine biosynthetic process and cytosol, nucleus localization	1805.76	-0.621863	0.203778	-3.05167	0.00227571	0.00589374
Afu7g00930	Ortholog of A. nidulans FGSC A4 : AN6413, AN6419, AN6946, AN5312, AN5664, AN8328, AN3241, AN10369, AN1930, AN2386, AN1738, AN11159, AN8984, AN8951, AN1540, AN8971, AN9387, AN9266, AN9306, AN1317, AN10886, AN7232, AN7774, AN12202	152.936	-0.623884	0.1905	-3.27498	0.00105669	0.0030227
Afu2g15630	Has domain(s) with predicted catalytic activity, iron-sulfur cluster binding activity	194.452	-0.62629	0.204318	-3.06527	0.00217471	0.00567521
Afu6g11470	Serine/threonine phosphatase required for cell wall integrity, biofilm formation, adhesion and virulence	422.179	-0.62836	0.164323	-3.82392	0.000131345	0.00048076
Afu1g07010	Putative phosphatidate cytidylyltransferase	590.466	-0.630931	0.125525	-5.02635	4.99899e-07	3.29146e-06
Afu1g10480	Has domain(s) with predicted DNA binding, DNA polymerase activity, DNA-directed DNA polymerase activity, role in DNA repair and nucleus localization	177.952	-0.631142	0.163252	-3.86605	0.000110613	0.000411588
Afu1g02800	Putative family 18 chitinase	199.868	-0.631288	0.177815	-3.55025	0.00038486	0.0012461
Afu3g04310	Ortholog(s) have cell division site, cytosol, mitotic spindle pole body, nucleus localization	668.255	-0.632901	0.218786	-2.89278	0.00381847	0.00921477
Afu2g15030	Putative C-3 sterol dehydrogenase/C-4 decarboxylase; SrbA-regulated during hypoxia	636.683	-0.633239	0.155882	-4.06231	4.85901e-05	0.000197425
Afu1g02490	Ortholog of A. nidulans FGSC A4 : AN0319, A. niger CBS 513.88 : An01g05680, A. oryzae RIB40 : AO090005000843, Aspergillus wentii : Aspwe1_0049702 and Aspergillus sydowii : Aspsy1_0144752	415.396	-0.633574	0.198158	-3.19731	0.00138714	0.00383122
Afu8g02820	Ortholog(s) have role in intra-S DNA damage checkpoint, mitotic DNA replication checkpoint, mitotic G2 DNA damage checkpoint and nuclear chromatin localization	566.08	-0.633791	0.14342	-4.41912	9.91023e-06	4.80821e-05
Afu1g13490	Putative spermidine synthase; protein induced by hydrogen peroxide	2842.61	-0.634162	0.194245	-3.26475	0.00109559	0.00312374
Afu7g01270	Ortholog(s) have role in mitotic DNA damage checkpoint, translesion synthesis and cytosol, nuclear chromatin localization	273.196	-0.636367	0.20466	-3.10939	0.00187472	0.00497497
Afu2g16020	Putative heat shock protein; transcript induced during conidial germination	1970.36	-0.637179	0.159776	-3.98794	6.66494e-05	0.000261243
Afu2g05000	Ortholog(s) have aminopeptidase activity, role in proteolysis involved in cellular protein catabolic process and extracellular region localization	373.572	-0.637652	0.198967	-3.20481	0.00135154	0.00374871
Afu2g02600	Ortholog of A. nidulans FGSC A4 : AN11912, A. oryzae RIB40 : AO090026000604, Neosartorya fischeri NRRL 181 : NFIA_035000, Aspergillus clavatus NRRL 1 : ACLA_092190 and Aspergillus zonatus : Aspzo1_0087604	152.657	-0.639182	0.195008	-3.27773	0.00104646	0.00299489
Afu2g06110	Ortholog(s) have role in chromatin silencing at centromere, histone acetylation, histone exchange, mitotic sister chromatid biorientation and Ino80 complex, NuA4 histone acetyltransferase complex, Swr1 complex localization	694.693	-0.640854	0.20461	-3.13208	0.00173575	0.00466603
Afu5g02730	Ortholog(s) have gamma-tubulin binding activity and spindle pole body localization	585.886	-0.642792	0.133656	-4.80929	1.5147e-06	8.91234e-06
Afu8g02840	Putative mitochondrial dynamin GTPase with a predicted role in mitochondrial fission	1613.93	-0.642852	0.159978	-4.01838	5.85986e-05	0.000233295
Afu1g02410	Ortholog(s) have ATP-dependent 3'-5' DNA helicase activity, ATP-dependent 5'-3' DNA helicase activity and role in box C/D snoRNP assembly, histone exchange, rRNA processing, regulation of transcription from RNA polymerase II promoter	1420.99	-0.643055	0.183729	-3.50002	0.000465223	0.00147502
Afu3g05600	60S ribosomal protein L27a	11601.2	-0.643902	0.146449	-4.39677	1.09875e-05	5.27226e-05
Afu3g11210	Ortholog(s) have role in cellular response to biotic stimulus, cellular response to starvation and filamentous growth of a population of unicellular organisms in response to biotic stimulus, more	219.292	-0.64425	0.223962	-2.8766	0.0040198	0.00962497
Afu5g07960	Ortholog(s) have cytosol localization	539.01	-0.648488	0.197024	-3.29142	0.000996827	0.00287765
Afu7g02340	Ortholog(s) have role in isoleucine biosynthetic process, mitochondrial translation and mitochondrial matrix localization	2270.77	-0.650411	0.1797	-3.61944	0.000295244	0.000985193
Afu8g05070	Ortholog of A. nidulans FGSC A4 : AN3207, AN1505, A. fumigatus Af293 : Afu2g15470, Afu8g00720 and A. niger CBS 513.88 : An07g04980, An16g07680, An14g02720, An14g07130, An15g05540	112.108	-0.651749	0.20272	-3.21502	0.00130437	0.00363328
Afu6g13540	Carboxypeptidase Y; predicted signal sequence for secretion; transcript up-regulated in conidia exposed to neutrophils; induced by growth on BSA as a sole nitrogen source	2452.76	-0.651915	0.21156	-3.08146	0.00205986	0.00541143
Afu1g12810	Has domain(s) with predicted role in regulation of transcription, DNA-templated and H4/H2A histone acetyltransferase complex localization	465.507	-0.65336	0.207217	-3.15302	0.00161591	0.00438294
Afu2g15165	Ortholog of Aspergillus fumigatus A1163 : AFUB_030830	1380.94	-0.653706	0.174194	-3.75274	0.000174909	0.000617489
Afu6g06780	Proteasome regulatory particle subunit; transcript induced by exposure to human airway epithelial cells	1849.65	-0.654682	0.196177	-3.33719	0.000846288	0.00250192
Afu3g15340	Ortholog of A. nidulans FGSC A4 : AN10483, AN2809, AN2115, AN0033, AN12460, A. fumigatus Af293 : Afu2g00940, Afu2g16560, Afu7g00460, Afu7g06360 and A. niger CBS 513.88 : An14g02830, An16g00830	123.764	-0.655129	0.224178	-2.92236	0.00347392	0.00849552
Afu5g13930	Ortholog(s) have mRNA binding activity, role in cytoplasmic translation and cytoplasm, polysomal ribosome localization	1303.83	-0.658053	0.167218	-3.9353	8.30944e-05	0.000317928
Afu3g05440	Ortholog(s) have double-stranded DNA-dependent ATPase activity, role in double-strand break repair via homologous recombination and Smc5-Smc6 complex, nucleus localization	750.038	-0.659141	0.192416	-3.42561	0.000613421	0.00188884
Afu5g09830	Ortholog(s) have role in cellular iron ion homeostasis and mitochondrion localization	654.889	-0.659206	0.155415	-4.24159	2.21941e-05	9.87731e-05
Afu4g06730	Ortholog of A. nidulans FGSC A4 : AN4383, A. niger CBS 513.88 : An04g01110, A. oryzae RIB40 : AO090023000913, Aspergillus wentii : Aspwe1_0034688 and Aspergillus sydowii : Aspsy1_0051227	160.023	-0.663787	0.186697	-3.55542	0.000377376	0.0012239
Afu2g09640	RING finger domain protein; transcript up-regulated in conidia exposed to neutrophils	399.451	-0.66707	0.200145	-3.33294	0.000859347	0.00253575
Afu2g01160	Has domain(s) with predicted iron ion binding, oxidoreductase activity and role in fatty acid biosynthetic process, oxidation-reduction process	94.9133	-0.669501	0.182392	-3.67067	0.000241916	0.000826554
Afu1g16540	Ortholog(s) have role in microtubule anchoring at spindle pole body, mitotic sister chromatid segregation, protein localization to mitotic spindle pole body	129.033	-0.670435	0.231352	-2.89789	0.00375678	0.00908452
Afu3g10270	Ortholog of A. nidulans FGSC A4 : AN4960, A. niger CBS 513.88 : An16g04130, A. oryzae RIB40 : AO090003000567, Aspergillus wentii : Aspwe1_0025013 and Aspergillus sydowii : Aspsy1_0042928	558.731	-0.671118	0.113888	-5.8928	3.79716e-09	3.75178e-08
Afu3g10200	Ortholog of A. nidulans FGSC A4 : AN10620, A. oryzae RIB40 : AO090003000556, Aspergillus wentii : Aspwe1_0025004, Aspergillus zonatus : Aspzo1_0012301 and Aspergillus sydowii : Aspsy1_0146861	171.211	-0.672792	0.229661	-2.92949	0.00339516	0.00832884
Afu5g11740	Ortholog(s) have structural constituent of ribosome activity and mitochondrial large ribosomal subunit localization	633.096	-0.675915	0.185101	-3.65161	0.000260599	0.00088195
Afu1g02330	Ortholog of A. nidulans FGSC A4 : AN0335, A. niger CBS 513.88 : An01g05850, A. oryzae RIB40 : AO090005000867, Aspergillus wentii : Aspwe1_0103633 and Aspergillus sydowii : Aspsy1_0633416	295.455	-0.676725	0.15229	-4.44367	8.84376e-06	4.3307e-05
Afu8g02760	Putative mitochondrial ornithine carrier protein; expression upregulated under low iron conditions; SrbA-regulated during hypoxia	369.96	-0.681019	0.173258	-3.93066	8.47124e-05	0.000323646
Afu7g04090	Has domain(s) with predicted mitochondrion localization	2199.71	-0.681154	0.158807	-4.28919	1.79329e-05	8.16121e-05
Afu5g03460	Ortholog(s) have thymidylate kinase activity, uridylate kinase activity, role in dTDP biosynthetic process, dTTP biosynthetic process, dUDP biosynthetic process, nucleotide phosphorylation and cytosol, nucleus localization	85.8187	-0.683735	0.194897	-3.50819	0.00045117	0.00143712
Afu7g01400	Ortholog(s) have microtubule binding, microtubule motor activity and role in mitotic spindle disassembly, mitotic spindle midzone assembly, spindle pole body separation	566.094	-0.684615	0.195816	-3.49622	0.000471893	0.00149113
Afu4g10700	Ortholog of S. pombe dsc2; growth of mutant significantly reduced in hypoxia; role in cleavage of SrbA precursor protein; required for virulence in mice	319.77	-0.684847	0.203661	-3.36268	0.000771888	0.00231066
Afu3g00540	Has domain(s) with predicted transporter activity, role in transport and membrane localization	82.0333	-0.685743	0.235965	-2.90612	0.00365945	0.00888836
Afu1g03660	Has domain(s) with predicted hydrolase activity	1733.55	-0.685912	0.195108	-3.51555	0.000438842	0.00140012
Afu2g04440	Ortholog(s) have cytosol localization	396.342	-0.686941	0.159433	-4.30865	1.64257e-05	7.55411e-05
Afu6g10690	Ortholog of A. nidulans FGSC A4 : AN2433, A. niger CBS 513.88 : An11g00560, Aspergillus wentii : Aspwe1_0039431, Aspergillus sydowii : Aspsy1_0039375 and Aspergillus terreus NIH2624 : ATET_10342	910.189	-0.687338	0.234655	-2.92915	0.00339895	0.00833555
Afu4g08610	Putative calcium homeostasis protein regucalcin	558.003	-0.688489	0.228991	-3.00663	0.00264165	0.00670658
Afu2g16660	Ortholog(s) have tRNA adenylyltransferase activity, role in tRNA 3'-terminal CCA addition and cytosol, mitochondrial matrix localization	573.456	-0.689569	0.185078	-3.72583	0.000194675	0.000681752
Afu3g06120	Ortholog(s) have di-trans,poly-cis-decaprenylcistransferase activity, trans-hexaprenyltranstransferase activity, role in ubiquinone biosynthetic process and decaprenyl diphosphate synthase complex, mitochondrion localization	306.961	-0.691167	0.202079	-3.42027	0.000625583	0.00192252
Afu1g04010	Ortholog(s) have role in cell separation after cytokinesis, regulation of Rho protein signal transduction, vesicle-mediated transport and cytosol, endoplasmic reticulum, nucleus localization	585.981	-0.692125	0.23335	-2.96604	0.00301666	0.00754165
Afu3g05850	Ortholog of A. nidulans FGSC A4 : AN10408, A. niger CBS 513.88 : An11g10750, A. oryzae RIB40 : AO090020000054, Neosartorya fischeri NRRL 181 : NFIA_071380 and Aspergillus clavatus NRRL 1 : ACLA_033820	198.362	-0.697883	0.164503	-4.24238	2.21163e-05	9.84826e-05
Afu3g05540	Ortholog(s) have ATP binding, protein serine/threonine kinase activity	345.815	-0.699186	0.133652	-5.23139	1.68244e-07	1.22367e-06
Afu5g08190	Ortholog of A. nidulans FGSC A4 : AN7717, A. oryzae RIB40 : AO090701000736, Aspergillus wentii : Aspwe1_0101496, Aspergillus sydowii : Aspsy1_0046260 and Aspergillus terreus NIH2624 : ATET_08307	420.068	-0.699584	0.192215	-3.63959	0.000273067	0.000920972
Afu5g14020	Ortholog(s) have nuclear periphery localization	1131.7	-0.700014	0.146585	-4.77547	1.79286e-06	1.03217e-05
Afu4g07980	Ortholog(s) have cytosol, nucleus localization	105.152	-0.700976	0.222707	-3.14753	0.00164658	0.00444759
Afu3g05450	Putative glutamate carboxypeptidase	1928.24	-0.702525	0.168619	-4.16634	3.09526e-05	0.000132425
Afu2g00310	Transmembrane amino acid transporter family protein; transcript induced by exposure to human airway epithelial cells	414.532	-0.703817	0.188318	-3.73739	0.000185943	0.00065409
Afu5g05780	Ortholog of A. nidulans FGSC A4 : AN8845, A. niger CBS 513.88 : An17g02110, A. oryzae RIB40 : AO090009000685, Aspergillus wentii : Aspwe1_0102917 and Aspergillus sydowii : Aspsy1_0159439	474.3	-0.704242	0.233664	-3.01391	0.00257901	0.00657775
Afu3g05410	Ortholog(s) have mitochondrial inner membrane localization	177.355	-0.704306	0.18575	-3.79169	0.000149627	0.000538645
Afu1g16280	Ortholog(s) have proton-transporting ATP synthase activity, rotational mechanism activity and role in ATP synthesis coupled proton transport, cristae formation, protein complex oligomerization	3038.97	-0.705234	0.160318	-4.39896	1.0877e-05	5.2288e-05
Afu5g05820	Ortholog(s) have homoserine kinase activity, role in homoserine metabolic process, threonine biosynthetic process and cytoplasm localization	716.653	-0.705482	0.202148	-3.48992	0.000483156	0.00152173
Afu7g08220	Ortholog of Aspergillus fumigatus A1163 : AFUB_080330, AFUB_092580	1398.01	-0.70565	0.181594	-3.88587	0.000101964	0.000382488
Afu6g04040	Ortholog(s) have dodecenoyl-CoA delta-isomerase activity, role in fatty acid beta-oxidation, filamentous growth and peroxisome localization	304.698	-0.706292	0.222166	-3.17912	0.00147723	0.00405156
Afu1g05560	Ortholog(s) have GTP binding activity, role in cytoplasmic translation, filamentous growth and cytosol, nucleus, polysomal ribosome, polysome localization	1121.74	-0.706453	0.189205	-3.73381	0.000188608	0.000662278
Afu5g02580	Ortholog(s) have U2-type spliceosomal complex, mitotic spindle pole body localization	538.946	-0.710068	0.193317	-3.67307	0.00023965	0.000819882
Afu3g06360	Ortholog of A. nidulans FGSC A4 : AN4754, A. niger CBS 513.88 : An11g09980, A. oryzae RIB40 : AO090020000115, Aspergillus wentii : Aspwe1_0029373 and Aspergillus sydowii : Aspsy1_0087864	780.41	-0.710293	0.181416	-3.91527	9.03037e-05	0.000343504
Afu3g11390	Ortholog(s) have role in positive regulation of RNA polymerase II transcriptional preinitiation complex assembly, proteasome regulatory particle assembly, ubiquitin-dependent protein catabolic process	2972.65	-0.710309	0.23599	-3.00991	0.00261325	0.00665169
Afu5g03140	Putative GTP cyclohydrolase; transcript induced by exposure to human airway epithelial cells	1077.95	-0.710992	0.1422	-4.99995	5.73453e-07	3.7227e-06
Afu3g03740	Putative protein kinase	994.47	-0.710998	0.240956	-2.95074	0.00317013	0.0078727
Afu2g03990	Ortholog of A. nidulans FGSC A4 : AN3791, A. niger CBS 513.88 : An07g08650, A. oryzae RIB40 : AO090005001527, Aspergillus wentii : Aspwe1_0183621 and Aspergillus sydowii : Aspsy1_0150415	1077.94	-0.712001	0.222215	-3.20411	0.00135482	0.00375516
Afu2g02580	Ortholog(s) have mitochondrion localization	1019.48	-0.712655	0.217727	-3.27315	0.00106354	0.00304025
Afu2g11380	Ortholog(s) have role in endonucleolytic cleavage in ITS1 to separate SSU-rRNA from 5.8S rRNA and LSU-rRNA from tricistronic rRNA transcript (SSU-rRNA, 5.8S rRNA, LSU-rRNA)	536.455	-0.718122	0.20631	-3.48079	0.000499931	0.00156765
Afu3g10930	Ortholog(s) have double-stranded DNA binding, sequence-specific DNA binding activity	1287.8	-0.71856	0.159307	-4.51052	6.46676e-06	3.26455e-05
Afu1g02700	Ortholog(s) have metalloendopeptidase activity, role in protein sumoylation, response to UV-B, response to UV-C, translesion synthesis and nuclear envelope localization	174.155	-0.719649	0.214918	-3.34849	0.000812536	0.0024176
Afu1g07140	Putative C-24(28) sterol reductase; SrbA-regulated during hypoxia	396.348	-0.720103	0.168151	-4.28248	1.84823e-05	8.38695e-05
Afu3g05530	Ortholog(s) have ATPase activity, chromatin binding activity	408.081	-0.720706	0.205955	-3.49934	0.00046641	0.00147728
Afu3g07930	Putative glutathione S-transferase; transcript upregulated in response to amphotericin B	313.789	-0.721653	0.248702	-2.90168	0.00371169	0.00899856
Afu6g14180	Ortholog(s) have beta-1,4-mannosyltransferase activity, role in establishment or maintenance of cell polarity, oligosaccharide-lipid intermediate biosynthetic process, protein N-linked glycosylation and endoplasmic reticulum localization	191.329	-0.723935	0.188625	-3.83795	0.000124065	0.00045774
Afu7g04310	Ortholog(s) have protein serine/threonine kinase activity and role in mitotic DNA replication checkpoint, peptidyl-serine autophosphorylation, peptidyl-threonine autophosphorylation, positive regulation of DNA replication initiation	181.269	-0.72409	0.198879	-3.64086	0.000271729	0.000916852
Afu2g04460	Ortholog(s) have cytosol, nucleus localization	3204.8	-0.725332	0.23461	-3.09166	0.00199044	0.00525719
Afu6g02600	Ortholog(s) have 2,3-bisphosphoglycerate-dependent phosphoglycerate mutase activity, sedoheptulose-bisphosphatase activity, role in ribose phosphate biosynthetic process and cytosol, nucleus localization	519.286	-0.725613	0.230541	-3.14743	0.00164711	0.00444759
Afu6g12650	Ortholog of A. nidulans FGSC A4 : AN10454, A. niger CBS 513.88 : An06g01860, A. oryzae RIB40 : AO090003000382, Neosartorya fischeri NRRL 181 : NFIA_058610 and Aspergillus wentii : Aspwe1_0033674	640.485	-0.725698	0.246968	-2.93843	0.00329875	0.00812788
Afu1g13870	Ortholog(s) have endoplasmic reticulum localization	149.953	-0.726212	0.163718	-4.43574	9.17566e-06	4.48049e-05
Afu5g03485	Ortholog of Aspergillus fumigatus A1163 : AFUB_052000	311.869	-0.726455	0.24386	-2.97899	0.00289204	0.00726479
Afu6g12770	Ortholog of A. nidulans FGSC A4 : AN3716, A. niger CBS 513.88 : An08g10710, A. oryzae RIB40 : AO090003000397, Aspergillus wentii : Aspwe1_0102826 and Aspergillus sydowii : Aspsy1_0032599	2265.06	-0.727393	0.195851	-3.71401	0.000204003	0.000710932
Afu4g07800	Ortholog(s) have CAAX-protein geranylgeranyltransferase activity, protein farnesyltransferase activity	345.324	-0.72777	0.191819	-3.79404	0.000148218	0.000534305
Afu8g04210	Ortholog of A. nidulans FGSC A4 : AN1433, A. fumigatus Af293 : Afu1g01310, A. niger CBS 513.88 : An16g08870, An08g11860, An13g01880 and A. oryzae RIB40 : AO090701000542, AO090103000036	53.8228	-0.727805	0.232758	-3.12688	0.00176674	0.00473481
Afu1g14930	Ortholog of A. nidulans FGSC A4 : AN0833, A. oryzae RIB40 : AO090005001239, Aspergillus wentii : Aspwe1_0171773, Aspergillus sydowii : Aspsy1_0139633 and Aspergillus terreus NIH2624 : ATET_00857	7034.71	-0.727915	0.199693	-3.64518	0.000267208	0.000902762
Afu4g12100	Ortholog(s) have role in cellular response to biotic stimulus, cellular response to starvation and cytoplasmic translation, more	589.861	-0.729694	0.225021	-3.24278	0.00118368	0.00334092
Afu5g08980	Ortholog(s) have ubiquinone binding activity	1309.98	-0.730233	0.176688	-4.13289	3.58227e-05	0.000150878
Afu5g05950	Ortholog(s) have role in actin filament organization, hyphal growth, mitotic actomyosin contractile ring assembly, positive regulation of GTPase activity and small GTPase mediated signal transduction, more	4514.11	-0.730471	0.253939	-2.87656	0.00402031	0.00962497
Afu3g06270	Ortholog of A. nidulans FGSC A4 : AN4746, A. niger CBS 513.88 : An11g10070, Aspergillus wentii : Aspwe1_0173640, Aspergillus sydowii : Aspsy1_0087871 and Aspergillus terreus NIH2624 : ATET_08802	880.788	-0.731323	0.203443	-3.59473	0.000324734	0.00106996
Afu4g04470	Ortholog of A. nidulans FGSC A4 : AN7001, A. niger CBS 513.88 : An14g00350, A. oryzae RIB40 : AO090206000046, Aspergillus wentii : Aspwe1_0043221 and Aspergillus sydowii : Aspsy1_0048992	583.206	-0.734302	0.244628	-3.00171	0.00268471	0.00679833
Afu4g06090	Ortholog(s) have structural molecule activity	1581.67	-0.73493	0.244184	-3.00974	0.00261468	0.00665316
Afu4g07880	Ortholog(s) have cytosol, nucleus localization	158.227	-0.736151	0.247478	-2.97461	0.00293358	0.00735973
Afu8g04340	Putative cystathionine gamma-lyase; transcript induced by exposure to human airway epithelial cells	299.854	-0.736708	0.184042	-4.00294	6.25597e-05	0.000246938
Afu4g07435	60S ribosomal protein L36	8539.89	-0.73828	0.257534	-2.86672	0.00414744	0.00989916
Afu4g09000	Ortholog(s) have structural constituent of ribosome activity and mitochondrial large ribosomal subunit localization	1788.9	-0.738575	0.238789	-3.093	0.00198142	0.0052369
Afu2g13460	Ortholog(s) have alpha-amylase activity, role in carbohydrate catabolic process and cell septum, cell wall-bounded periplasmic space, extracellular region, fungal-type cell wall, hyphal septin band, spitzenkorper localization	329.146	-0.738676	0.256248	-2.88266	0.00394335	0.00947001
Afu3g14350	Ortholog(s) have GTPase activity, ribosome binding activity, role in positive regulation of translation and mitochondrial matrix, mitochondrial ribosome localization	443.511	-0.738773	0.226768	-3.25783	0.00112267	0.00318903
Afu3g12240	Ortholog of A. nidulans FGSC A4 : AN6154, AN5342, A. fumigatus Af293 : Afu2g04510, Afu3g02680, Afu6g14230, Afu8g01830, Afu8g01940 and A. niger CBS 513.88 : An06g01180, An01g03400, An12g05490, An11g05900	57.4546	-0.740473	0.208575	-3.55015	0.000385014	0.0012461
Afu8g02690	Ortholog of A. niger CBS 513.88 : An03g02990, A. oryzae RIB40 : AO090010000760, Aspergillus wentii : Aspwe1_0122416 and Aspergillus sydowii : Aspsy1_0162865	642.448	-0.741249	0.197482	-3.75349	0.000174387	0.000615921
Afu5g11080	Has domain(s) with predicted role in transmembrane transport and integral component of membrane localization	111.702	-0.742888	0.202577	-3.66718	0.000245239	0.000836454
Afu3g05380	Ortholog of A. niger CBS 513.88 : An11g11270, Neosartorya fischeri NRRL 181 : NFIA_071810, Aspergillus wentii : Aspwe1_0042274 and Aspergillus clavatus NRRL 1 : ACLA_033400	825.024	-0.744631	0.220281	-3.38036	0.000723903	0.00218803
Afu1g08960	Ortholog of A. nidulans FGSC A4 : AN1383, A. niger CBS 513.88 : An08g00450, A. oryzae RIB40 : AO090005001630, Aspergillus wentii : Aspwe1_0048794 and Aspergillus sydowii : Aspsy1_0025360	981.003	-0.745269	0.207312	-3.59492	0.000324495	0.00106996
Afu2g03380	Ortholog(s) have cytosolic large ribosomal subunit, hyphal cell wall, mitochondrion, nucleus localization	6060.26	-0.746061	0.254083	-2.93629	0.00332166	0.00817408
Afu1g09650	Putative GPI anchored protein	185.204	-0.748956	0.185907	-4.02867	5.60937e-05	0.000224804
Afu3g06460	Protein of unknown function; hypoxia induced protein	12062.7	-0.751664	0.232673	-3.23056	0.00123546	0.00347211
Afu1g04040	Ubiquitin; induction in response to hydrogen peroxide Yap1-dependent	19449.4	-0.751675	0.236814	-3.17411	0.00150295	0.0041106
Afu5g11860	Ortholog(s) have cytoplasm, nucleus localization	125.402	-0.751994	0.241554	-3.11315	0.00185104	0.00492377
Afu6g09150	Ortholog of A. nidulans FGSC A4 : AN1762, A. niger CBS 513.88 : An11g06890, Aspergillus wentii : Aspwe1_0120593, Aspergillus sydowii : Aspsy1_0139038 and Aspergillus terreus NIH2624 : ATET_06673	477.874	-0.752407	0.258248	-2.91351	0.00357388	0.00870476
Afu5g08320	Ortholog of A. nidulans FGSC A4 : AN7705, A. niger CBS 513.88 : An03g04590, A. oryzae RIB40 : AO090701000755, Aspergillus wentii : Aspwe1_0167600 and Aspergillus sydowii : Aspsy1_0090398	287.104	-0.753532	0.204863	-3.67822	0.00023487	0.000806693
Afu4g06510	Ortholog of A. nidulans FGSC A4 : AN1972, AN4371, A. niger CBS 513.88 : An04g05970, An08g04550, A. oryzae RIB40 : AO090003001143, AO090023000935 and Aspergillus wentii : Aspwe1_0023317	539.354	-0.753978	0.259596	-2.90443	0.00367923	0.00892537
Afu2g11500	Ortholog(s) have aralkylamine N-acetyltransferase activity, diamine N-acetyltransferase activity, role in chromatin organization and cytoplasm localization	263.64	-0.756274	0.23496	-3.21873	0.00128759	0.00359674
Afu3g06330	Ortholog(s) have role in protein localization to kinetochore involved in kinetochore assembly and condensed nuclear chromosome, centromeric region, kinetochore, mitotic spindle pole body localization	122.982	-0.758388	0.215266	-3.52302	0.000426656	0.00136568
Afu3g06200	Ortholog(s) have anaphase-promoting complex localization	331.375	-0.758507	0.16385	-4.62929	3.66928e-06	1.97548e-05
Afu3g11260	Ubiquitin	22780.2	-0.760623	0.245578	-3.09727	0.0019531	0.00516902
Afu3g13820	Putative HET-C2 protein; transcript induced by exposure to human airway epithelial cells	2189.35	-0.762332	0.264643	-2.88061	0.0039691	0.0095256
Afu4g08880	Ortholog(s) have glucose-6-phosphate 1-epimerase activity and cytoplasm, nucleus localization	1515.36	-0.763917	0.224788	-3.39839	0.000677847	0.00206456
Afu5g01960	Ortholog(s) have role in phosphate ion transport, protein maturation and endoplasmic reticulum, mitochondrion, plasma membrane localization	2616.67	-0.764578	0.258052	-2.96288	0.00304775	0.00760726
Afu3g14300	Ortholog(s) have cytosol, nucleus localization	115.69	-0.766551	0.254159	-3.01603	0.00256109	0.00654863
Afu2g12180	Ortholog(s) have Golgi apparatus, endoplasmic reticulum, fungal-type vacuole membrane localization	1251.03	-0.766828	0.16942	-4.52619	6.00567e-06	3.05931e-05
Afu8g04240	Ortholog(s) have DNA replication origin binding, chromatin binding activity	321.291	-0.767498	0.25887	-2.9648	0.00302885	0.00756489
Afu1g06570	Ortholog(s) have structural constituent of ribosome activity and mitochondrial small ribosomal subunit localization	1325.33	-0.76855	0.16451	-4.67176	2.98627e-06	1.64747e-05
Afu1g02110	3-deoxy-7-phosphoheptulonate synthase; no human homolog	1050.01	-0.769361	0.238802	-3.22175	0.00127411	0.00356415
Afu5g11340	Ortholog(s) have enzyme regulator activity, guanyl-nucleotide exchange factor activity, translation initiation factor activity	674.726	-0.769534	0.233841	-3.29085	0.000998857	0.00288245
Afu4g10310	Ortholog of A. nidulans FGSC A4 : AN10250, A. niger CBS 513.88 : An04g06590, A. oryzae RIB40 : AO090003001191, Aspergillus wentii : Aspwe1_0022860 and Aspergillus sydowii : Aspsy1_0317295	1017.41	-0.770106	0.243625	-3.16103	0.00157212	0.00427302
Afu2g01210	Putative ATP dependent RNA helicase; transcript induced by exposure to human airway epithelial cells	1160.31	-0.770358	0.159371	-4.83373	1.34001e-06	7.99226e-06
Afu2g10090	40S ribosomal protein S15	20023.5	-0.770609	0.212724	-3.62258	0.000291685	0.000974556
Afu3g13850	Ortholog(s) have role in protein de-ADP-ribosylation	146.149	-0.771039	0.23436	-3.28998	0.00100195	0.00288848
Afu6g05240	Ortholog(s) have SUMO ligase activity	999.91	-0.771312	0.245977	-3.1357	0.00171443	0.00461192
Afu7g04500	ATP phosphoribosyltransferase; role in histidine biosynthesis; no human homolog	478.876	-0.771914	0.182301	-4.23429	2.29277e-05	0.000101554
Afu3g06640	Ortholog(s) have structural constituent of ribosome activity	9663.4	-0.77697	0.178285	-4.35801	1.31252e-05	6.16616e-05
Afu2g10440	Ortholog(s) have mRNA binding, small ribosomal subunit rRNA binding activity and role in maturation of SSU-rRNA from tricistronic rRNA transcript (SSU-rRNA, 5.8S rRNA, LSU-rRNA), ribosomal small subunit assembly	13427.6	-0.777553	0.187828	-4.1397	3.47756e-05	0.000146941
Afu7g05400	Ortholog of A. niger CBS 513.88 : An07g02800, A. oryzae RIB40 : AO090005000380, Aspergillus wentii : Aspwe1_0286844, Aspergillus sydowii : Aspsy1_0093167 and Aspergillus terreus NIH2624 : ATET_06417	535.548	-0.781543	0.233201	-3.35137	0.000804131	0.00239713
Afu5g11660	Ortholog(s) have phosphatidylinositol-3,5-bisphosphate binding, ubiquitin binding activity	293.696	-0.783359	0.207965	-3.76679	0.000165361	0.000588274
Afu1g05040	Ortholog(s) have ATPase activator activity, unfolded protein binding activity	6549.75	-0.783822	0.179299	-4.3716	1.23342e-05	5.82592e-05
Afu4g04220	Ortholog of A. nidulans FGSC A4 : AN7025, A. oryzae RIB40 : AO090206000072, Aspergillus wentii : Aspwe1_0114911, Aspergillus sydowii : Aspsy1_0060635 and Aspergillus terreus NIH2624 : ATET_10114	447.743	-0.784072	0.183062	-4.28309	1.84315e-05	8.36876e-05
Afu2g00850	Ortholog of A. nidulans FGSC A4 : AN2026, A. niger CBS 513.88 : An03g00560, A. oryzae RIB40 : AO090012000015 and Aspergillus versicolor : Aspve1_0203049	69.1857	-0.785989	0.246392	-3.19	0.00142274	0.00391578
Afu5g14010	Ortholog(s) have role in snoRNA metabolic process and cytoplasm, nucleus localization	95.8608	-0.786161	0.209233	-3.75734	0.000171727	0.000608168
Afu1g06190	Histone H4 arginine methyltransferase	963.07	-0.786856	0.186998	-4.20783	2.57831e-05	0.000112079
Afu1g04890	Ortholog(s) have ARF guanyl-nucleotide exchange factor activity, role in SRP-dependent cotranslational protein targeting to membrane and Ssh1 translocon complex localization	1214.93	-0.788041	0.181604	-4.33933	1.42918e-05	6.67432e-05
Afu6g02680	Ortholog(s) have cytosol, ubiquitin ligase complex localization	593.894	-0.78999	0.19764	-3.99712	6.41176e-05	0.0002522
Afu2g16520	Putative phospholipase D; calcium induced; repressed by exposure to artemisinin	3281.73	-0.790131	0.186433	-4.23816	2.2536e-05	0.000100181
Afu6g10510	Ortholog(s) have SUMO activating enzyme activity, role in protein sumoylation and nucleus localization	1296.03	-0.793613	0.180329	-4.40092	1.07794e-05	5.18505e-05
Afu8g03900	Has domain(s) with predicted zinc ion binding activity	519.787	-0.793978	0.137239	-5.78535	7.23623e-09	6.87311e-08
Afu3g09300	Has domain(s) with predicted RNA polymerase II transcription cofactor activity, role in regulation of transcription from RNA polymerase II promoter and mediator complex localization	241.037	-0.795546	0.209952	-3.78919	0.000151141	0.000542849
Afu6g02350	Ortholog(s) have tRNA methyltransferase activity, role in tRNA methylation, wybutosine biosynthetic process and cytosol, nucleus localization	123.576	-0.796389	0.234778	-3.3921	0.000693598	0.00210681
Afu1g06880	Ortholog(s) have membrane insertase activity, role in mitochondrial respiratory chain complex IV assembly, protein insertion into mitochondrial membrane, protein transport and integral component of mitochondrial inner membrane localization	98.2427	-0.796725	0.269177	-2.95985	0.0030779	0.0076752
Afu1g13150	Ortholog(s) have cytosol, nucleus localization	280.123	-0.797063	0.269541	-2.95711	0.00310536	0.00773163
Afu5g11230	Ras family GTPase protein	723.503	-0.798009	0.204436	-3.90347	9.48236e-05	0.00035844
Afu4g06010	Ortholog(s) have role in N-terminal peptidyl-methionine acetylation, cellular response to drug and mitochondrion localization	671.093	-0.798204	0.162567	-4.91001	9.10713e-07	5.63279e-06
Afu1g14220	Nucleolar protein	1813.85	-0.799831	0.148078	-5.40141	6.61189e-08	5.20405e-07
Afu3g08920	Ortholog of A. nidulans FGSC A4 : AN3021, A. niger CBS 513.88 : An16g02420, A. oryzae RIB40 : AO090005001345, Aspergillus wentii : Aspwe1_0052288 and Aspergillus sydowii : Aspsy1_0147269	62.5693	-0.800068	0.2381	-3.36022	0.000778794	0.00232867
Afu3g05510	Has domain(s) with predicted ubiquitin-specific protease activity, role in ubiquitin-dependent protein catabolic process and intracellular localization	180.78	-0.800431	0.174694	-4.5819	4.60761e-06	2.42904e-05
Afu2g14390	Ortholog of A. nidulans FGSC A4 : AN2405, A. oryzae RIB40 : AO090023000066, Neosartorya fischeri NRRL 181 : NFIA_089560, Aspergillus wentii : Aspwe1_0046658 and Aspergillus versicolor : Aspve1_0025636	82.0458	-0.800823	0.242061	-3.30835	0.000938476	0.00273737
Afu6g05320	Ortholog(s) have inosine nucleosidase activity, nicotinamide riboside hydrolase activity, purine-nucleoside phosphorylase activity	1143.77	-0.801276	0.16515	-4.85182	1.22335e-06	7.38618e-06
Afu6g12910	Ortholog(s) have role in DNA repair, ascospore formation, meiotic gene conversion, reciprocal meiotic recombination and mitotic spindle, nucleus, site of double-strand break localization	703.429	-0.801738	0.155788	-5.14632	2.65641e-07	1.84819e-06
Afu3g06970	40S ribosomal protein S9; transcript induced by exposure to human airway epithelial cells	14671.9	-0.804391	0.172843	-4.6539	3.25721e-06	1.77206e-05
Afu2g07340	Ortholog(s) have role in cleistothecium development and COP9 signalosome localization	1586.61	-0.80506	0.277456	-2.90158	0.00371291	0.00899875
Afu2g11330	Ortholog(s) have role in cellular metal ion homeostasis, cellular response to biotic stimulus and cellular response to starvation, more	575.101	-0.805792	0.195413	-4.12354	3.73091e-05	0.000156634
Afu6g13070	Ortholog(s) have UDP-galactose transmembrane transporter activity, role in UDP-galactose transmembrane import into Golgi lumen and integral component of Golgi membrane localization	831.811	-0.807429	0.201708	-4.00297	6.2553e-05	0.000246938
Afu3g11860	Putative microtubule associated protein	1493.63	-0.808629	0.16207	-4.98937	6.0575e-07	3.90654e-06
Afu5g01272	Has domain(s) with predicted DNA binding, RNA polymerase II transcription factor activity, sequence-specific DNA binding, zinc ion binding activity and role in regulation of transcription, DNA-templated, transcription, DNA-templated	63.6548	-0.809658	0.266065	-3.04309	0.00234165	0.00604782
Afu6g02090	Ortholog(s) have fungal-type vacuole membrane, vacuolar proton-transporting V-type ATPase, V1 domain localization	2191.88	-0.809776	0.226378	-3.5771	0.000347425	0.00113709
Afu2g04270	Ortholog(s) have protein channel activity, role in mitochondrial genome maintenance, protein import into mitochondrial matrix and mitochondrial inner membrane presequence translocase complex localization	609.245	-0.811022	0.22057	-3.67694	0.00023605	0.000810037
Afu5g12770	Has domain(s) with predicted hydrolase activity	154.148	-0.811931	0.264235	-3.07276	0.0021209	0.00554767
Afu2g13200	Has domain(s) with predicted hydrolase activity, zinc ion binding activity	598.499	-0.813557	0.257533	-3.15904	0.00158287	0.00429927
Afu2g14490	Putative endoglucanase; transcript induced by voriconazole; repressed by exposure to artemisinin	770.673	-0.813916	0.250914	-3.24381	0.00117942	0.00333129
Afu5g05690	Prephenate dehydratase; role in L-phenylalanine biosynthesis; no human homolog	393.767	-0.814915	0.24213	-3.36561	0.000763736	0.00229062
Afu7g03680	Ortholog(s) have calcium ion binding, inositol-1,2,4,5,6-pentakisphosphate 5-phosphatase activity and inositol-1,2,4,5-tetrakisphosphate 5-phosphatase activity, more	295.292	-0.816087	0.147611	-5.52864	3.2273e-08	2.72e-07
Afu7g03880	Ortholog(s) have endoplasmic reticulum localization	739.376	-0.816943	0.20004	-4.08389	4.42877e-05	0.000181931
Afu4g03100	Has domain(s) with predicted GTP binding, GTPase activity and role in intracellular protein transport, nucleocytoplasmic transport, protein transport, signal transduction, small GTPase mediated signal transduction	306.108	-0.816958	0.185924	-4.39403	1.11268e-05	5.32931e-05
Afu5g04050	Ortholog(s) have mitochondrion localization	684.836	-0.817134	0.19013	-4.29776	1.72529e-05	7.89295e-05
Afu5g07380	NADH-ubiquinone oxidoreductase b12 subunit involved in oxidative phosphorylation; induced by exposure to artemisinin	1118.67	-0.817663	0.189989	-4.30373	1.67947e-05	7.71927e-05
Afu2g15710	Ortholog of A. nidulans FGSC A4 : AN10271, A. niger CBS 513.88 : An15g05960, A. oryzae RIB40 : AO090012000254, Aspergillus clavatus NRRL 1 : ACLA_074660 and Aspergillus niger ATCC 1015 : 200760-mRNA	298.126	-0.818288	0.271126	-3.01811	0.00254354	0.00650797
Afu1g15020	40S ribosomal protein S5; reacts with rabbit immunosera exposed to A. fumigatus conidia	32023.5	-0.818587	0.239081	-3.42388	0.000617329	0.00189941
Afu7g02320	Ortholog of A. nidulans AN9082; snoRNA Afu-199 encoded within intron 2	263.234	-0.819034	0.228378	-3.58631	0.000335394	0.00110139
Afu1g09540	Ortholog(s) have GTPase regulator activity, mRNA binding activity	678.943	-0.819137	0.261803	-3.12883	0.00175502	0.00471144
Afu5g11420	Ortholog of A. nidulans FGSC A4 : AN0159, A. niger CBS 513.88 : An18g04550, A. oryzae RIB40 : AO090026000696, Aspergillus wentii : Aspwe1_0442980 and Aspergillus sydowii : Aspsy1_0054986	110.07	-0.819473	0.269508	-3.04063	0.00236086	0.00608616
Afu4g07750	Ortholog(s) have pyruvate transmembrane transporter activity, role in mitochondrial pyruvate transport and integral component of mitochondrial inner membrane localization	1398.65	-0.819716	0.199956	-4.09948	4.14077e-05	0.000171131
Afu3g03720	Protein of unknown function; calcium induced	776.691	-0.820496	0.278778	-2.94319	0.00324854	0.00802682
Afu5g08560	Ortholog(s) have endoplasmic reticulum, fungal-type vacuole, integral component of membrane localization	815.325	-0.821554	0.279866	-2.93553	0.00332982	0.00818901
Afu1g06290	Ortholog(s) have mRNA binding activity, role in maturation of SSU-rRNA from tricistronic rRNA transcript (SSU-rRNA, 5.8S rRNA, LSU-rRNA) and 90S preribosome, mitotic spindle, nucleolus, small-subunit processome localization	423.657	-0.821639	0.14101	-5.82682	5.64939e-09	5.44673e-08
Afu1g15390	Ortholog(s) have cytosol, nucleus localization	836.89	-0.822897	0.237515	-3.46461	0.000531	0.00165845
Afu5g03380	Ortholog(s) have mitochondrion localization	682.738	-0.82316	0.220769	-3.7286	0.000192548	0.000674905
Afu3g12260	Ortholog of A. nidulans FGSC A4 : AN2845, A. oryzae RIB40 : AO090003000791, Aspergillus wentii : Aspwe1_0169211 and Aspergillus sydowii : Aspsy1_0087513	226.004	-0.823857	0.209025	-3.94143	8.09963e-05	0.000311113
Afu2g01990	Ortholog(s) have nucleolus localization	652.777	-0.824898	0.280374	-2.94214	0.00325955	0.00804392
Afu3g14900	Ortholog of A. nidulans FGSC A4 : AN8580, A. niger CBS 513.88 : An06g00500, Aspergillus niger ATCC 1015 : 177726-mRNA and Aspergillus terreus NIH2624 : ATET_07369	987.506	-0.825217	0.170469	-4.84086	1.29277e-06	7.74574e-06
Afu1g08860	Ortholog(s) have cytosol, nucleus localization	346.135	-0.825387	0.260661	-3.16652	0.00154277	0.00420489
Afu1g03920	Ortholog(s) have role in negative regulation of helicase activity and MCM complex, cytosol, nuclear chromatin localization	474.16	-0.827235	0.205126	-4.03282	5.51105e-05	0.000221429
Afu4g07500	Ortholog(s) have snoRNA binding activity, role in cellular response to drug and 90S preribosome, box C/D snoRNP complex, small-subunit processome localization	427.203	-0.827522	0.248847	-3.32543	0.000882822	0.00259406
Afu2g01130	Ortholog(s) have cytosol, nucleus localization	701.286	-0.828294	0.251969	-3.28729	0.00101156	0.00291162
Afu1g05390	Ortholog(s) have ATP:ADP antiporter activity and role in ADP transport, aerobic respiration, anaerobic respiration, apoptotic process, heme transport, mitochondrial ATP transmembrane transport, response to oxidative stress	21753.3	-0.8283	0.236684	-3.49961	0.00046594	0.00147639
Afu4g13010	Ortholog(s) have role in mitotic spindle elongation, vesicle-mediated transport and integral component of Golgi membrane localization	491.639	-0.828474	0.13395	-6.18493	6.21308e-10	6.98194e-09
Afu6g09810	Ortholog of A. nidulans FGSC A4 : AN7525, A. niger CBS 513.88 : An11g07690, A. oryzae RIB40 : AO090001000614, Aspergillus wentii : Aspwe1_0045811 and Aspergillus sydowii : Aspsy1_0045889	207.332	-0.828725	0.173205	-4.78466	1.71281e-06	9.926e-06
Afu5g02760	Putative fatty acid elongase with a predicted role in fatty acid biosynthesis; induced by exposure to artemisinin	697.838	-0.828767	0.258205	-3.20972	0.00132865	0.00369306
Afu5g02740	Putative alpha-1,2-mannosyltransferase with a predicted role in N-linked protein glycosylation; 1 predicted transmembrane domain	759.427	-0.828795	0.18216	-4.54981	5.3694e-06	2.78394e-05
Afu8g04640	Ortholog(s) have endoplasmic reticulum localization	210.471	-0.828863	0.206615	-4.01163	6.03001e-05	0.000239342
Afu1g12800	Putative NADPH isocitrate dehydrogenase; transcript induced during conidial germination	2808.2	-0.828946	0.233698	-3.54709	0.000389518	0.00125912
Afu2g01630	Ortholog of A. nidulans FGSC A4 : AN10983, A. niger CBS 513.88 : An03g04810, A. oryzae RIB40 : AO090701000784, Aspergillus wentii : Aspwe1_0135351 and Aspergillus sydowii : Aspsy1_0046214	483.266	-0.829471	0.251587	-3.29696	0.000977372	0.00283189
Afu6g04460	Ortholog(s) have cardiolipin synthase activity, role in cellular ion homeostasis, lipid biosynthetic process, mitochondrial genome maintenance, mitochondrial membrane organization and mitochondrion localization	344.999	-0.830446	0.157948	-5.25771	1.45861e-07	1.07682e-06
Afu5g09690	Ortholog of Aspergillus fumigatus A1163 : AFUB_057240	25.7877	-0.830784	0.283177	-2.9338	0.00334842	0.0082311
Afu1g07740	Ortholog(s) have phospholipid-translocating ATPase activity and role in actin cortical patch localization, endocytosis, intracellular protein transport, phospholipid translocation	706.399	-0.830796	0.262127	-3.16944	0.00152734	0.00417005
Afu1g04660	Ribosomal protein L15	16067.3	-0.831829	0.18506	-4.49492	6.95968e-06	3.4865e-05
Afu2g17190	Has domain(s) with predicted ATP binding, nucleoside-triphosphatase activity, nucleotide binding activity	201.325	-0.832007	0.264997	-3.13969	0.00169127	0.00455586
Afu1g07450	Ortholog(s) have guanine nucleotide transmembrane transporter activity and role in cellular iron ion homeostasis, guanine nucleotide transport, mitochondrial genome maintenance, transmembrane transport	2901.92	-0.834049	0.173508	-4.80697	1.53233e-06	9.00931e-06
Afu3g14280	Ortholog(s) have cytosol localization	716.737	-0.835329	0.275471	-3.03237	0.00242644	0.00624292
Afu2g02990	Has domain(s) with predicted DNA binding, chromatin binding activity	382.167	-0.835649	0.27462	-3.04293	0.0023429	0.00604782
Afu1g14580	Has domain(s) with predicted role in rRNA processing and small-subunit processome localization	289.366	-0.836244	0.273886	-3.05326	0.00226371	0.00587428
Afu2g12320	Ortholog of A. nidulans FGSC A4 : AN6294, A. niger CBS 513.88 : An02g04360, Aspergillus wentii : Aspwe1_0117092, Aspergillus sydowii : Aspsy1_0985663 and Aspergillus terreus NIH2624 : ATET_01165	279.553	-0.836337	0.285776	-2.92654	0.0034275	0.00839508
Afu1g02080	Ortholog of A. nidulans FGSC A4 : AN0356, A. niger CBS 513.88 : An01g06170, A. oryzae RIB40 : AO090005000887, Aspergillus wentii : Aspwe1_0098094 and Aspergillus sydowii : Aspsy1_0085975	866.079	-0.836557	0.179068	-4.67174	2.98663e-06	1.64747e-05
Afu1g04950	Ortholog(s) have protein serine/threonine phosphatase activity	847.225	-0.839354	0.119962	-6.99684	2.618e-12	3.91702e-11
Afu6g08850	Ubiquinone biosynthesis methlytransferase; hypoxia induced protein	1385.45	-0.84093	0.17111	-4.91455	8.89855e-07	5.52331e-06
Afu2g10220	Putative glycerol dehydrogenase; transcript induced by exposure to human airway epithelial cells	258.246	-0.841461	0.19752	-4.26012	2.04318e-05	9.19195e-05
Afu6g13060	Ortholog of A. nidulans FGSC A4 : AN10689, A. niger CBS 513.88 : An08g10410, A. oryzae RIB40 : AO090003000431, Aspergillus wentii : Aspwe1_0099545 and Aspergillus terreus NIH2624 : ATET_03336	724.169	-0.84373	0.196566	-4.29234	1.76799e-05	8.06011e-05
Afu6g11150	Ortholog of A. nidulans FGSC A4 : AN0580, A. niger CBS 513.88 : An08g07580, A. oryzae RIB40 : AO090023000501, Aspergillus wentii : Aspwe1_0027096 and Aspergillus sydowii : Aspsy1_0055387	297.038	-0.844402	0.260122	-3.24617	0.00116968	0.00330499
Afu1g10510	60S ribosomal protein L35	9617.63	-0.845294	0.221286	-3.81992	0.000133497	0.000487421
Afu5g04120	Ortholog(s) have role in chromatin silencing at telomere, histone deacetylation	712.633	-0.845813	0.221789	-3.81359	0.000136962	0.000497152
Afu1g09320	Ortholog(s) have nucleus localization	297.65	-0.847138	0.263212	-3.21846	0.0012888	0.00359885
Afu4g03050	Profilin	6346.06	-0.847294	0.239681	-3.53509	0.000407629	0.00131173
Afu4g06930	Ortholog(s) have cytosol localization	1271.98	-0.848187	0.132401	-6.40622	1.49175e-10	1.81108e-09
Afu2g11110	Ortholog(s) have ATPase activity, DNA/DNA annealing activity and role in mitotic chromosome condensation	719.11	-0.848263	0.205375	-4.13031	3.62279e-05	0.000152503
Afu2g13295	Ortholog(s) have hercynylcysteine sulfoxide lyase activity (ergothioneine-forming), hercynylselenocysteine lyase activity (selenoneine-forming) activity and role in ergothioneine biosynthetic process, selenoneine biosynthetic process	598.28	-0.848458	0.27794	-3.05267	0.00226814	0.00587606
Afu4g07250	Ortholog(s) have structural constituent of ribosome activity and mitochondrial small ribosomal subunit localization	1203.25	-0.848714	0.2256	-3.76204	0.000168536	0.000598215
Afu6g11260	Ribosomal protein L26; transcript induced by exposure to human airway epithelial cells	20362.4	-0.84912	0.288247	-2.94581	0.00322108	0.00796901
Afu2g16050	Ortholog of A. nidulans FGSC A4 : AN2146, A. niger CBS 513.88 : An15g06400, A. oryzae RIB40 : AO090012000196, Aspergillus wentii : Aspwe1_0170996 and Aspergillus sydowii : Aspsy1_0085010	203.565	-0.850092	0.213899	-3.97426	7.05978e-05	0.000274936
Afu4g08590	Ortholog(s) have nucleus localization	419.537	-0.851479	0.155349	-5.48108	4.22735e-08	3.48069e-07
Afu6g14240	Putative frequenin with homology to S. cerevisiae Frq1p; calcium sensor; has four EF-hand calcium binding domains	872.735	-0.852175	0.271191	-3.14234	0.00167605	0.00451796
Afu3g00200	Has domain(s) with predicted substrate-specific transmembrane transporter activity, transmembrane transporter activity, role in transmembrane transport and integral component of membrane, membrane localization	112.049	-0.852478	0.28689	-2.97144	0.00296403	0.00742426
Afu4g10530	Ortholog of A. nidulans FGSC A4 : AN10254, A. niger CBS 513.88 : An04g06150, Aspergillus wentii : Aspwe1_0047458, Aspergillus sydowii : Aspsy1_0053923 and Aspergillus terreus NIH2624 : ATET_04011	418.459	-0.852856	0.291607	-2.92467	0.00344818	0.00843783
Afu2g07510	Ortholog of A. nidulans FGSC A4 : AN5811, A. niger CBS 513.88 : An05g00060, A. oryzae RIB40 : AO090011000941, Neosartorya fischeri NRRL 181 : NFIA_083250 and Aspergillus wentii : Aspwe1_0043750	356.479	-0.854484	0.166971	-5.11755	3.09529e-07	2.1179e-06
Afu1g02400	Ortholog of A. nidulans FGSC A4 : AN0326, A. niger CBS 513.88 : An01g05790, A. oryzae RIB40 : AO090005000857, Aspergillus wentii : Aspwe1_0025630 and Aspergillus terreus NIH2624 : ATET_04850	422.348	-0.85584	0.171986	-4.97622	6.48382e-07	4.1542e-06
Afu1g16523	Ortholog(s) have structural constituent of ribosome activity and cytosolic small ribosomal subunit localization	12907.2	-0.856351	0.170946	-5.00947	5.45809e-07	3.55795e-06
Afu5g08310	Has domain(s) with predicted nucleic acid binding, nucleotide binding activity	1695.46	-0.856479	0.194982	-4.39261	1.11997e-05	5.35771e-05
Afu6g08310	Putative proteosome component	3176.42	-0.858017	0.265054	-3.23714	0.00120733	0.00340402
Afu5g08740	Ortholog(s) have palmitoyltransferase activity, role in protein palmitoylation, vacuole fusion, non-autophagic and Golgi apparatus, fungal-type vacuole membrane localization	740.519	-0.858879	0.297871	-2.88339	0.0039342	0.00945919
Afu8g05340	Ortholog(s) have peptidase activity, role in protein targeting to ER, signal peptide processing and plasma membrane, signal peptidase complex localization	355.271	-0.860712	0.209706	-4.10438	4.05409e-05	0.000167958
Afu5g12360	Ortholog(s) have isopropylmalate transmembrane transporter activity, malonate(1-) transmembrane transporter activity, oxaloacetate transmembrane transporter activity, sulfate transmembrane transporter activity	831.015	-0.861244	0.141677	-6.07891	1.21e-09	1.28788e-08
Afu3g00740	Ortholog(s) have cytoplasm, nucleus localization	139.402	-0.863064	0.246871	-3.49601	0.000472272	0.00149164
Afu4g07190	Ornathine carbamoyltransferase, enzyme of the arginine biosynthesis pathway; hypoxia induced protein	1162.71	-0.863454	0.162056	-5.32814	9.92245e-08	7.55973e-07
Afu2g16370	60S ribosomal protein L32	11736.1	-0.863562	0.188948	-4.57037	4.86872e-06	2.55299e-05
Afu4g12430	Ortholog(s) have role in DNA strand elongation involved in mitotic DNA replication, double-strand break repair via break-induced replication, mitotic DNA replication initiation	115.548	-0.863955	0.213379	-4.04891	5.1456e-05	0.000208129
Afu1g16940	Ortholog(s) have role in maturation of 5.8S rRNA from tricistronic rRNA transcript (SSU-rRNA, 5.8S rRNA, LSU-rRNA), maturation of LSU-rRNA from tricistronic rRNA transcript (SSU-rRNA, 5.8S rRNA, LSU-rRNA)	308.081	-0.864231	0.214325	-4.03234	5.52253e-05	0.000221777
Afu6g10830	Ortholog(s) have protein serine/threonine phosphatase activity	2153.88	-0.864297	0.106239	-8.13537	4.10671e-16	9.32318e-15
Afu2g02150	Putative ribosomal protein S10	8370.9	-0.864495	0.196606	-4.39709	1.09711e-05	5.26759e-05
Afu5g11270	Ortholog(s) have role in vesicle-mediated transport and COPI-coated vesicle, integral component of Golgi membrane localization	1471.27	-0.864769	0.298235	-2.89962	0.0037361	0.00904656
Afu3g14290	Ortholog(s) have role in asexual sporulation resulting in formation of a cellular spore, hyphal growth and cytosol, nucleus localization	391.279	-0.865248	0.238606	-3.62626	0.00028756	0.000962413
Afu3g06610	Proteasome regulatory particle subunit; transcript induced by exposure to human airway epithelial cells	4159.87	-0.865722	0.22852	-3.78838	0.000151634	0.00054437
Afu6g12610	Ortholog(s) have COPI-coated vesicle, Golgi apparatus localization	370.652	-0.867462	0.151971	-5.70809	1.14251e-08	1.03871e-07
Afu1g14020	Ortholog(s) have diphthine synthase activity, role in peptidyl-diphthamide biosynthetic process from peptidyl-histidine and cytosol, nucleus localization	834.136	-0.868053	0.263541	-3.2938	0.000988422	0.00285653
Afu5g12850	Ortholog of A. nidulans FGSC A4 : AN6822, A. niger CBS 513.88 : An14g06350, A. oryzae RIB40 : AO090120000405, Neosartorya fischeri NRRL 181 : NFIA_074310 and Aspergillus wentii : Aspwe1_0026733	295.147	-0.868577	0.207701	-4.18187	2.89124e-05	0.000124579
Afu4g13270	Ortholog(s) have role in cellular response to drug, cellular sphingolipid homeostasis, negative regulation of sphingolipid biosynthetic process, response to unfolded protein and SPOTS complex localization	1163.37	-0.86882	0.223669	-3.8844	0.000102583	0.000384626
Afu6g02900	Ortholog(s) have role in attachment of spindle microtubules to kinetochore involved in homologous chromosome segregation, meiotic sister chromatid cohesion involved in meiosis I, meiotic sister chromatid cohesion, centromeric, synapsis	56.1273	-0.870482	0.275169	-3.16344	0.00155915	0.00424334
Afu8g04000	Putative acetyl-coenzyme A acetyltransferase; protein induced by hydrogen peroxide; higher expression in 48 h biofilm vs planktonic cells; SrbA-regulated during hypoxia	3412.69	-0.871459	0.127794	-6.81924	9.15239e-12	1.28608e-10
Afu2g14070	Ortholog(s) have role in N-acetylglucosamine metabolic process and cytoplasm localization	406.866	-0.871794	0.214027	-4.07328	4.63552e-05	0.000189055
Afu5g11830	Ortholog(s) have structural constituent of ribosome activity and mitochondrial large ribosomal subunit localization	944.74	-0.872624	0.195742	-4.45804	8.27132e-06	4.07343e-05
Afu4g10510	Ortholog(s) have ferrous iron binding, ferroxidase activity, iron chaperone activity	1337.77	-0.872624	0.180981	-4.82165	1.42379e-06	8.42515e-06
Afu7g04490	Ortholog(s) have structural constituent of ribosome activity	7822.32	-0.872967	0.18348	-4.75784	1.9568e-06	1.11787e-05
Afu3g04170	Ortholog(s) have pyruvate dehydrogenase (acetyl-transferring) activity and role in acetyl-CoA biosynthetic process from pyruvate, arginine biosynthetic process, glutamine biosynthetic process	2973.89	-0.873252	0.201166	-4.34095	1.41871e-05	6.63066e-05
Afu5g09010	Ortholog of A. nidulans FGSC A4 : AN4676, A. niger CBS 513.88 : An07g04120, A. oryzae RIB40 : AO090020000473, Aspergillus sydowii : Aspsy1_0059438 and Aspergillus terreus NIH2624 : ATET_06565	681.665	-0.874454	0.218325	-4.00528	6.19432e-05	0.00024512
Afu6g05020	Has domain(s) with predicted carbon-nitrogen ligase activity, with glutamine as amido-N-donor activity	327.92	-0.875157	0.124534	-7.02748	2.10298e-12	3.22635e-11
Afu1g06240	Ortholog(s) have riboflavin synthase activity, role in riboflavin biosynthetic process and cytosol, nucleus localization	1621.51	-0.875361	0.29206	-2.99719	0.0027248	0.00689318
Afu2g03630	Ortholog of A. nidulans FGSC A4 : AN9462, A. niger CBS 513.88 : An07g08200, Neosartorya fischeri NRRL 181 : NFIA_035990, Aspergillus wentii : Aspwe1_0110313 and Aspergillus clavatus NRRL 1 : ACLA_090870	236.064	-0.875602	0.27843	-3.14478	0.0016621	0.00448345
[truncated: 1,295 more rows]
