# Supplementary material for: Aspergillus fumigatus calcium-responsive transcription factors regulate cell wall architecture promoting stress tolerance, virulence and caspofungin resistance
Source: PLoS Genet. 2019 Dec 30;15(12):e1008551. doi: 10.1371/journal.pgen.1008551 (PMC6948819; doi:10.1371/journal.pgen.1008551)
Supplement: S9 Table — (XLSX) [file pgen.1008551.s015.xlsx]

## Sheet: Cell wall thickness (nm)
Supplementary Table S9 - Diameters of the cell walls of the wild-type and mutant strains.
	wt		ΔzipD		ΔcrzA		ΔcrzA ΔzipD		ΔcrzA::crzA+		ΔzipD::zipD+
	Cell wall thickness (nm)		Cell wall thickness (nm)		Cell wall thickness (nm)		Cell wall thickness (nm)		Cell wall thickness (nm)		Cell wall thickness (nm)
	69.353		206.576		132.378		174.536		74.726		83.187
	79.447		200.756		124.964		186.825		77.279		76.152
	49.764		207.003		148.661		167.781		80.895		77.637
	47.934		221.946		135.882		151.655		64.498		71.71
	56.732		217.322		144.9		130.874		62.032		80.037
	71.072		199.633		130		160.615		61.188		74.045
	52.219		236.866		129.692		153.172		62		95.641
	68.183		215.181		139.943		124.064		53.852		92.569
	72.319		230.273		148.486		149.244		65.115		96.434
	68.836		208.988		140		180.384		63.246		82.684
	56.178		241.226		144.693		199.843		53.666		79.05
	90.495		227.392		148.553		175.773		72.993		144.222
	67.193		273.652		154.467		164.338		76.026		114.14
	48.305		311.814		131.605		168.521		70.029		101.39
	71.761		341.111		135.351		179.743		76.42		108.259
	54.971		200.723		133.417		168.058		69.857		120.615
	51.442		192.699		122.54		198.962		72.691		117.388
	81.667		161.91		121.078		199.27		70.456		88.814
	65.781		210.638		131.712		188.432		74.243		97.673
	75.643		208.062		131.712		182.376		72.25		107.517
	68.314		214.647		141.873		195.109		74		93.231
	54.89		211.459		141.873		196.697		62		75.392
	63.358		217.115		151.327		182.618		64.031		80.92
	57.514		218.247		154.674		182.643		66.121		97.201
	98.671		223.403		138.852		198.016		68		90.51
	47.277		165.037		143.736		184.28		66.753		81.216
	40.669		173.073		125.936		180.752		70.029		110.454
	55.618		205.647		132.378		196.619		70.114		83.546
	55.133		225.938		162.69		196.059		69.426		92.801
	67.076		247.588		129.63		185.741		67.912		101.863
	65.577		218.22		123.483		191.571		66		114.978
	67.193		210.95		128.81		199.142		70.029		107.629
	73.302		203.725		128.281		193.417		74		95.603
	36.375		188.68		133.147		191.761		72.443		89.107
	64.546		224.143		133.462		198.13		72.111		98.407
	50.831		203.666		119.633		197.012		72		89.644
	59.875		223.652		142.225		194.338		68.029		93.059
	52.219		211.896		127.624		195.622		70.257		96.747
	51.442		216.601		127.264		193.846		76		94.847
	61.35		190.547		161.604		199.563		76.105		92.022
	65.577		214.009		168.582		193.045		72.993		86.279
	72.996		226.035		150.572		196.276		66.483		92.087
	48.213		199.85		143.388		194.016		70.257		106.075
	57.514		201.316		144.402		197.388		66.753		70.456
	77.798		203.106		130		192.178		61.612		82.098
	61.641		212.904		136.953		190.333		70.114		83.738
	80.342		207.663		155.602		192.197		71.386		90
	89.751		232.362		152.053		195.539		72.028		93.723
	57.514		195.735		154.311		191.421		70.257		82.68
	48.87		237.697		159.85		190.138		64.777		102.176
	87.174		238.73		134.239		190.138		70.342		94.847
	74.726		232.594		139.313		190.851		71.021		92.455
	77.279		218.009		121.918		194.715		66.483		83.738
	80.895		226.318		126.063		191.078		72.25		92.195
	64.498		182		128.81		192.544		73.224		89.644
	62.032		224.891		147.323		158.152		77.333		96.021
	61.188		187.361		133.686		193.821		89.004		90.907
	62		212.904		140.357		171.172		70.364		98.407
	53.852		213.138		112.071		196.619		72.786		79.398
	65.115		228.989		123.434		198.81		77.161		81.609
	63.246		199.449		140		194.868		82.149		82.462
	53.666		237.807		140.357		190.736		92.309		78.102
	72.993		173.954		130.599		192.484		81.104		82.365
	76.026		196.825		144.9		191.655		78.259		70.767
	70.029		206.155		125.252		198.619		80.011		83.355
	76.42		200.18		134.373		198.996		86.667		79.624
	69.857		205.251		124.595		190.186		74.679		71.61
	72.691		199.249		112.925		191.511		71.678		87.658
	70.456		209.313		127.624		186.344		86.667		101.39
	74.243		203.961		126.27		197.493		69.192		109.563
	72.25		214.009		118.068		194.531		81.584		82.462
	74		185.224		122.115		194.239		76.187		92.13
	62		201.137		142.239		185.363		72		82.219
	64.031		220.735		130		197.58		74.38		82.68
	66.121		205.767		128.95		198.76		70.717		101.074
	68		162.049		123.483		193.101		71.678		82.365
	66.753		186.783		143.68		191.059		74.057		78.892
	70.029		202.406		138.636		196.254		62.723		89.376
	70.114		200.808		115.603		190.736		94.901		67.201
	69.426		192.052		149.345		192.801		73.345		102.801
	67.912		177.685		140.769		196.528		74.105		90.554
	66		185.224		125.284		182.473		63.358		85.276
	70.029		192.427		129.074		180.216		79.699		86.533
	74		203.066		146.492		191.727		80.972		102.956
	72.443		206.465		159.662		196.821		80.708		98.407
	72.111		185.311		143.024		193.136		73.442		77.201
	72		169.729		138.159		196.367		64.883		88.814
	68.029		192.925		160.723		174.483		74.714		82.801
	70.257		230.634		155.756		199.466		68.832		79.624
	76		185.3		136.015		198.515		61.174		96.747
	76.105		184.835		144.069		195.085		80.895		98.793
	72.993		188.298		161.208		196.362		76.42		88.408
	66.483		169.729		148.862		190.384		81.867		84.9
	70.257		184.261		166		192.409		93.114		89.308
	66.753		172.905		164.012		194.222		65.673		94.021
	61.612		190.536		132.981		171.421		69.333		78
	70.114		193.794		126.491		194.499		78.746		56.152
	71.386		195.489		111.463		199.628		72		74.125
	72.028		191.802		162.111		186.619		68.469		73.739
	70.257		184.716		137.201		182.62		58.667		66.35
Average	66.2862		207.919		137.898		187.481		72.1681		89.7768
SD	10.6073		26.2161		13.0719		14.2075		7.51995		13.0276
