# Supplementary material for: Aspergillus fumigatus calcium-responsive transcription factors regulate cell wall architecture promoting stress tolerance, virulence and caspofungin resistance
Source: PLoS Genet. 2019 Dec 30;15(12):e1008551. doi: 10.1371/journal.pgen.1008551 (PMC6948819; doi:10.1371/journal.pgen.1008551)
Supplement: S11 Table — (XLSX) [file pgen.1008551.s017.xlsx]

## Sheet: Plan1
Supplementary Table S11 - List of primers used in this work.
Primer	Sequence
OZG916 (marker)	5’-GGAGGTGGTAGCGGTGGT-3’
OZG694 (marker)	5’-CTGTCTGAGAGGAGGCACTGAT-3’
zipD pRS426 5fw (3xHA)	5’-GTAACGCCAGGGTTTTCCCAGTCACGACGCATAATTTAATATGGTTCCAATGAAC-3’
zipD orf LINKER 3HA rv	5’-AGGAACATCATAGGGATAACCACCGCTACCACCTCCTTTATGCGATCTCTTGACTTT-3’
zipD 3utr pyrG 3fw	5’-ATCAGTGCCTCCTCTCAGACAGCGTGTGCGCCACCTTAGA-3’
zipD pRS426 3rv	5’-GCGGATAACAATTTCACACAGGAAACAGCCTTTCAGAGCCAAACAAACACAGC-3’
zipD 5' ext homo fw	5’-CTTTATCTGGTTAGACATTTGTAC-3’
prtA fw	5’-GGGGATCTGACAGACGGGCAATTG-3’
CalA hom 3rv	5'- GTCCAGATCCACAAAGC -3'
trpC-prtA 3rv	5'- CTGTCAGATCTGTAAAAAAGTTTCGGCCGGC-3'
CalA-pRS426-5fw	5'-ACGCCAGGGTTTTCCCAGTCACGACGACAGACGGATGTCCCCGCAC -3'
CalA-pRS426-3rv	5'- GGATAACAATTTCACACAGGAAACAGCCCAGGGTTCCCGAGAACTCA -3'
ORF CalA-linker-RV	5'- ACCACCGCTACCACCTCCGGCTTCCCTAGTCTCCCG -3'
3’CalA-prtA-FW	5'- CATCGTCACCCCATGATAGAATTGCTTCGGTCACGTCC -3'
Mut 54-58-60 zip S-D Fw	CGTTCTGAACGCCCTCGAATGGCTGACCGAAAGCCAGACGCAGACATC
Mut 54-58-60 zip S-A Fw	CGTTCTGAACGCCCTCGAATGGCTGCGCGAAAGCCAGCGGCAGCGATC
AfuzipD orf_linkerGFP OZ Rv	ACCACCGCTACCACCTCCTTTATGCGATCTCTTGACTTT
54 mut zip S-A/D Rv	TCGAGGGCGTTCAGAACG
54 mut zip S-A Fw	CGTTCTGAACGCCCTCGAATGGCTGCGCGAAAGCCAAGTGCATCA
58 mut zip S-A/D Rv	TCGGCTAGCCATTCGAGG
58 mut zip S-A Fw	CCTCGAATGGCTAGCCGAAAGCCAGCGGCATCAATCCTAGTGCCT
60 mut zip S-A/D Rv	TGGCTTTCGGCTAGCCAT
60 mut zip S-A Fw	ATGGCTAGCCGAAAGCCAAGTGCAGCGATCCTAGTGCCTCGCGAT
54 mut zip S-D Fw	CGTTCTGAACGCCCTCGAATGGCTGACCGAAAGCCAAGTGCATCA
58 mut zip S-D Fw	CCTCGAATGGCTAGCCGAAAGCCAGACGCATCAATCCTAGTGCCT
60 mut zip S-D Fw	ATGGCTAGCCGAAAGCCAAGTGCAGACATCCTAGTGCCTCGCGAT
Afu1g06900 sybr fw	5’-AACGACACGAAGGGCTACAC-3’
Afu1g06900 sybr rv	5’-AGCAGCGGCTTGATACAGAT-3’
Afu2g03280 sybr fw	5’-GCAAGCAAAGGCTCTTCAGT-3’
Afu2g03280 sybr rv	5’-TGCGATCTCTTGACTTTGGT-3’
Afu2g07630 sybr fw	5’-CGAGAGGAAGAATTGCAACG-3’
Afu2g07630 sybr rv	5’-GCTCTGCTGCTTTCTCGACT-3’
Afu5g10570 sybr fw	5’-ACAAGGCCAACAAGACCAAG-3’
Afu5g10570 sybr rv	5’-CATAACGAGGAGCGGGATTA-3’
Afu4g09080 sybr fw	5'-CGACCCTCGACAGCTTACAG-3'
Afu4g09080 sybr rv	5'-CTTCGGAGGAGCTCGAGAAT-3'
Afu4g14090 sybr fw	5'-CAGTACCGCATCACCACCTT-3'
Afu4g14090 sybr rv	5'-GGTGATCTGGGAGTTGTGGA-3'
Afu3g05580 sybr fw	5'-AGGCAGCCTATCACGGATTT-3'
Afu3g05580 sybr rv	5'-CATGACCGCAGAGAAACCAT-3'
Afu5g05770 sybr fw	5'-TGAGCCCCTGACGTCTATTG-3'
Afu5g05770 sybr rv	5'-AGGGACGGTTAGGAGAACCA-3'
Afu6g02510 sybr fw	5'-GAGTCCGGGGCTACTACCTG-3'
Afu6g02510 sybr rv	5'-ATTGGGGTTGGGATTGAGAC-3'
Afu4g10050 sybr fw	5'-TTACCATGATGGCTCGGAAG-3'
Afu4g10050 sybr rv	5'-CGTCGTCAGTGAGCTTCTCC-3'
Afu5g08390 sybr fw	5'-GAGTCCCGAGGAACCGTTAG-3'
Afu5g08390 sybr rv	5'-GCATGAGCGGAAAGTACTCG-3'
Afu1g10880 sybr fw	5'-AAATTATTCCCCGGTTGCAG-3'
Afu1g10880 sybr rv	5'-TACCGGTGATACCCATGGAA-3'
Afu6g10240 sybr fw	5'-GCTTCCCCTCGCCACTATAC-3'
Afu6g10240 sybr rv	5'-AGTGGATCCCTGGAAAATGG-3'
Afu4g00660 sybr fw	5'-AGGGCAAGTCGGATCTCAAT-3'
Afu4g00660 sybr rv	5'-TCCTTGTCATCCTTGCCATC-3'
Afu2g15010 sybr fw	5'-TAGCAGGGGCATTGTTCATC-3'
Afu2g15010 sybr rv	5'-AAAGGGACCCTGCTTCAAAA-3'
Afu2g01170 sybr fw	5'-TTCGCCGGTTACAAGAACAC-3'
Afu2g01170 sybr rv	5'-CCGACAGGAATCTCACGGTA-3'
Afu3g02280 sybr fw	5'-ACGACAGACCTTCGCGACTA-3'
Afu3g02280 sybr rv	5'-CCACGGTAGCATCGAGGTAA-3'
Afu4g11540 sybr fw	5'-TCATGTCACCGACGTTACCA-3'
Afu4g11540 sybr rv	5'-CGTATCCATAGCCGTCAGGA-3'
